# Supplementary material for: Competing gene regulatory networks drive naive and memory B cell differentiation
Source: Mol Syst Biol. 2026 Apr 16;22(7):1097–117. doi: 10.1038/s44320-026-00207-8 (PMC13328623; doi:10.1038/s44320-026-00207-8)
Supplement: Supplementary file 3 — Dataset EV1 [file 44320_2026_207_MOESM3_ESM.xlsx]

## Sheet: Dataset EV 1
logFC	FDR	gene	comparison	category
-3.525	2.93494e-13	IKZF2	memory vs naive day 0	up naive day 0
-4.36387	1.39607e-11	MIR181A1HG	memory vs naive day 0	up naive day 0
-3.54406	7.17325e-11	GCSAM	memory vs naive day 0	up naive day 0
2.81911	1.30833e-10	PLEKHG2	memory vs naive day 0	up memory day 0
-4.92195	1.30833e-10	TCL1A	memory vs naive day 0	up naive day 0
-4.51731	1.30833e-10	SEMA4A	memory vs naive day 0	up naive day 0
-2.66677	1.30833e-10	GAB1	memory vs naive day 0	up naive day 0
-4.98387	1.30833e-10	AC016168.2	memory vs naive day 0	up naive day 0
-3.88632	1.30833e-10	C3orf52	memory vs naive day 0	up naive day 0
2.6976	1.30833e-10	DOK3	memory vs naive day 0	up memory day 0
4.7998	1.30833e-10	CD27	memory vs naive day 0	up memory day 0
2.07386	1.30833e-10	ARID3A	memory vs naive day 0	up memory day 0
4.34583	2.14927e-10	AL355076.2	memory vs naive day 0	up memory day 0
4.10152	2.14927e-10	SOX7	memory vs naive day 0	up memory day 0
-2.29304	2.7646e-10	RNF24	memory vs naive day 0	up naive day 0
2.25321	2.7646e-10	CDC42EP3	memory vs naive day 0	up memory day 0
-5.42724	2.7646e-10	HDGFL3	memory vs naive day 0	up naive day 0
2.49781	3.24096e-10	COTL1	memory vs naive day 0	up memory day 0
-4.97931	3.75844e-10	MGAT5B	memory vs naive day 0	up naive day 0
-3.93852	3.82407e-10	CD200	memory vs naive day 0	up naive day 0
2.27654	3.90011e-10	SGPP1	memory vs naive day 0	up memory day 0
-3.88293	3.90011e-10	APBB2	memory vs naive day 0	up naive day 0
4.43566	3.94946e-10	TMEM273	memory vs naive day 0	up memory day 0
4.33286	4.66188e-10	AC011944.1	memory vs naive day 0	up memory day 0
4.10496	5.88539e-10	ITGAM	memory vs naive day 0	up memory day 0
-1.61202	5.88539e-10	KLHL2	memory vs naive day 0	up naive day 0
-3.04152	7.41457e-10	PHLDB2	memory vs naive day 0	up naive day 0
5.09342	9.08813e-10	CYB5R2	memory vs naive day 0	up memory day 0
3.23822	9.08813e-10	PTP4A3	memory vs naive day 0	up memory day 0
-2.0869	1.12141e-09	PPFIBP1	memory vs naive day 0	up naive day 0
-2.92967	1.14039e-09	SATB1	memory vs naive day 0	up naive day 0
-4.12139	1.50839e-09	P2RY14	memory vs naive day 0	up naive day 0
1.676	1.56414e-09	TLR9	memory vs naive day 0	up memory day 0
3.77724	1.77347e-09	LINC00944	memory vs naive day 0	up memory day 0
3.66837	1.90107e-09	RASGRF1	memory vs naive day 0	up memory day 0
2.42228	2.93523e-09	CRIP1	memory vs naive day 0	up memory day 0
1.28412	2.93523e-09	CPPED1	memory vs naive day 0	up memory day 0
3.10067	2.99839e-09	CLECL1	memory vs naive day 0	up memory day 0
3.87803	3.08603e-09	ZBTB32	memory vs naive day 0	up memory day 0
2.69112	3.49093e-09	COL4A4	memory vs naive day 0	up memory day 0
-1.66996	5.01257e-09	BTLA	memory vs naive day 0	up naive day 0
3.54588	5.11423e-09	TNFRSF13B	memory vs naive day 0	up memory day 0
1.84356	5.14618e-09	ARHGAP21	memory vs naive day 0	up memory day 0
-3.19409	6.2505e-09	ATP6V1C2	memory vs naive day 0	up naive day 0
-1.35751	6.50872e-09	EIF2AK3	memory vs naive day 0	up naive day 0
2.37646	6.50872e-09	CBFA2T3	memory vs naive day 0	up memory day 0
-1.29887	6.9998e-09	APLP2	memory vs naive day 0	up naive day 0
-2.1586	7.43733e-09	IL4R	memory vs naive day 0	up naive day 0
-3.8799	7.43733e-09	AC093865.1	memory vs naive day 0	up naive day 0
-1.53742	7.54437e-09	TAPT1	memory vs naive day 0	up naive day 0
4.60549	7.75115e-09	LINC02541	memory vs naive day 0	up memory day 0
2.23067	9.68339e-09	RBM47	memory vs naive day 0	up memory day 0
-1.37547	9.8022e-09	AGPAT5	memory vs naive day 0	up naive day 0
1.82202	1.19372e-08	PLK3	memory vs naive day 0	up memory day 0
-2.74899	1.21366e-08	NREP	memory vs naive day 0	up naive day 0
-5.08475	1.2255e-08	TCL6	memory vs naive day 0	up naive day 0
5.67047	1.2255e-08	UTS2B	memory vs naive day 0	up memory day 0
2.57006	1.30221e-08	AGAP3	memory vs naive day 0	up memory day 0
-3.27592	1.30221e-08	INSR	memory vs naive day 0	up naive day 0
-1.47695	1.30502e-08	LINC01128	memory vs naive day 0	up naive day 0
-3.70342	1.41067e-08	FSTL4	memory vs naive day 0	up naive day 0
-4.77775	1.5106e-08	MAML3	memory vs naive day 0	up naive day 0
1.93295	1.68265e-08	SPIN3	memory vs naive day 0	up memory day 0
2.54464	1.80669e-08	SAMSN1	memory vs naive day 0	up memory day 0
2.47205	1.80669e-08	PLEK	memory vs naive day 0	up memory day 0
3.2347	1.929e-08	LGALS1	memory vs naive day 0	up memory day 0
3.93827	1.99533e-08	COL4A3	memory vs naive day 0	up memory day 0
1.7954	2.03984e-08	ARHGAP31	memory vs naive day 0	up memory day 0
2.47375	2.03984e-08	MCOLN2	memory vs naive day 0	up memory day 0
-4.41087	2.03984e-08	AL589693.1	memory vs naive day 0	up naive day 0
3.36825	2.55962e-08	TFEC	memory vs naive day 0	up memory day 0
-3.33823	2.70205e-08	SATB1-AS1	memory vs naive day 0	up naive day 0
3.82303	2.87318e-08	ARHGAP44	memory vs naive day 0	up memory day 0
3.35785	3.23345e-08	PTCHD1-AS	memory vs naive day 0	up memory day 0
-3.24698	3.60879e-08	PDE3B	memory vs naive day 0	up naive day 0
3.38721	3.69582e-08	NT5DC4	memory vs naive day 0	up memory day 0
4.45511	3.91356e-08	LINC00996	memory vs naive day 0	up memory day 0
3.59266	3.91356e-08	NEXMIF	memory vs naive day 0	up memory day 0
-1.60466	4.04961e-08	SSBP2	memory vs naive day 0	up naive day 0
1.70529	4.24143e-08	SLC25A23	memory vs naive day 0	up memory day 0
-2.38508	4.25157e-08	AP001057.1	memory vs naive day 0	up naive day 0
2.13548	4.25157e-08	CYFIP1	memory vs naive day 0	up memory day 0
1.7423	4.26653e-08	KCNN4	memory vs naive day 0	up memory day 0
2.70411	4.37319e-08	AC022509.3	memory vs naive day 0	up memory day 0
1.97287	4.45176e-08	JADE3	memory vs naive day 0	up memory day 0
-2.53294	4.5379e-08	YBX3	memory vs naive day 0	up naive day 0
2.19205	5.07654e-08	RIC8B	memory vs naive day 0	up memory day 0
2.95196	5.11008e-08	RORA	memory vs naive day 0	up memory day 0
2.33458	5.98937e-08	OTUD7B	memory vs naive day 0	up memory day 0
1.93185	6.71122e-08	DUSP2	memory vs naive day 0	up memory day 0
-1.67509	6.71122e-08	CPD	memory vs naive day 0	up naive day 0
-3.70419	7.15736e-08	CALCB	memory vs naive day 0	up naive day 0
-4.00068	7.30935e-08	ANKRD50	memory vs naive day 0	up naive day 0
3.16486	7.42599e-08	HMOX1	memory vs naive day 0	up memory day 0
5.1315	7.49961e-08	OSTN	memory vs naive day 0	up memory day 0
3.54615	7.51626e-08	UGGT2	memory vs naive day 0	up memory day 0
2.21757	7.65932e-08	BHLHE40	memory vs naive day 0	up memory day 0
-1.56984	8.03734e-08	BCL7A	memory vs naive day 0	up naive day 0
-1.38649	8.17258e-08	KANSL1L	memory vs naive day 0	up naive day 0
-3.09315	8.17258e-08	ESAM	memory vs naive day 0	up naive day 0
1.92459	8.21576e-08	MSRB2	memory vs naive day 0	up memory day 0
-3.08978	8.21576e-08	IGFBP4	memory vs naive day 0	up naive day 0
-3.68753	9.40342e-08	NSUN7	memory vs naive day 0	up naive day 0
2.58834	9.69599e-08	IL18BP	memory vs naive day 0	up memory day 0
4.04406	9.90826e-08	CD1C	memory vs naive day 0	up memory day 0
-2.05256	1.11716e-07	P2RX1	memory vs naive day 0	up naive day 0
-5.12907	1.12976e-07	AC016168.1	memory vs naive day 0	up naive day 0
2.35918	1.12976e-07	NDST1	memory vs naive day 0	up memory day 0
-3.06301	1.13298e-07	SORL1	memory vs naive day 0	up naive day 0
-4.64785	1.25927e-07	CCNA1	memory vs naive day 0	up naive day 0
3.80024	1.25927e-07	NLGN4Y	memory vs naive day 0	up memory day 0
-4.90043	1.26509e-07	MPPED2	memory vs naive day 0	up naive day 0
2.37621	1.34726e-07	ST7	memory vs naive day 0	up memory day 0
3.37107	1.36991e-07	AIM2	memory vs naive day 0	up memory day 0
-1.35331	1.37081e-07	GABPB1-IT1	memory vs naive day 0	up naive day 0
-5.48521	1.49443e-07	AL139020.1	memory vs naive day 0	up naive day 0
3.07813	1.49443e-07	SLC22A15	memory vs naive day 0	up memory day 0
-3.03413	1.53461e-07	CABYR	memory vs naive day 0	up naive day 0
1.76304	1.59192e-07	PVT1	memory vs naive day 0	up memory day 0
-2.94942	1.89458e-07	CMTM3	memory vs naive day 0	up naive day 0
3.07987	2.01655e-07	CALHM2	memory vs naive day 0	up memory day 0
2.0575	2.28676e-07	GPT2	memory vs naive day 0	up memory day 0
-1.54619	2.56026e-07	CLEC2B	memory vs naive day 0	up naive day 0
2.1467	2.61448e-07	C1orf216	memory vs naive day 0	up memory day 0
3.19113	2.74904e-07	SGPP2	memory vs naive day 0	up memory day 0
1.99465	2.75404e-07	CSGALNACT1	memory vs naive day 0	up memory day 0
-2.99555	2.89453e-07	MED12L	memory vs naive day 0	up naive day 0
3.3682	2.98088e-07	BHLHE41	memory vs naive day 0	up memory day 0
4.31224	3.23561e-07	AC007368.1	memory vs naive day 0	up memory day 0
2.46961	3.26351e-07	ATP2B4	memory vs naive day 0	up memory day 0
3.94538	3.3381e-07	TRPV3	memory vs naive day 0	up memory day 0
-3.57859	3.37948e-07	CLEC11A	memory vs naive day 0	up naive day 0
3.00761	3.71856e-07	CXCR3	memory vs naive day 0	up memory day 0
1.62267	4.12643e-07	JAM3	memory vs naive day 0	up memory day 0
-1.06798	4.41875e-07	AGO2	memory vs naive day 0	up naive day 0
-5.13806	4.51402e-07	AC108879.1	memory vs naive day 0	up naive day 0
2.90291	4.51402e-07	MAST4	memory vs naive day 0	up memory day 0
2.69172	4.9628e-07	CD70	memory vs naive day 0	up memory day 0
2.90509	5.07287e-07	CYTOR	memory vs naive day 0	up memory day 0
1.70558	5.61033e-07	BMPR1A	memory vs naive day 0	up memory day 0
2.19376	5.64855e-07	ADGRG5	memory vs naive day 0	up memory day 0
3.39216	5.94555e-07	PTPRG	memory vs naive day 0	up memory day 0
3.023	5.94555e-07	TBXAS1	memory vs naive day 0	up memory day 0
3.86306	6.09449e-07	GNG11	memory vs naive day 0	up memory day 0
2.40863	6.25927e-07	NEK6	memory vs naive day 0	up memory day 0
-3.55204	6.40469e-07	AP000977.1	memory vs naive day 0	up naive day 0
2.7518	6.4338e-07	TNFSF9	memory vs naive day 0	up memory day 0
4.12222	6.4338e-07	TMEM132A	memory vs naive day 0	up memory day 0
-4.23089	6.54757e-07	SLC9C1	memory vs naive day 0	up naive day 0
1.89029	6.54833e-07	AHNAK	memory vs naive day 0	up memory day 0
-3.11003	6.54833e-07	TNIK	memory vs naive day 0	up naive day 0
3.31845	6.81163e-07	RHOBTB3	memory vs naive day 0	up memory day 0
-3.11007	7.44536e-07	ZAP70	memory vs naive day 0	up naive day 0
-4.94544	7.44536e-07	ZNF521	memory vs naive day 0	up naive day 0
2.42057	7.44536e-07	MGAT3	memory vs naive day 0	up memory day 0
4.62598	7.60479e-07	AC109492.1	memory vs naive day 0	up memory day 0
-2.61839	7.86415e-07	ENAH	memory vs naive day 0	up naive day 0
-4.06318	7.86415e-07	KCNG1	memory vs naive day 0	up naive day 0
-2.81966	7.89097e-07	RAPGEF5	memory vs naive day 0	up naive day 0
1.3015	7.95344e-07	NCOA7	memory vs naive day 0	up memory day 0
1.49323	8.05751e-07	PCBD1	memory vs naive day 0	up memory day 0
1.50291	8.61691e-07	CKAP4	memory vs naive day 0	up memory day 0
-3.02837	8.61691e-07	PDE4D	memory vs naive day 0	up naive day 0
-2.0044	8.62285e-07	SYT17	memory vs naive day 0	up naive day 0
2.21217	8.67948e-07	DLL3	memory vs naive day 0	up memory day 0
-5.18513	9.27263e-07	ADAM23	memory vs naive day 0	up naive day 0
2.49773	9.27263e-07	TMEM163	memory vs naive day 0	up memory day 0
1.64202	9.85403e-07	FUT8	memory vs naive day 0	up memory day 0
1.72954	1.02607e-06	AGMAT	memory vs naive day 0	up memory day 0
1.58433	1.07732e-06	BMERB1	memory vs naive day 0	up memory day 0
2.64271	1.09042e-06	ANK2	memory vs naive day 0	up memory day 0
4.24588	1.15405e-06	LINC01268	memory vs naive day 0	up memory day 0
-3.45554	1.1586e-06	PLCB1	memory vs naive day 0	up naive day 0
-1.49493	1.1586e-06	KLF3-AS1	memory vs naive day 0	up naive day 0
-2.93453	1.20339e-06	DACT1	memory vs naive day 0	up naive day 0
1.43641	1.20749e-06	FAM102A	memory vs naive day 0	up memory day 0
-2.20046	1.31042e-06	CDK6	memory vs naive day 0	up naive day 0
-1.75076	1.45196e-06	HMCES	memory vs naive day 0	up naive day 0
2.04404	1.51812e-06	LAX1	memory vs naive day 0	up memory day 0
2.95837	1.51812e-06	STAC3	memory vs naive day 0	up memory day 0
-8.33082	1.52701e-06	DPPA4	memory vs naive day 0	up naive day 0
3.90421	1.62885e-06	AL121935.2	memory vs naive day 0	up memory day 0
1.33686	1.63139e-06	IFI30	memory vs naive day 0	up memory day 0
-2.42682	1.64743e-06	BTBD3	memory vs naive day 0	up naive day 0
3.87826	1.74169e-06	PTCHD1	memory vs naive day 0	up memory day 0
3.55692	1.81242e-06	FCRL4	memory vs naive day 0	up memory day 0
-2.27124	1.89048e-06	LATS2	memory vs naive day 0	up naive day 0
-2.87125	1.90878e-06	RPS4Y2	memory vs naive day 0	up naive day 0
2.73293	1.97886e-06	C3orf14	memory vs naive day 0	up memory day 0
-2.49295	1.97886e-06	GPC4	memory vs naive day 0	up naive day 0
2.4256	2.2229e-06	PTPRJ	memory vs naive day 0	up memory day 0
5.09582	2.23039e-06	FA2H	memory vs naive day 0	up memory day 0
3.10621	2.385e-06	TOX	memory vs naive day 0	up memory day 0
-4.02417	2.385e-06	SPRY1	memory vs naive day 0	up naive day 0
-4.94888	2.45905e-06	ARMCX1	memory vs naive day 0	up naive day 0
3.6522	2.45905e-06	ZNF804A	memory vs naive day 0	up memory day 0
-3.78279	2.49507e-06	SYN3	memory vs naive day 0	up naive day 0
1.80784	2.52576e-06	AC097662.1	memory vs naive day 0	up memory day 0
2.43061	2.6059e-06	TUBB4A	memory vs naive day 0	up memory day 0
4.81432	2.6828e-06	STEAP1	memory vs naive day 0	up memory day 0
1.86843	2.69555e-06	ANGPTL6	memory vs naive day 0	up memory day 0
-1.72232	2.77214e-06	PKD2	memory vs naive day 0	up naive day 0
5.088	2.84206e-06	BCL2L10	memory vs naive day 0	up memory day 0
-2.23828	2.86801e-06	CPNE8	memory vs naive day 0	up naive day 0
1.82571	2.86801e-06	HAGHL	memory vs naive day 0	up memory day 0
1.81943	2.92263e-06	AC104024.1	memory vs naive day 0	up memory day 0
5.52499	2.94666e-06	AC090152.1	memory vs naive day 0	up memory day 0
-4.14195	2.98091e-06	TLE2	memory vs naive day 0	up naive day 0
2.31804	3.10489e-06	SOX5	memory vs naive day 0	up memory day 0
2.8227	3.36769e-06	AC006369.1	memory vs naive day 0	up memory day 0
1.786	3.41707e-06	MAP3K7CL	memory vs naive day 0	up memory day 0
-2.96371	3.58179e-06	H1FX-AS1	memory vs naive day 0	up naive day 0
4.45522	3.71902e-06	PROX1	memory vs naive day 0	up memory day 0
-1.68852	4.01623e-06	AC110611.2	memory vs naive day 0	up naive day 0
3.49124	4.06541e-06	CCL22	memory vs naive day 0	up memory day 0
-1.90589	4.19983e-06	PLCXD2	memory vs naive day 0	up naive day 0
-2.12741	4.19983e-06	LINC01374	memory vs naive day 0	up naive day 0
2.13331	4.36994e-06	HCST	memory vs naive day 0	up memory day 0
-2.51396	4.36994e-06	ZNF727	memory vs naive day 0	up naive day 0
-1.8043	4.38521e-06	COL19A1	memory vs naive day 0	up naive day 0
-2.22122	4.3986e-06	GCNT1	memory vs naive day 0	up naive day 0
-1.9747	4.74976e-06	C8orf88	memory vs naive day 0	up naive day 0
2.53533	5.023e-06	IL2RB	memory vs naive day 0	up memory day 0
4.56769	5.03846e-06	ARL14	memory vs naive day 0	up memory day 0
1.70395	5.23989e-06	MTHFD2	memory vs naive day 0	up memory day 0
1.62421	5.23989e-06	CPED1	memory vs naive day 0	up memory day 0
2.61367	5.41656e-06	CDYL2	memory vs naive day 0	up memory day 0
-2.44465	5.71962e-06	ARHGAP32	memory vs naive day 0	up naive day 0
1.74063	5.71962e-06	CAPN2	memory vs naive day 0	up memory day 0
-1.71965	5.87366e-06	OLMALINC	memory vs naive day 0	up naive day 0
2.94451	5.94364e-06	RAB33A	memory vs naive day 0	up memory day 0
1.47503	6.25663e-06	PIEZO1	memory vs naive day 0	up memory day 0
2.03057	6.31838e-06	SLC37A2	memory vs naive day 0	up memory day 0
4.99432	6.63062e-06	PTPRG-AS1	memory vs naive day 0	up memory day 0
-1.70725	6.97946e-06	GPR155	memory vs naive day 0	up naive day 0
-2.68229	7.02776e-06	PCDH9	memory vs naive day 0	up naive day 0
1.593	7.11528e-06	NECAB3	memory vs naive day 0	up memory day 0
-1.17101	7.27232e-06	EIF2AK4	memory vs naive day 0	up naive day 0
3.781	7.35228e-06	IL1A	memory vs naive day 0	up memory day 0
1.37433	7.40547e-06	RGS10	memory vs naive day 0	up memory day 0
2.40992	7.88876e-06	TEX9	memory vs naive day 0	up memory day 0
-2.26653	8.03528e-06	PPP1R9A	memory vs naive day 0	up naive day 0
1.82481	8.07648e-06	TCF7	memory vs naive day 0	up memory day 0
2.99442	8.29523e-06	NXPH4	memory vs naive day 0	up memory day 0
-3.4631	8.72304e-06	TBXA2R	memory vs naive day 0	up naive day 0
1.19984	8.92948e-06	PFKM	memory vs naive day 0	up memory day 0
2.43973	9.31214e-06	LIME1	memory vs naive day 0	up memory day 0
4.45482	9.3691e-06	DLGAP1	memory vs naive day 0	up memory day 0
2.04629	9.43544e-06	FGL2	memory vs naive day 0	up memory day 0
1.10573	9.50969e-06	PREX1	memory vs naive day 0	up memory day 0
3.95084	9.52323e-06	AC009041.2	memory vs naive day 0	up memory day 0
2.06827	9.66277e-06	LINC00884	memory vs naive day 0	up memory day 0
1.09181	9.81597e-06	PTPRE	memory vs naive day 0	up memory day 0
-1.77859	9.96672e-06	HOMER2	memory vs naive day 0	up naive day 0
-2.09875	1.05192e-05	AC022182.1	memory vs naive day 0	up naive day 0
2.97227	1.06575e-05	CAMK2N1	memory vs naive day 0	up memory day 0
3.149	1.06879e-05	DOK7	memory vs naive day 0	up memory day 0
-3.23334	1.17124e-05	GPSM1	memory vs naive day 0	up naive day 0
-2.392	1.17488e-05	H1FX	memory vs naive day 0	up naive day 0
-1.09971	1.26821e-05	ATP2B1-AS1	memory vs naive day 0	up naive day 0
0.860238	1.30804e-05	SMARCB1	memory vs naive day 0	up memory day 0
-3.07177	1.30804e-05	MMP17	memory vs naive day 0	up naive day 0
-2.53449	1.31736e-05	FHL3	memory vs naive day 0	up naive day 0
3.58708	1.35068e-05	CD300A	memory vs naive day 0	up memory day 0
1.6881	1.36135e-05	SLC35G1	memory vs naive day 0	up memory day 0
4.76949	1.41203e-05	LINC00943	memory vs naive day 0	up memory day 0
1.90288	1.42097e-05	BHLHE40-AS1	memory vs naive day 0	up memory day 0
3.60556	1.42599e-05	AC092546.1	memory vs naive day 0	up memory day 0
1.84943	1.43176e-05	TTC7B	memory vs naive day 0	up memory day 0
-1.87854	1.46382e-05	CD27-AS1	memory vs naive day 0	up naive day 0
-1.2685	1.50703e-05	TPST1	memory vs naive day 0	up naive day 0
1.3819	1.52793e-05	CCDC50	memory vs naive day 0	up memory day 0
2.0179	1.65691e-05	FABP5	memory vs naive day 0	up memory day 0
-1.38376	1.80379e-05	LAPTM5	memory vs naive day 0	up naive day 0
-1.63839	1.81552e-05	SLAMF1	memory vs naive day 0	up naive day 0
4.92054	1.82403e-05	ASMT	memory vs naive day 0	up memory day 0
4.27986	1.84892e-05	ADAM29	memory vs naive day 0	up memory day 0
2.87954	1.89092e-05	GGT1-1	memory vs naive day 0	up memory day 0
-1.33803	1.89198e-05	CREM	memory vs naive day 0	up naive day 0
5.59883	1.89198e-05	BIK	memory vs naive day 0	up memory day 0
2.69085	1.89533e-05	FAM171A2	memory vs naive day 0	up memory day 0
-2.65431	1.90425e-05	PRKCQ-AS1	memory vs naive day 0	up naive day 0
-1.81623	1.92083e-05	ZNF667-AS1	memory vs naive day 0	up naive day 0
3.36092	1.92083e-05	SERPINF1	memory vs naive day 0	up memory day 0
1.68337	1.96576e-05	SIT1	memory vs naive day 0	up memory day 0
-5.20695	1.97654e-05	CCN2	memory vs naive day 0	up naive day 0
2.84232	1.98552e-05	GPRIN3	memory vs naive day 0	up memory day 0
0.859071	1.98552e-05	MAP4K1	memory vs naive day 0	up memory day 0
-2.32981	2.03566e-05	SLC2A5	memory vs naive day 0	up naive day 0
4.38335	2.12698e-05	HSPG2	memory vs naive day 0	up memory day 0
3.9773	2.182e-05	CEND1	memory vs naive day 0	up memory day 0
-1.5055	2.21027e-05	IL13RA1	memory vs naive day 0	up naive day 0
-1.90873	2.22663e-05	LINC02848	memory vs naive day 0	up naive day 0
2.33732	2.2836e-05	LRP5	memory vs naive day 0	up memory day 0
-2.28742	2.33738e-05	MYADM	memory vs naive day 0	up naive day 0
1.52146	2.4184e-05	ABI3	memory vs naive day 0	up memory day 0
2.16431	2.4803e-05	NETO2	memory vs naive day 0	up memory day 0
-1.11967	2.48748e-05	PIK3C2B	memory vs naive day 0	up naive day 0
-2.16537	2.51062e-05	AP001056.1	memory vs naive day 0	up naive day 0
2.54764	2.6323e-05	KIF26B	memory vs naive day 0	up memory day 0
-3.76698	2.64244e-05	SCN3A	memory vs naive day 0	up naive day 0
4.39415	2.69542e-05	AC110620.2	memory vs naive day 0	up memory day 0
2.4011	2.71595e-05	AC008551.1	memory vs naive day 0	up memory day 0
2.89646	2.7273e-05	SSPN	memory vs naive day 0	up memory day 0
3.04349	2.7273e-05	PDCD1	memory vs naive day 0	up memory day 0
4.15716	2.8227e-05	LMCD1	memory vs naive day 0	up memory day 0
1.00617	2.82678e-05	FUCA2	memory vs naive day 0	up memory day 0
2.07176	2.93554e-05	COCH	memory vs naive day 0	up memory day 0
-2.05437	2.93554e-05	ZNF112	memory vs naive day 0	up naive day 0
4.7836	2.95746e-05	GPR25	memory vs naive day 0	up memory day 0
1.82495	2.97218e-05	WDR17	memory vs naive day 0	up memory day 0
-1.34242	3.0349e-05	MCPH1-AS1	memory vs naive day 0	up naive day 0
-1.17728	3.04446e-05	ICAM2	memory vs naive day 0	up naive day 0
1.92613	3.07539e-05	SLC35D2	memory vs naive day 0	up memory day 0
2.12355	3.35095e-05	FRRS1	memory vs naive day 0	up memory day 0
-2.73188	3.42959e-05	AC009495.3	memory vs naive day 0	up naive day 0
-4.98067	3.44433e-05	LEF1	memory vs naive day 0	up naive day 0
1.18717	3.45998e-05	ZMIZ1	memory vs naive day 0	up memory day 0
3.07216	3.47867e-05	AC008840.1	memory vs naive day 0	up memory day 0
-2.28828	3.52454e-05	IGLV3-25	memory vs naive day 0	up naive day 0
0.935969	3.59144e-05	ATP1A1	memory vs naive day 0	up memory day 0
1.18823	3.59144e-05	ANKRD33B	memory vs naive day 0	up memory day 0
-3.21186	3.59144e-05	TM6SF1	memory vs naive day 0	up naive day 0
1.81504	3.59742e-05	ITM2C	memory vs naive day 0	up memory day 0
3.03891	3.6362e-05	FRK	memory vs naive day 0	up memory day 0
2.6146	3.79483e-05	SEMA3D	memory vs naive day 0	up memory day 0
1.40948	3.82647e-05	PCBP3	memory vs naive day 0	up memory day 0
2.32069	3.83285e-05	IGHA1	memory vs naive day 0	up memory day 0
2.48714	3.98676e-05	SOGA3	memory vs naive day 0	up memory day 0
-2.66369	3.98676e-05	LINC00865	memory vs naive day 0	up naive day 0
-4.26855	4.08481e-05	SERP2	memory vs naive day 0	up naive day 0
1.17511	4.15571e-05	GRN	memory vs naive day 0	up memory day 0
2.10674	4.17414e-05	GAREM2	memory vs naive day 0	up memory day 0
-1.76242	4.20461e-05	FOXP4-AS1	memory vs naive day 0	up naive day 0
2.46258	4.20461e-05	ITGAX	memory vs naive day 0	up memory day 0
1.46625	4.22941e-05	SLC1A5	memory vs naive day 0	up memory day 0
1.03614	4.23664e-05	GIPC1	memory vs naive day 0	up memory day 0
-2.12505	4.23664e-05	GLUL	memory vs naive day 0	up naive day 0
2.33034	4.25243e-05	CCDC113	memory vs naive day 0	up memory day 0
3.18595	4.39938e-05	COPDA1	memory vs naive day 0	up memory day 0
4.20925	4.40239e-05	AL450352.1	memory vs naive day 0	up memory day 0
-1.23119	4.60123e-05	MLLT3	memory vs naive day 0	up naive day 0
1.39924	4.68488e-05	SYNJ2	memory vs naive day 0	up memory day 0
2.82484	4.78958e-05	WNT3	memory vs naive day 0	up memory day 0
4.26583	4.84377e-05	GLRA3	memory vs naive day 0	up memory day 0
2.005	4.84377e-05	ESR2	memory vs naive day 0	up memory day 0
2.29797	4.86136e-05	TRERF1	memory vs naive day 0	up memory day 0
-2.57015	4.99299e-05	GAS7	memory vs naive day 0	up naive day 0
1.5633	5.00581e-05	SIGLEC10	memory vs naive day 0	up memory day 0
1.13826	5.02468e-05	AP1S3	memory vs naive day 0	up memory day 0
1.80951	5.13301e-05	RHEX	memory vs naive day 0	up memory day 0
2.43786	5.23236e-05	KANK1	memory vs naive day 0	up memory day 0
2.22685	5.23236e-05	IL19	memory vs naive day 0	up memory day 0
-1.10237	5.23236e-05	TSPAN13	memory vs naive day 0	up naive day 0
5.05763	5.23236e-05	KCNJ3	memory vs naive day 0	up memory day 0
3.29872	5.23236e-05	SCX	memory vs naive day 0	up memory day 0
-1.0594	5.32493e-05	RAB43	memory vs naive day 0	up naive day 0
-1.23545	5.37074e-05	SLC39A8	memory vs naive day 0	up naive day 0
1.88542	5.54295e-05	BACE2	memory vs naive day 0	up memory day 0
1.25655	5.69464e-05	TNFRSF1B	memory vs naive day 0	up memory day 0
1.28501	5.91928e-05	WDR81	memory vs naive day 0	up memory day 0
2.71294	6.07598e-05	A4GALT	memory vs naive day 0	up memory day 0
-3.37343	6.09067e-05	IGHV1-24	memory vs naive day 0	up naive day 0
-1.64965	6.11565e-05	ADARB1	memory vs naive day 0	up naive day 0
-2.49438	6.18358e-05	CD38	memory vs naive day 0	up naive day 0
3.10346	6.18358e-05	DEGS2	memory vs naive day 0	up memory day 0
1.91509	6.24991e-05	SEMA7A	memory vs naive day 0	up memory day 0
-1.56041	6.65137e-05	MATN1-AS1	memory vs naive day 0	up naive day 0
2.30961	7.13421e-05	CD200R1	memory vs naive day 0	up memory day 0
1.11063	7.13421e-05	ACTG1	memory vs naive day 0	up memory day 0
-1.19076	7.16805e-05	ABCB1	memory vs naive day 0	up naive day 0
3.5617	7.38919e-05	IGHA2	memory vs naive day 0	up memory day 0
-0.871483	7.42104e-05	ADK	memory vs naive day 0	up naive day 0
-1.46095	7.43495e-05	ZNF667	memory vs naive day 0	up naive day 0
-1.68242	7.48595e-05	STARD4-AS1	memory vs naive day 0	up naive day 0
1.93746	7.48595e-05	NDFIP2	memory vs naive day 0	up memory day 0
4.66915	7.57604e-05	MSR1	memory vs naive day 0	up memory day 0
1.65637	7.58512e-05	MAP1LC3A	memory vs naive day 0	up memory day 0
1.10083	7.69055e-05	GNPDA1	memory vs naive day 0	up memory day 0
-2.33389	7.72092e-05	NEIL1	memory vs naive day 0	up naive day 0
1.58422	7.73842e-05	PTMS	memory vs naive day 0	up memory day 0
-2.79716	8.2894e-05	MYB	memory vs naive day 0	up naive day 0
3.13699	8.52858e-05	PRTFDC1	memory vs naive day 0	up memory day 0
2.49543	8.52858e-05	ESR1	memory vs naive day 0	up memory day 0
1.19917	8.55383e-05	OSBPL3	memory vs naive day 0	up memory day 0
3.30652	8.5999e-05	ESPNL	memory vs naive day 0	up memory day 0
-7.2263	8.63619e-05	LPCAT2	memory vs naive day 0	up naive day 0
1.48247	8.8286e-05	MARCKS	memory vs naive day 0	up memory day 0
0.853732	8.99111e-05	GTDC1	memory vs naive day 0	up memory day 0
-1.65841	0.000106209	AP001021.3	memory vs naive day 0	up naive day 0
1.75819	0.000106529	SEPTIN8	memory vs naive day 0	up memory day 0
2.16983	0.000108425	KIF21A	memory vs naive day 0	up memory day 0
2.16724	0.000110427	AC133065.1	memory vs naive day 0	up memory day 0
2.15144	0.000111595	CAMSAP2	memory vs naive day 0	up memory day 0
1.323	0.0001118	PPM1L	memory vs naive day 0	up memory day 0
-1.17019	0.0001118	GALNT3	memory vs naive day 0	up naive day 0
2.68422	0.000114593	SLA2	memory vs naive day 0	up memory day 0
4.28881	0.000114742	AC025569.1	memory vs naive day 0	up memory day 0
6.08924	0.000115065	ERICH3	memory vs naive day 0	up memory day 0
-3.1703	0.000115261	CD9	memory vs naive day 0	up naive day 0
-4.3025	0.000115901	AC131953.2	memory vs naive day 0	up naive day 0
2.49812	0.000116477	AL031666.3	memory vs naive day 0	up memory day 0
4.56166	0.000116477	ASCL1	memory vs naive day 0	up memory day 0
1.13828	0.000117041	ITGB1	memory vs naive day 0	up memory day 0
2.18763	0.000117041	ATXN1	memory vs naive day 0	up memory day 0
3.51209	0.000120382	TFPI2	memory vs naive day 0	up memory day 0
-1.34342	0.000121326	TMEM123	memory vs naive day 0	up naive day 0
1.64532	0.000121326	B4GALT2	memory vs naive day 0	up memory day 0
-2.54042	0.000128094	HACD1	memory vs naive day 0	up naive day 0
-2.38676	0.000128904	TTTY14	memory vs naive day 0	up naive day 0
-2.39416	0.000130738	AL513166.1	memory vs naive day 0	up naive day 0
-1.64002	0.000130738	EIF4E3	memory vs naive day 0	up naive day 0
-4.67584	0.000133816	MYZAP	memory vs naive day 0	up naive day 0
-2.39644	0.000134078	MBOAT2	memory vs naive day 0	up naive day 0
1.2306	0.000134432	CTSH	memory vs naive day 0	up memory day 0
-3.77059	0.000136258	LINC02161	memory vs naive day 0	up naive day 0
1.59481	0.000137196	PIGZ	memory vs naive day 0	up memory day 0
3.25	0.000138693	AC141424.1	memory vs naive day 0	up memory day 0
-3.69277	0.000143131	AC079610.1	memory vs naive day 0	up naive day 0
4.17709	0.000145175	PRSS16	memory vs naive day 0	up memory day 0
2.11795	0.000145175	GUCY2C	memory vs naive day 0	up memory day 0
1.8898	0.000146399	TLCD1	memory vs naive day 0	up memory day 0
1.82299	0.00014676	CNR1	memory vs naive day 0	up memory day 0
4.58774	0.000148703	CADM1	memory vs naive day 0	up memory day 0
3.23873	0.000152168	POF1B	memory vs naive day 0	up memory day 0
2.20254	0.000152168	AC003092.1	memory vs naive day 0	up memory day 0
-4.9373	0.000153952	HHIP-AS1	memory vs naive day 0	up naive day 0
1.82148	0.000153952	AP001341.1	memory vs naive day 0	up memory day 0
2.76972	0.000159234	GDPD5	memory vs naive day 0	up memory day 0
-3.18535	0.000160189	HOXB2	memory vs naive day 0	up naive day 0
0.964154	0.00016109	KCNK6	memory vs naive day 0	up memory day 0
1.41597	0.000163545	C19orf38	memory vs naive day 0	up memory day 0
3.54253	0.000165112	AC018742.1	memory vs naive day 0	up memory day 0
3.02081	0.00016908	ALPL	memory vs naive day 0	up memory day 0
1.60031	0.000169659	CSF2RB	memory vs naive day 0	up memory day 0
-1.64272	0.000170069	ST6GALNAC3	memory vs naive day 0	up naive day 0
3.01188	0.00017119	GPM6A	memory vs naive day 0	up memory day 0
2.48596	0.00017119	ANK3	memory vs naive day 0	up memory day 0
3.08468	0.00017288	TGM2	memory vs naive day 0	up memory day 0
1.40779	0.000179499	PYCARD	memory vs naive day 0	up memory day 0
3.50994	0.000182637	LSAMP	memory vs naive day 0	up memory day 0
1.34097	0.000182637	SLC16A4	memory vs naive day 0	up memory day 0
-3.00192	0.000183026	CECR2	memory vs naive day 0	up naive day 0
2.57789	0.000185998	AC104699.1	memory vs naive day 0	up memory day 0
-1.93578	0.000193774	IGHD	memory vs naive day 0	up naive day 0
-4.03507	0.000193814	APCDD1	memory vs naive day 0	up naive day 0
-2.51241	0.000195832	LINC01685	memory vs naive day 0	up naive day 0
0.882734	0.000198637	C16orf87	memory vs naive day 0	up memory day 0
-1.19377	0.000205582	LYST	memory vs naive day 0	up naive day 0
-1.47998	0.000205829	CTNND1	memory vs naive day 0	up naive day 0
-1.8019	0.000206389	MOXD1	memory vs naive day 0	up naive day 0
4.823	0.000206389	SRMS	memory vs naive day 0	up memory day 0
-2.99071	0.000208132	AL109914.1	memory vs naive day 0	up naive day 0
-0.922131	0.000210598	SNX29	memory vs naive day 0	up naive day 0
-3.74182	0.000213373	CDC42BPA	memory vs naive day 0	up naive day 0
-1.67961	0.000213605	ARRDC4	memory vs naive day 0	up naive day 0
-4.90987	0.000218323	LINC01483	memory vs naive day 0	up naive day 0
-2.05989	0.000218825	FCER2	memory vs naive day 0	up naive day 0
1.24005	0.000222593	BATF	memory vs naive day 0	up memory day 0
1.01702	0.000223303	MATR3	memory vs naive day 0	up memory day 0
1.49111	0.000224799	SNTA1	memory vs naive day 0	up memory day 0
1.75249	0.000226869	CPNE5	memory vs naive day 0	up memory day 0
-5.17406	0.000229926	AC010307.2	memory vs naive day 0	up naive day 0
2.07176	0.000238446	CRB3	memory vs naive day 0	up memory day 0
-2.60928	0.0002442	AP001830.1	memory vs naive day 0	up naive day 0
1.47225	0.000248277	LINC01771	memory vs naive day 0	up memory day 0
-1.87392	0.00026328	UACA	memory vs naive day 0	up naive day 0
1.63587	0.00026328	SOCS3	memory vs naive day 0	up memory day 0
1.15809	0.00026328	FZD3	memory vs naive day 0	up memory day 0
-2.82128	0.000263458	MFGE8	memory vs naive day 0	up naive day 0
-4.30543	0.000263787	EMP1	memory vs naive day 0	up naive day 0
4.04768	0.000272016	AC093879.1	memory vs naive day 0	up memory day 0
-3.79705	0.000273383	RHOBTB1	memory vs naive day 0	up naive day 0
-3.35232	0.000274677	IGHV1-69D	memory vs naive day 0	up naive day 0
-5.26481	0.000277953	HEY2	memory vs naive day 0	up naive day 0
2.61194	0.000288001	NTNG1	memory vs naive day 0	up memory day 0
1.43167	0.000289355	LRRK2	memory vs naive day 0	up memory day 0
-0.955353	0.000300142	AC099343.3	memory vs naive day 0	up naive day 0
1.14291	0.000307477	MDFIC	memory vs naive day 0	up memory day 0
-1.60052	0.000310874	AC080112.1	memory vs naive day 0	up naive day 0
2.04365	0.000314165	LINC02090	memory vs naive day 0	up memory day 0
-1.10526	0.000316535	SLC30A4	memory vs naive day 0	up naive day 0
-2.64522	0.000328759	LINC01811	memory vs naive day 0	up naive day 0
-1.1996	0.000331192	CYP2R1	memory vs naive day 0	up naive day 0
-2.82391	0.00034647	C11orf74	memory vs naive day 0	up naive day 0
-6.74158	0.000346609	TCL1B	memory vs naive day 0	up naive day 0
1.00331	0.000358814	RILPL2	memory vs naive day 0	up memory day 0
3.08956	0.000364723	SIGLEC6	memory vs naive day 0	up memory day 0
1.75384	0.000370877	PSAT1	memory vs naive day 0	up memory day 0
4.16565	0.000370877	ODAPH	memory vs naive day 0	up memory day 0
-3.15034	0.000384314	LINC01013	memory vs naive day 0	up naive day 0
8.41173	0.000386758	DLGAP1-AS4	memory vs naive day 0	up memory day 0
-1.99434	0.000389927	AL034397.3	memory vs naive day 0	up naive day 0
9.11811	0.000391844	IPCEF1	memory vs naive day 0	up memory day 0
1.96793	0.000395848	CCRL2	memory vs naive day 0	up memory day 0
0.887339	0.000395848	DEPDC5	memory vs naive day 0	up memory day 0
1.20093	0.000395848	ANXA2	memory vs naive day 0	up memory day 0
-4.43463	0.000395848	AL133346.1	memory vs naive day 0	up naive day 0
1.99171	0.000395848	DOCK6	memory vs naive day 0	up memory day 0
5.72597	0.000400369	WSCD2	memory vs naive day 0	up memory day 0
-3.63769	0.000401738	C14orf132	memory vs naive day 0	up naive day 0
-6.89323	0.000403434	GPR176	memory vs naive day 0	up naive day 0
7.3985	0.000405662	GIMAP8	memory vs naive day 0	up memory day 0
0.974839	0.000408701	GPR183	memory vs naive day 0	up memory day 0
-1.17453	0.00041132	AL591368.1	memory vs naive day 0	up naive day 0
-1.48004	0.000425125	IGHV1-18	memory vs naive day 0	up naive day 0
-2.09982	0.000425125	AC079089.1	memory vs naive day 0	up naive day 0
4.30015	0.000425308	OSTN-AS1	memory vs naive day 0	up memory day 0
-1.55164	0.000425308	AC009522.1	memory vs naive day 0	up naive day 0
2.40155	0.000427779	CD80	memory vs naive day 0	up memory day 0
1.18006	0.000427779	ADCY3	memory vs naive day 0	up memory day 0
7.20753	0.000427863	C6orf223	memory vs naive day 0	up memory day 0
-2.42503	0.000445546	AC080132.1	memory vs naive day 0	up naive day 0
-6.10373	0.000445641	AC074131.1	memory vs naive day 0	up naive day 0
-1.27494	0.000451335	GAS8	memory vs naive day 0	up naive day 0
3.49192	0.000451335	IGHG2	memory vs naive day 0	up memory day 0
4.64788	0.000456976	NPFFR2	memory vs naive day 0	up memory day 0
-6.08126	0.000456976	AC105114.2	memory vs naive day 0	up naive day 0
1.05204	0.000456976	RPS16	memory vs naive day 0	up memory day 0
1.58559	0.000459963	ITGAL	memory vs naive day 0	up memory day 0
-2.96317	0.000469514	MME	memory vs naive day 0	up naive day 0
0.975597	0.000490033	CHCHD10	memory vs naive day 0	up memory day 0
2.86439	0.000493473	SERPINF2	memory vs naive day 0	up memory day 0
-2.32034	0.000499289	SKAP1	memory vs naive day 0	up naive day 0
-0.791587	0.000503026	SLC50A1	memory vs naive day 0	up naive day 0
-4.54091	0.000504151	SNTG2	memory vs naive day 0	up naive day 0
2.85325	0.000505327	SLC12A3	memory vs naive day 0	up memory day 0
3.26836	0.00050934	ATRNL1	memory vs naive day 0	up memory day 0
2.87692	0.000513881	BAIAP3	memory vs naive day 0	up memory day 0
-2.12483	0.000517553	DSEL	memory vs naive day 0	up naive day 0
-3.35167	0.000526064	CORO2B	memory vs naive day 0	up naive day 0
-1.89989	0.000532001	TRABD2A	memory vs naive day 0	up naive day 0
-2.53891	0.000533152	THRA1/BTR	memory vs naive day 0	up naive day 0
4.25798	0.000546397	AC011586.2	memory vs naive day 0	up memory day 0
1.63431	0.000546397	LGALSL-DT	memory vs naive day 0	up memory day 0
-1.34041	0.000546397	SPAG6	memory vs naive day 0	up naive day 0
1.59223	0.000546397	TXN	memory vs naive day 0	up memory day 0
1.44469	0.000547816	SLC15A3	memory vs naive day 0	up memory day 0
-3.20381	0.000547991	THRB	memory vs naive day 0	up naive day 0
2.54043	0.000554374	SULT1A1	memory vs naive day 0	up memory day 0
0.955661	0.000554374	RPA1	memory vs naive day 0	up memory day 0
-7.31085	0.000554374	BMP3	memory vs naive day 0	up naive day 0
1.80685	0.000565287	LINC01679	memory vs naive day 0	up memory day 0
-2.07681	0.00057452	LINC02132	memory vs naive day 0	up naive day 0
4.62803	0.000580665	ACE	memory vs naive day 0	up memory day 0
-2.0622	0.000580665	ZNF660	memory vs naive day 0	up naive day 0
-1.85608	0.000593902	AL162497.1	memory vs naive day 0	up naive day 0
1.5794	0.000596902	HOXC4	memory vs naive day 0	up memory day 0
1.19741	0.00059764	LY96	memory vs naive day 0	up memory day 0
-2.56245	0.000601898	FMN1	memory vs naive day 0	up naive day 0
3.1768	0.000601898	AC020914.1	memory vs naive day 0	up memory day 0
-1.81166	0.000626547	KCNMB4	memory vs naive day 0	up naive day 0
2.60081	0.000631608	RPS6KA6	memory vs naive day 0	up memory day 0
1.94446	0.000632778	ST14	memory vs naive day 0	up memory day 0
-2.35202	0.000632889	IFNG-AS1	memory vs naive day 0	up naive day 0
-1.01266	0.000643598	HVCN1	memory vs naive day 0	up naive day 0
2.5272	0.000649557	TIGIT	memory vs naive day 0	up memory day 0
2.63125	0.00065433	MGLL	memory vs naive day 0	up memory day 0
-0.984895	0.000672784	MEF2C-AS1	memory vs naive day 0	up naive day 0
2.18132	0.000673142	AC092112.1	memory vs naive day 0	up memory day 0
-1.73175	0.000673861	NRP2	memory vs naive day 0	up naive day 0
1.0416	0.000679573	GPHN	memory vs naive day 0	up memory day 0
1.50556	0.000703722	MAP3K6	memory vs naive day 0	up memory day 0
-1.92887	0.000703722	HAPLN3	memory vs naive day 0	up naive day 0
2.04499	0.000711994	MNS1	memory vs naive day 0	up memory day 0
2.135	0.000714666	FCGR2A	memory vs naive day 0	up memory day 0
2.36026	0.000717416	KIAA0408	memory vs naive day 0	up memory day 0
-4.05202	0.000718731	TNFRSF1A	memory vs naive day 0	up naive day 0
1.30368	0.000730195	SCARB1	memory vs naive day 0	up memory day 0
2.248	0.000730195	APOC1	memory vs naive day 0	up memory day 0
4.84628	0.000730674	CCR5AS	memory vs naive day 0	up memory day 0
2.22885	0.000740125	ENOSF1	memory vs naive day 0	up memory day 0
6.28366	0.000745099	LDLRAD2	memory vs naive day 0	up memory day 0
-1.00116	0.000745099	HNRNPLL	memory vs naive day 0	up naive day 0
1.00774	0.000747798	CCDC102A	memory vs naive day 0	up memory day 0
2.54784	0.000752055	AC096667.1	memory vs naive day 0	up memory day 0
-1.32051	0.000755665	IGHJ6	memory vs naive day 0	up naive day 0
2.51963	0.000755911	CLIC5	memory vs naive day 0	up memory day 0
-3.69849	0.000765861	SPINK2	memory vs naive day 0	up naive day 0
2.89302	0.000770536	RGS16	memory vs naive day 0	up memory day 0
2.34355	0.000784553	AC093330.1	memory vs naive day 0	up memory day 0
-1.09707	0.000788034	GALNT2	memory vs naive day 0	up naive day 0
2.39433	0.000788034	S100A4	memory vs naive day 0	up memory day 0
-3.49373	0.000797153	CALCRL	memory vs naive day 0	up naive day 0
4.58467	0.000805059	MSC-AS1	memory vs naive day 0	up memory day 0
1.53233	0.000809577	DCAF12	memory vs naive day 0	up memory day 0
0.934893	0.000811156	PPFIBP2	memory vs naive day 0	up memory day 0
3.83112	0.000813376	CCDC68	memory vs naive day 0	up memory day 0
1.29281	0.000824647	ITGB7	memory vs naive day 0	up memory day 0
-4.39029	0.00084491	AMOTL1	memory vs naive day 0	up naive day 0
3.12324	0.000849794	CCL5	memory vs naive day 0	up memory day 0
-2.26929	0.000849794	AC069503.1	memory vs naive day 0	up naive day 0
2.65869	0.000849794	LINC01692	memory vs naive day 0	up memory day 0
2.02635	0.000849794	BTBD19	memory vs naive day 0	up memory day 0
1.49201	0.000849794	AL139246.3	memory vs naive day 0	up memory day 0
-4.87547	0.000849794	GPR171	memory vs naive day 0	up naive day 0
-1.6221	0.000869332	LZTS3	memory vs naive day 0	up naive day 0
-2.19106	0.000879956	KRT8	memory vs naive day 0	up naive day 0
2.72619	0.000880535	AP000146.1	memory vs naive day 0	up memory day 0
2.92985	0.000880535	RASSF6	memory vs naive day 0	up memory day 0
1.16902	0.000898621	FAM49A	memory vs naive day 0	up memory day 0
1.85364	0.000918512	GNAO1	memory vs naive day 0	up memory day 0
-0.751793	0.000922628	STX5	memory vs naive day 0	up naive day 0
2.70565	0.000929424	ASB2	memory vs naive day 0	up memory day 0
3.30754	0.000929424	AC100793.2	memory vs naive day 0	up memory day 0
2.32845	0.000929424	TRPM2	memory vs naive day 0	up memory day 0
3.18451	0.000950944	KLK1	memory vs naive day 0	up memory day 0
4.34255	0.000956238	AC092145.1	memory vs naive day 0	up memory day 0
-3.97275	0.000969523	LONRF2	memory vs naive day 0	up naive day 0
-1.29591	0.000981426	ZNF674-AS1	memory vs naive day 0	up naive day 0
-4.30736	0.00100837	MGARP	memory vs naive day 0	up naive day 0
-1.04021	0.00103513	SIPA1L1	memory vs naive day 0	up naive day 0
-0.962158	0.00103591	MAD1L1	memory vs naive day 0	up naive day 0
2.06634	0.00104987	AC125611.3	memory vs naive day 0	up memory day 0
1.41339	0.00106681	AC083949.1	memory vs naive day 0	up memory day 0
2.32638	0.00108327	ABCA6	memory vs naive day 0	up memory day 0
1.70617	0.00108825	NCF2	memory vs naive day 0	up memory day 0
1.58992	0.0010936	SRXN1	memory vs naive day 0	up memory day 0
1.94698	0.00109469	FLT3	memory vs naive day 0	up memory day 0
-1.4303	0.00111719	TSPAN4	memory vs naive day 0	up naive day 0
-1.06559	0.00112635	DGKD	memory vs naive day 0	up naive day 0
-1.47357	0.00113353	AL157402.1	memory vs naive day 0	up naive day 0
-3.21793	0.00115653	DBNDD1	memory vs naive day 0	up naive day 0
3.93057	0.00116104	CCL17	memory vs naive day 0	up memory day 0
-1.3454	0.00116206	PRCD	memory vs naive day 0	up naive day 0
3.03163	0.00117107	AC004470.1	memory vs naive day 0	up memory day 0
2.58719	0.0011778	ROBO1	memory vs naive day 0	up memory day 0
1.60357	0.00117901	LRFN3	memory vs naive day 0	up memory day 0
1.96168	0.00118357	ANG	memory vs naive day 0	up memory day 0
2.40841	0.00120307	PNMA5	memory vs naive day 0	up memory day 0
1.66905	0.00124532	RAB31	memory vs naive day 0	up memory day 0
1.31374	0.0012583	SRC	memory vs naive day 0	up memory day 0
-1.77689	0.00126279	LCA5	memory vs naive day 0	up naive day 0
2.69411	0.00126677	HOMER3	memory vs naive day 0	up memory day 0
-7.12712	0.00126892	SLC40A1	memory vs naive day 0	up naive day 0
1.89781	0.00127365	LKAAEAR1	memory vs naive day 0	up memory day 0
1.51602	0.00127404	ANKRD13B	memory vs naive day 0	up memory day 0
-3.14344	0.0012754	GIPC3	memory vs naive day 0	up naive day 0
-1.63411	0.0012754	AFF2	memory vs naive day 0	up naive day 0
5.13002	0.00127808	NLRP3	memory vs naive day 0	up memory day 0
-1.70106	0.00129395	AL138720.1	memory vs naive day 0	up naive day 0
2.30041	0.00129395	AC007695.1	memory vs naive day 0	up memory day 0
4.78664	0.00130467	AC006058.3	memory vs naive day 0	up memory day 0
3.8527	0.00130889	SOX5-AS1	memory vs naive day 0	up memory day 0
2.76945	0.00130889	HSPA12A	memory vs naive day 0	up memory day 0
-3.06095	0.00130889	IL26	memory vs naive day 0	up naive day 0
1.58344	0.00132726	DGKG	memory vs naive day 0	up memory day 0
-1.06162	0.00133895	DTX4	memory vs naive day 0	up naive day 0
1.43559	0.00134878	LINC00158	memory vs naive day 0	up memory day 0
-1.2228	0.00136483	AL355353.1	memory vs naive day 0	up naive day 0
1.74958	0.00136978	DTX3	memory vs naive day 0	up memory day 0
1.88422	0.00137079	TMEM255B	memory vs naive day 0	up memory day 0
-1.41639	0.00137888	SESTD1	memory vs naive day 0	up naive day 0
6.90673	0.00138457	TSHZ3	memory vs naive day 0	up memory day 0
-1.07546	0.00138574	2026-03-03	memory vs naive day 0	up naive day 0
3.27993	0.00138597	GNGT1	memory vs naive day 0	up memory day 0
-2.87748	0.00139585	BMP6	memory vs naive day 0	up naive day 0
1.79886	0.0014112	PPARGC1B	memory vs naive day 0	up memory day 0
1.09852	0.00141243	ZNF827	memory vs naive day 0	up memory day 0
6.60775	0.00142191	AC002076.1	memory vs naive day 0	up memory day 0
1.28429	0.00142253	SH3BP1	memory vs naive day 0	up memory day 0
-3.57326	0.00142721	CDC42EP1	memory vs naive day 0	up naive day 0
1.51502	0.00144763	PBX4	memory vs naive day 0	up memory day 0
2.17877	0.00145788	PIF1	memory vs naive day 0	up memory day 0
-2.04663	0.00146106	PLD5	memory vs naive day 0	up naive day 0
1.97653	0.00146768	ZNF385C	memory vs naive day 0	up memory day 0
3.40229	0.00147667	SOX8	memory vs naive day 0	up memory day 0
-2.99758	0.00148025	AC092919.1	memory vs naive day 0	up naive day 0
1.99717	0.00148844	EGR1	memory vs naive day 0	up memory day 0
4.44174	0.00149075	SAA1	memory vs naive day 0	up memory day 0
-1.39886	0.0015028	LDLR	memory vs naive day 0	up naive day 0
-0.918232	0.0015028	LRP5L	memory vs naive day 0	up naive day 0
-2.00474	0.0015028	KCNH8	memory vs naive day 0	up naive day 0
-3.71351	0.00152181	AC108066.2	memory vs naive day 0	up naive day 0
3.70597	0.00153734	LINC01926	memory vs naive day 0	up memory day 0
-2.27292	0.00154989	PTGIR	memory vs naive day 0	up naive day 0
1.90911	0.00155904	LINC01857	memory vs naive day 0	up memory day 0
1.21062	0.00159251	PDLIM7	memory vs naive day 0	up memory day 0
-1.72426	0.00159256	AP001056.2	memory vs naive day 0	up naive day 0
-2.659	0.00159596	IL7R	memory vs naive day 0	up naive day 0
-0.778339	0.00162747	FAM126A	memory vs naive day 0	up naive day 0
1.56647	0.00164673	SHROOM1	memory vs naive day 0	up memory day 0
1.57737	0.00164822	LGALS3	memory vs naive day 0	up memory day 0
2.47142	0.00167895	LINC01605	memory vs naive day 0	up memory day 0
3.40684	0.00168026	AL133493.1	memory vs naive day 0	up memory day 0
1.249	0.00169642	NPW	memory vs naive day 0	up memory day 0
3.01373	0.00169886	LINC02324	memory vs naive day 0	up memory day 0
0.964822	0.00171313	PDXP	memory vs naive day 0	up memory day 0
0.805158	0.00171755	EML4	memory vs naive day 0	up memory day 0
1.95864	0.00171755	AL592429.2	memory vs naive day 0	up memory day 0
2.74878	0.00173084	AC008035.1	memory vs naive day 0	up memory day 0
2.44664	0.00176095	HOXB7	memory vs naive day 0	up memory day 0
-1.21265	0.00177261	RELL1	memory vs naive day 0	up naive day 0
-1.08913	0.00177511	AC091045.1	memory vs naive day 0	up naive day 0
2.69884	0.00177545	GPR55	memory vs naive day 0	up memory day 0
2.26584	0.00180404	TNF	memory vs naive day 0	up memory day 0
-1.19156	0.00180549	TSPO	memory vs naive day 0	up naive day 0
3.71152	0.00180549	AL031666.1	memory vs naive day 0	up memory day 0
3.11098	0.00182063	ADIRF	memory vs naive day 0	up memory day 0
-1.32661	0.00182226	CERS6	memory vs naive day 0	up naive day 0
-3.23377	0.00182226	TSPAN7	memory vs naive day 0	up naive day 0
0.862965	0.00182226	C11orf1	memory vs naive day 0	up memory day 0
2.36078	0.00182317	CELSR3	memory vs naive day 0	up memory day 0
-1.02804	0.00182494	EFCAB5	memory vs naive day 0	up naive day 0
1.44063	0.00183522	ZBTB20-AS5	memory vs naive day 0	up memory day 0
-3.72259	0.0018583	TUNAR	memory vs naive day 0	up naive day 0
1.76025	0.00189421	NLRC4	memory vs naive day 0	up memory day 0
1.5103	0.00189421	BCAT1	memory vs naive day 0	up memory day 0
-1.77771	0.00190944	AL391840.3	memory vs naive day 0	up naive day 0
2.46271	0.00190955	DAPK2	memory vs naive day 0	up memory day 0
1.47452	0.00192794	DHCR24	memory vs naive day 0	up memory day 0
3.34429	0.00194531	AC109597.2	memory vs naive day 0	up memory day 0
0.809977	0.00194698	PTRHD1	memory vs naive day 0	up memory day 0
4.64919	0.0019481	IL1B	memory vs naive day 0	up memory day 0
1.10875	0.0019481	PPP1R14B	memory vs naive day 0	up memory day 0
-3.78407	0.00198986	NKX6-3	memory vs naive day 0	up naive day 0
0.970074	0.00202227	IVD	memory vs naive day 0	up memory day 0
8.2744	0.00202821	DLGAP1-AS5	memory vs naive day 0	up memory day 0
1.27961	0.00203456	PANK1	memory vs naive day 0	up memory day 0
3.26643	0.00203456	IGHG1	memory vs naive day 0	up memory day 0
4.52343	0.00203456	TWIST2	memory vs naive day 0	up memory day 0
-1.2607	0.00203456	L3MBTL4	memory vs naive day 0	up naive day 0
1.04148	0.00203456	DENND1B	memory vs naive day 0	up memory day 0
-0.913414	0.00206731	ATP10D	memory vs naive day 0	up naive day 0
-2.05527	0.00206731	GABARAPL1	memory vs naive day 0	up naive day 0
0.83033	0.00207775	PCYT1A	memory vs naive day 0	up memory day 0
1.24353	0.00208981	MIR155HG	memory vs naive day 0	up memory day 0
1.65368	0.00208981	CCDC78	memory vs naive day 0	up memory day 0
1.91569	0.00211029	LINC02802	memory vs naive day 0	up memory day 0
-1.40968	0.00213647	LARGE1	memory vs naive day 0	up naive day 0
-5.40826	0.00216774	BAHCC1	memory vs naive day 0	up naive day 0
2.94571	0.00217324	SMPDL3A	memory vs naive day 0	up memory day 0
3.90003	0.00220039	MAST4-IT1	memory vs naive day 0	up memory day 0
-1.77083	0.00223274	ZNF415	memory vs naive day 0	up naive day 0
0.852076	0.00223274	VOPP1	memory vs naive day 0	up memory day 0
-0.969614	0.00224034	AC008875.3	memory vs naive day 0	up naive day 0
2.98271	0.00224671	IGHG4	memory vs naive day 0	up memory day 0
-0.992701	0.00225088	ARID5A	memory vs naive day 0	up naive day 0
2.44991	0.00228416	LINC01949	memory vs naive day 0	up memory day 0
-0.940873	0.00228517	GPR160	memory vs naive day 0	up naive day 0
2.03823	0.00229896	RNASE4	memory vs naive day 0	up memory day 0
2.9147	0.00237802	TYROBP	memory vs naive day 0	up memory day 0
-3.02447	0.00240258	GRB7	memory vs naive day 0	up naive day 0
-1.09572	0.00240713	AC107959.1	memory vs naive day 0	up naive day 0
1.79903	0.00241448	RAB36	memory vs naive day 0	up memory day 0
-2.16816	0.00242248	AP002358.1	memory vs naive day 0	up naive day 0
-6.55566	0.00242895	AC112487.1	memory vs naive day 0	up naive day 0
1.84403	0.00242895	MIR3142HG	memory vs naive day 0	up memory day 0
-3.54938	0.00242895	AC090772.3	memory vs naive day 0	up naive day 0
-1.13718	0.00243803	KCNA3	memory vs naive day 0	up naive day 0
2.17811	0.00245059	TRIM47	memory vs naive day 0	up memory day 0
1.29783	0.00246494	AL359232.1	memory vs naive day 0	up memory day 0
1.80155	0.00247052	ADAP1	memory vs naive day 0	up memory day 0
-3.60079	0.00247858	PLEKHA5	memory vs naive day 0	up naive day 0
4.52565	0.00251997	AC006058.1	memory vs naive day 0	up memory day 0
-0.890811	0.00255407	JARID2	memory vs naive day 0	up naive day 0
2.22408	0.0025576	MAJIN	memory vs naive day 0	up memory day 0
1.71355	0.00256276	DISC1FP1	memory vs naive day 0	up memory day 0
2.16631	0.00256416	PLD4	memory vs naive day 0	up memory day 0
0.818472	0.00257612	ACY1	memory vs naive day 0	up memory day 0
3.74074	0.00257612	AC097537.1	memory vs naive day 0	up memory day 0
-2.45338	0.00257612	RTKN2	memory vs naive day 0	up naive day 0
-1.10817	0.00257904	IL21R	memory vs naive day 0	up naive day 0
1.36384	0.00262757	AC021231.1	memory vs naive day 0	up memory day 0
0.873066	0.00268324	PELI1	memory vs naive day 0	up memory day 0
1.71707	0.00273053	AIFM3	memory vs naive day 0	up memory day 0
2.50192	0.00273053	AC104472.4	memory vs naive day 0	up memory day 0
-1.04801	0.00273289	BAZ2B	memory vs naive day 0	up naive day 0
-1.05446	0.00273543	AL132639.2	memory vs naive day 0	up naive day 0
0.879828	0.00273543	PLEKHA7	memory vs naive day 0	up memory day 0
-6.45197	0.00273543	KCNJ2-AS1	memory vs naive day 0	up naive day 0
0.764791	0.00273543	PHF6	memory vs naive day 0	up memory day 0
-1.71516	0.00274363	C10orf25	memory vs naive day 0	up naive day 0
0.811436	0.00275909	PAPSS1	memory vs naive day 0	up memory day 0
-3.56789	0.00276029	AC010494.1	memory vs naive day 0	up naive day 0
-5.04174	0.00276029	SMIM10	memory vs naive day 0	up naive day 0
-1.15267	0.00283935	AL078600.1	memory vs naive day 0	up naive day 0
2.62239	0.00284162	AC107926.1	memory vs naive day 0	up memory day 0
1.45945	0.00284667	SMTN	memory vs naive day 0	up memory day 0
-0.995139	0.00287646	SLC49A4	memory vs naive day 0	up naive day 0
2.76235	0.00289184	CCNI2	memory vs naive day 0	up memory day 0
-1.41742	0.00290478	AC103724.3	memory vs naive day 0	up naive day 0
1.34845	0.00291899	IL7	memory vs naive day 0	up memory day 0
1.89757	0.00302577	PLXNB2	memory vs naive day 0	up memory day 0
2.83841	0.00307172	NLGN4X	memory vs naive day 0	up memory day 0
3.48768	0.00309974	FBLN7	memory vs naive day 0	up memory day 0
1.85665	0.00309974	ARHGEF37	memory vs naive day 0	up memory day 0
-1.89476	0.00312841	CFAP73	memory vs naive day 0	up naive day 0
1.68843	0.00312841	TESC	memory vs naive day 0	up memory day 0
4.4975	0.00316905	AL590550.1	memory vs naive day 0	up memory day 0
-2.95611	0.00319764	CNTNAP2	memory vs naive day 0	up naive day 0
-0.768064	0.00319764	CCDC32	memory vs naive day 0	up naive day 0
-0.988178	0.0032188	ITPKB	memory vs naive day 0	up naive day 0
-2.70997	0.00322837	B4GALT6	memory vs naive day 0	up naive day 0
2.52681	0.00324181	STX1B	memory vs naive day 0	up memory day 0
-1.47521	0.00328086	SELPLG	memory vs naive day 0	up naive day 0
1.97353	0.00328086	MNDA	memory vs naive day 0	up memory day 0
2.70747	0.0033051	LINC01435	memory vs naive day 0	up memory day 0
-2.72625	0.00338121	PRR5L	memory vs naive day 0	up naive day 0
3.61553	0.00338432	LINC01141	memory vs naive day 0	up memory day 0
1.44155	0.00339427	ABCC4	memory vs naive day 0	up memory day 0
0.94725	0.00342094	WDFY1	memory vs naive day 0	up memory day 0
-0.865019	0.00342511	ATP8A1	memory vs naive day 0	up naive day 0
2.28902	0.00342804	MIR193BHG	memory vs naive day 0	up memory day 0
5.22879	0.00342982	MYOCD	memory vs naive day 0	up memory day 0
1.29913	0.00344065	AC025048.2	memory vs naive day 0	up memory day 0
1.92994	0.00345801	TNNC2	memory vs naive day 0	up memory day 0
-2.86232	0.00346068	HOXB-AS1	memory vs naive day 0	up naive day 0
-0.90877	0.00348589	KATNAL1	memory vs naive day 0	up naive day 0
0.96682	0.00349649	GEN1	memory vs naive day 0	up memory day 0
-1.39745	0.00349649	MPP7	memory vs naive day 0	up naive day 0
-2.33671	0.00349856	AC008440.1	memory vs naive day 0	up naive day 0
6.70447	0.0035579	AL359764.1	memory vs naive day 0	up memory day 0
3.64901	0.00358898	RAB27B	memory vs naive day 0	up memory day 0
-1.70717	0.00361126	NT5E	memory vs naive day 0	up naive day 0
0.824544	0.00370195	MKS1	memory vs naive day 0	up memory day 0
-1.67274	0.00370558	ITGB3	memory vs naive day 0	up naive day 0
-2.38465	0.00370683	AC126178.1	memory vs naive day 0	up naive day 0
-4.11189	0.00370683	JAML	memory vs naive day 0	up naive day 0
2.799	0.0037106	ATP1B1	memory vs naive day 0	up memory day 0
3.40276	0.0037106	C11orf96	memory vs naive day 0	up memory day 0
-1.64334	0.00371078	IGHV4-34	memory vs naive day 0	up naive day 0
1.01416	0.00379757	STAMBPL1	memory vs naive day 0	up memory day 0
1.36192	0.00385766	ANKRD9	memory vs naive day 0	up memory day 0
4.34622	0.00385766	LINC00189	memory vs naive day 0	up memory day 0
3.26028	0.00388587	TP73	memory vs naive day 0	up memory day 0
-1.1306	0.00392085	LINC01678	memory vs naive day 0	up naive day 0
2.15403	0.00393623	ITPRIPL2	memory vs naive day 0	up memory day 0
-2.39786	0.00397354	IRAK3	memory vs naive day 0	up naive day 0
-2.30672	0.00399555	AC140847.2	memory vs naive day 0	up naive day 0
3.26808	0.00400904	DAB2IP	memory vs naive day 0	up memory day 0
0.884479	0.00401336	UNC13D	memory vs naive day 0	up memory day 0
2.56103	0.00401337	CALD1	memory vs naive day 0	up memory day 0
-1.68931	0.00405379	DCHS2	memory vs naive day 0	up naive day 0
2.28729	0.00405873	MIR9-3HG	memory vs naive day 0	up memory day 0
0.969957	0.00408287	INPP4A	memory vs naive day 0	up memory day 0
0.930623	0.00408682	NABP1	memory vs naive day 0	up memory day 0
0.973358	0.00411606	SPIB	memory vs naive day 0	up memory day 0
-2.21292	0.00412664	AC006994.2	memory vs naive day 0	up naive day 0
-2.32567	0.00416468	ZNF730	memory vs naive day 0	up naive day 0
0.876678	0.00417805	GOLIM4	memory vs naive day 0	up memory day 0
-4.4403	0.004209	GUCY1A1	memory vs naive day 0	up naive day 0
1.10157	0.00421478	TP53I3	memory vs naive day 0	up memory day 0
1.02374	0.00423504	TFRC	memory vs naive day 0	up memory day 0
-1.10973	0.00425636	AL596094.1	memory vs naive day 0	up naive day 0
0.963788	0.00426263	SEC11C	memory vs naive day 0	up memory day 0
1.58059	0.00426636	SYTL3	memory vs naive day 0	up memory day 0
-6.22825	0.00433073	FOXO6	memory vs naive day 0	up naive day 0
-4.21022	0.00435465	RPRML	memory vs naive day 0	up naive day 0
-1.49441	0.00435465	AL512604.3	memory vs naive day 0	up naive day 0
1.85753	0.00436917	ACKR3	memory vs naive day 0	up memory day 0
1.23542	0.00436917	HYI	memory vs naive day 0	up memory day 0
-1.3031	0.00438761	CLVS1	memory vs naive day 0	up naive day 0
-1.59907	0.00441696	TMEM220-AS1	memory vs naive day 0	up naive day 0
-2.25273	0.00442365	LIX1	memory vs naive day 0	up naive day 0
2.16637	0.00443731	MYO6	memory vs naive day 0	up memory day 0
-2.92693	0.00445989	LINC01104	memory vs naive day 0	up naive day 0
-4.27565	0.00447466	LINC00472	memory vs naive day 0	up naive day 0
3.99217	0.00447466	KCNK9	memory vs naive day 0	up memory day 0
1.03804	0.00451069	HSPA5	memory vs naive day 0	up memory day 0
0.908959	0.00451724	RNF135	memory vs naive day 0	up memory day 0
2.63843	0.00452725	FOLR2	memory vs naive day 0	up memory day 0
1.63281	0.00455692	ASAP3	memory vs naive day 0	up memory day 0
2.67229	0.00456453	THAP10	memory vs naive day 0	up memory day 0
-0.861956	0.00460271	AL035530.2	memory vs naive day 0	up naive day 0
-1.18318	0.00461144	AC007384.1	memory vs naive day 0	up naive day 0
-1.1634	0.0046301	ZNF492	memory vs naive day 0	up naive day 0
2.70538	0.00467642	CRACR2B	memory vs naive day 0	up memory day 0
3.5648	0.00468546	TDRD15	memory vs naive day 0	up memory day 0
2.39137	0.00468835	PLBD1-AS1	memory vs naive day 0	up memory day 0
2.13692	0.00468863	LINC01625	memory vs naive day 0	up memory day 0
1.49309	0.0046909	AL662797.1	memory vs naive day 0	up memory day 0
0.923432	0.00470347	ZFP36	memory vs naive day 0	up memory day 0
2.75714	0.00470381	RPS6KL1	memory vs naive day 0	up memory day 0
1.69589	0.00471301	LRRC49	memory vs naive day 0	up memory day 0
1.14421	0.0047155	AC006064.4	memory vs naive day 0	up memory day 0
1.91134	0.00476415	ST7-AS2	memory vs naive day 0	up memory day 0
-0.847802	0.00477622	ANKAR	memory vs naive day 0	up naive day 0
-1.55743	0.00479602	ZNF618	memory vs naive day 0	up naive day 0
0.923252	0.00480528	FAHD2B	memory vs naive day 0	up memory day 0
1.76081	0.00480528	C12orf74	memory vs naive day 0	up memory day 0
2.4083	0.00480528	AC026310.2	memory vs naive day 0	up memory day 0
-0.927733	0.00480528	ZNF665	memory vs naive day 0	up naive day 0
-0.880142	0.00483856	LETM2	memory vs naive day 0	up naive day 0
6.80677	0.00485511	CALHM3	memory vs naive day 0	up memory day 0
1.71048	0.00488504	KCNH4	memory vs naive day 0	up memory day 0
-3.87305	0.00488684	IGLJ1	memory vs naive day 0	up naive day 0
3.57388	0.00494259	IGSF9B	memory vs naive day 0	up memory day 0
-2.57944	0.00499297	GNAI1	memory vs naive day 0	up naive day 0
1.27996	0.00503679	RPL39L	memory vs naive day 0	up memory day 0
0.867147	0.00506234	NUDT19	memory vs naive day 0	up memory day 0
-2.01175	0.0051881	PDE9A	memory vs naive day 0	up naive day 0
1.32873	0.00521634	STEAP1B	memory vs naive day 0	up memory day 0
-0.869081	0.00522105	LINC01004	memory vs naive day 0	up naive day 0
-2.14983	0.00522105	GUCY1B1	memory vs naive day 0	up naive day 0
-3.47093	0.00522105	AC092343.1	memory vs naive day 0	up naive day 0
1.92042	0.00522829	TNFRSF4	memory vs naive day 0	up memory day 0
-7.59947	0.00524589	PENK	memory vs naive day 0	up naive day 0
-4.47883	0.00528549	LINC02733	memory vs naive day 0	up naive day 0
-1.98538	0.00532738	FGFR1	memory vs naive day 0	up naive day 0
0.820476	0.00534156	RELL2	memory vs naive day 0	up memory day 0
0.981182	0.00534757	FCGR2B	memory vs naive day 0	up memory day 0
2.79774	0.00535072	CARMIL3	memory vs naive day 0	up memory day 0
-1.14111	0.00535333	ANXA2R	memory vs naive day 0	up naive day 0
-1.62416	0.00536161	AC105942.1	memory vs naive day 0	up naive day 0
2.00464	0.00544817	LRP1	memory vs naive day 0	up memory day 0
0.96982	0.00548094	CTSC	memory vs naive day 0	up memory day 0
1.94678	0.00548094	CHAC1	memory vs naive day 0	up memory day 0
3.69224	0.00548094	S100Z	memory vs naive day 0	up memory day 0
0.801848	0.00549305	SLC35B2	memory vs naive day 0	up memory day 0
0.988069	0.00550263	GARNL3	memory vs naive day 0	up memory day 0
0.953076	0.00557823	GGACT	memory vs naive day 0	up memory day 0
2.2043	0.00558488	C12orf77	memory vs naive day 0	up memory day 0
1.06649	0.00564025	TBC1D12	memory vs naive day 0	up memory day 0
1.15827	0.00566086	MINDY4	memory vs naive day 0	up memory day 0
4.0688	0.00568231	TAS1R3	memory vs naive day 0	up memory day 0
3.21302	0.00571397	AC092384.2	memory vs naive day 0	up memory day 0
0.858782	0.00571403	TRPV2	memory vs naive day 0	up memory day 0
1.74332	0.00575258	CCDC196	memory vs naive day 0	up memory day 0
-2.07704	0.00577349	CACNA1C-AS1	memory vs naive day 0	up naive day 0
-2.18877	0.00577349	SKAP1-AS1	memory vs naive day 0	up naive day 0
-1.13393	0.00577349	TTTY10	memory vs naive day 0	up naive day 0
1.06174	0.00580082	COA7	memory vs naive day 0	up memory day 0
1.15481	0.00580207	FTCDNL1	memory vs naive day 0	up memory day 0
-1.34461	0.00580207	ZNF135	memory vs naive day 0	up naive day 0
1.35569	0.00580207	ADAP2	memory vs naive day 0	up memory day 0
1.74094	0.00583062	FBLN2	memory vs naive day 0	up memory day 0
-2.3355	0.00592627	IGKV1-8	memory vs naive day 0	up naive day 0
4.08367	0.00594199	TGFBI	memory vs naive day 0	up memory day 0
1.68126	0.00595554	TOX2	memory vs naive day 0	up memory day 0
3.40672	0.00597449	NLGN4Y-AS1	memory vs naive day 0	up memory day 0
-1.6714	0.00597484	FGF9	memory vs naive day 0	up naive day 0
5.82938	0.00599976	AL365258.1	memory vs naive day 0	up memory day 0
-0.69705	0.00600215	BANP	memory vs naive day 0	up naive day 0
2.36236	0.00609538	WWC1	memory vs naive day 0	up memory day 0
6.28739	0.00628527	TRAJ49	memory vs naive day 0	up memory day 0
-3.03685	0.00628527	EFHC2	memory vs naive day 0	up naive day 0
-1.69564	0.00636773	GPR146	memory vs naive day 0	up naive day 0
2.38968	0.0063845	KCNH2	memory vs naive day 0	up memory day 0
1.48036	0.0063845	SLC6A9	memory vs naive day 0	up memory day 0
1.72162	0.0064016	RIN1	memory vs naive day 0	up memory day 0
3.42106	0.00642735	LINC02347	memory vs naive day 0	up memory day 0
1.37333	0.00649891	MPEG1	memory vs naive day 0	up memory day 0
2.95772	0.00652182	AC133644.2	memory vs naive day 0	up memory day 0
-8.79058	0.00652388	MMRN1	memory vs naive day 0	up naive day 0
-1.3707	0.0065669	MAP2	memory vs naive day 0	up naive day 0
1.37343	0.00664256	TXLNB	memory vs naive day 0	up memory day 0
2.04079	0.00671497	AL137003.1	memory vs naive day 0	up memory day 0
1.01978	0.00671497	TFDP1	memory vs naive day 0	up memory day 0
-5.46209	0.00673155	KL	memory vs naive day 0	up naive day 0
3.45486	0.00674453	AL162724.2	memory vs naive day 0	up memory day 0
-0.870546	0.00676443	GIHCG	memory vs naive day 0	up naive day 0
2.37359	0.00676443	WASF3	memory vs naive day 0	up memory day 0
1.65242	0.00678197	SSH3	memory vs naive day 0	up memory day 0
-1.41133	0.00678959	CABLES1	memory vs naive day 0	up naive day 0
-1.40111	0.00678959	AP001059.3	memory vs naive day 0	up naive day 0
-2.90175	0.00678959	IQANK1	memory vs naive day 0	up naive day 0
-2.64785	0.00687799	AC012414.5	memory vs naive day 0	up naive day 0
1.09974	0.0069139	ZFYVE9	memory vs naive day 0	up memory day 0
-5.64919	0.00694169	LINC01792	memory vs naive day 0	up naive day 0
1.22878	0.00694169	ZSWIM5	memory vs naive day 0	up memory day 0
1.02934	0.00703647	GAPDH	memory vs naive day 0	up memory day 0
1.72871	0.00704725	IL6R	memory vs naive day 0	up memory day 0
3.07059	0.00707319	LILRA4	memory vs naive day 0	up memory day 0
1.29792	0.00710039	FAAH2	memory vs naive day 0	up memory day 0
1.09112	0.00717008	EBI3	memory vs naive day 0	up memory day 0
-0.660903	0.00717008	STK40	memory vs naive day 0	up naive day 0
1.12159	0.0071778	GALE	memory vs naive day 0	up memory day 0
3.50355	0.00725062	LINC02661	memory vs naive day 0	up memory day 0
7.27316	0.0073031	AC105446.1	memory vs naive day 0	up memory day 0
-1.04445	0.00745266	ZNF318	memory vs naive day 0	up naive day 0
0.841166	0.00745266	SFXN1	memory vs naive day 0	up memory day 0
1.98293	0.00747209	AL133342.1	memory vs naive day 0	up memory day 0
-0.922225	0.00751961	FTH1	memory vs naive day 0	up naive day 0
6.40136	0.00756574	LINC02255	memory vs naive day 0	up memory day 0
-0.990664	0.00756647	TTC30A	memory vs naive day 0	up naive day 0
1.66908	0.00758753	SYT1	memory vs naive day 0	up memory day 0
0.903209	0.00758753	MCRIP2	memory vs naive day 0	up memory day 0
-2.48008	0.00778411	OSBPL1A	memory vs naive day 0	up naive day 0
0.952672	0.00778411	OSBPL10	memory vs naive day 0	up memory day 0
0.850349	0.00779122	MYO1F	memory vs naive day 0	up memory day 0
-1.42918	0.00784591	CNN3	memory vs naive day 0	up naive day 0
-0.966866	0.00785926	CXCR4	memory vs naive day 0	up naive day 0
2.22867	0.00785926	RGN	memory vs naive day 0	up memory day 0
-1.40922	0.00788373	IQCD	memory vs naive day 0	up naive day 0
-2.8452	0.00789963	LINC02008	memory vs naive day 0	up naive day 0
1.16909	0.00794329	ADAMTS6	memory vs naive day 0	up memory day 0
1.50365	0.00797054	SIRPA	memory vs naive day 0	up memory day 0
0.751333	0.00797054	CTSA	memory vs naive day 0	up memory day 0
2.36377	0.00798977	KCND1	memory vs naive day 0	up memory day 0
0.871519	0.00804366	FKBP5	memory vs naive day 0	up memory day 0
1.03671	0.00804366	ZDHHC18	memory vs naive day 0	up memory day 0
4.49468	0.00807698	RARRES2	memory vs naive day 0	up memory day 0
2.05686	0.00808196	SIK1	memory vs naive day 0	up memory day 0
1.00526	0.00814532	PRAG1	memory vs naive day 0	up memory day 0
0.922776	0.00814532	NET1	memory vs naive day 0	up memory day 0
0.797193	0.00815005	ACADM	memory vs naive day 0	up memory day 0
-2.09301	0.00816799	THSD7B	memory vs naive day 0	up naive day 0
-4.65473	0.00821551	CLEC4G	memory vs naive day 0	up naive day 0
-0.948491	0.00822602	SMAD3	memory vs naive day 0	up naive day 0
2.02377	0.00831572	SYDE2	memory vs naive day 0	up memory day 0
1.36226	0.00833356	LINC01232	memory vs naive day 0	up memory day 0
1.06312	0.0083397	ADAM8	memory vs naive day 0	up memory day 0
4.20873	0.00838125	DPP4	memory vs naive day 0	up memory day 0
1.8413	0.00840169	WDR63	memory vs naive day 0	up memory day 0
2.20833	0.00853083	FAM78B	memory vs naive day 0	up memory day 0
-1.02716	0.00853581	TAPBPL	memory vs naive day 0	up naive day 0
1.30353	0.00868777	AKAP5	memory vs naive day 0	up memory day 0
-1.08524	0.00871034	BIN2	memory vs naive day 0	up naive day 0
-1.96093	0.00871342	SPEF2	memory vs naive day 0	up naive day 0
0.76425	0.00871875	TYW3	memory vs naive day 0	up memory day 0
1.83415	0.00880833	AL139220.2	memory vs naive day 0	up memory day 0
1.62227	0.00880833	LINC02240	memory vs naive day 0	up memory day 0
-2.68879	0.00880833	ST6GALNAC2	memory vs naive day 0	up naive day 0
-1.28654	0.00891604	AC048341.2	memory vs naive day 0	up naive day 0
-3.46127	0.00891783	AC002451.1	memory vs naive day 0	up naive day 0
-1.5803	0.00898385	ARHGAP39	memory vs naive day 0	up naive day 0
2.85604	0.00900368	PAH	memory vs naive day 0	up memory day 0
-1.33784	0.00900534	HS3ST1	memory vs naive day 0	up naive day 0
-1.20827	0.00900534	MOK	memory vs naive day 0	up naive day 0
0.921539	0.00900982	ZDHHC21	memory vs naive day 0	up memory day 0
-1.21871	0.00900982	TAPT1-AS1	memory vs naive day 0	up naive day 0
-2.61168	0.00900982	PCDH9-AS2	memory vs naive day 0	up naive day 0
-1.02706	0.00902438	MIR4458HG	memory vs naive day 0	up naive day 0
1.53579	0.00903407	DNAJC5B	memory vs naive day 0	up memory day 0
-1.91298	0.00911588	DLL1	memory vs naive day 0	up naive day 0
-4.29327	0.0091449	SMOX	memory vs naive day 0	up naive day 0
-2.36586	0.00922915	F13A1	memory vs naive day 0	up naive day 0
-0.995217	0.00926814	ICOSLG	memory vs naive day 0	up naive day 0
2.18663	0.00928573	SATB2	memory vs naive day 0	up memory day 0
3.59452	0.00935914	LRRC20	memory vs naive day 0	up memory day 0
-1.4408	0.00935914	MATK	memory vs naive day 0	up naive day 0
1.38583	0.00938161	MID2	memory vs naive day 0	up memory day 0
2.35634	0.009456	MYRF	memory vs naive day 0	up memory day 0
4.03173	0.00950023	KIAA1217	memory vs naive day 0	up memory day 0
1.35622	0.00956867	AC008691.1	memory vs naive day 0	up memory day 0
1.5366	0.0096041	WNT16	memory vs naive day 0	up memory day 0
5.19561	0.0096041	KCNK1	memory vs naive day 0	up memory day 0
-1.55045	0.00964217	LINC01415	memory vs naive day 0	up naive day 0
-2.78246	0.00965256	KANK2	memory vs naive day 0	up naive day 0
1.26004	0.00966359	SYNGR3	memory vs naive day 0	up memory day 0
1.53443	0.00969981	DUSP4	memory vs naive day 0	up memory day 0
-0.984278	0.00978447	LINC01003	memory vs naive day 0	up naive day 0
1.43403	0.0097913	LGALSL	memory vs naive day 0	up memory day 0
1.17632	0.00984901	AFMID	memory vs naive day 0	up memory day 0
2.95457	0.00989896	TRIM36	memory vs naive day 0	up memory day 0
1.0296	0.00994568	HIPK2	memory vs naive day 0	up memory day 0
2.34907	0.00996955	FZD1	memory vs naive day 0	up memory day 0
-2.5589	0.0100723	NCAM2	memory vs naive day 0	up naive day 0
2.36783	0.0100832	LNCTAM34A	memory vs naive day 0	up memory day 0
4.12414	0.0101516	NLRP11	memory vs naive day 0	up memory day 0
6.75105	0.0103258	ZYG11A	memory vs naive day 0	up memory day 0
-0.858433	0.0103333	RFTN1	memory vs naive day 0	up naive day 0
1.40499	0.0104085	FRY	memory vs naive day 0	up memory day 0
-1.20153	0.0104703	AC068620.1	memory vs naive day 0	up naive day 0
-4.29342	0.0104996	TAFA5	memory vs naive day 0	up naive day 0
2.06928	0.0105935	ANKRD10-IT1	memory vs naive day 0	up memory day 0
-1.3932	0.0105935	JAM2	memory vs naive day 0	up naive day 0
3.12529	0.0105935	AC005220.1	memory vs naive day 0	up memory day 0
-1.67329	0.0106365	TNFRSF21	memory vs naive day 0	up naive day 0
-2.2762	0.010662	AC002429.2	memory vs naive day 0	up naive day 0
3.0956	0.0107085	GALNTL6	memory vs naive day 0	up memory day 0
1.17799	0.0107085	SLC29A1	memory vs naive day 0	up memory day 0
-1.40239	0.0107085	TCTN1	memory vs naive day 0	up naive day 0
1.73272	0.0108348	CD247	memory vs naive day 0	up memory day 0
1.86449	0.0109284	MYL9	memory vs naive day 0	up memory day 0
-0.993234	0.0109284	ST3GAL1	memory vs naive day 0	up naive day 0
-0.980713	0.0110025	CCL28	memory vs naive day 0	up naive day 0
-3.06401	0.0110033	MME-AS1	memory vs naive day 0	up naive day 0
-3.65574	0.0110059	AC097658.3	memory vs naive day 0	up naive day 0
2.85228	0.0110758	FYB1	memory vs naive day 0	up memory day 0
1.83314	0.0110874	CCND2	memory vs naive day 0	up memory day 0
0.903139	0.0110874	LDHB	memory vs naive day 0	up memory day 0
0.822646	0.0111314	BASP1	memory vs naive day 0	up memory day 0
-2.08263	0.0111829	ZNF704	memory vs naive day 0	up naive day 0
1.7149	0.0111852	AL683807.1	memory vs naive day 0	up memory day 0
-2.69286	0.0112911	C8orf89	memory vs naive day 0	up naive day 0
-1.27971	0.0112917	AC097634.3	memory vs naive day 0	up naive day 0
1.67242	0.011414	CD1D	memory vs naive day 0	up memory day 0
1.52293	0.0114625	LIMS2	memory vs naive day 0	up memory day 0
0.880904	0.0114625	LPIN1	memory vs naive day 0	up memory day 0
-1.03463	0.0114628	TMEM220	memory vs naive day 0	up naive day 0
-1.8652	0.0115005	PPIAL4G	memory vs naive day 0	up naive day 0
0.768373	0.0116263	ABHD6	memory vs naive day 0	up memory day 0
1.32788	0.0116321	AP002851.1	memory vs naive day 0	up memory day 0
-1.47501	0.0117089	ZNF831	memory vs naive day 0	up naive day 0
-3.12062	0.0117089	AC103876.1	memory vs naive day 0	up naive day 0
0.724213	0.0118177	BPNT1	memory vs naive day 0	up memory day 0
-1.65295	0.0121267	HTRA4	memory vs naive day 0	up naive day 0
-1.38782	0.0121965	AC004837.4	memory vs naive day 0	up naive day 0
-1.19339	0.0122026	AC104134.1	memory vs naive day 0	up naive day 0
1.37981	0.0124145	SIK1B	memory vs naive day 0	up memory day 0
-1.7115	0.0125161	FRMD6-AS1	memory vs naive day 0	up naive day 0
-2.66791	0.0125808	AC007666.2	memory vs naive day 0	up naive day 0
-2.30852	0.0126358	WDR49	memory vs naive day 0	up naive day 0
-1.23529	0.0127683	FP565260.3	memory vs naive day 0	up naive day 0
1.78003	0.0127683	CSF1	memory vs naive day 0	up memory day 0
6.59931	0.0128036	CCR2	memory vs naive day 0	up memory day 0
-1.00647	0.012809	HIP1	memory vs naive day 0	up naive day 0
1.99133	0.0129298	AC104521.1	memory vs naive day 0	up memory day 0
2.55178	0.0129298	DUPD1	memory vs naive day 0	up memory day 0
1.93877	0.013104	BTN1A1	memory vs naive day 0	up memory day 0
-1.27523	0.0131692	AC006511.6	memory vs naive day 0	up naive day 0
3.3433	0.0131974	PGF	memory vs naive day 0	up memory day 0
1.65686	0.0133602	PPP1R14B-AS1	memory vs naive day 0	up memory day 0
2.90306	0.0134148	ESRRB	memory vs naive day 0	up memory day 0
1.196	0.0134148	KCNQ1	memory vs naive day 0	up memory day 0
-1.50469	0.0135132	MYBL1	memory vs naive day 0	up naive day 0
1.21787	0.013549	WNK3	memory vs naive day 0	up memory day 0
0.781838	0.0136078	PRKCD	memory vs naive day 0	up memory day 0
1.22198	0.0137091	PYCR1	memory vs naive day 0	up memory day 0
-4.27485	0.0137201	RORB-AS1	memory vs naive day 0	up naive day 0
-2.9425	0.0138485	LAMP3	memory vs naive day 0	up naive day 0
-1.62221	0.0139303	AL139424.1	memory vs naive day 0	up naive day 0
3.59081	0.0140163	LRG1	memory vs naive day 0	up memory day 0
-1.13189	0.0140163	AC002456.1	memory vs naive day 0	up naive day 0
-0.905102	0.0141357	PGBD1	memory vs naive day 0	up naive day 0
-1.20914	0.0142332	AC097382.3	memory vs naive day 0	up naive day 0
0.878666	0.0142332	CDKN1A	memory vs naive day 0	up memory day 0
3.33192	0.0145477	ATP9A	memory vs naive day 0	up memory day 0
1.66526	0.0145477	FCRL2	memory vs naive day 0	up memory day 0
-3.33099	0.0147352	AC005165.1	memory vs naive day 0	up naive day 0
-1.09517	0.0149244	MAP4K3-DT	memory vs naive day 0	up naive day 0
6.62309	0.015013	DNAH8	memory vs naive day 0	up memory day 0
2.81472	0.0151109	C10orf105	memory vs naive day 0	up memory day 0
1.72192	0.0151109	SMPD3	memory vs naive day 0	up memory day 0
-1.68222	0.0151467	C3AR1	memory vs naive day 0	up naive day 0
-1.4034	0.0152404	CAV1	memory vs naive day 0	up naive day 0
0.83396	0.0152578	DOCK10	memory vs naive day 0	up memory day 0
-2.20657	0.0153481	TRPM1	memory vs naive day 0	up naive day 0
-5.66186	0.015363	AL606469.1	memory vs naive day 0	up naive day 0
-0.836247	0.0155017	TMEM263	memory vs naive day 0	up naive day 0
-1.75943	0.015576	TAL2	memory vs naive day 0	up naive day 0
1.74374	0.015599	PLPP3	memory vs naive day 0	up memory day 0
0.962576	0.0156048	KLF10	memory vs naive day 0	up memory day 0
-4.04285	0.0156554	TIMP3	memory vs naive day 0	up naive day 0
0.963552	0.0158203	JPT1	memory vs naive day 0	up memory day 0
6.13611	0.0159398	TRAJ32	memory vs naive day 0	up memory day 0
2.21848	0.0160849	CKAP2L	memory vs naive day 0	up memory day 0
-0.995795	0.0160849	CASZ1	memory vs naive day 0	up naive day 0
0.765337	0.0160849	SLC16A1-AS1	memory vs naive day 0	up memory day 0
-0.768661	0.0161848	ST3GAL2	memory vs naive day 0	up naive day 0
1.2439	0.0163479	PLD6	memory vs naive day 0	up memory day 0
1.23021	0.0164492	RAB39A	memory vs naive day 0	up memory day 0
-0.850112	0.0164645	SLC25A42	memory vs naive day 0	up naive day 0
-1.26491	0.0164645	AC022916.1	memory vs naive day 0	up naive day 0
1.04082	0.0165488	CALR	memory vs naive day 0	up memory day 0
-1.00642	0.0165584	AC004974.1	memory vs naive day 0	up naive day 0
2.4963	0.0165584	RGS7	memory vs naive day 0	up memory day 0
2.19208	0.016602	AC098969.2	memory vs naive day 0	up memory day 0
-3.19076	0.0167335	AC000065.1	memory vs naive day 0	up naive day 0
-1.83996	0.0167537	RARA-AS1	memory vs naive day 0	up naive day 0
-0.775637	0.0167629	OPN3	memory vs naive day 0	up naive day 0
1.93004	0.0170067	AC079174.2	memory vs naive day 0	up memory day 0
-1.0551	0.0170723	MAP10	memory vs naive day 0	up naive day 0
2.98104	0.0171027	EPB41L1	memory vs naive day 0	up memory day 0
5.74428	0.017203	AL391832.4	memory vs naive day 0	up memory day 0
1.95466	0.0173451	UNC13B	memory vs naive day 0	up memory day 0
-1.43721	0.0173566	EXPH5	memory vs naive day 0	up naive day 0
-1.90296	0.0173718	CLEC20A	memory vs naive day 0	up naive day 0
-0.839515	0.017446	ITPR1	memory vs naive day 0	up naive day 0
1.95729	0.017507	ITGA1	memory vs naive day 0	up memory day 0
-1.0639	0.0175586	FAM241A	memory vs naive day 0	up naive day 0
3.65159	0.0175586	LINC02641	memory vs naive day 0	up memory day 0
-5.24344	0.0175587	MAF	memory vs naive day 0	up naive day 0
2.53232	0.0176938	FAM131C	memory vs naive day 0	up memory day 0
-1.13206	0.0177764	SCN11A	memory vs naive day 0	up naive day 0
0.807879	0.0177869	AHDC1	memory vs naive day 0	up memory day 0
6.88991	0.0179756	AL353740.1	memory vs naive day 0	up memory day 0
5.51693	0.0180217	LRRC36	memory vs naive day 0	up memory day 0
-0.713667	0.0180217	NFATC3	memory vs naive day 0	up naive day 0
1.44505	0.0180393	CCR6	memory vs naive day 0	up memory day 0
-0.690614	0.0180393	STAM	memory vs naive day 0	up naive day 0
-2.09587	0.0180753	AC009163.7	memory vs naive day 0	up naive day 0
2.4422	0.0182459	AC159540.2	memory vs naive day 0	up memory day 0
2.3539	0.0182459	PIK3R6	memory vs naive day 0	up memory day 0
0.976264	0.0182923	PRDX1	memory vs naive day 0	up memory day 0
-0.93973	0.018314	AC006333.2	memory vs naive day 0	up naive day 0
1.70044	0.0184766	NEO1	memory vs naive day 0	up memory day 0
1.26707	0.0185339	IL2RA	memory vs naive day 0	up memory day 0
1.52545	0.0188093	AC009093.1	memory vs naive day 0	up memory day 0
-1.22972	0.0188448	AL596218.1	memory vs naive day 0	up naive day 0
-1.14494	0.0188745	PCAT1	memory vs naive day 0	up naive day 0
2.18029	0.0188745	PDGFA	memory vs naive day 0	up memory day 0
-2.41067	0.0188958	PRUNE2	memory vs naive day 0	up naive day 0
2.56801	0.019003	TENM4	memory vs naive day 0	up memory day 0
-2.61097	0.0190198	RORB	memory vs naive day 0	up naive day 0
-1.16928	0.0190198	AC091814.1	memory vs naive day 0	up naive day 0
0.925476	0.0190445	CD58	memory vs naive day 0	up memory day 0
1.5636	0.0190997	S100A2	memory vs naive day 0	up memory day 0
2.0164	0.0193856	BCAS1	memory vs naive day 0	up memory day 0
1.22353	0.0193856	NPM3	memory vs naive day 0	up memory day 0
-1.41915	0.0194435	DNM1P35	memory vs naive day 0	up naive day 0
1.36298	0.0194466	HES1	memory vs naive day 0	up memory day 0
3.49801	0.0194537	MSC	memory vs naive day 0	up memory day 0
1.65199	0.0195107	PLBD1	memory vs naive day 0	up memory day 0
1.52075	0.0195919	MYT1	memory vs naive day 0	up memory day 0
-1.30397	0.0196338	NKILA	memory vs naive day 0	up naive day 0
1.55125	0.01964	VPS9D1-AS1	memory vs naive day 0	up memory day 0
-0.940095	0.01964	C2CD2	memory vs naive day 0	up naive day 0
-0.810038	0.0196867	GK	memory vs naive day 0	up naive day 0
1.75013	0.0196867	ARHGEF11	memory vs naive day 0	up memory day 0
-1.85496	0.0197145	STK32B	memory vs naive day 0	up naive day 0
-0.845443	0.0197333	TTC30B	memory vs naive day 0	up naive day 0
-0.978105	0.0197392	AC092803.1	memory vs naive day 0	up naive day 0
2.86444	0.0197477	AC005776.2	memory vs naive day 0	up memory day 0
1.63016	0.0198403	SCIMP	memory vs naive day 0	up memory day 0
-1.11208	0.0198678	AL365361.1	memory vs naive day 0	up naive day 0
0.703955	0.0199429	ACSL4	memory vs naive day 0	up memory day 0
-1.15353	0.0202158	AL137857.1	memory vs naive day 0	up naive day 0
4.66789	0.0203131	LINC01943	memory vs naive day 0	up memory day 0
0.828366	0.0203131	SLC17A9	memory vs naive day 0	up memory day 0
-1.0105	0.0203548	AL353708.3	memory vs naive day 0	up naive day 0
-1.48961	0.0203689	BAIAP2L1	memory vs naive day 0	up naive day 0
1.28218	0.0203761	ZBTB20-AS1	memory vs naive day 0	up memory day 0
-1.1454	0.0203806	AC027702.1	memory vs naive day 0	up naive day 0
-1.45661	0.0203806	AL132709.8	memory vs naive day 0	up naive day 0
6.41615	0.020478	SOX11	memory vs naive day 0	up memory day 0
2.03436	0.0205127	DUSP15	memory vs naive day 0	up memory day 0
-1.06657	0.0205171	SOBP	memory vs naive day 0	up naive day 0
-1.05097	0.0205171	PPT2	memory vs naive day 0	up naive day 0
6.25521	0.0206513	CHN2	memory vs naive day 0	up memory day 0
1.98362	0.0206724	TMEM178B	memory vs naive day 0	up memory day 0
3.63113	0.0207055	LAMC3	memory vs naive day 0	up memory day 0
-1.39853	0.0207055	PDE7B	memory vs naive day 0	up naive day 0
-0.791659	0.020725	ADPRM	memory vs naive day 0	up naive day 0
2.45787	0.0208787	LINC01320	memory vs naive day 0	up memory day 0
-0.823755	0.0210048	FAM53B	memory vs naive day 0	up naive day 0
2.646	0.0210309	AL137003.2	memory vs naive day 0	up memory day 0
1.40701	0.0210315	ARHGAP20	memory vs naive day 0	up memory day 0
2.87041	0.0211115	GJA3	memory vs naive day 0	up memory day 0
2.7778	0.0211217	ADTRP	memory vs naive day 0	up memory day 0
1.01935	0.0211776	SUSD3	memory vs naive day 0	up memory day 0
2.09841	0.0212242	BX284613.2	memory vs naive day 0	up memory day 0
0.945564	0.0212829	KIF1C	memory vs naive day 0	up memory day 0
1.51752	0.0213065	AC073072.1	memory vs naive day 0	up memory day 0
0.802302	0.0213584	ZNF658	memory vs naive day 0	up memory day 0
2.34644	0.0213584	ZFP92	memory vs naive day 0	up memory day 0
-0.867416	0.0213584	AL022328.4	memory vs naive day 0	up naive day 0
1.60142	0.0213584	BEST4	memory vs naive day 0	up memory day 0
2.13748	0.0216596	SLC7A11	memory vs naive day 0	up memory day 0
-5.24062	0.0216861	TBILA	memory vs naive day 0	up naive day 0
-1.05596	0.0216945	LINC00963	memory vs naive day 0	up naive day 0
-0.965313	0.0216979	CEP128	memory vs naive day 0	up naive day 0
-1.22982	0.0217232	LPP-AS2	memory vs naive day 0	up naive day 0
-2.21173	0.0217816	CLLU1	memory vs naive day 0	up naive day 0
1.42613	0.0218189	RGS5	memory vs naive day 0	up memory day 0
3.37494	0.0218843	AC011751.1	memory vs naive day 0	up memory day 0
0.862975	0.022247	PEA15	memory vs naive day 0	up memory day 0
-1.28275	0.0222748	DGKH	memory vs naive day 0	up naive day 0
0.676602	0.0222847	DCTN6	memory vs naive day 0	up memory day 0
6.48946	0.0224114	CCL25	memory vs naive day 0	up memory day 0
2.28349	0.0224511	AC131237.1	memory vs naive day 0	up memory day 0
-0.803449	0.0227345	RADX	memory vs naive day 0	up naive day 0
2.66647	0.0228198	CNTNAP3	memory vs naive day 0	up memory day 0
-1.35778	0.0228198	CLEC4A	memory vs naive day 0	up naive day 0
2.11664	0.0228302	GATA3	memory vs naive day 0	up memory day 0
-3.49262	0.0228604	LINC01283	memory vs naive day 0	up naive day 0
1.14336	0.0228763	RRAGD	memory vs naive day 0	up memory day 0
-0.859808	0.0230295	AL451085.2	memory vs naive day 0	up naive day 0
3.07212	0.0230295	AL096854.1	memory vs naive day 0	up memory day 0
-5.47691	0.0230295	C1orf21	memory vs naive day 0	up naive day 0
-3.34359	0.0230295	PCDH9-AS4	memory vs naive day 0	up naive day 0
1.73029	0.0231019	AF111167.2	memory vs naive day 0	up memory day 0
1.34237	0.0231019	AC023421.2	memory vs naive day 0	up memory day 0
0.823788	0.0231019	APBB1IP	memory vs naive day 0	up memory day 0
-1.41966	0.0231672	MYO1B	memory vs naive day 0	up naive day 0
1.60416	0.0232838	AC008750.1	memory vs naive day 0	up memory day 0
1.20741	0.0233398	CAPG	memory vs naive day 0	up memory day 0
-1.06166	0.0235395	C18orf54	memory vs naive day 0	up naive day 0
1.14327	0.0235576	RAVER2	memory vs naive day 0	up memory day 0
0.789086	0.023572	RGS19	memory vs naive day 0	up memory day 0
-1.68577	0.0238074	LHFPL3-AS2	memory vs naive day 0	up naive day 0
-2.16335	0.0238297	AC226118.1	memory vs naive day 0	up naive day 0
0.852222	0.0240142	TICAM2	memory vs naive day 0	up memory day 0
2.13205	0.0240142	ARHGAP31-AS1	memory vs naive day 0	up memory day 0
-3.28109	0.0243293	AC018697.1	memory vs naive day 0	up naive day 0
-2.58926	0.0245111	IFNG	memory vs naive day 0	up naive day 0
-1.44304	0.0245191	ALDH2	memory vs naive day 0	up naive day 0
-0.843906	0.0245191	FAM229B	memory vs naive day 0	up naive day 0
0.93624	0.0246771	SLC7A5	memory vs naive day 0	up memory day 0
-1.3782	0.0246771	MGST2	memory vs naive day 0	up naive day 0
2.57446	0.0246771	AL160408.3	memory vs naive day 0	up memory day 0
-4.45098	0.0246771	SNCA	memory vs naive day 0	up naive day 0
1.35267	0.0246771	MOB3B	memory vs naive day 0	up memory day 0
-3.46491	0.0246771	AC131182.1	memory vs naive day 0	up naive day 0
-2.26214	0.0246892	FAM224B	memory vs naive day 0	up naive day 0
0.968445	0.0246892	PCCA-DT	memory vs naive day 0	up memory day 0
-1.0013	0.0251147	LSR	memory vs naive day 0	up naive day 0
1.14541	0.0251204	AL133415.1	memory vs naive day 0	up memory day 0
2.02675	0.0251204	LINC00539	memory vs naive day 0	up memory day 0
-1.36278	0.0254022	AL353152.2	memory vs naive day 0	up naive day 0
1.43014	0.0254624	AC116552.1	memory vs naive day 0	up memory day 0
2.38792	0.025468	LINC02689	memory vs naive day 0	up memory day 0
3.01211	0.0254697	LINC02208	memory vs naive day 0	up memory day 0
-1.21151	0.0257599	IQCN	memory vs naive day 0	up naive day 0
1.03567	0.0257716	F8	memory vs naive day 0	up memory day 0
1.20688	0.0258401	TNS3	memory vs naive day 0	up memory day 0
1.03888	0.0259116	C17orf58	memory vs naive day 0	up memory day 0
2.01905	0.0259238	LMCD1-AS1	memory vs naive day 0	up memory day 0
-1.67131	0.0259763	TTC39C-AS1	memory vs naive day 0	up naive day 0
1.57232	0.0262655	AL137789.1	memory vs naive day 0	up memory day 0
-1.00384	0.0262743	AC012645.1	memory vs naive day 0	up naive day 0
1.05337	0.0262743	HDAC9	memory vs naive day 0	up memory day 0
1.05364	0.0262743	LRP8	memory vs naive day 0	up memory day 0
1.27164	0.0264713	CPNE2	memory vs naive day 0	up memory day 0
-1.20181	0.026526	C10orf95	memory vs naive day 0	up naive day 0
0.8156	0.0267831	ARHGAP25	memory vs naive day 0	up memory day 0
0.982429	0.0268282	CD82	memory vs naive day 0	up memory day 0
1.21302	0.0268282	BBC3	memory vs naive day 0	up memory day 0
-3.25287	0.0269118	PDK4	memory vs naive day 0	up naive day 0
-1.50827	0.0269633	LINC02606	memory vs naive day 0	up naive day 0
1.04367	0.0269633	CELSR1	memory vs naive day 0	up memory day 0
0.809598	0.0269872	PIP4K2A	memory vs naive day 0	up memory day 0
2.61805	0.0273902	FOXC1	memory vs naive day 0	up memory day 0
2.28963	0.0274238	ENPP2	memory vs naive day 0	up memory day 0
2.07615	0.0274238	KCNJ11	memory vs naive day 0	up memory day 0
6.15645	0.0274777	GNB3	memory vs naive day 0	up memory day 0
-0.871365	0.0275428	LINC01684	memory vs naive day 0	up naive day 0
0.690965	0.0275428	PMVK	memory vs naive day 0	up memory day 0
1.32038	0.0275428	AL049830.3	memory vs naive day 0	up memory day 0
0.735187	0.027614	ZMYND11	memory vs naive day 0	up memory day 0
-2.24527	0.027737	LINC01375	memory vs naive day 0	up naive day 0
-2.03847	0.0279866	AC093849.4	memory vs naive day 0	up naive day 0
-1.19163	0.0280046	AC011468.5	memory vs naive day 0	up naive day 0
0.728169	0.0281304	USP46	memory vs naive day 0	up memory day 0
-3.24368	0.028284	AL080313.2	memory vs naive day 0	up naive day 0
-5.00352	0.0283548	HMHB1	memory vs naive day 0	up naive day 0
1.48795	0.0283732	AC096536.2	memory vs naive day 0	up memory day 0
-1.10333	0.0285167	TMCC2	memory vs naive day 0	up naive day 0
-1.72984	0.0287547	AL132996.1	memory vs naive day 0	up naive day 0
1.57243	0.0288322	CLDN23	memory vs naive day 0	up memory day 0
1.12905	0.0289561	ALDH1B1	memory vs naive day 0	up memory day 0
3.83503	0.029336	AL139339.2	memory vs naive day 0	up memory day 0
0.822086	0.0296505	INF2	memory vs naive day 0	up memory day 0
-1.04502	0.0296505	SAP30	memory vs naive day 0	up naive day 0
-3.65229	0.0296507	DIPK1B	memory vs naive day 0	up naive day 0
1.73406	0.0296507	AC130343.1	memory vs naive day 0	up memory day 0
-1.38607	0.0296507	LUCAT1	memory vs naive day 0	up naive day 0
-2.42332	0.0298255	SERINC2	memory vs naive day 0	up naive day 0
0.790198	0.0299351	CYSLTR1	memory vs naive day 0	up memory day 0
0.669651	0.0300311	LMO4	memory vs naive day 0	up memory day 0
-1.16087	0.0300446	AL031733.2	memory vs naive day 0	up naive day 0
1.40174	0.0302877	NEURL1	memory vs naive day 0	up memory day 0
0.984297	0.0303343	RHBDD3	memory vs naive day 0	up memory day 0
1.40366	0.0303885	AP001363.2	memory vs naive day 0	up memory day 0
1.07277	0.0303885	DGAT2	memory vs naive day 0	up memory day 0
2.06142	0.0303885	IGHV3-72	memory vs naive day 0	up memory day 0
1.69795	0.0304678	LINC01637	memory vs naive day 0	up memory day 0
-1.09948	0.030848	ZNF223	memory vs naive day 0	up naive day 0
-2.35643	0.0308806	FIGNL2	memory vs naive day 0	up naive day 0
1.06201	0.0312869	KCP	memory vs naive day 0	up memory day 0
1.24996	0.0313519	FAM114A1	memory vs naive day 0	up memory day 0
3.43645	0.0315322	SOX13	memory vs naive day 0	up memory day 0
2.20905	0.0315536	HID1	memory vs naive day 0	up memory day 0
3.46027	0.0316764	AATK	memory vs naive day 0	up memory day 0
0.843334	0.0316764	FLNA	memory vs naive day 0	up memory day 0
0.726904	0.0317554	RPS6KA4	memory vs naive day 0	up memory day 0
-1.66548	0.0318643	ST3GAL6	memory vs naive day 0	up naive day 0
-0.864611	0.0320357	NMT2	memory vs naive day 0	up naive day 0
-1.54007	0.0320357	WDR64	memory vs naive day 0	up naive day 0
1.97448	0.0320357	AC087672.2	memory vs naive day 0	up memory day 0
-0.745822	0.032095	TAGAP	memory vs naive day 0	up naive day 0
1.52352	0.0321483	AC116348.3	memory vs naive day 0	up memory day 0
0.953957	0.0324133	ISOC2	memory vs naive day 0	up memory day 0
2.30842	0.0324133	BFSP2	memory vs naive day 0	up memory day 0
-1.28264	0.0324133	SDK2	memory vs naive day 0	up naive day 0
-0.8139	0.0324133	INPP1	memory vs naive day 0	up naive day 0
0.817373	0.0324133	LCP1	memory vs naive day 0	up memory day 0
-2.35118	0.0324133	C2CD4D	memory vs naive day 0	up naive day 0
-1.00987	0.0324133	AL163051.1	memory vs naive day 0	up naive day 0
1.06967	0.0324458	MFSD2A	memory vs naive day 0	up memory day 0
-1.81522	0.0324981	HCRTR1	memory vs naive day 0	up naive day 0
-1.13921	0.0327989	DOCK8-AS1	memory vs naive day 0	up naive day 0
1.7576	0.0328213	CFAP69	memory vs naive day 0	up memory day 0
2.32083	0.0329043	AC006946.2	memory vs naive day 0	up memory day 0
1.04321	0.0330935	CORO1B	memory vs naive day 0	up memory day 0
-1.56503	0.0331717	AL161781.2	memory vs naive day 0	up naive day 0
-1.18894	0.0332589	AC008040.1	memory vs naive day 0	up naive day 0
-1.57868	0.0332715	TRERNA1	memory vs naive day 0	up naive day 0
0.870411	0.0336079	NCF4	memory vs naive day 0	up memory day 0
-1.92356	0.0336849	FHDC1	memory vs naive day 0	up naive day 0
-2.94436	0.0338287	CCNJL	memory vs naive day 0	up naive day 0
-0.773422	0.0339446	MEF2C	memory vs naive day 0	up naive day 0
1.11521	0.0339482	TUBA1C	memory vs naive day 0	up memory day 0
-2.4007	0.0342635	AC123023.1	memory vs naive day 0	up naive day 0
-2.58273	0.0343044	IL3RA	memory vs naive day 0	up naive day 0
-1.37588	0.0344345	LINC01800	memory vs naive day 0	up naive day 0
1.03839	0.0345056	AC112722.1	memory vs naive day 0	up memory day 0
-0.725859	0.0345756	PLEKHA2	memory vs naive day 0	up naive day 0
-1.62432	0.0351278	EPHA4	memory vs naive day 0	up naive day 0
3.83578	0.0351624	IGHGP	memory vs naive day 0	up memory day 0
2.4273	0.0353335	FAM27C	memory vs naive day 0	up memory day 0
2.66848	0.0354664	CRIP2	memory vs naive day 0	up memory day 0
-1.03705	0.0354664	TRBJ2-6	memory vs naive day 0	up naive day 0
1.93178	0.0354817	PVRIG	memory vs naive day 0	up memory day 0
-1.99837	0.0354817	IGHV1OR16-1	memory vs naive day 0	up naive day 0
-0.820288	0.0355394	AC073111.4	memory vs naive day 0	up naive day 0
-1.09869	0.0360094	AC027682.1	memory vs naive day 0	up naive day 0
-0.849671	0.0361805	C7orf50	memory vs naive day 0	up naive day 0
1.68994	0.0361805	AL359764.2	memory vs naive day 0	up memory day 0
-1.23296	0.0364931	AL121820.1	memory vs naive day 0	up naive day 0
-1.32586	0.0365588	IGHV3-43	memory vs naive day 0	up naive day 0
-1.5414	0.0365644	TTC28	memory vs naive day 0	up naive day 0
-2.36866	0.0365644	ATP10A	memory vs naive day 0	up naive day 0
0.983294	0.0365644	SPATA13	memory vs naive day 0	up memory day 0
-0.74529	0.0367826	ENKD1	memory vs naive day 0	up naive day 0
0.922051	0.0367826	AFDN	memory vs naive day 0	up memory day 0
-1.00711	0.0367884	COL9A2	memory vs naive day 0	up naive day 0
-0.772055	0.0368008	SLC8B1	memory vs naive day 0	up naive day 0
1.75062	0.036812	U62317.4	memory vs naive day 0	up memory day 0
-2.33165	0.0368383	AC015936.1	memory vs naive day 0	up naive day 0
-2.89427	0.0368397	NPTXR	memory vs naive day 0	up naive day 0
1.72066	0.0368628	ARLNC1	memory vs naive day 0	up memory day 0
-2.34006	0.0370887	GCM1	memory vs naive day 0	up naive day 0
-0.909518	0.0370887	CLBA1	memory vs naive day 0	up naive day 0
-1.00948	0.037324	C15orf65	memory vs naive day 0	up naive day 0
-1.12941	0.0373453	AC090587.1	memory vs naive day 0	up naive day 0
-1.27229	0.0373453	NR6A1	memory vs naive day 0	up naive day 0
0.894629	0.0373868	PRKAR1B	memory vs naive day 0	up memory day 0
0.827716	0.0374171	KLHL18	memory vs naive day 0	up memory day 0
0.784724	0.0374919	CLIP1	memory vs naive day 0	up memory day 0
0.779829	0.0376529	TMEM14A	memory vs naive day 0	up memory day 0
1.0711	0.0376908	NUDT14	memory vs naive day 0	up memory day 0
1.55635	0.0376981	CERNA2	memory vs naive day 0	up memory day 0
-2.15394	0.0379769	CYGB	memory vs naive day 0	up naive day 0
1.04441	0.0382139	SCRN1	memory vs naive day 0	up memory day 0
-4.99718	0.0384755	EFNA1	memory vs naive day 0	up naive day 0
4.30076	0.0384998	MB21D2	memory vs naive day 0	up memory day 0
0.886864	0.0387091	VIM	memory vs naive day 0	up memory day 0
-1.17369	0.0387091	AC019197.1	memory vs naive day 0	up naive day 0
0.717413	0.0388242	HIVEP1	memory vs naive day 0	up memory day 0
3.36272	0.0389599	CTTNBP2	memory vs naive day 0	up memory day 0
0.942354	0.0389923	MGAT4A	memory vs naive day 0	up memory day 0
-0.952702	0.0393657	AC093510.1	memory vs naive day 0	up naive day 0
-2.39065	0.0395645	NLRP4	memory vs naive day 0	up naive day 0
-1.08143	0.0396736	RAB13	memory vs naive day 0	up naive day 0
-0.777782	0.0400515	VPS26B	memory vs naive day 0	up naive day 0
0.703124	0.0400515	CORO1A	memory vs naive day 0	up memory day 0
2.03949	0.0400515	AL138899.1	memory vs naive day 0	up memory day 0
1.02039	0.0400515	PPIF	memory vs naive day 0	up memory day 0
-2.42773	0.0401369	SLC5A5	memory vs naive day 0	up naive day 0
2.67287	0.0401369	ST7-AS1	memory vs naive day 0	up memory day 0
1.45756	0.0403386	LINC01754	memory vs naive day 0	up memory day 0
-0.779535	0.0405285	GRHPR	memory vs naive day 0	up naive day 0
0.895881	0.040554	BCAR3	memory vs naive day 0	up memory day 0
-1.30692	0.0405825	C15orf62	memory vs naive day 0	up naive day 0
-0.812572	0.0406088	CDCA7L	memory vs naive day 0	up naive day 0
1.42408	0.0406088	TLCD4	memory vs naive day 0	up memory day 0
-0.915494	0.0406164	KLF7	memory vs naive day 0	up naive day 0
3.59892	0.0406164	JPH1	memory vs naive day 0	up memory day 0
-0.77272	0.0408141	RIMKLB	memory vs naive day 0	up naive day 0
-1.27826	0.0409841	ETS2	memory vs naive day 0	up naive day 0
2.11091	0.0410757	LINC00525	memory vs naive day 0	up memory day 0
-2.01291	0.0410924	LINC02776	memory vs naive day 0	up naive day 0
-0.884461	0.0412268	AC020765.2	memory vs naive day 0	up naive day 0
3.23462	0.0412268	UBASH3A	memory vs naive day 0	up memory day 0
0.749011	0.0412431	CPB2-AS1	memory vs naive day 0	up memory day 0
2.55725	0.0412431	MOCOS	memory vs naive day 0	up memory day 0
1.77303	0.0414483	DMKN	memory vs naive day 0	up memory day 0
0.881668	0.0415051	CENPV	memory vs naive day 0	up memory day 0
-2.66658	0.0415216	IGLV1-36	memory vs naive day 0	up naive day 0
-0.998472	0.0415596	PAM	memory vs naive day 0	up naive day 0
3.1173	0.041682	SPX	memory vs naive day 0	up memory day 0
2.15658	0.0417812	TM4SF19	memory vs naive day 0	up memory day 0
3.71852	0.0418619	AQP3	memory vs naive day 0	up memory day 0
1.18764	0.0424259	SNTB1	memory vs naive day 0	up memory day 0
-1.7543	0.0424259	ZBTB16	memory vs naive day 0	up naive day 0
-0.90442	0.042529	TESK2	memory vs naive day 0	up naive day 0
-1.11952	0.0429157	LCAT	memory vs naive day 0	up naive day 0
1.13736	0.0429157	EGR3	memory vs naive day 0	up memory day 0
3.17042	0.0429586	LINC00309	memory vs naive day 0	up memory day 0
1.12346	0.0430255	GALNT14	memory vs naive day 0	up memory day 0
-2.43955	0.0431588	F3	memory vs naive day 0	up naive day 0
2.12082	0.0431728	LINC01010	memory vs naive day 0	up memory day 0
1.9077	0.0433353	S100A5	memory vs naive day 0	up memory day 0
-3.48528	0.0433451	MATN4	memory vs naive day 0	up naive day 0
-2.17359	0.0434515	PLXNA2	memory vs naive day 0	up naive day 0
-1.35908	0.0436346	AL138828.1	memory vs naive day 0	up naive day 0
2.10675	0.0437877	CD226	memory vs naive day 0	up memory day 0
1.96008	0.0441308	MIPOL1	memory vs naive day 0	up memory day 0
-2.21077	0.0441961	SLC6A3	memory vs naive day 0	up naive day 0
0.795736	0.0442439	AIG1	memory vs naive day 0	up memory day 0
0.883256	0.0445289	CEP70	memory vs naive day 0	up memory day 0
5.16501	0.0447726	AC073655.1	memory vs naive day 0	up memory day 0
-1.06856	0.0448196	TIPARP-AS1	memory vs naive day 0	up naive day 0
0.760967	0.0449125	NPM1	memory vs naive day 0	up memory day 0
0.96709	0.045351	AL009179.1	memory vs naive day 0	up memory day 0
-1.33394	0.0454103	KIAA0895	memory vs naive day 0	up naive day 0
1.56126	0.0454701	ASCL2	memory vs naive day 0	up memory day 0
0.743924	0.0455458	TMEM182	memory vs naive day 0	up memory day 0
-2.71486	0.0459966	DACH2	memory vs naive day 0	up naive day 0
3.16593	0.0459992	AC011586.1	memory vs naive day 0	up memory day 0
-1.62777	0.0460526	AC127496.5	memory vs naive day 0	up naive day 0
2.6448	0.0462578	NPAS3	memory vs naive day 0	up memory day 0
1.57583	0.0462578	DDAH1	memory vs naive day 0	up memory day 0
-2.61202	0.0465049	AP000829.1	memory vs naive day 0	up naive day 0
-1.91795	0.0465049	CERS6-AS1	memory vs naive day 0	up naive day 0
-1.13598	0.0465354	NIPAL4	memory vs naive day 0	up naive day 0
3.28832	0.0465354	AC079163.2	memory vs naive day 0	up memory day 0
2.74441	0.0465784	LDLRAD3	memory vs naive day 0	up memory day 0
0.694235	0.0467054	BCAT2	memory vs naive day 0	up memory day 0
-1.97576	0.0467138	MAP1A	memory vs naive day 0	up naive day 0
0.850316	0.0467138	TSPAN14	memory vs naive day 0	up memory day 0
0.829592	0.0467138	SH3KBP1	memory vs naive day 0	up memory day 0
-1.01148	0.0467138	LINC01023	memory vs naive day 0	up naive day 0
0.874685	0.0467565	SMS	memory vs naive day 0	up memory day 0
-1.07941	0.0467565	AC007541.1	memory vs naive day 0	up naive day 0
-1.54134	0.046821	UPK3B	memory vs naive day 0	up naive day 0
-0.908619	0.0468352	AC002091.2	memory vs naive day 0	up naive day 0
-1.2398	0.0469093	AL137802.2	memory vs naive day 0	up naive day 0
0.881782	0.0469378	IKBKE	memory vs naive day 0	up memory day 0
4.08063	0.0469901	TBC1D26	memory vs naive day 0	up memory day 0
0.739896	0.0469912	GLRX3	memory vs naive day 0	up memory day 0
1.93488	0.0472641	HIST3H2A	memory vs naive day 0	up memory day 0
-0.803542	0.0472826	IL6ST	memory vs naive day 0	up naive day 0
1.11001	0.0473279	S100A6	memory vs naive day 0	up memory day 0
-1.66874	0.0473279	AL136962.1	memory vs naive day 0	up naive day 0
5.76372	0.047347	AC087289.5	memory vs naive day 0	up memory day 0
-4.0163	0.047347	MMP7	memory vs naive day 0	up naive day 0
1.52708	0.0480261	SPATA9	memory vs naive day 0	up memory day 0
-5.00166	0.0482405	C10orf67	memory vs naive day 0	up naive day 0
5.64541	0.0482589	RNF180	memory vs naive day 0	up memory day 0
1.72731	0.0482709	MCF2L2	memory vs naive day 0	up memory day 0
0.995606	0.0486032	NEDD4L	memory vs naive day 0	up memory day 0
-0.836716	0.0486039	CASTOR2	memory vs naive day 0	up naive day 0
-0.799169	0.0486512	EAF2	memory vs naive day 0	up naive day 0
3.43266	0.0486512	ENAM	memory vs naive day 0	up memory day 0
-1.11498	0.0486512	GPR137C	memory vs naive day 0	up naive day 0
1.61419	0.0487513	GRIN2D	memory vs naive day 0	up memory day 0
0.935011	0.0488076	AC008083.3	memory vs naive day 0	up memory day 0
0.802646	0.0488076	FOXO3	memory vs naive day 0	up memory day 0
0.921961	0.0488839	CLUH	memory vs naive day 0	up memory day 0
-1.00293	0.0489224	BX284668.5	memory vs naive day 0	up naive day 0
-1.17176	0.0489888	AC005759.1	memory vs naive day 0	up naive day 0
-1.51684	0.0498174	AC099791.2	memory vs naive day 0	up naive day 0
1.71331	0.0499263	PLCH2	memory vs naive day 0	up memory day 0
-1.16469	0.0501414	AC079848.1	memory vs naive day 0	not DE
-0.950438	0.0502092	AL358790.1	memory vs naive day 0	not DE
1.02008	0.0502092	ABCA2	memory vs naive day 0	not DE
-0.806155	0.0502574	PHLPP1	memory vs naive day 0	not DE
5.71853	0.0502574	AC093577.1	memory vs naive day 0	not DE
-0.843798	0.0502574	SPESP1	memory vs naive day 0	not DE
-1.13212	0.050371	NOXA1	memory vs naive day 0	not DE
-1.37142	0.0504683	RETREG1	memory vs naive day 0	not DE
-0.95789	0.0506669	AC090948.4	memory vs naive day 0	not DE
1.64189	0.0507055	PTH2R	memory vs naive day 0	not DE
-2.02655	0.0507642	AL139340.1	memory vs naive day 0	not DE
0.760205	0.0507642	LENG9	memory vs naive day 0	not DE
0.852202	0.0510796	SORBS3	memory vs naive day 0	not DE
-1.53004	0.0512732	CTF1	memory vs naive day 0	not DE
-2.06812	0.051561	IGLC6	memory vs naive day 0	not DE
1.58955	0.0515799	PLEKHH3	memory vs naive day 0	not DE
2.07946	0.0515799	AP001505.1	memory vs naive day 0	not DE
1.10464	0.051711	EEF1AKMT3	memory vs naive day 0	not DE
4.19833	0.0519831	PTPRB	memory vs naive day 0	not DE
5.54128	0.0523928	PRDM12	memory vs naive day 0	not DE
1.99338	0.0524255	AC091151.5	memory vs naive day 0	not DE
0.753729	0.0527639	SYK	memory vs naive day 0	not DE
0.674124	0.0528881	SINHCAF	memory vs naive day 0	not DE
0.75615	0.0529977	UGCG	memory vs naive day 0	not DE
2.0952	0.0530023	ANKRD30B	memory vs naive day 0	not DE
-1.90168	0.0532224	COL9A1	memory vs naive day 0	not DE
2.59569	0.0532224	AC120498.4	memory vs naive day 0	not DE
0.694727	0.0534815	KYNU	memory vs naive day 0	not DE
-2.49165	0.0534815	PAX2	memory vs naive day 0	not DE
2.46095	0.053496	SIRPD	memory vs naive day 0	not DE
5.28294	0.0535429	AC016995.1	memory vs naive day 0	not DE
-1.49419	0.0536795	FCGBP	memory vs naive day 0	not DE
-0.921413	0.053751	AC020910.5	memory vs naive day 0	not DE
1.82728	0.0539443	TNFSF14	memory vs naive day 0	not DE
3.06283	0.0540946	PLA1A	memory vs naive day 0	not DE
-0.949451	0.0540999	PARTICL	memory vs naive day 0	not DE
-1.56831	0.0541332	AC010615.2	memory vs naive day 0	not DE
2.177	0.0546665	AP000542.2	memory vs naive day 0	not DE
-0.989831	0.0546665	MTSS1	memory vs naive day 0	not DE
1.3963	0.0548001	KLK2	memory vs naive day 0	not DE
-3.22329	0.0548885	AC091493.1	memory vs naive day 0	not DE
-1.20514	0.0548885	BX284668.6	memory vs naive day 0	not DE
1.31688	0.0550419	JCHAIN	memory vs naive day 0	not DE
-0.67548	0.0553322	AL450998.2	memory vs naive day 0	not DE
5.08488	0.0555553	NAALADL2-AS2	memory vs naive day 0	not DE
-0.90952	0.0557582	PPIL6	memory vs naive day 0	not DE
1.87055	0.0557582	SHCBP1L	memory vs naive day 0	not DE
3.53781	0.0557813	IGF1	memory vs naive day 0	not DE
0.917573	0.0560878	ZNRF3	memory vs naive day 0	not DE
-0.924143	0.0561899	AFF3	memory vs naive day 0	not DE
0.804543	0.0562374	PPAN	memory vs naive day 0	not DE
1.00492	0.0568397	AC011603.2	memory vs naive day 0	not DE
0.943125	0.0568397	IRAK2	memory vs naive day 0	not DE
0.822741	0.0568397	HOMER1	memory vs naive day 0	not DE
0.936388	0.0570189	EHD3	memory vs naive day 0	not DE
5.82509	0.0572245	AC017002.5	memory vs naive day 0	not DE
1.09215	0.0572245	METTL1	memory vs naive day 0	not DE
0.924488	0.0574621	HSPA8	memory vs naive day 0	not DE
-1.20725	0.0575495	AP001059.2	memory vs naive day 0	not DE
2.96429	0.0575495	ICA1	memory vs naive day 0	not DE
2.99328	0.0575495	AC016526.2	memory vs naive day 0	not DE
0.839344	0.0575495	PRXL2A	memory vs naive day 0	not DE
-1.35765	0.0575495	LINC01058	memory vs naive day 0	not DE
-1.30358	0.0576676	AC008914.1	memory vs naive day 0	not DE
0.955777	0.0582828	GPR157	memory vs naive day 0	not DE
1.57831	0.0585792	PYHIN1	memory vs naive day 0	not DE
-0.925669	0.0591049	AC104971.1	memory vs naive day 0	not DE
0.933682	0.0594741	SNHG4	memory vs naive day 0	not DE
1.7375	0.0599494	C16orf96	memory vs naive day 0	not DE
-0.641316	0.0599494	ZBTB5	memory vs naive day 0	not DE
1.72629	0.0599494	HIC1	memory vs naive day 0	not DE
-1.22319	0.0599494	NRGN	memory vs naive day 0	not DE
-1.02121	0.0602656	HMGN5	memory vs naive day 0	not DE
-2.66059	0.0605409	CCDC151	memory vs naive day 0	not DE
1.41726	0.0605409	AL353660.1	memory vs naive day 0	not DE
2.31124	0.0606705	LILRB4	memory vs naive day 0	not DE
-1.44145	0.0607842	ABCA1	memory vs naive day 0	not DE
0.987019	0.0607842	AC092683.1	memory vs naive day 0	not DE
0.945288	0.0607842	TLR10	memory vs naive day 0	not DE
-0.728918	0.0608979	KIAA1958	memory vs naive day 0	not DE
-1.40218	0.0609489	AL731553.1	memory vs naive day 0	not DE
1.14552	0.0609789	ERVMER61-1	memory vs naive day 0	not DE
-2.6656	0.0610957	AC131953.1	memory vs naive day 0	not DE
-1.1539	0.0610957	VGF	memory vs naive day 0	not DE
0.814632	0.061179	ABCA3	memory vs naive day 0	not DE
-1.12136	0.0616104	AC008875.2	memory vs naive day 0	not DE
1.0618	0.0617884	AC022784.1	memory vs naive day 0	not DE
-0.923338	0.0620163	CAHM	memory vs naive day 0	not DE
0.885777	0.0620978	HLX-AS1	memory vs naive day 0	not DE
1.20159	0.0622221	EGR2	memory vs naive day 0	not DE
-1.1587	0.0622437	HDAC11-AS1	memory vs naive day 0	not DE
2.46457	0.0624251	RASSF8-AS1	memory vs naive day 0	not DE
1.31283	0.0626204	AC015802.6	memory vs naive day 0	not DE
-1.67642	0.0627326	AC009506.1	memory vs naive day 0	not DE
0.759644	0.0627922	TCTEX1D2	memory vs naive day 0	not DE
0.951284	0.0629454	TFR2	memory vs naive day 0	not DE
-1.02149	0.0630716	AC067930.8	memory vs naive day 0	not DE
-0.681002	0.0632013	DZIP3	memory vs naive day 0	not DE
1.08581	0.0635675	AC092384.1	memory vs naive day 0	not DE
4.16964	0.0637947	CCDC85A	memory vs naive day 0	not DE
1.45456	0.0638002	MET	memory vs naive day 0	not DE
-4.68046	0.0638359	LINC01953	memory vs naive day 0	not DE
2.25952	0.0640839	ARRB1	memory vs naive day 0	not DE
1.1086	0.0640839	LINC01762	memory vs naive day 0	not DE
1.46072	0.0646135	MAGI3	memory vs naive day 0	not DE
-1.49633	0.0646135	CCDC17	memory vs naive day 0	not DE
-0.914706	0.0649146	AC005332.4	memory vs naive day 0	not DE
-1.1709	0.0649885	PRR29	memory vs naive day 0	not DE
0.946299	0.0650718	RHOBTB2	memory vs naive day 0	not DE
-0.874105	0.0653701	OTUD1	memory vs naive day 0	not DE
2.22705	0.0654374	ATF5	memory vs naive day 0	not DE
3.1651	0.0654374	AC008170.1	memory vs naive day 0	not DE
0.991337	0.0654503	EPS8L2	memory vs naive day 0	not DE
-0.785158	0.0655506	HGSNAT	memory vs naive day 0	not DE
1.09461	0.0657084	CEACAM1	memory vs naive day 0	not DE
2.37245	0.0657084	CLIC3	memory vs naive day 0	not DE
-0.822758	0.0658106	C12orf42	memory vs naive day 0	not DE
-0.941343	0.0658106	IGLV1-40	memory vs naive day 0	not DE
-1.37988	0.0662712	CA2	memory vs naive day 0	not DE
1.74367	0.0664512	ACP5	memory vs naive day 0	not DE
0.642191	0.066641	ELOF1	memory vs naive day 0	not DE
0.822661	0.066641	SLC39A14	memory vs naive day 0	not DE
-0.931807	0.0671757	SSSCA1-AS1	memory vs naive day 0	not DE
-0.894733	0.0672047	AC078883.1	memory vs naive day 0	not DE
1.43925	0.067448	B4GALNT3	memory vs naive day 0	not DE
-1.18345	0.0676437	GRASP	memory vs naive day 0	not DE
5.17665	0.0679321	AL022724.3	memory vs naive day 0	not DE
1.29542	0.0681328	CR1	memory vs naive day 0	not DE
2.18619	0.0683041	PLAAT3	memory vs naive day 0	not DE
1.7273	0.0683735	AGAP2-AS1	memory vs naive day 0	not DE
6.07914	0.0684969	PPARG	memory vs naive day 0	not DE
1.12273	0.0689806	AC003093.1	memory vs naive day 0	not DE
-1.0852	0.068993	TXNDC5	memory vs naive day 0	not DE
-1.45051	0.0690488	AL353596.1	memory vs naive day 0	not DE
2.40969	0.0691349	TRPM2-AS	memory vs naive day 0	not DE
-2.22596	0.069201	SAG	memory vs naive day 0	not DE
-1.10178	0.0696118	AC026801.2	memory vs naive day 0	not DE
-1.05681	0.0696798	LINC02285	memory vs naive day 0	not DE
1.698	0.0696798	FUT7	memory vs naive day 0	not DE
-1.63947	0.0698785	GNG8	memory vs naive day 0	not DE
-0.882017	0.0699286	ZNF229	memory vs naive day 0	not DE
-1.54451	0.070482	ADARB2	memory vs naive day 0	not DE
-1.23632	0.0714958	GFI1	memory vs naive day 0	not DE
2.52348	0.0714958	LINC01117	memory vs naive day 0	not DE
0.979506	0.0716428	HSPD1	memory vs naive day 0	not DE
0.761773	0.0719763	ZNF341	memory vs naive day 0	not DE
1.03452	0.0723001	NOL4L	memory vs naive day 0	not DE
3.06735	0.0724669	PAGE5	memory vs naive day 0	not DE
1.10529	0.0725993	HYAL3	memory vs naive day 0	not DE
-0.828905	0.0725993	AL050341.2	memory vs naive day 0	not DE
-0.861431	0.0726808	GABBR1	memory vs naive day 0	not DE
-1.1063	0.0727327	FLT1	memory vs naive day 0	not DE
1.29347	0.0727536	SH3RF1	memory vs naive day 0	not DE
-1.02909	0.072759	AC009113.1	memory vs naive day 0	not DE
-0.85419	0.0730318	AC073508.3	memory vs naive day 0	not DE
1.69725	0.0731702	EXOSC10-AS1	memory vs naive day 0	not DE
1.08697	0.0732924	TOP1MT	memory vs naive day 0	not DE
1.6121	0.0733514	UBE2Q2L	memory vs naive day 0	not DE
-1.26885	0.0733514	IGHV2-70	memory vs naive day 0	not DE
1.04549	0.0743997	UCK2	memory vs naive day 0	not DE
-1.1337	0.0743997	CADM4	memory vs naive day 0	not DE
-3.93894	0.0744232	SERPINI2	memory vs naive day 0	not DE
-1.35177	0.0744932	L3MBTL4-AS1	memory vs naive day 0	not DE
0.99126	0.0746275	CRYZ	memory vs naive day 0	not DE
-1.82815	0.0747257	LINC01250	memory vs naive day 0	not DE
-0.810628	0.0747257	ZHX3	memory vs naive day 0	not DE
1.70092	0.0747993	HSPA6	memory vs naive day 0	not DE
-1.37849	0.0747993	TCEAL9	memory vs naive day 0	not DE
0.741348	0.0747993	FAIM	memory vs naive day 0	not DE
1.66681	0.0748099	ULBP3	memory vs naive day 0	not DE
1.36614	0.0748099	KAZN	memory vs naive day 0	not DE
-1.03593	0.0752048	AC068473.5	memory vs naive day 0	not DE
-1.25654	0.0754115	AC091965.1	memory vs naive day 0	not DE
1.83572	0.075644	ZWINT	memory vs naive day 0	not DE
-1.34146	0.0761151	HS3ST3B1	memory vs naive day 0	not DE
-1.60541	0.0763473	FXYD7	memory vs naive day 0	not DE
-0.815406	0.076721	AC113410.4	memory vs naive day 0	not DE
2.14054	0.076721	ZC3HAV1L	memory vs naive day 0	not DE
3.65422	0.076723	MT1E	memory vs naive day 0	not DE
1.26999	0.0767434	MSANTD1	memory vs naive day 0	not DE
1.40095	0.0767434	ARHGAP6	memory vs naive day 0	not DE
5.77066	0.0768434	AC093849.2	memory vs naive day 0	not DE
-2.57134	0.0768434	MCF2L-AS1	memory vs naive day 0	not DE
-1.09285	0.0770503	AL009177.1	memory vs naive day 0	not DE
0.71306	0.0771674	ARHGAP17	memory vs naive day 0	not DE
-1.84211	0.0771903	AL138995.1	memory vs naive day 0	not DE
3.15671	0.0773972	TCN2	memory vs naive day 0	not DE
1.14692	0.0773972	RGCC	memory vs naive day 0	not DE
0.715671	0.0775877	FBXO41	memory vs naive day 0	not DE
2.88172	0.0781558	DOK6	memory vs naive day 0	not DE
0.774757	0.0781912	DESI1	memory vs naive day 0	not DE
1.79373	0.0782279	CPNE7	memory vs naive day 0	not DE
-1.21909	0.0783625	KDM2B-DT	memory vs naive day 0	not DE
1.33474	0.0784369	CARNS1	memory vs naive day 0	not DE
-1.14884	0.0784369	AC073046.4	memory vs naive day 0	not DE
3.51238	0.0784369	EYA2	memory vs naive day 0	not DE
1.06652	0.0785175	PILRA	memory vs naive day 0	not DE
-2.19121	0.0786573	AC027237.2	memory vs naive day 0	not DE
1.05162	0.0787664	CD68	memory vs naive day 0	not DE
-1.24824	0.0787664	IGHV4-28	memory vs naive day 0	not DE
-3.48216	0.0789117	AC226101.1	memory vs naive day 0	not DE
0.730074	0.0789117	ACAP3	memory vs naive day 0	not DE
1.28438	0.0790223	GPR150	memory vs naive day 0	not DE
-0.922698	0.0790223	LINC00271	memory vs naive day 0	not DE
2.42296	0.0790655	VSIG1	memory vs naive day 0	not DE
-1.37833	0.0791656	AC091138.1	memory vs naive day 0	not DE
-1.08147	0.0793831	AC090844.2	memory vs naive day 0	not DE
2.48771	0.0797292	AC092832.2	memory vs naive day 0	not DE
1.15222	0.0800414	OSBPL10-AS1	memory vs naive day 0	not DE
-0.978307	0.080595	IGLV3-19	memory vs naive day 0	not DE
-1.27497	0.0809329	GLYATL1B	memory vs naive day 0	not DE
0.787728	0.0814376	MYO1C	memory vs naive day 0	not DE
1.02182	0.0814376	SRGAP3	memory vs naive day 0	not DE
1.22375	0.0814376	CCDC144NL-AS1	memory vs naive day 0	not DE
0.861374	0.0814786	PCED1B	memory vs naive day 0	not DE
-2.46481	0.0814786	ST8SIA1	memory vs naive day 0	not DE
-4.37551	0.0815224	SH3RF3	memory vs naive day 0	not DE
1.01152	0.0816119	AL078459.1	memory vs naive day 0	not DE
2.46047	0.0820598	CDCA7	memory vs naive day 0	not DE
1.27497	0.0820944	KRTCAP3	memory vs naive day 0	not DE
1.29529	0.0825571	NME1	memory vs naive day 0	not DE
1.0468	0.0825931	SPINT1-AS1	memory vs naive day 0	not DE
0.817354	0.0825931	PRDX3	memory vs naive day 0	not DE
-0.986232	0.0826965	AC009495.1	memory vs naive day 0	not DE
2.90788	0.0826965	CNTNAP3C	memory vs naive day 0	not DE
-1.42186	0.0829271	LURAP1	memory vs naive day 0	not DE
1.1656	0.0831387	POLR3G	memory vs naive day 0	not DE
-1.05586	0.0833689	AC010332.3	memory vs naive day 0	not DE
1.74798	0.0833689	AC010503.1	memory vs naive day 0	not DE
-0.966471	0.0833689	CLCN4	memory vs naive day 0	not DE
0.717018	0.0835526	ALCAM	memory vs naive day 0	not DE
1.17909	0.0836655	CETP	memory vs naive day 0	not DE
-1.02414	0.0837766	DNAH11	memory vs naive day 0	not DE
0.71621	0.0839455	SLC9B2	memory vs naive day 0	not DE
1.49463	0.0840245	PFKFB1	memory vs naive day 0	not DE
1.5156	0.0847565	AC002480.2	memory vs naive day 0	not DE
0.79696	0.0848218	PLXNC1	memory vs naive day 0	not DE
1.07495	0.0849549	CDKN2A	memory vs naive day 0	not DE
1.75181	0.0849911	AC019069.1	memory vs naive day 0	not DE
1.91166	0.0851176	ID1	memory vs naive day 0	not DE
-0.970927	0.0864632	MIR4422HG	memory vs naive day 0	not DE
-1.02668	0.0865586	AL136040.2	memory vs naive day 0	not DE
1.88657	0.0867453	CHRNA1	memory vs naive day 0	not DE
1.4527	0.0876607	CD6	memory vs naive day 0	not DE
1.56131	0.0879689	SGSM1	memory vs naive day 0	not DE
1.74021	0.0881282	AC002480.1	memory vs naive day 0	not DE
0.703493	0.0881282	IL27RA	memory vs naive day 0	not DE
0.901062	0.0881282	TBC1D8	memory vs naive day 0	not DE
2.06046	0.0881282	AC090517.2	memory vs naive day 0	not DE
-0.747875	0.088185	AL031963.3	memory vs naive day 0	not DE
1.04944	0.088626	FGD6	memory vs naive day 0	not DE
-0.774695	0.0890633	AAK1	memory vs naive day 0	not DE
-1.78266	0.0890633	AC092723.5	memory vs naive day 0	not DE
-4.69776	0.0890633	LAPTM4A-DT	memory vs naive day 0	not DE
1.82191	0.0890633	ATAD3C	memory vs naive day 0	not DE
3.44902	0.0891279	AP002852.1	memory vs naive day 0	not DE
5.94807	0.0891279	AC084364.3	memory vs naive day 0	not DE
-1.02012	0.0893638	HIST1H4H	memory vs naive day 0	not DE
1.53191	0.089404	TSPAN18	memory vs naive day 0	not DE
-0.753387	0.0897169	AC008124.1	memory vs naive day 0	not DE
-0.919897	0.0897692	HIST1H2AC	memory vs naive day 0	not DE
-1.88764	0.0897692	AC011379.1	memory vs naive day 0	not DE
1.85639	0.0899922	BEND7	memory vs naive day 0	not DE
-0.89509	0.0899922	ACRBP	memory vs naive day 0	not DE
2.47959	0.0904442	RBM20	memory vs naive day 0	not DE
0.911977	0.0907018	AC008083.2	memory vs naive day 0	not DE
-1.12864	0.0908869	TCF7L2	memory vs naive day 0	not DE
-0.938931	0.0908869	SOX4	memory vs naive day 0	not DE
-2.83117	0.0910223	USP43	memory vs naive day 0	not DE
2.66198	0.0912306	MARK1	memory vs naive day 0	not DE
-5.46396	0.0913554	KIT	memory vs naive day 0	not DE
0.857681	0.0915059	ABTB2	memory vs naive day 0	not DE
4.84683	0.0916554	AL133268.2	memory vs naive day 0	not DE
4.85119	0.0916554	AC131009.3	memory vs naive day 0	not DE
4.86196	0.0916554	CCDC195	memory vs naive day 0	not DE
1.63203	0.0918362	KLHL34	memory vs naive day 0	not DE
-2.65056	0.0923743	GRIN2A	memory vs naive day 0	not DE
-0.911002	0.0923743	AC246787.2	memory vs naive day 0	not DE
1.56893	0.0926906	NEFH	memory vs naive day 0	not DE
0.946402	0.0929201	SGK1	memory vs naive day 0	not DE
-0.890472	0.0929201	CENPM	memory vs naive day 0	not DE
0.691135	0.0934296	FERMT3	memory vs naive day 0	not DE
3.58713	0.093721	ETV4	memory vs naive day 0	not DE
-2.43922	0.093741	IQSEC2	memory vs naive day 0	not DE
-1.7248	0.093741	PIANP	memory vs naive day 0	not DE
1.61784	0.0937954	FGF22	memory vs naive day 0	not DE
-0.962008	0.0938654	AC005498.2	memory vs naive day 0	not DE
0.837392	0.0941173	CRELD2	memory vs naive day 0	not DE
0.669262	0.094133	THG1L	memory vs naive day 0	not DE
-1.63267	0.0943842	MCF2L	memory vs naive day 0	not DE
-0.985568	0.0946824	AC010864.1	memory vs naive day 0	not DE
-0.81009	0.0947616	CD55	memory vs naive day 0	not DE
0.684287	0.0955114	RARS	memory vs naive day 0	not DE
-2.36305	0.0956135	COL6A2	memory vs naive day 0	not DE
-1.01712	0.0966514	AL117344.2	memory vs naive day 0	not DE
1.78221	0.0966514	AC104781.2	memory vs naive day 0	not DE
1.58281	0.0966514	SLC26A7	memory vs naive day 0	not DE
1.26156	0.0968502	TVP23A	memory vs naive day 0	not DE
0.66959	0.09699	ADNP2	memory vs naive day 0	not DE
-1.08356	0.097043	CLDN7	memory vs naive day 0	not DE
0.83868	0.0970789	PTPN12	memory vs naive day 0	not DE
-1.35866	0.0971895	EEPD1	memory vs naive day 0	not DE
2.57757	0.0976896	ENO4	memory vs naive day 0	not DE
-2.28218	0.0977302	TLR5	memory vs naive day 0	not DE
3.04256	0.0982434	CD101	memory vs naive day 0	not DE
-1.35479	0.0986476	AC106739.1	memory vs naive day 0	not DE
-1.33463	0.098781	ZC2HC1B	memory vs naive day 0	not DE
-2.57233	0.0990068	AC012313.8	memory vs naive day 0	not DE
2.21281	0.0992215	ARHGEF4	memory vs naive day 0	not DE
-0.877695	0.0993395	ZDHHC23	memory vs naive day 0	not DE
0.841963	0.0995315	GLMP	memory vs naive day 0	not DE
-0.996003	0.0996177	AC004477.1	memory vs naive day 0	not DE
1.13041	0.0996177	AC011379.2	memory vs naive day 0	not DE
-0.897661	0.100111	GBP4	memory vs naive day 0	not DE
1.32094	0.100437	RAB26	memory vs naive day 0	not DE
-1.00075	0.100487	AL590068.4	memory vs naive day 0	not DE
2.62039	0.100792	PNMA6A	memory vs naive day 0	not DE
2.60569	0.101079	AL163953.1	memory vs naive day 0	not DE
-1.58214	0.101084	NEDD4	memory vs naive day 0	not DE
-1.90817	0.101265	CRNDE	memory vs naive day 0	not DE
1.12729	0.101863	KLHL29	memory vs naive day 0	not DE
0.942161	0.10242	AC007285.1	memory vs naive day 0	not DE
-0.870038	0.102638	SNX30	memory vs naive day 0	not DE
0.89468	0.102771	C19orf48	memory vs naive day 0	not DE
-1.51956	0.102837	HCG14	memory vs naive day 0	not DE
-0.706168	0.102987	CAMK2D	memory vs naive day 0	not DE
-0.900488	0.103149	AC022540.1	memory vs naive day 0	not DE
0.706637	0.103149	ACTB	memory vs naive day 0	not DE
-2.40066	0.103806	AC007876.1	memory vs naive day 0	not DE
1.11606	0.103806	MYO5B	memory vs naive day 0	not DE
1.38673	0.103806	PALD1	memory vs naive day 0	not DE
-1.07873	0.104518	AC006942.1	memory vs naive day 0	not DE
0.662471	0.104518	MPZL1	memory vs naive day 0	not DE
-1.00167	0.104791	RAB34	memory vs naive day 0	not DE
3.15956	0.105118	HBEGF	memory vs naive day 0	not DE
-0.919872	0.105619	C3orf67	memory vs naive day 0	not DE
-1.78431	0.105717	AKAP12	memory vs naive day 0	not DE
-0.896309	0.105717	IGKV3-11	memory vs naive day 0	not DE
0.67218	0.105784	ANKRD10	memory vs naive day 0	not DE
-1.02249	0.105784	LRATD2	memory vs naive day 0	not DE
0.995029	0.105784	ANKLE1	memory vs naive day 0	not DE
-0.864346	0.106117	SERPINB9P1	memory vs naive day 0	not DE
-0.920754	0.106117	AF196972.1	memory vs naive day 0	not DE
-2.14147	0.106212	AC107959.2	memory vs naive day 0	not DE
3.22864	0.106212	NEK2	memory vs naive day 0	not DE
-1.48698	0.106268	AL357874.1	memory vs naive day 0	not DE
-1.66382	0.106568	KCNA5	memory vs naive day 0	not DE
0.979716	0.106834	BCL2A1	memory vs naive day 0	not DE
0.854134	0.106834	MTHFD1L	memory vs naive day 0	not DE
3.08228	0.106844	WNT1	memory vs naive day 0	not DE
-0.940362	0.107212	HIST2H3D	memory vs naive day 0	not DE
-2.182	0.107374	SH2D4B	memory vs naive day 0	not DE
-1.0757	0.107386	MAST1	memory vs naive day 0	not DE
1.93221	0.107429	KLF14	memory vs naive day 0	not DE
-0.882708	0.108355	SMIM15-AS1	memory vs naive day 0	not DE
-0.930017	0.108615	LINC02076	memory vs naive day 0	not DE
1.00877	0.108644	HCK	memory vs naive day 0	not DE
0.76206	0.108664	LPCAT1	memory vs naive day 0	not DE
-0.91637	0.109334	AC009185.1	memory vs naive day 0	not DE
-0.956382	0.109334	DUSP5	memory vs naive day 0	not DE
-0.9984	0.109642	AC104187.1	memory vs naive day 0	not DE
-2.33975	0.109883	AC084114.1	memory vs naive day 0	not DE
-2.80103	0.110131	ABCG2	memory vs naive day 0	not DE
-1.14764	0.110245	AL357153.1	memory vs naive day 0	not DE
-1.18982	0.110284	AC016355.1	memory vs naive day 0	not DE
-0.735001	0.110284	USP51	memory vs naive day 0	not DE
1.18525	0.110404	BATF3	memory vs naive day 0	not DE
-1.18978	0.110988	RNASE6	memory vs naive day 0	not DE
-0.715325	0.111001	KDM8	memory vs naive day 0	not DE
-1.15463	0.11187	AC005034.6	memory vs naive day 0	not DE
0.873008	0.11187	AC012368.1	memory vs naive day 0	not DE
-0.696522	0.112097	STAP1	memory vs naive day 0	not DE
-0.833412	0.112097	TSC22D1	memory vs naive day 0	not DE
-0.887457	0.112163	AC011416.3	memory vs naive day 0	not DE
-0.926807	0.112517	LAIR1	memory vs naive day 0	not DE
1.22904	0.112517	TUBB2A	memory vs naive day 0	not DE
-1.78113	0.112517	AC008883.3	memory vs naive day 0	not DE
0.819873	0.112714	SLC45A3	memory vs naive day 0	not DE
-1.65948	0.112745	PRKCQ	memory vs naive day 0	not DE
0.703677	0.112745	NLN	memory vs naive day 0	not DE
-0.760569	0.113243	LMO7	memory vs naive day 0	not DE
-2.53402	0.113243	AL160254.1	memory vs naive day 0	not DE
1.40771	0.113243	FJX1	memory vs naive day 0	not DE
0.915749	0.113408	ENTPD1	memory vs naive day 0	not DE
-0.683251	0.113519	BARD1	memory vs naive day 0	not DE
-1.33218	0.114211	AC108718.1	memory vs naive day 0	not DE
-1.20588	0.114249	ACKR2	memory vs naive day 0	not DE
1.18208	0.114249	GP6	memory vs naive day 0	not DE
-0.78088	0.114699	CCDC62	memory vs naive day 0	not DE
0.974341	0.115092	PLXNA1	memory vs naive day 0	not DE
-0.760216	0.115092	ZEB1-AS1	memory vs naive day 0	not DE
-0.781818	0.115748	XYLT1	memory vs naive day 0	not DE
-0.920117	0.115748	ZNF471	memory vs naive day 0	not DE
-0.891661	0.115748	AL133259.1	memory vs naive day 0	not DE
2.85586	0.115748	ENPP7	memory vs naive day 0	not DE
-1.08346	0.115893	SERPINE2	memory vs naive day 0	not DE
-0.702542	0.116701	MTMR10	memory vs naive day 0	not DE
-0.862845	0.118359	AL662844.4	memory vs naive day 0	not DE
1.78505	0.11851	GPAT3	memory vs naive day 0	not DE
5.16305	0.118694	EPS8L1	memory vs naive day 0	not DE
-0.913889	0.118814	AC068234.2	memory vs naive day 0	not DE
0.818116	0.118814	CCDC167	memory vs naive day 0	not DE
0.787315	0.118814	DNAJA4	memory vs naive day 0	not DE
-1.16057	0.118814	AC023794.1	memory vs naive day 0	not DE
1.14265	0.118845	IGSF3	memory vs naive day 0	not DE
1.82756	0.119004	KLHL35	memory vs naive day 0	not DE
3.06086	0.119011	SLC8A3	memory vs naive day 0	not DE
-1.3183	0.119114	DUSP6	memory vs naive day 0	not DE
0.840958	0.119269	HSP90AB1	memory vs naive day 0	not DE
0.889435	0.119269	HLX	memory vs naive day 0	not DE
-0.85931	0.119269	SPA17	memory vs naive day 0	not DE
0.844915	0.119269	LPAR2	memory vs naive day 0	not DE
-0.7728	0.119269	AC087239.1	memory vs naive day 0	not DE
-3.49186	0.119269	MSX1	memory vs naive day 0	not DE
1.38405	0.119344	AP000253.1	memory vs naive day 0	not DE
-1.10072	0.119459	ACSBG2	memory vs naive day 0	not DE
0.714306	0.119561	ARHGAP18	memory vs naive day 0	not DE
-0.781989	0.119855	SPECC1	memory vs naive day 0	not DE
-1.02711	0.120015	ACVR2B	memory vs naive day 0	not DE
3.08104	0.120465	AC092353.2	memory vs naive day 0	not DE
-0.674109	0.120505	POFUT2	memory vs naive day 0	not DE
0.924351	0.120735	PLCD3	memory vs naive day 0	not DE
1.85978	0.120735	NCOA7-AS1	memory vs naive day 0	not DE
-1.5176	0.121263	AC007066.3	memory vs naive day 0	not DE
0.811084	0.122154	HIVEP3	memory vs naive day 0	not DE
0.799743	0.12226	GNGT2	memory vs naive day 0	not DE
-0.908366	0.122952	AL391839.3	memory vs naive day 0	not DE
2.2055	0.1231	LINC02642	memory vs naive day 0	not DE
0.838868	0.123741	LINC00106	memory vs naive day 0	not DE
0.816044	0.123979	MYC	memory vs naive day 0	not DE
2.59056	0.124298	NKAIN3	memory vs naive day 0	not DE
-0.82664	0.124389	CASTOR3	memory vs naive day 0	not DE
-0.826639	0.12459	AL606489.1	memory vs naive day 0	not DE
1.31479	0.124593	CNTNAP1	memory vs naive day 0	not DE
-0.727732	0.125211	TRIM3	memory vs naive day 0	not DE
0.914408	0.125501	CD24	memory vs naive day 0	not DE
-0.671375	0.125813	BRPF3	memory vs naive day 0	not DE
-2.09293	0.125976	AC005082.2	memory vs naive day 0	not DE
0.88957	0.126058	SYBU	memory vs naive day 0	not DE
-1.53558	0.126068	YPEL4	memory vs naive day 0	not DE
6.13742	0.126069	IGKV2OR22-4	memory vs naive day 0	not DE
2.5582	0.126249	CD300C	memory vs naive day 0	not DE
0.66352	0.126249	BPGM	memory vs naive day 0	not DE
5.95565	0.126274	MCAM	memory vs naive day 0	not DE
1.34386	0.12655	ANO7	memory vs naive day 0	not DE
1.80065	0.126566	LRRN1	memory vs naive day 0	not DE
-1.01475	0.126861	STAT4	memory vs naive day 0	not DE
0.876514	0.126899	LINC02812	memory vs naive day 0	not DE
5.41614	0.126899	YES1	memory vs naive day 0	not DE
-1.82099	0.126899	C16orf89	memory vs naive day 0	not DE
-2.53601	0.126936	C19orf81	memory vs naive day 0	not DE
-1.77841	0.126936	AL591686.2	memory vs naive day 0	not DE
-1.03929	0.126936	OXT	memory vs naive day 0	not DE
-1.34179	0.126983	ITPR1-DT	memory vs naive day 0	not DE
2.17261	0.127307	PEG13	memory vs naive day 0	not DE
-0.617456	0.127377	RAD9A	memory vs naive day 0	not DE
-1.76306	0.127465	AC231759.2	memory vs naive day 0	not DE
-0.972825	0.127465	AL691403.1	memory vs naive day 0	not DE
2.1586	0.127492	ZBTB47	memory vs naive day 0	not DE
-1.12937	0.127492	AC008655.2	memory vs naive day 0	not DE
0.698789	0.128798	WEE1	memory vs naive day 0	not DE
-1.32222	0.129438	HRK	memory vs naive day 0	not DE
[truncated: 77,065 more rows]

## Sheet: Legend
Dataset EV 1: Differentially expressed genes (DEG) between naive and memory B cells at each time point
