# Supplementary material for: Competing gene regulatory networks drive naive and memory B cell differentiation
Source: Mol Syst Biol. 2026 Apr 16;22(7):1097–117. doi: 10.1038/s44320-026-00207-8 (PMC13328623; doi:10.1038/s44320-026-00207-8)
Supplement: Supplementary file 4 — Dataset EV2 [file 44320_2026_207_MOESM4_ESM.xlsx]

## Sheet: Dataset EV2
source	term_name	p_value	term_id	comparison	day
KEGG	Mucin type O-glycan biosynthesis	0.00354796	KEGG:00512	up in naive day0	0
REAC	Maturation of protein 3a	0.0111602	REAC:R-HSA-9683673	up in naive day0	0
REAC	Maturation of protein 3a	0.0111602	REAC:R-HSA-9694719	up in naive day0	0
REAC	O-linked glycosylation of mucins	0.0156	REAC:R-HSA-913709	up in naive day0	0
REAC	Nitric oxide stimulates guanylate cyclase	0.0156612	REAC:R-HSA-392154	up in naive day0	0
REAC	O-linked glycosylation	0.0198883	REAC:R-HSA-5173105	up in naive day0	0
REAC	Hemostasis	0.0408655	REAC:R-HSA-109582	up in naive day0	0
TF	Factor: MAZ; motif: GGGGGAGGGGGNGRGRRRGNRG; match class: 1	1.44395e-08	TF:M09984_1	up in naive day0	0
TF	Factor: HA95; motif: CCSNSSCCNSCNCCWSCCNS; match class: 1	1.38898e-07	TF:M13127_1	up in naive day0	0
TF	Factor: PATZ; motif: GGGGNGGGGGMKGGRRNGGNRN; match class: 1	1.38898e-07	TF:M10026_1	up in naive day0	0
TF	Factor: PATZ; motif: GGGGNGGGGGMKGGRRNGGNRN	6.38674e-07	TF:M10026	up in naive day0	0
TF	Factor: MAZ; motif: GGGGGAGGGGGNGRGRRRGNRG	2.5525e-06	TF:M09984	up in naive day0	0
TF	Factor: ZXDL; motif: GSGSCNNGGGMRGCNCCGGGS; match class: 1	3.00544e-06	TF:M12722_1	up in naive day0	0
TF	Factor: E2F-2; motif: GCGCGCGCGYW; match class: 1	4.10191e-06	TF:M11531_1	up in naive day0	0
TF	Factor: WT1; motif: CGCCCCCNCN; match class: 1	5.81087e-06	TF:M02036_1	up in naive day0	0
TF	Factor: Kaiso; motif: GCMGGGRGCRGS; match class: 1	6.83441e-06	TF:M03876_1	up in naive day0	0
TF	Factor: MAZ; motif: NKGGGAGGGGRGGR	7.55357e-06	TF:M02023	up in naive day0	0
TF	Factor: ZXDL; motif: GSGSCNNGGGMRGCNCCGGGS	8.05199e-06	TF:M12722	up in naive day0	0
TF	Factor: ZF5; motif: NGAGCGCGC	8.05199e-06	TF:M10111	up in naive day0	0
TF	Factor: E2F-2; motif: GCGCGCGCGYW	8.18968e-06	TF:M11531	up in naive day0	0
TF	Factor: ZNF37A; motif: CCYYGGCTCCNTSCCMN; match class: 1	9.59061e-06	TF:M12354_1	up in naive day0	0
TF	Factor: Sp1; motif: NGGGGCGGGGN	1.08971e-05	TF:M07395	up in naive day0	0
TF	Factor: AP-2; motif: MKCCCSCNGGCG; match class: 1	1.24431e-05	TF:M00189_1	up in naive day0	0
TF	Factor: ETF; motif: GVGGMGG; match class: 1	1.24431e-05	TF:M00695_1	up in naive day0	0
TF	Factor: ZF5; motif: NRNGNGCGCGCWN; match class: 1	1.42325e-05	TF:M00333_1	up in naive day0	0
TF	Factor: BTEB1; motif: GGGGGCGGGGCNGSGGGNGS	2.85555e-05	TF:M09723	up in naive day0	0
TF	Factor: WT1; motif: GNGGGGGCGGGG; match class: 1	3.07347e-05	TF:M03893_1	up in naive day0	0
TF	Factor: Sp1; motif: RGGGMGGRGSNGGGG	3.07347e-05	TF:M10529	up in naive day0	0
TF	Factor: EGR; motif: CGCCCCCGCNN; match class: 1	3.07347e-05	TF:M08878_1	up in naive day0	0
TF	Factor: FKLF; motif: BGGGNGGVMD	3.07347e-05	TF:M01837	up in naive day0	0
TF	Factor: Egr-1; motif: GCGGGGGCGG; match class: 1	3.07347e-05	TF:M07354_1	up in naive day0	0
TF	Factor: E2F-2; motif: GCGCGCGCNCS; match class: 1	4.02356e-05	TF:M11529_1	up in naive day0	0
TF	Factor: MAZ; motif: GGGMGGGGSSGGGGGGGGGGGG; match class: 1	4.16841e-05	TF:M09636_1	up in naive day0	0
TF	Factor: E2F; motif: GGCGSG; match class: 1	4.16841e-05	TF:M00803_1	up in naive day0	0
TF	Factor: Sp1; motif: NGGGGGCGGGGYN	5.79609e-05	TF:M00196	up in naive day0	0
TF	Factor: Miz-1; motif: NNRGGWGGGGGAGGGGMRR; match class: 1	6.53461e-05	TF:M10112_1	up in naive day0	0
TF	Factor: MAZ; motif: GGGGAGGG; match class: 1	6.63226e-05	TF:M00649_1	up in naive day0	0
TF	Factor: CPBP; motif: GNNRGGGHGGGGNNGGGRN; match class: 1	7.59629e-05	TF:M09973_1	up in naive day0	0
TF	Factor: EGR1; motif: NNMCGCCCACGCNN	7.79277e-05	TF:M12508	up in naive day0	0
TF	Factor: GEMIN3; motif: NCWGGRARRGRGNGNG	8.40365e-05	TF:M09727	up in naive day0	0
TF	Factor: TF3C-beta; motif: CCNGGAGGGCTTCCTGGAGGAG; match class: 1	9.45686e-05	TF:M04863_1	up in naive day0	0
TF	Factor: ETF; motif: GVGGMGG	9.58574e-05	TF:M00695	up in naive day0	0
TF	Factor: E2F-3; motif: GGCGGGN; match class: 1	9.58574e-05	TF:M02089_1	up in naive day0	0
TF	Factor: BTEB1; motif: GGGGGCGGGGCNGSGGGNGS; match class: 1	9.59353e-05	TF:M09723_1	up in naive day0	0
TF	Factor: Sp1; motif: NNGGGGCGGGGNN	9.59353e-05	TF:M00932	up in naive day0	0
TF	Factor: AP-2; motif: MKCCCSCNGGCG	9.74422e-05	TF:M00189	up in naive day0	0
TF	Factor: ZNF138; motif: GCAGCRSCNSGSNCMGSGCS; match class: 1	9.74422e-05	TF:M13144_1	up in naive day0	0
TF	Factor: SP1; motif: GGGGYGGGGNS	9.91394e-05	TF:M01303	up in naive day0	0
TF	Factor: ZNF138; motif: GCAGCRSCNSGSNCMGSGCS	0.000102435	TF:M13144	up in naive day0	0
TF	Factor: AP-2alpha; motif: GCCNNNRGS	0.000102435	TF:M00469	up in naive day0	0
TF	Factor: WT1; motif: RGGNGGGGGAGGRGGNGGRG	0.000106141	TF:M10108	up in naive day0	0
TF	Factor: ZBTB14; motif: SSCCGCGCACNS	0.000106141	TF:M12461	up in naive day0	0
TF	Factor: BTEB3; motif: CCNNSCCNSCCCCKCCCCC	0.000125615	TF:M09826	up in naive day0	0
TF	Factor: DB1; motif: GGRRRRGRRGGAGGGGGNGRRR	0.000136521	TF:M10107	up in naive day0	0
TF	Factor: Sp1; motif: GGGGCGGGGC	0.000137675	TF:M00931	up in naive day0	0
TF	Factor: GKLF; motif: NNRRGRRNGNSNNN; match class: 1	0.000140896	TF:M07040_1	up in naive day0	0
TF	Factor: ZNF253; motif: SNGNSCGNGGNGCKGNN; match class: 1	0.000164347	TF:M13147_1	up in naive day0	0
TF	Factor: CKROX; motif: SCCCTCCCC; match class: 1	0.000184169	TF:M01175_1	up in naive day0	0
TF	Factor: E2F-4; motif: SNGGGCGGGAANN; match class: 1	0.000184169	TF:M09894_1	up in naive day0	0
TF	Factor: Egr-1; motif: GCGGGGGCGG; match class: 1	0.000184169	TF:M01873_1	up in naive day0	0
TF	Factor: E2F-1; motif: NGGGCGGGARV; match class: 1	0.000232881	TF:M07206_1	up in naive day0	0
TF	Factor: MOVO-B; motif: GNGGGGG	0.000235834	TF:M01104	up in naive day0	0
TF	Factor: Sp1; motif: NGGGGGCGGGGCCNGGGGGGGG	0.000238069	TF:M10071	up in naive day0	0
TF	Factor: AP-2; motif: SNNNCCNCAGGCN; match class: 1	0.000238716	TF:M00915_1	up in naive day0	0
TF	Factor: HA95; motif: CCSNSSCCNSCNCCWSCCNS	0.000287512	TF:M13127	up in naive day0	0
TF	Factor: Miz-1; motif: NNRGGWGGGGGAGGGGMRR	0.000310776	TF:M10112	up in naive day0	0
TF	Factor: ZF5; motif: GSGCGCGR; match class: 1	0.000310776	TF:M00716_1	up in naive day0	0
TF	Factor: Sp1; motif: CCCCGCCCCN	0.000317745	TF:M00933	up in naive day0	0
TF	Factor: EGR1; motif: NACGCCCACGCANW	0.000332084	TF:M03896	up in naive day0	0
TF	Factor: Egr-1; motif: GCGGGGGCGG	0.00035652	TF:M07354	up in naive day0	0
TF	Factor: sp4; motif: NNGNARGRGGCGGRGCNNRR	0.0003928	TF:M10072	up in naive day0	0
TF	Factor: AP-2alpha; motif: NGCCYSNNGSN	0.000394866	TF:M01857	up in naive day0	0
TF	Factor: RNF96; motif: BCCCGCRGCC	0.000395795	TF:M01199	up in naive day0	0
TF	Factor: ZNF148; motif: NNCCCCTCCCCC; match class: 1	0.000395795	TF:M12464_1	up in naive day0	0
TF	Factor: AP-2beta; motif: GCNNNGGSCNGVGGGN	0.000424852	TF:M01858	up in naive day0	0
TF	Factor: AP-2alpha; motif: NGCCYSNNGSN; match class: 1	0.000424852	TF:M01857_1	up in naive day0	0
TF	Factor: E2F-1; motif: WWTGGCGCCAAA; match class: 1	0.000424852	TF:M04515_1	up in naive day0	0
TF	Factor: Egr-1; motif: GCGCATGCG; match class: 1	0.000424852	TF:M04869_1	up in naive day0	0
TF	Factor: E2F; motif: GGCGSG	0.00043092	TF:M00803	up in naive day0	0
TF	Factor: SP1; motif: NCCCCKCCCCC	0.000451256	TF:M07226	up in naive day0	0
TF	Factor: ZNF670; motif: SNGGGCRGRG	0.000487252	TF:M13124	up in naive day0	0
TF	Factor: BTEB3; motif: CCNNSCCNSCCCCKCCCCC; match class: 1	0.000494355	TF:M09826_1	up in naive day0	0
TF	Factor: ZF5; motif: GGSGCGCGS; match class: 1	0.000500838	TF:M10438_1	up in naive day0	0
TF	Factor: WT1; motif: NGCGGGGGGGTSMMCYN	0.000501121	TF:M05327	up in naive day0	0
TF	Factor: ZNF37A; motif: CCYYGGCTCCNTSCCMN	0.000519002	TF:M12354	up in naive day0	0
TF	Factor: Hey1; motif: NGCRCGYGYN; match class: 1	0.000535023	TF:M11058_1	up in naive day0	0
TF	Factor: TCF-1; motif: ACATCGRGRCGCTGW; match class: 1	0.000535023	TF:M11603_1	up in naive day0	0
TF	Factor: Egr-1; motif: GCGGGGGCGG	0.000541895	TF:M01873	up in naive day0	0
TF	Factor: BTEB2; motif: RGGGNGKGGN	0.000583134	TF:M07277	up in naive day0	0
TF	Factor: RERE; motif: CNGCNSCNNGSRCRGSGSS; match class: 1	0.000601247	TF:M13129_1	up in naive day0	0
TF	Factor: MOVO-B; motif: GNGGGGG; match class: 1	0.000633514	TF:M01104_1	up in naive day0	0
TF	Factor: AP2; motif: GCCYGSGGSN	0.000633514	TF:M08867	up in naive day0	0
TF	Factor: FPM315; motif: GGGAGGAGGRRGRGGRGGRR	0.000761071	TF:M10134	up in naive day0	0
TF	Factor: Egr-1; motif: NNCRCCCMCGCNN	0.000857134	TF:M12140	up in naive day0	0
TF	Factor: AP-2gamma; motif: GCCYNCRGSN	0.000895986	TF:M03811	up in naive day0	0
TF	Factor: KLF15; motif: RGGGMGGRGNNGGGGGNGG	0.000895986	TF:M09968	up in naive day0	0
TF	Factor: ZNF383; motif: SSNGGGMGGNGSNGGS; match class: 1	0.000948565	TF:M12703_1	up in naive day0	0
TF	Factor: SP2; motif: GNNGGGGGCGGGGSN	0.00102053	TF:M03807	up in naive day0	0
TF	Factor: EGR; motif: CGCCCCCGCNN	0.00102053	TF:M08878	up in naive day0	0
TF	Factor: SP1:SP3; motif: CCSCCCCCYCC; match class: 1	0.00102053	TF:M01219_1	up in naive day0	0
TF	Factor: KLF3; motif: NNNNNNGGGCGGGGCNNGN	0.00102053	TF:M09970	up in naive day0	0
TF	Factor: AP-2; motif: SNNNCCNCAGGCN	0.00104827	TF:M00915	up in naive day0	0
TF	Factor: ZNF511; motif: GGRRGRGGCWGNG	0.00117783	TF:M09738	up in naive day0	0
TF	Factor: EGR1; motif: NCNCCGCCCCCGCN	0.00120428	TF:M07208	up in naive day0	0
TF	Factor: PLAG1; motif: CCCCCKWNNNGGSCCC	0.00120701	TF:M01973	up in naive day0	0
TF	Factor: E2F-1:TBR2; motif: NGGTGNNANGGCGCNNTNNCRNNN; match class: 1	0.00120701	TF:M08523_1	up in naive day0	0
TF	Factor: Churchill; motif: CGGGNN; match class: 1	0.00120701	TF:M00986_1	up in naive day0	0
TF	Factor: RNF96; motif: BCCCGCRGCC; match class: 1	0.00120701	TF:M01199_1	up in naive day0	0
TF	Factor: ZNF670; motif: SNGGGCRGRG; match class: 1	0.00132203	TF:M13124_1	up in naive day0	0
TF	Factor: AP-2beta; motif: GCNNNGGSCNGVGGGN; match class: 1	0.00153246	TF:M01858_1	up in naive day0	0
TF	Factor: ZNF253; motif: SNGNSCGNGGNGCKGNN	0.00157802	TF:M13147	up in naive day0	0
TF	Factor: Sp2; motif: TGGGCGCGCCCA; match class: 1	0.00161558	TF:M06948_1	up in naive day0	0
TF	Factor: Churchill; motif: CGGGNN	0.00163791	TF:M00986	up in naive day0	0
TF	Factor: IRX2a; motif: ACRYGNNNNACRYGT; match class: 1	0.00163791	TF:M11022_1	up in naive day0	0
TF	Factor: KROX; motif: CCCGCCCCCRCCCC; match class: 1	0.00163791	TF:M00982_1	up in naive day0	0
TF	Factor: MED8; motif: CYYNSCYYCCTSCNCC	0.00163791	TF:M13128	up in naive day0	0
TF	Factor: KLF3; motif: NNNNNNGGGCGGGGCNNGN; match class: 1	0.00164852	TF:M09970_1	up in naive day0	0
TF	Factor: EGR1; motif: NNMCGCCCACGCNN; match class: 1	0.00165151	TF:M12508_1	up in naive day0	0
TF	Factor: NF-E4; motif: CHCCCTCKCCWG	0.00165238	TF:M02105	up in naive day0	0
TF	Factor: E2F-1; motif: WWTGGCGCCAAA	0.0017078	TF:M04515	up in naive day0	0
TF	Factor: TR4; motif: ACCCCGS; match class: 1	0.0017078	TF:M04934_1	up in naive day0	0
TF	Factor: TIEG1; motif: NCCCNSNCCCCGCCCCC; match class: 1	0.0017078	TF:M12351_1	up in naive day0	0
TF	Factor: AP-2; motif: GSCCSCRGGCNRNRNN	0.00173668	TF:M00800	up in naive day0	0
TF	Factor: HES-7; motif: GNCACGYGNN	0.00173668	TF:M11066	up in naive day0	0
TF	Factor: Sp2; motif: NYSGCCCCGCCCCCY	0.00173668	TF:M03567	up in naive day0	0
TF	Factor: TAFII250; motif: RARRWGGCGGMGGNGR	0.00176453	TF:M10086	up in naive day0	0
TF	Factor: TIEG1; motif: NCCCNSNCCCCGCCCCC	0.00179235	TF:M12351	up in naive day0	0
TF	Factor: E2F-3; motif: GGCGGGN	0.00185931	TF:M02089	up in naive day0	0
TF	Factor: Hey1; motif: NGCRCGYGYN	0.00187327	TF:M11058	up in naive day0	0
TF	Factor: Egr-2; motif: GNGRRNGWGKGGGNGGRG	0.00198306	TF:M09898	up in naive day0	0
TF	Factor: E2F-1:Elk-1; motif: SGCGCSNNAMCGGAAGT; match class: 1	0.00205939	TF:M08205_1	up in naive day0	0
TF	Factor: Egr-1; motif: NGCGTGCGY	0.00217725	TF:M04950	up in naive day0	0
TF	Factor: AP2; motif: GCCYGSGGSN; match class: 1	0.00225498	TF:M08867_1	up in naive day0	0
TF	Factor: E2F-1; motif: NGGGCGGGARV	0.00232289	TF:M07206	up in naive day0	0
TF	Factor: Sp2; motif: GGGGCGGGG	0.00233902	TF:M10435	up in naive day0	0
TF	Factor: DB1; motif: GGRRRRGRRGGAGGGGGNGRRR; match class: 1	0.00244706	TF:M10107_1	up in naive day0	0
TF	Factor: Sp1; motif: NGGGGCGGGGN; match class: 1	0.00250527	TF:M07395_1	up in naive day0	0
TF	Factor: AP-2gamma; motif: GCCYNNGGS; match class: 1	0.00268221	TF:M00470_1	up in naive day0	0
TF	Factor: ETF; motif: CCCCGCCCCYN; match class: 1	0.0027554	TF:M07039_1	up in naive day0	0
TF	Factor: E2F-1; motif: NNNSSCGCSAANN	0.00290849	TF:M07250	up in naive day0	0
TF	Factor: SP1:SP3; motif: CCSCCCCCYCC	0.00297808	TF:M01219	up in naive day0	0
TF	Factor: HIC1; motif: NSNNNNTGCCCSSNN	0.00301596	TF:M01072	up in naive day0	0
TF	Factor: ctcf; motif: CCRSCAGGGGGCGCN	0.00301596	TF:M10426	up in naive day0	0
TF	Factor: ZF5; motif: NRNGNGCGCGCWN	0.00312575	TF:M00333	up in naive day0	0
TF	Factor: Hey2; motif: NNCACGYGNN	0.00327262	TF:M11052	up in naive day0	0
TF	Factor: BTEB3; motif: BNRNGGGAGGNGT; match class: 1	0.00327262	TF:M01865_1	up in naive day0	0
TF	Factor: BEN; motif: CAGCGRNV; match class: 1	0.00327553	TF:M01240_1	up in naive day0	0
TF	Factor: WT1; motif: CGCCCCCNCN	0.00327553	TF:M02036	up in naive day0	0
TF	Factor: AP-2gamma; motif: GCCYNNGGS	0.00328174	TF:M00470	up in naive day0	0
TF	Factor: GKLF; motif: NNNRGGNGNGGSN; match class: 1	0.0035219	TF:M07289_1	up in naive day0	0
TF	Factor: E2F-1:HES-7; motif: GGCRCGTGSYNNWNGGCGCSM; match class: 1	0.00379475	TF:M08525_1	up in naive day0	0
TF	Factor: Sp1; motif: RGGGMGGRGSNGGGG; match class: 1	0.00379475	TF:M10529_1	up in naive day0	0
TF	Factor: E2F-3:HES-7; motif: NNNSGCGCSNNNNNCRCGYGNN; match class: 1	0.00410792	TF:M08526_1	up in naive day0	0
TF	Factor: E2F-1; motif: NTTTTGGCGCCAWWWN; match class: 1	0.00417705	TF:M11533_1	up in naive day0	0
TF	Factor: ZNF383; motif: SSNGGGMGGNGSNGGS	0.00444095	TF:M12703	up in naive day0	0
TF	Factor: MED8; motif: CYYNSCYYCCTSCNCC; match class: 1	0.00446096	TF:M13128_1	up in naive day0	0
TF	Factor: WT1; motif: NNGGGNGGGSGN	0.00450123	TF:M07436	up in naive day0	0
TF	Factor: TCF-1; motif: ACATCGRGRCGCTGW	0.00466407	TF:M11601	up in naive day0	0
TF	Factor: CNOT3; motif: GGCCGCGSSS	0.00466407	TF:M01253	up in naive day0	0
TF	Factor: Sp1; motif: NGGGGGCGGGGCCNGGGGGGGG; match class: 1	0.00468879	TF:M10071_1	up in naive day0	0
TF	Factor: Egr-1; motif: NNNNNGYGKGGGNGGGNN	0.00468879	TF:M09603	up in naive day0	0
TF	Factor: CPBP; motif: GNNRGGGHGGGGNNGGGRN	0.00495807	TF:M09973	up in naive day0	0
TF	Factor: Sp2; motif: GGSNNGGGGGCGGGGCCNGNGS; match class: 1	0.00533165	TF:M09658_1	up in naive day0	0
TF	Factor: MAZ; motif: GGGMGGGGS; match class: 1	0.0053584	TF:M10432_1	up in naive day0	0
TF	Factor: ZFP14; motif: SCNNYCCNGNNSCTSCNC	0.00548859	TF:M12694	up in naive day0	0
TF	Factor: RERE; motif: CNGCNSCNNGSRCRGSGSS	0.00548859	TF:M13129	up in naive day0	0
TF	Factor: FPM315; motif: GGAGGAGGRRGRGGRGGRRGR	0.00570995	TF:M07141	up in naive day0	0
TF	Factor: SP1; motif: GGGGYGGGGNS; match class: 1	0.00597751	TF:M01303_1	up in naive day0	0
TF	Factor: Osx; motif: CCNCCCCCNNN	0.00648766	TF:M07329	up in naive day0	0
TF	Factor: ZF5; motif: NGAGCGCGC; match class: 1	0.00648766	TF:M10111_1	up in naive day0	0
TF	Factor: Sp2; motif: TGGGCGCGCCCA	0.00674379	TF:M06948	up in naive day0	0
TF	Factor: EZI; motif: GGGGAGGGGRRGGRGRRGGRRR	0.00676201	TF:M10151	up in naive day0	0
TF	Factor: WT1; motif: RGGNGGGGGAGGRGGNGGRG; match class: 1	0.00706808	TF:M10108_1	up in naive day0	0
TF	Factor: TFAP2A; motif: NGCCCYNNGGGCN	0.00706808	TF:M04148	up in naive day0	0
TF	Factor: Kaiso; motif: GCMGGGRGCRGS	0.00713527	TF:M03876	up in naive day0	0
TF	Factor: ctcf; motif: CCRSCAGGGGGCGCN; match class: 1	0.00713585	TF:M10426_1	up in naive day0	0
TF	Factor: Egr-2; motif: GNGRRNGWGKGGGNGGRG; match class: 1	0.00732186	TF:M09898_1	up in naive day0	0
TF	Factor: MAZ; motif: GGGGAGGG	0.00736459	TF:M00649	up in naive day0	0
TF	Factor: E2F-3:T-bet; motif: AGGTGTNANGGCGCST	0.00736459	TF:M08529	up in naive day0	0
TF	Factor: GKLF; motif: NNRRGRRNGNSNNN	0.00736459	TF:M07040	up in naive day0	0
TF	Factor: E2F-1; motif: TTTGGCGCCAAA; match class: 1	0.00736459	TF:M04516_1	up in naive day0	0
TF	Factor: E2F-1; motif: TTTGGCGCCAAA	0.00736459	TF:M04516	up in naive day0	0
TF	Factor: TFAP2A; motif: NGCCCYNNGGGCN; match class: 1	0.00736459	TF:M04148_1	up in naive day0	0
TF	Factor: TCF-1; motif: ACATCGRGRCGCTGW; match class: 1	0.00739893	TF:M11601_1	up in naive day0	0
TF	Factor: FKLF; motif: BGGGNGGVMD; match class: 1	0.00754583	TF:M01837_1	up in naive day0	0
TF	Factor: Sp3; motif: GGGGCGGGGSNN	0.00778079	TF:M07615	up in naive day0	0
TF	Factor: MAZ; motif: GGGMGGGGSSGGGGGGGGGGGG	0.00778079	TF:M09636	up in naive day0	0
TF	Factor: Egr-1; motif: GCGCATGCG	0.00778079	TF:M04869	up in naive day0	0
TF	Factor: ZBP89; motif: CCCCKCCCCCNN	0.00778079	TF:M07397	up in naive day0	0
TF	Factor: ZNF432; motif: NCAGNRCCNSRGRCAGC; match class: 1	0.00778998	TF:M12704_1	up in naive day0	0
TF	Factor: E2F-2; motif: NWTTTGGCGCCAWWNN	0.00783771	TF:M11530	up in naive day0	0
TF	Factor: SP2; motif: GGGCGGGAC	0.00783771	TF:M01783	up in naive day0	0
TF	Factor: SP1; motif: NRGKGGGCGGGGCN	0.00801891	TF:M09765	up in naive day0	0
TF	Factor: ZIC4; motif: NNCCNCCCRYNGYGN	0.00837969	TF:M12227	up in naive day0	0
TF	Factor: E2F-3:FOXI1; motif: NGACACCGCGCCCAC; match class: 1	0.00854468	TF:M08208_1	up in naive day0	0
TF	Factor: EGR1; motif: NACGCCCACGCANW; match class: 1	0.00867475	TF:M03896_1	up in naive day0	0
TF	Factor: ZNF511; motif: GGRRGRGGCWGNG; match class: 1	0.00894997	TF:M09738_1	up in naive day0	0
TF	Factor: FPM315; motif: SRGGGAGGAGGN; match class: 1	0.00922234	TF:M01587_1	up in naive day0	0
TF	Factor: E2F4; motif: YCCCGCCNCNNSSNNSNN; match class: 1	0.00922234	TF:M12599_1	up in naive day0	0
TF	Factor: SP1; motif: GGCCCCGCCCCCN	0.00933714	TF:M12666	up in naive day0	0
TF	Factor: ZNF614; motif: NCYCWGCCYYNNN; match class: 1	0.00948934	TF:M09862_1	up in naive day0	0
TF	Factor: Osx; motif: CCNCCCCCNNN; match class: 1	0.00960902	TF:M07329_1	up in naive day0	0
TF	Factor: ZNF432; motif: NCAGNRCCNSRGRCAGC	0.00973971	TF:M12704	up in naive day0	0
TF	Factor: KROX; motif: CCCGCCCCCRCCCC	0.00973971	TF:M00982	up in naive day0	0
TF	Factor: ZNF93; motif: GGYAGCRGCAGCGGYG	0.00987773	TF:M12742	up in naive day0	0
TF	Factor: CTCFL; motif: NSCAGGGGGCGS	0.00987773	TF:M12569	up in naive day0	0
TF	Factor: NF-KAPPAB1; motif: NGGKRNTTYCCCN	0.0102217	TF:M08952	up in naive day0	0
TF	Factor: ZF5; motif: GGSGCGCGS	0.0107618	TF:M10438	up in naive day0	0
TF	Factor: SP1; motif: NCCCCKCCCCC; match class: 1	0.0110091	TF:M07226_1	up in naive day0	0
TF	Factor: Egr; motif: GTGGGSGCRRS; match class: 1	0.0112389	TF:M00807_1	up in naive day0	0
TF	Factor: Sp1; motif: GGGGCGGGGT	0.0113884	TF:M00008	up in naive day0	0
TF	Factor: CSX; motif: NKRAGWGS; match class: 1	0.0113884	TF:M10008_1	up in naive day0	0
TF	Factor: E2F-1; motif: NNNSSCGCSAANN; match class: 1	0.0114908	TF:M07250_1	up in naive day0	0
TF	Factor: CTCF; motif: NCCRSTAGGGGGCGC	0.0124753	TF:M08911	up in naive day0	0
TF	Factor: PATZ1; motif: SCNCCNCNSCCCCCASCCN; match class: 1	0.0127298	TF:M12648_1	up in naive day0	0
TF	Factor: ZNF148; motif: NNNNNNCCNNCCCCTCCCCCACCCN	0.013197	TF:M09834	up in naive day0	0
TF	Factor: E2F-4; motif: NNTTCCCGCCNN	0.0132281	TF:M04823	up in naive day0	0
TF	Factor: E2F-3:TBR2; motif: ANGTGYKANGGCGCSTTNNCRNNT; match class: 1	0.0136462	TF:M08207_1	up in naive day0	0
TF	Factor: sp4; motif: NNGNARGRGGCGGRGCNNRR; match class: 1	0.0136732	TF:M10072_1	up in naive day0	0
TF	Factor: FPM315; motif: SRGGGAGGAGGN	0.0137462	TF:M01587	up in naive day0	0
TF	Factor: Sp1; motif: NGGGGGCGGGGYN; match class: 1	0.0140319	TF:M00196_1	up in naive day0	0
TF	Factor: ZNF300; motif: SWGGGGGSN	0.0142743	TF:M07486	up in naive day0	0
TF	Factor: CTCF; motif: NCCRSTAGGGGGCGC; match class: 1	0.0142743	TF:M08911_1	up in naive day0	0
TF	Factor: E2F-1; motif: NTTTTGGCGCCAWWWN	0.0150309	TF:M11533	up in naive day0	0
TF	Factor: KLF15; motif: NCCMCGCCCMCN; match class: 1	0.0150309	TF:M12158_1	up in naive day0	0
TF	Factor: CTCF; motif: NNRSYGCCMCCTGSTGGCCN; match class: 1	0.0150309	TF:M12593_1	up in naive day0	0
TF	Factor: E2F-4; motif: GCGGGAAANA; match class: 1	0.0152208	TF:M02090_1	up in naive day0	0
TF	Factor: E2F-2; motif: GCGCGCGCNCS	0.0159047	TF:M11529	up in naive day0	0
TF	Factor: WT1; motif: GNGGGGGCGGGG	0.0161929	TF:M03893	up in naive day0	0
TF	Factor: sp4; motif: NNNGCYCCGCCCCCY	0.0164456	TF:M10530	up in naive day0	0
TF	Factor: ZNF219; motif: SNNCAGCACCNNGGNCAGCGSC	0.0164456	TF:M13149	up in naive day0	0
TF	Factor: ZNF232; motif: NCAGCASCNNGGNCAGCGCC; match class: 1	0.016931	TF:M13146_1	up in naive day0	0
TF	Factor: ZNF610; motif: NSCGCCGCTCCSNN	0.0171738	TF:M12737	up in naive day0	0
TF	Factor: E2F-1:Elk-1; motif: SGCGCSNNAMCGGAAGT	0.0172483	TF:M08205	up in naive day0	0
TF	Factor: ctcf; motif: YGGCCACCAGRKGGCRSYN; match class: 1	0.0182745	TF:M09890_1	up in naive day0	0
TF	Factor: ZNF501; motif: NNNCSACGCGAACAC	0.0184105	TF:M12085	up in naive day0	0
TF	Factor: NF-kappaB; motif: GGGGATYCCC; match class: 1	0.018701	TF:M00051_1	up in naive day0	0
TF	Factor: KLF15; motif: RGGGMGGRGNNGGGGGNGG; match class: 1	0.018701	TF:M09968_1	up in naive day0	0
TF	Factor: DPF2; motif: NYCACYTCCYCNYYCY	0.018701	TF:M09760	up in naive day0	0
TF	Factor: E2F1; motif: GSGCGGGAAN	0.0194342	TF:M12597	up in naive day0	0
TF	Factor: Egr-1; motif: CCGCCCMCG	0.0195296	TF:M04797	up in naive day0	0
TF	Factor: SP2; motif: GNNGGGGGCGGGGSN; match class: 1	0.0196106	TF:M03807_1	up in naive day0	0
TF	Factor: EGR-1; motif: TGCGTGGGCGK	0.0199149	TF:M01972	up in naive day0	0
TF	Factor: ZIC4; motif: NNCCNCCCRYNGYGN; match class: 1	0.0199149	TF:M12227_1	up in naive day0	0
TF	Factor: Sp1; motif: GGNDGGRGGCGGGG	0.0203731	TF:M04953	up in naive day0	0
TF	Factor: Sp2; motif: GGSNNGGGGGCGGGGCCNGNGS	0.0206111	TF:M09658	up in naive day0	0
TF	Factor: RUNX2; motif: WRACCGCANWAACCGCAN; match class: 1	0.0210886	TF:M04107_1	up in naive day0	0
TF	Factor: p54NRB; motif: GRNNNMGGATGRMNNCGGA	0.0210886	TF:M07611	up in naive day0	0
TF	Factor: E2F1; motif: GSGCGGGAAN; match class: 1	0.0224062	TF:M12597_1	up in naive day0	0
TF	Factor: E2F3; motif: NNRGMKGGAR	0.0229308	TF:M12598	up in naive day0	0
TF	Factor: CSX; motif: NKRAGWGS	0.0234633	TF:M10008	up in naive day0	0
TF	Factor: ZNF460; motif: NNACNCCCCCCNN; match class: 1	0.0240652	TF:M12313_1	up in naive day0	0
TF	Factor: ZNF148; motif: NNCCCCTCCCCC	0.0248127	TF:M12464	up in naive day0	0
TF	Factor: TAFII250; motif: RARRWGGCGGMGGNGR; match class: 1	0.0252046	TF:M10086_1	up in naive day0	0
TF	Factor: E2F-1; motif: NNNNGGCGGGAARN	0.0258922	TF:M09892	up in naive day0	0
TF	Factor: CP2; motif: NRRRCCGGCYNRARCCGGNN	0.026009	TF:M12590	up in naive day0	0
TF	Factor: Sp1; motif: GGGGCGGGGC	0.026009	TF:M07063	up in naive day0	0
TF	Factor: Sp1; motif: GGNDGGRGGCGGGG; match class: 1	0.026009	TF:M04953_1	up in naive day0	0
TF	Factor: Fli-1; motif: NNRGGMAGGAAGGRRRGR; match class: 1	0.0264165	TF:M09920_1	up in naive day0	0
TF	Factor: E2F4; motif: YCCCGCCNCNNSSNNSNN	0.0264503	TF:M12599	up in naive day0	0
TF	Factor: EZF2; motif: NNCCNSNSCNMCTCCMYCTT	0.0266427	TF:M12604	up in naive day0	0
TF	Factor: Sp1; motif: CCCCGCCCCN; match class: 1	0.0269767	TF:M00933_1	up in naive day0	0
TF	Factor: HIC1; motif: NNNGGKTGCCCSNNNNNN	0.0270134	TF:M01073	up in naive day0	0
TF	Factor: NF-kappaB2; motif: NGGGGAANYACCN	0.0270134	TF:M11998	up in naive day0	0
TF	Factor: AP-2gamma:Elk-1; motif: NGCCKNRGGSGRCGGAAGTG; match class: 1	0.0270134	TF:M08441_1	up in naive day0	0
TF	Factor: KLF15; motif: RCCMCRCCCMCN; match class: 1	0.0272257	TF:M12160_1	up in naive day0	0
TF	Factor: ZNF219; motif: SNNCAGCACCNNGGNCAGCGSC; match class: 1	0.0275712	TF:M13149_1	up in naive day0	0
TF	Factor: BEN; motif: CAGCGRNV	0.027888	TF:M01240	up in naive day0	0
TF	Factor: E2F-3:T-bet; motif: AGGTGTNANGGCGCST; match class: 1	0.0280105	TF:M08529_1	up in naive day0	0
TF	Factor: ZNF93; motif: GGYAGCRGCAGCGGYG; match class: 1	0.0288113	TF:M12742_1	up in naive day0	0
TF	Factor: Fli-1; motif: RCAGGAAGTGR	0.0307206	TF:M07089	up in naive day0	0
TF	Factor: KLF14; motif: NRCCACRCCCMCN; match class: 1	0.0310191	TF:M12183_1	up in naive day0	0
TF	Factor: E2F-1; motif: NTTTCGCGCS	0.0311458	TF:M00940	up in naive day0	0
TF	Factor: BTEB2; motif: GNAGGGGGNGGGSSNN; match class: 1	0.0311458	TF:M03814_1	up in naive day0	0
TF	Factor: SP1; motif: RCCMCRCCCMC	0.0311458	TF:M03920	up in naive day0	0
TF	Factor: E2F-1:TBR2; motif: NGGTGNNANGGCGCNNTNNCRNNN	0.0311458	TF:M08523	up in naive day0	0
TF	Factor: HKR2; motif: NGNCNGAGGGMGGAGG	0.0311458	TF:M10172	up in naive day0	0
TF	Factor: CTCFL; motif: NSGTGGGCGG	0.0346719	TF:M06537	up in naive day0	0
TF	Factor: FPM315; motif: NGTGCTCCCN	0.0364625	TF:M12120	up in naive day0	0
TF	Factor: elf5; motif: NNNANSAGGAAGTNN	0.0377388	TF:M09903	up in naive day0	0
TF	Factor: EGR1; motif: NGNGKGGGYGGNGS	0.0390959	TF:M09761	up in naive day0	0
TF	Factor: KLF15; motif: GAGNNGGGGNGTDG	0.0393029	TF:M01714	up in naive day0	0
TF	Factor: DRRS; motif: GNNGGGWGGG; match class: 1	0.0398371	TF:M10056_1	up in naive day0	0
TF	Factor: BEN; motif: CWGCGAYA	0.0401726	TF:M01241	up in naive day0	0
TF	Factor: Sp1; motif: GGGGCGGGGC; match class: 1	0.0406558	TF:M00931_1	up in naive day0	0
TF	Factor: CTCF; motif: NNRSYGCCMCCTGSTGGCCN	0.040788	TF:M12593	up in naive day0	0
TF	Factor: WT1; motif: NNGGGNGGGSGN; match class: 1	0.0408053	TF:M07436_1	up in naive day0	0
TF	Factor: CKROX; motif: SCCCTCCCC	0.0427383	TF:M01175	up in naive day0	0
TF	Factor: WT1; motif: SMCNCCNSC	0.0434577	TF:M01118	up in naive day0	0
TF	Factor: ZFP14; motif: SCNNYCCNGNNSCTSCNC; match class: 1	0.0445987	TF:M12694_1	up in naive day0	0
TF	Factor: Egr; motif: GTGGGSGCRRS	0.0479198	TF:M00807	up in naive day0	0
TF	Factor: Sp1; motif: GGGGCGGGGT; match class: 1	0.0479198	TF:M00008_1	up in naive day0	0
TF	Factor: MAZ; motif: GGGMGGGGS	0.0482146	TF:M10432	up in naive day0	0
TF	Factor: RUNX2; motif: NRACCGCAAACCGCAN	0.0489667	TF:M04106	up in naive day0	0
TF	Factor: AP-2alpha; motif: GCCNNNRGS; match class: 1	0.0495724	TF:M00469_1	up in naive day0	0
TF	Factor: CPBP; motif: NGGGCGG	0.0497728	TF:M05444	up in naive day0	0
TF	Factor: Sp2; motif: WGGGCGG	0.0497728	TF:M05332	up in naive day0	0
TF	Factor: Sp6; motif: WGGGCGG	0.0497728	TF:M05361	up in naive day0	0
TF	Factor: DPF2; motif: NYCACYTCCYCNYYCY; match class: 1	0.0497728	TF:M09760_1	up in naive day0	0
TF	Factor: E2F-4; motif: SNGGGCGGGAANN	0.049941	TF:M09894	up in naive day0	0
HPA	colon; mucosal lymphoid cells[â‰¥Low]	3.71888e-06	HPA:0131331	up in memory day0	0
HPA	rectum; mucosal lymphoid cells[â‰¥Medium]	3.71888e-06	HPA:0401332	up in memory day0	0
HPA	rectum; mucosal lymphoid cells[â‰¥Low]	7.42765e-06	HPA:0401331	up in memory day0	0
HPA	colon; mucosal lymphoid cells[â‰¥Medium]	1.22914e-05	HPA:0131332	up in memory day0	0
HPA	endometrium; lymphocytes[â‰¥Low]	0.000127876	HPA:0641471	up in memory day0	0
HPA	appendix; non-germinal center cells[â‰¥Low]	0.000229328	HPA:0030441	up in memory day0	0
HPA	endometrium; lymphocytes[â‰¥Medium]	0.000275402	HPA:0641472	up in memory day0	0
HPA	skin 2; fibrohistiocytic cells[â‰¥Medium]	0.00400051	HPA:0471442	up in memory day0	0
HPA	colon; mucosal lymphoid cells[High]	0.00400051	HPA:0131333	up in memory day0	0
HPA	skin 2; fibrohistiocytic cells[High]	0.00445872	HPA:0471443	up in memory day0	0
HPA	appendix; non-germinal center cells[â‰¥Medium]	0.0101534	HPA:0030442	up in memory day0	0
HPA	skin 1; fibrohistiocytic cells[â‰¥Low]	0.0126594	HPA:0461441	up in memory day0	0
HPA	skin 2; fibrohistiocytic cells[â‰¥Low]	0.0126594	HPA:0471441	up in memory day0	0
HPA	cerebellum; white matter cells - cytoplasm/membrane[â‰¥Low]	0.0126594	HPA:0091071	up in memory day0	0
HPA	cerebellum; processes in molecular layer[High]	0.0126594	HPA:0091033	up in memory day0	0
HPA	cerebellum; white matter cells - cytoplasm/membrane[High]	0.0144604	HPA:0091073	up in memory day0	0
HPA	cerebellum; processes in molecular layer[â‰¥Low]	0.01501	HPA:0091031	up in memory day0	0
HPA	cerebellum; granular cells - cytoplasm/membrane[â‰¥Low]	0.01501	HPA:0090971	up in memory day0	0
HPA	skin 2; lymphocytes[High]	0.01501	HPA:0471473	up in memory day0	0
HPA	cerebellum; white matter cells - cytoplasm/membrane[â‰¥Medium]	0.0218381	HPA:0091072	up in memory day0	0
HPA	cerebellum; granular cells - cytoplasm/membrane[High]	0.0218381	HPA:0090973	up in memory day0	0
HPA	skin 1; fibrohistiocytic cells[â‰¥Medium]	0.0218381	HPA:0461442	up in memory day0	0
HPA	endometrium; lymphocytes[High]	0.0218381	HPA:0641473	up in memory day0	0
HPA	skin 2; lymphocytes[â‰¥Low]	0.0218381	HPA:0471471	up in memory day0	0
HPA	skin 2; lymphocytes[â‰¥Medium]	0.0227335	HPA:0471472	up in memory day0	0
HPA	cerebellum; granular cells - cytoplasm/membrane[â‰¥Medium]	0.0280206	HPA:0090972	up in memory day0	0
HPA	skin 1; fibrohistiocytic cells[High]	0.0280206	HPA:0461443	up in memory day0	0
HPA	cerebellum; processes in molecular layer[â‰¥Medium]	0.0335876	HPA:0091032	up in memory day0	0
HPA	cerebellum; molecular layer cells - cytoplasm/membrane[â‰¥Medium]	0.0335876	HPA:0091002	up in memory day0	0
KEGG	Viral protein interaction with cytokine and cytokine receptor	0.00150751	KEGG:04061	up in memory day0	0
KEGG	Cytokine-cytokine receptor interaction	0.00337629	KEGG:04060	up in memory day0	0
KEGG	Hematopoietic cell lineage	0.00517522	KEGG:04640	up in memory day0	0
KEGG	Cell adhesion molecules	0.0217358	KEGG:04514	up in memory day0	0
KEGG	Salmonella infection	0.0410103	KEGG:05132	up in memory day0	0
REAC	Interleukin-4 and Interleukin-13 signaling	9.42471e-06	REAC:R-HSA-6785807	up in memory day0	0
REAC	Interleukin-10 signaling	0.00922977	REAC:R-HSA-6783783	up in memory day0	0
REAC	Neuronal System	0.00922977	REAC:R-HSA-112316	up in memory day0	0
REAC	RAC1 GTPase cycle	0.00922977	REAC:R-HSA-9013149	up in memory day0	0
REAC	Signal Transduction	0.00922977	REAC:R-HSA-162582	up in memory day0	0
REAC	Immune System	0.00922977	REAC:R-HSA-168256	up in memory day0	0
REAC	Cytokine Signaling in Immune system	0.0230268	REAC:R-HSA-1280215	up in memory day0	0
REAC	Potassium Channels	0.0230268	REAC:R-HSA-1296071	up in memory day0	0
REAC	Signaling by Interleukins	0.0230268	REAC:R-HSA-449147	up in memory day0	0
REAC	Neutrophil degranulation	0.024379	REAC:R-HSA-6798695	up in memory day0	0
REAC	Chemokine receptors bind chemokines	0.0338354	REAC:R-HSA-380108	up in memory day0	0
REAC	NFE2L2 regulating anti-oxidant/detoxification enzymes	0.044464	REAC:R-HSA-9818027	up in memory day0	0
REAC	Signaling by GPCR	0.044464	REAC:R-HSA-372790	up in memory day0	0
TF	Factor: HA95; motif: CCSNSSCCNSCNCCWSCCNS; match class: 1	2.78469e-12	TF:M13127_1	up in memory day0	0
TF	Factor: ZNF670; motif: SNGGGCRGRG; match class: 1	3.57961e-10	TF:M13124_1	up in memory day0	0
TF	Factor: MED8; motif: CYYNSCYYCCTSCNCC; match class: 1	3.78311e-09	TF:M13128_1	up in memory day0	0
TF	Factor: MED8; motif: CYYNSCYYCCTSCNCC	3.4199e-08	TF:M13128	up in memory day0	0
TF	Factor: HA95; motif: CCSNSSCCNSCNCCWSCCNS	5.03041e-08	TF:M13127	up in memory day0	0
TF	Factor: AP2; motif: GCCYGSGGSN; match class: 1	5.03041e-08	TF:M08867_1	up in memory day0	0
TF	Factor: MAZ; motif: GGGGGAGGGGGNGRGRRRGNRG; match class: 1	5.03041e-08	TF:M09984_1	up in memory day0	0
TF	Factor: AP-2; motif: GSCCSCRGGCNRNRNN; match class: 1	6.10768e-08	TF:M00800_1	up in memory day0	0
TF	Factor: ZNF219; motif: SNNCAGCACCNNGGNCAGCGSC; match class: 1	6.63416e-08	TF:M13149_1	up in memory day0	0
TF	Factor: WT1; motif: NNGGGNGGGSGN	6.63416e-08	TF:M07436	up in memory day0	0
TF	Factor: AP-2beta; motif: GCNNNGGSCNGVGGGN; match class: 1	6.80588e-08	TF:M01858_1	up in memory day0	0
TF	Factor: ZXDL; motif: GSGSCNNGGGMRGCNCCGGGS; match class: 1	8.5976e-08	TF:M12722_1	up in memory day0	0
TF	Factor: SP1; motif: GGGGYGGGGNS	9.35229e-08	TF:M01303	up in memory day0	0
TF	Factor: Sp1; motif: GGNDGGRGGCGGGG	1.11271e-07	TF:M04953	up in memory day0	0
TF	Factor: AP-2alpha; motif: NGCCYSNNGSN; match class: 1	1.18573e-07	TF:M01857_1	up in memory day0	0
TF	Factor: KLF15; motif: RCCMCRCCCMCN	1.28156e-07	TF:M12160	up in memory day0	0
TF	Factor: WT1; motif: RGGNGGGGGAGGRGGNGGRG	2.34657e-07	TF:M10108	up in memory day0	0
TF	Factor: ZNF37A; motif: CCYYGGCTCCNTSCCMN; match class: 1	2.37673e-07	TF:M12354_1	up in memory day0	0
TF	Factor: ZNF37A; motif: CCYYGGCTCCNTSCCMN	2.8793e-07	TF:M12354	up in memory day0	0
TF	Factor: Osx; motif: CCNCCCCCNNN	2.8793e-07	TF:M07329	up in memory day0	0
TF	Factor: ZNF219; motif: SNNCAGCACCNNGGNCAGCGSC	2.92799e-07	TF:M13149	up in memory day0	0
TF	Factor: PHB; motif: NCCCAGCCCCY	3.40245e-07	TF:M12725	up in memory day0	0
TF	Factor: ZNF253; motif: SNGNSCGNGGNGCKGNN; match class: 1	3.6729e-07	TF:M13147_1	up in memory day0	0
TF	Factor: KLF15; motif: RCCMCRCCCMCN; match class: 1	4.11459e-07	TF:M12160_1	up in memory day0	0
TF	Factor: MOVO-B; motif: GNGGGGG; match class: 1	4.64594e-07	TF:M01104_1	up in memory day0	0
TF	Factor: ZNF148; motif: NNNNNNCCNNCCCCTCCCCCACCCN; match class: 1	4.82366e-07	TF:M09834_1	up in memory day0	0
TF	Factor: Kaiso; motif: GCMGGGRGCRGS; match class: 1	4.82366e-07	TF:M03876_1	up in memory day0	0
TF	Factor: AP-2; motif: SNNNCCNCAGGCN	6.18455e-07	TF:M00915	up in memory day0	0
TF	Factor: ZNF138; motif: GCAGCRSCNSGSNCMGSGCS	6.27501e-07	TF:M13144	up in memory day0	0
TF	Factor: DRRS; motif: GNNGGGWGGG	6.27501e-07	TF:M10056	up in memory day0	0
TF	Factor: CPBP; motif: GNNRGGGHGGGGNNGGGRN; match class: 1	6.84201e-07	TF:M09973_1	up in memory day0	0
TF	Factor: AP-2gamma; motif: GCCYNNGGS	6.84201e-07	TF:M00470	up in memory day0	0
TF	Factor: ZIC4; motif: NNCCNCCCRYNGYGN; match class: 1	7.81656e-07	TF:M12227_1	up in memory day0	0
TF	Factor: ZNF614; motif: NCYCWGCCYYNNN; match class: 1	7.94768e-07	TF:M09862_1	up in memory day0	0
TF	Factor: ZGPAT; motif: GRGGCWGNGGNG; match class: 1	8.54302e-07	TF:M09739_1	up in memory day0	0
TF	Factor: WT1; motif: NNGGGNGGGSGN; match class: 1	8.99283e-07	TF:M07436_1	up in memory day0	0
TF	Factor: KLF4; motif: NNCCCCACCCNN	9.08413e-07	TF:M12489	up in memory day0	0
TF	Factor: PATZ1; motif: SCNCCNCNSCCCCCASCCN; match class: 1	9.34354e-07	TF:M12648_1	up in memory day0	0
TF	Factor: WT1; motif: RGGNGGGGGAGGRGGNGGRG; match class: 1	9.34354e-07	TF:M10108_1	up in memory day0	0
TF	Factor: RNF96; motif: BCCCGCRGCC; match class: 1	1.14203e-06	TF:M01199_1	up in memory day0	0
TF	Factor: PATZ1; motif: SCNCCNCNSCCCCCASCCN	1.16334e-06	TF:M12648	up in memory day0	0
TF	Factor: AP-2gamma; motif: GCCYNCRGSN; match class: 1	1.16334e-06	TF:M03811_1	up in memory day0	0
TF	Factor: LRF; motif: GGGGKYNNB	1.19594e-06	TF:M01100	up in memory day0	0
TF	Factor: PATZ; motif: GGGGNGGGGGMKGGRRNGGNRN; match class: 1	1.20959e-06	TF:M10026_1	up in memory day0	0
TF	Factor: TFAP2A; motif: NGCCCYNNGGGCN; match class: 1	1.22051e-06	TF:M04148_1	up in memory day0	0
TF	Factor: AP-2beta; motif: GCNNNGGSCNGVGGGN	1.27857e-06	TF:M01858	up in memory day0	0
TF	Factor: ZNF383; motif: SSNGGGMGGNGSNGGS; match class: 1	1.27857e-06	TF:M12703_1	up in memory day0	0
TF	Factor: BTEB3; motif: CCNNSCCNSCCCCKCCCCC	1.27857e-06	TF:M09826	up in memory day0	0
TF	Factor: GKLF; motif: NNNRGGNGNGGSN; match class: 1	1.28657e-06	TF:M07289_1	up in memory day0	0
TF	Factor: ZNF692; motif: SYNGGSCCCASCCNC	1.34415e-06	TF:M09734	up in memory day0	0
TF	Factor: Sp1; motif: RGGGMGGRGSNGGGG	1.37034e-06	TF:M10529	up in memory day0	0
TF	Factor: TFAP2A; motif: NGCCCYNNGGGCN	1.66321e-06	TF:M04148	up in memory day0	0
TF	Factor: AP2; motif: GCCYGSGGSN	1.92e-06	TF:M08867	up in memory day0	0
TF	Factor: Churchill; motif: CGGGNN; match class: 1	2.19537e-06	TF:M00986_1	up in memory day0	0
TF	Factor: GKLF; motif: NNNRGGNGNGGSN	2.1974e-06	TF:M07289	up in memory day0	0
TF	Factor: MAZ; motif: GGGMGGGGS	2.26064e-06	TF:M10432	up in memory day0	0
TF	Factor: RERE; motif: CNGCNSCNNGSRCRGSGSS	2.26064e-06	TF:M13129	up in memory day0	0
TF	Factor: AP-2; motif: MKCCCSCNGGCG; match class: 1	2.26064e-06	TF:M00189_1	up in memory day0	0
TF	Factor: MAZ; motif: GGGGGAGGGGGNGRGRRRGNRG	2.46904e-06	TF:M09984	up in memory day0	0
TF	Factor: ZNF692; motif: SYNGGSCCCASCCNC; match class: 1	2.48919e-06	TF:M09734_1	up in memory day0	0
TF	Factor: ZNF609; motif: GNSNGGGNGCTGN; match class: 1	2.61624e-06	TF:M13132_1	up in memory day0	0
TF	Factor: EGR1; motif: NACGCCCACGCANW; match class: 1	2.61624e-06	TF:M03896_1	up in memory day0	0
TF	Factor: MAZ; motif: NKGGGAGGGGRGGR	2.61624e-06	TF:M02023	up in memory day0	0
TF	Factor: KLF; motif: GGGNGGGG	2.61624e-06	TF:M07461	up in memory day0	0
TF	Factor: ZFP14; motif: SCNNYCCNGNNSCTSCNC; match class: 1	2.6181e-06	TF:M12694_1	up in memory day0	0
TF	Factor: ZNF148; motif: NNNNNNCCNNCCCCTCCCCCACCCN	2.6181e-06	TF:M09834	up in memory day0	0
TF	Factor: DRRS; motif: GNNGGGWGGG; match class: 1	3.21152e-06	TF:M10056_1	up in memory day0	0
TF	Factor: MAZ; motif: GGGGAGGG; match class: 1	3.26627e-06	TF:M00649_1	up in memory day0	0
TF	Factor: PHB; motif: NCCCAGCCCCY; match class: 1	3.42517e-06	TF:M12725_1	up in memory day0	0
TF	Factor: PLAG1; motif: CCCCCKWNNNGGSCCC	3.47619e-06	TF:M01973	up in memory day0	0
TF	Factor: BTEB3; motif: CCNNSCCNSCCCCKCCCCC; match class: 1	3.60017e-06	TF:M09826_1	up in memory day0	0
TF	Factor: ZNF138; motif: GCAGCRSCNSGSNCMGSGCS; match class: 1	3.64786e-06	TF:M13144_1	up in memory day0	0
TF	Factor: Sp1; motif: GGNDGGRGGCGGGG; match class: 1	3.72632e-06	TF:M04953_1	up in memory day0	0
TF	Factor: GKLF; motif: NNRRGRRNGNSNNN; match class: 1	3.73535e-06	TF:M07040_1	up in memory day0	0
TF	Factor: Miz-1; motif: NNRGGWGGGGGAGGGGMRR; match class: 1	3.74261e-06	TF:M10112_1	up in memory day0	0
TF	Factor: NGFI-C; motif: WTGCGTGGGYGG	4.16598e-06	TF:M00244	up in memory day0	0
TF	Factor: PUR1; motif: GGGNCAGNN	4.20565e-06	TF:M01721	up in memory day0	0
TF	Factor: ZBP99; motif: GCCCMTCCCCCR	4.24791e-06	TF:M12057	up in memory day0	0
TF	Factor: ZNF232; motif: NCAGCASCNNGGNCAGCGCC	4.36624e-06	TF:M13146	up in memory day0	0
TF	Factor: CPBP; motif: GNNRGGGHGGGGNNGGGRN	5.29247e-06	TF:M09973	up in memory day0	0
TF	Factor: TIEG1; motif: NCCCNSNCCCCGCCCCC; match class: 1	5.29247e-06	TF:M12351_1	up in memory day0	0
TF	Factor: Miz-1; motif: NNRGGWGGGGGAGGGGMRR	5.29247e-06	TF:M10112	up in memory day0	0
TF	Factor: ctcf; motif: CCNCNAGRKGGCRSTN	6.1517e-06	TF:M07249	up in memory day0	0
TF	Factor: AP-2; motif: SNNNCCNCAGGCN; match class: 1	6.64072e-06	TF:M00915_1	up in memory day0	0
TF	Factor: NF-KAPPAB1; motif: NGGKRNTTYCCCN	7.11296e-06	TF:M08952	up in memory day0	0
TF	Factor: Sp1; motif: RGGGMGGRGSNGGGG; match class: 1	7.17019e-06	TF:M10529_1	up in memory day0	0
TF	Factor: HIC1; motif: NSNNNNTGCCCSSNN	7.20211e-06	TF:M01072	up in memory day0	0
TF	Factor: ZNF253; motif: SNGNSCGNGGNGCKGNN	7.20211e-06	TF:M13147	up in memory day0	0
TF	Factor: LRF; motif: NGNAGNGGGTYN	7.20211e-06	TF:M04617	up in memory day0	0
TF	Factor: RERE; motif: CNGCNSCNNGSRCRGSGSS; match class: 1	7.43023e-06	TF:M13129_1	up in memory day0	0
TF	Factor: MAZ; motif: NKGGGAGGGGRGGR; match class: 1	7.51746e-06	TF:M02023_1	up in memory day0	0
TF	Factor: DPF2; motif: NYCACYTCCYCNYYCY	8.34873e-06	TF:M09760	up in memory day0	0
TF	Factor: CP2; motif: NRRRCCGGCYNRARCCGGNN; match class: 1	8.61365e-06	TF:M12590_1	up in memory day0	0
TF	Factor: AP-2alpha; motif: NGCCYSNNGSN	8.61365e-06	TF:M01857	up in memory day0	0
TF	Factor: NF-kappaB; motif: AGGGGAWTCCCCT	8.65e-06	TF:M04054	up in memory day0	0
TF	Factor: TFII-I; motif: RGAGGKAGG	9.44199e-06	TF:M00706	up in memory day0	0
TF	Factor: MAZ; motif: GGGGAGGG	9.44199e-06	TF:M00649	up in memory day0	0
TF	Factor: c-Myc:Max; motif: GCCAYGYGSN; match class: 1	9.93284e-06	TF:M00322_1	up in memory day0	0
TF	Factor: WT1; motif: CGCCCCCNCN	9.93286e-06	TF:M02036	up in memory day0	0
TF	Factor: SALL2; motif: GGGTGGG; match class: 1	1.08402e-05	TF:M04595_1	up in memory day0	0
TF	Factor: GKLF; motif: NNRRGRRNGNSNNN	1.12388e-05	TF:M07040	up in memory day0	0
TF	Factor: EGR1; motif: NNMCGCCCACGCNN; match class: 1	1.23464e-05	TF:M12508_1	up in memory day0	0
TF	Factor: BTEB1; motif: GGGGGCGGGGCNGSGGGNGS	1.31423e-05	TF:M09723	up in memory day0	0
TF	Factor: ZBP89; motif: CCCCKCCCCCNN; match class: 1	1.31423e-05	TF:M07397_1	up in memory day0	0
TF	Factor: Sp1; motif: GGGGCGGGGC; match class: 1	1.31423e-05	TF:M00931_1	up in memory day0	0
TF	Factor: WT1; motif: NGCGGGGGGGTSMMCYN	1.33543e-05	TF:M05327	up in memory day0	0
TF	Factor: ZSCAN21; motif: NSNGNSCNNGGTGCTG	1.33543e-05	TF:M13148	up in memory day0	0
TF	Factor: Sp2; motif: TGGGCGCGCCCA; match class: 1	1.4267e-05	TF:M06948_1	up in memory day0	0
TF	Factor: MAZ; motif: GGGMGGGGSSGGGGGGGGGGGG; match class: 1	1.4432e-05	TF:M09636_1	up in memory day0	0
TF	Factor: ZBP89; motif: CCCCKCCCCCNN	1.50981e-05	TF:M07397	up in memory day0	0
TF	Factor: GCMa:Erg; motif: ATGCGGGCGGAARKG; match class: 1	1.53815e-05	TF:M08487_1	up in memory day0	0
TF	Factor: ZSCAN21; motif: NSNGNSCNNGGTGCTG; match class: 1	1.54146e-05	TF:M13148_1	up in memory day0	0
TF	Factor: KLF15; motif: NCCMCGCCCMCN; match class: 1	1.60311e-05	TF:M12158_1	up in memory day0	0
TF	Factor: DB1; motif: GGRRRRGRRGGAGGGGGNGRRR; match class: 1	1.60311e-05	TF:M10107_1	up in memory day0	0
TF	Factor: HDAC1; motif: KGCARGGTC; match class: 1	1.60311e-05	TF:M07041_1	up in memory day0	0
TF	Factor: ZNF383; motif: SSNGGGMGGNGSNGGS	1.73939e-05	TF:M12703	up in memory day0	0
TF	Factor: PATZ; motif: GGGGNGGGGGMKGGRRNGGNRN	1.73939e-05	TF:M10026	up in memory day0	0
TF	Factor: MAZ; motif: GGGMGGGGS; match class: 1	1.82171e-05	TF:M10432_1	up in memory day0	0
TF	Factor: SP1; motif: CCCCKCCCCC	1.94868e-05	TF:M02281	up in memory day0	0
TF	Factor: ZNF532; motif: NGGRGCTGGG	1.97228e-05	TF:M12732	up in memory day0	0
TF	Factor: CKROX; motif: SCCCTCCCC	2.13171e-05	TF:M01175	up in memory day0	0
TF	Factor: PLAG1; motif: CCCCCKWNNNGGSCCC; match class: 1	2.21976e-05	TF:M01973_1	up in memory day0	0
TF	Factor: NF-kappaB; motif: GGGGATYCCC; match class: 1	2.27464e-05	TF:M00051_1	up in memory day0	0
TF	Factor: Sp2; motif: TGGGCGCGCCCA	2.39181e-05	TF:M06948	up in memory day0	0
TF	Factor: ZNF300; motif: SWGGGGGSN	2.40869e-05	TF:M07486	up in memory day0	0
TF	Factor: ZGPAT; motif: GRGGCWGNGGNG	2.90089e-05	TF:M09739	up in memory day0	0
TF	Factor: SP1; motif: CCCCKCCCCC; match class: 1	3.04373e-05	TF:M02281_1	up in memory day0	0
TF	Factor: Egr-1; motif: GCGGGGGCGG	3.07272e-05	TF:M07354	up in memory day0	0
TF	Factor: SP1; motif: NCCCCKCCCCC; match class: 1	3.16906e-05	TF:M07226_1	up in memory day0	0
TF	Factor: RelA-p65; motif: BCWGGGRANNK	3.39702e-05	TF:M04811	up in memory day0	0
TF	Factor: Osx; motif: CCNCCCCCNNN; match class: 1	3.59169e-05	TF:M07329_1	up in memory day0	0
TF	Factor: CTCF; motif: NCCRSTAGGGGGCGC; match class: 1	3.59169e-05	TF:M08911_1	up in memory day0	0
TF	Factor: GLI; motif: NTGGGTGGTN	3.60731e-05	TF:M07292	up in memory day0	0
TF	Factor: ETF; motif: CCCCGCCCCYN; match class: 1	3.60731e-05	TF:M07039_1	up in memory day0	0
TF	Factor: ZXDL; motif: GSGSCNNGGGMRGCNCCGGGS	3.67849e-05	TF:M12722	up in memory day0	0
TF	Factor: NF-KAPPAB1; motif: NGGKRNTTYCCCN; match class: 1	3.67849e-05	TF:M08952_1	up in memory day0	0
TF	Factor: LKLF; motif: GGGGTGGKSN; match class: 1	3.9423e-05	TF:M07261_1	up in memory day0	0
TF	Factor: NF-kappaB; motif: AGGGGAWTCCCCT; match class: 1	3.94363e-05	TF:M04054_1	up in memory day0	0
TF	Factor: SP2; motif: GNNGGGGGCGGGGSN; match class: 1	3.99274e-05	TF:M03807_1	up in memory day0	0
TF	Factor: SP1; motif: GGGGYGGGGNS; match class: 1	4.06894e-05	TF:M01303_1	up in memory day0	0
TF	Factor: AP-2gamma; motif: GCCYNNGGS; match class: 1	4.06894e-05	TF:M00470_1	up in memory day0	0
TF	Factor: BTEB3; motif: BNRNGGGAGGNGT; match class: 1	4.62239e-05	TF:M01865_1	up in memory day0	0
TF	Factor: ZNF614; motif: NCYCWGCCYYNNN	4.64389e-05	TF:M09862	up in memory day0	0
TF	Factor: DB1; motif: GGRRRRGRRGGAGGGGGNGRRR	5.05281e-05	TF:M10107	up in memory day0	0
TF	Factor: ZBTB33; motif: GGYGCTG	5.05427e-05	TF:M13142	up in memory day0	0
TF	Factor: ZNF670; motif: SNGGGCRGRG	5.36961e-05	TF:M13124	up in memory day0	0
TF	Factor: EGR-1; motif: TGCGTGGGCGK; match class: 1	5.6742e-05	TF:M01972_1	up in memory day0	0
TF	Factor: SALL2; motif: GGGTGGG	5.6742e-05	TF:M04595	up in memory day0	0
TF	Factor: Sp1; motif: NNGGGGCGGGGNN; match class: 1	5.93886e-05	TF:M00932_1	up in memory day0	0
TF	Factor: ZNF300; motif: SWGGGGGSN; match class: 1	6.31925e-05	TF:M07486_1	up in memory day0	0
TF	Factor: ZNF142; motif: SNSCGCCCGCCCGCSCSS	6.66261e-05	TF:M12697	up in memory day0	0
TF	Factor: SP1:SP3; motif: CCSCCCCCYCC; match class: 1	7.20887e-05	TF:M01219_1	up in memory day0	0
TF	Factor: TIEG1; motif: NCCCNSNCCCCGCCCCC	8.20424e-05	TF:M12351	up in memory day0	0
TF	Factor: BTEB2; motif: WGGGTGKGGCNGGN; match class: 1	8.20424e-05	TF:M09972_1	up in memory day0	0
TF	Factor: Egr-1; motif: GCGGGGGCGG; match class: 1	8.20424e-05	TF:M07354_1	up in memory day0	0
TF	Factor: WT1; motif: CGCCCCCNCN; match class: 1	8.36935e-05	TF:M02036_1	up in memory day0	0
TF	Factor: EGR1; motif: NCNCCGCCCCCGCN	8.36935e-05	TF:M07208	up in memory day0	0
TF	Factor: Egr-2; motif: GNGRRNGWGKGGGNGGRG; match class: 1	8.54073e-05	TF:M09898_1	up in memory day0	0
TF	Factor: BTEB3; motif: BNRNGGGAGGNGT	8.99601e-05	TF:M01865	up in memory day0	0
TF	Factor: Egr-1; motif: GCGGGGGCGG; match class: 1	9.12385e-05	TF:M01873_1	up in memory day0	0
TF	Factor: LRF; motif: GGGGKYNNB; match class: 1	9.63988e-05	TF:M01100_1	up in memory day0	0
TF	Factor: KROX; motif: CCCGCCCCCRCCCC; match class: 1	9.84565e-05	TF:M00982_1	up in memory day0	0
TF	Factor: ZNF609; motif: GNSNGGGNGCTGN	9.89097e-05	TF:M13132	up in memory day0	0
TF	Factor: PURBETA; motif: NCWGRGGCTGGGG	0.000105155	TF:M12726	up in memory day0	0
TF	Factor: Egr-1; motif: NNCRCCCMCGCNN; match class: 1	0.000105155	TF:M12140_1	up in memory day0	0
TF	Factor: RNF96; motif: BCCCGCRGCC	0.000114471	TF:M01199	up in memory day0	0
TF	Factor: TF3C-beta; motif: CCNGGAGGGCTTCCTGGAGGAG	0.000118324	TF:M04863	up in memory day0	0
TF	Factor: Sp1; motif: CCCCGCCCCN; match class: 1	0.000122224	TF:M00933_1	up in memory day0	0
TF	Factor: CP2; motif: NRRRCCGGCYNRARCCGGNN	0.000122595	TF:M12590	up in memory day0	0
TF	Factor: GLI; motif: NGACCMCCCAN; match class: 1	0.000126482	TF:M07290_1	up in memory day0	0
TF	Factor: LKLF; motif: CNCCACCCS; match class: 1	0.000127694	TF:M08819_1	up in memory day0	0
TF	Factor: Churchill; motif: CGGGNN	0.000128449	TF:M00986	up in memory day0	0
TF	Factor: ZNFPT1; motif: YCNNCNCWGCCNY	0.000129781	TF:M12721	up in memory day0	0
TF	Factor: ZNF532; motif: NGGRGCTGGG; match class: 1	0.000130759	TF:M12732_1	up in memory day0	0
TF	Factor: AP-2gamma; motif: NSCCYNNRGSN	0.000131679	TF:M11482	up in memory day0	0
TF	Factor: CKROX; motif: SCCCTCCCC; match class: 1	0.000134852	TF:M01175_1	up in memory day0	0
TF	Factor: ZFP14; motif: SCNNYCCNGNNSCTSCNC	0.000139136	TF:M12694	up in memory day0	0
TF	Factor: KLF; motif: GGGNGGGG; match class: 1	0.000157946	TF:M07461_1	up in memory day0	0
TF	Factor: ctcf; motif: YGGCCACCAGRKGGCRSYN	0.000157946	TF:M09890	up in memory day0	0
TF	Factor: MAD5; motif: SSNSSSNSSSSGCCACGTGC; match class: 1	0.000158014	TF:M13141_1	up in memory day0	0
TF	Factor: BTEB2; motif: WGGGTGKGGCNGGN	0.000161161	TF:M09972	up in memory day0	0
TF	Factor: GKLF; motif: CCTCCYN; match class: 1	0.000161202	TF:M01835_1	up in memory day0	0
TF	Factor: WT1; motif: GNGGGGGCGGGG; match class: 1	0.000161202	TF:M03893_1	up in memory day0	0
TF	Factor: SP1:SP3; motif: CCSCCCCCYCC	0.000186698	TF:M01219	up in memory day0	0
TF	Factor: Sp2; motif: GGSNNGGGGGCGGGGCCNGNGS	0.000209597	TF:M09658	up in memory day0	0
TF	Factor: ZNF740; motif: CNGCCCCCCCMCCCCC	0.000221366	TF:M12717	up in memory day0	0
TF	Factor: KROX; motif: CCCGCCCCCRCCCC	0.000222986	TF:M00982	up in memory day0	0
TF	Factor: EGR1; motif: NACGCCCACGCANW	0.000232232	TF:M03896	up in memory day0	0
TF	Factor: TF3C-beta; motif: CCNGGAGGGCTTCCTGGAGGAG; match class: 1	0.000232232	TF:M04863_1	up in memory day0	0
TF	Factor: RELA; motif: GGGRMTKYCCC	0.000240895	TF:M12657	up in memory day0	0
TF	Factor: ZNF148; motif: NNCCCCTCCCCC	0.000241621	TF:M12464	up in memory day0	0
TF	Factor: LKLF; motif: CNCCACCCS	0.000242883	TF:M08819	up in memory day0	0
TF	Factor: Pax-4; motif: NNNNNYCACCCB; match class: 1	0.000242883	TF:M00378_1	up in memory day0	0
TF	Factor: Sp1; motif: GGGGCGGGGT; match class: 1	0.000246264	TF:M00008_1	up in memory day0	0
TF	Factor: E2F-3; motif: GGCGGGN; match class: 1	0.000246264	TF:M02089_1	up in memory day0	0
TF	Factor: ZBTB7C; motif: GKCCCGGGCKG	0.000246264	TF:M03806	up in memory day0	0
TF	Factor: THAP1; motif: NNGCAGGGCANN	0.000265994	TF:M13006	up in memory day0	0
TF	Factor: Sp1; motif: NGGGGGCGGGGCCNGGGGGGGG; match class: 1	0.000273036	TF:M10071_1	up in memory day0	0
TF	Factor: PUR1; motif: GGGNCAGNN; match class: 1	0.00027304	TF:M01721_1	up in memory day0	0
TF	Factor: WT1; motif: SMCNCCNSC; match class: 1	0.000281595	TF:M01118_1	up in memory day0	0
TF	Factor: Egr-1; motif: NNNNNGYGKGGGNGGGNN; match class: 1	0.000285895	TF:M09603_1	up in memory day0	0
TF	Factor: KLF15; motif: NCCMCGCCCMCN	0.000294984	TF:M12158	up in memory day0	0
TF	Factor: AP-2; motif: MKCCCSCNGGCG	0.000344082	TF:M00189	up in memory day0	0
TF	Factor: MZF-1; motif: TGGGGAR	0.000344082	TF:M01733	up in memory day0	0
TF	Factor: ZNF432; motif: NCAGNRCCNSRGRCAGC; match class: 1	0.000344082	TF:M12704_1	up in memory day0	0
TF	Factor: Egr-1; motif: CCGCCCMCG	0.000371906	TF:M04797	up in memory day0	0
TF	Factor: sp4; motif: NNGNARGRGGCGGRGCNNRR; match class: 1	0.000398612	TF:M10072_1	up in memory day0	0
TF	Factor: KLF15; motif: RGGGMGGRGNNGGGGGNGG	0.000398612	TF:M09968	up in memory day0	0
TF	Factor: MLLT10; motif: CYNNCCNNGGNGCTG	0.00041432	TF:M12636	up in memory day0	0
TF	Factor: SP1; motif: NCCCCKCCCCC	0.00041567	TF:M07226	up in memory day0	0
TF	Factor: ZBTB14; motif: SSCCGCGCACNS	0.000434482	TF:M12461	up in memory day0	0
TF	Factor: ZNF432; motif: NCAGNRCCNSRGRCAGC	0.00043461	TF:M12704	up in memory day0	0
TF	Factor: Egr-2; motif: GNGRRNGWGKGGGNGGRG	0.000445348	TF:M09898	up in memory day0	0
TF	Factor: AP-2; motif: GSCCSCRGGCNRNRNN	0.000451977	TF:M00800	up in memory day0	0
TF	Factor: E2F-1; motif: TTTGGCGCCAAA; match class: 1	0.00051605	TF:M04516_1	up in memory day0	0
TF	Factor: AP-2gamma; motif: GCCYNCRGSN	0.00051605	TF:M03811	up in memory day0	0
TF	Factor: Spz1; motif: DNNGGRGGGWWNNNN	0.000543674	TF:M00446	up in memory day0	0
TF	Factor: ctcf; motif: CCRSCAGGGGGCGCN; match class: 1	0.00056105	TF:M10426_1	up in memory day0	0
TF	Factor: ctcf; motif: YGGCCACCAGRKGGCRSYN; match class: 1	0.000579014	TF:M09890_1	up in memory day0	0
TF	Factor: HAIRYLIKE; motif: NNNNCANGTG; match class: 1	0.000579014	TF:M08885_1	up in memory day0	0
TF	Factor: Egr-1; motif: GCGGGGGCGG	0.000579014	TF:M01873	up in memory day0	0
TF	Factor: MYCN; motif: NNCCACGTGGNN	0.000579308	TF:M09814	up in memory day0	0
TF	Factor: MYCN; motif: NNCCACGTGGNN; match class: 1	0.000579308	TF:M09814_1	up in memory day0	0
TF	Factor: KLF4; motif: NNCCCCACCCNN; match class: 1	0.000612378	TF:M12489_1	up in memory day0	0
TF	Factor: NF-1C; motif: NYTGGCNNYNNGCCARN; match class: 1	0.000612378	TF:M10002_1	up in memory day0	0
TF	Factor: Sp1; motif: CCCCGCCCCN	0.000632385	TF:M00933	up in memory day0	0
TF	Factor: RREB-1; motif: CCCCAAACMMCCCC; match class: 1	0.000648829	TF:M00257_1	up in memory day0	0
TF	Factor: Sp2; motif: NYSGCCCCGCCCCCY; match class: 1	0.000649202	TF:M03567_1	up in memory day0	0
TF	Factor: Zic3; motif: NGGGKGGTC; match class: 1	0.000655168	TF:M00450_1	up in memory day0	0
TF	Factor: MLLT10; motif: CYNNCCNNGGNGCTG; match class: 1	0.000657461	TF:M12636_1	up in memory day0	0
TF	Factor: Sp3; motif: GGGGCGGGGSNN; match class: 1	0.000657461	TF:M07615_1	up in memory day0	0
TF	Factor: AP-2beta; motif: NSCCYNRGGSN	0.000684723	TF:M11477	up in memory day0	0
TF	Factor: EGR; motif: CGCCCCCGCNN; match class: 1	0.000703153	TF:M08878_1	up in memory day0	0
TF	Factor: Egr-1; motif: NNNNNGYGKGGGNGGGNN	0.000726568	TF:M09603	up in memory day0	0
TF	Factor: CP2; motif: NNNNCCAGNCNN; match class: 1	0.00072887	TF:M07602_1	up in memory day0	0
TF	Factor: ZNF320; motif: GKGGGNCCMGGGGGCCWRTG	0.000741092	TF:M10139	up in memory day0	0
TF	Factor: KLF14; motif: NRCCACRCCCMCN; match class: 1	0.000741092	TF:M12183_1	up in memory day0	0
TF	Factor: GLI; motif: NGACCMCCCAN	0.000741092	TF:M07290	up in memory day0	0
TF	Factor: sp4; motif: NNNGCYCCGCCCCCY; match class: 1	0.000751164	TF:M10530_1	up in memory day0	0
TF	Factor: EGR-1; motif: TGCGTGGGCGK	0.000776216	TF:M01972	up in memory day0	0
TF	Factor: c-Myc; motif: NCCACGTGCNN	0.000782053	TF:M09992	up in memory day0	0
TF	Factor: FKLF; motif: BGGGNGGVMD; match class: 1	0.000829804	TF:M01837_1	up in memory day0	0
TF	Factor: KLF3; motif: NNNNNNGGGCGGGGCNNGN; match class: 1	0.000846068	TF:M09970_1	up in memory day0	0
TF	Factor: WT1; motif: GNGGGGGCGGGG	0.000852151	TF:M03893	up in memory day0	0
TF	Factor: Zic3; motif: NGGGKGGTC	0.000859824	TF:M00450	up in memory day0	0
TF	Factor: HIC1; motif: NNNGGKTGCCCSNNNNNN	0.000870318	TF:M01073	up in memory day0	0
TF	Factor: SP2; motif: GNNGGGGGCGGGGSN	0.000870318	TF:M03807	up in memory day0	0
TF	Factor: LF-A1; motif: GGGSTCWR; match class: 1	0.000990624	TF:M00646_1	up in memory day0	0
TF	Factor: Olf-1; motif: NNCDABTCCCYAGRGARBNKGN	0.00103493	TF:M00261	up in memory day0	0
TF	Factor: BTEB2; motif: RGGGNGKGGN	0.00103493	TF:M07277	up in memory day0	0
TF	Factor: Sp1; motif: NGGGGCGGGGN; match class: 1	0.00108051	TF:M07395_1	up in memory day0	0
TF	Factor: Sp2; motif: GGGGCGGGG	0.00109005	TF:M10435	up in memory day0	0
TF	Factor: AP-2alpha; motif: GCCNNNRGS	0.00110326	TF:M00469	up in memory day0	0
TF	Factor: E2F1; motif: GSGCGGGAAN; match class: 1	0.00110326	TF:M12597_1	up in memory day0	0
TF	Factor: LRF; motif: NRGGGKCKY; match class: 1	0.00110326	TF:M10115_1	up in memory day0	0
TF	Factor: E2F-1; motif: NNNNGGCGGGAARN; match class: 1	0.00114021	TF:M09892_1	up in memory day0	0
TF	Factor: LUMAN; motif: CYCAGCYYCY; match class: 1	0.00116075	TF:M09729_1	up in memory day0	0
TF	Factor: DATF1; motif: SNGGRRGCWGNGGG	0.00117393	TF:M09724	up in memory day0	0
TF	Factor: Sp1; motif: NGGGGGCGGGGCCNGGGGGGGG	0.00118577	TF:M10071	up in memory day0	0
TF	Factor: NF-kappaB; motif: GGGGATYCCC	0.00118617	TF:M00051	up in memory day0	0
TF	Factor: CTCF; motif: NCCRSTAGGGGGCGC	0.00122815	TF:M08911	up in memory day0	0
TF	Factor: HSF4; motif: CTGCMRN; match class: 1	0.00122815	TF:M07322_1	up in memory day0	0
TF	Factor: Egr-1; motif: CCGCCCMCG; match class: 1	0.00128019	TF:M04797_1	up in memory day0	0
TF	Factor: ZNF436; motif: TCCTCCAGGAAGCCY; match class: 1	0.00129462	TF:M10477_1	up in memory day0	0
TF	Factor: ZNF460; motif: NNACNCCCCCCNN	0.00131606	TF:M12313	up in memory day0	0
TF	Factor: Sp1; motif: NGGGGGCGGGGYN; match class: 1	0.00134044	TF:M00196_1	up in memory day0	0
TF	Factor: BTEB1; motif: GGGGGCGGGGCNGSGGGNGS; match class: 1	0.00135712	TF:M09723_1	up in memory day0	0
TF	Factor: Egr-1; motif: NNNNGCGKGGGYGGNRN; match class: 1	0.00136603	TF:M09897_1	up in memory day0	0
TF	Factor: GATAD2B; motif: NNCTGNMCTTTGNNCNN; match class: 1	0.00139016	TF:M13126_1	up in memory day0	0
TF	Factor: ETF; motif: GVGGMGG; match class: 1	0.00145808	TF:M00695_1	up in memory day0	0
TF	Factor: FPM315; motif: GGAGGAGGRRGRGGRGGRRGR	0.00153985	TF:M07141	up in memory day0	0
TF	Factor: Erm:E2A; motif: CASGTGNNNCGGAAGNN; match class: 1	0.00157902	TF:M08571_1	up in memory day0	0
TF	Factor: Sp4; motif: SCCCCKCCCCCSN	0.00158009	TF:M07617	up in memory day0	0
TF	Factor: GCMa; motif: RTGCGGGTN; match class: 1	0.00160582	TF:M11595_1	up in memory day0	0
TF	Factor: ZBTB33; motif: GGYGCTG; match class: 1	0.00167754	TF:M13142_1	up in memory day0	0
TF	Factor: c-Myc:Max; motif: GCCAYGYGSN	0.00188523	TF:M00322	up in memory day0	0
TF	Factor: VDR; motif: GGGKNARNRRGGWSA; match class: 1	0.00191378	TF:M00444_1	up in memory day0	0
TF	Factor: TFAP2C; motif: NGCCCNNRGGCA	0.0020437	TF:M04152	up in memory day0	0
TF	Factor: Sp2; motif: GYCCCGCCYCYNNNN; match class: 1	0.00208214	TF:M07129_1	up in memory day0	0
TF	Factor: LUMAN; motif: CYCAGCYYCY	0.0020956	TF:M09729	up in memory day0	0
TF	Factor: Sp1; motif: GGGGCGGGGC; match class: 1	0.0020956	TF:M07063_1	up in memory day0	0
TF	Factor: AP2BETA; motif: SCCYCAGGSNN	0.00213165	TF:M13137	up in memory day0	0
TF	Factor: c-Myc; motif: NCCACGTGCNN; match class: 1	0.00217159	TF:M09992_1	up in memory day0	0
TF	Factor: NF-kappaB; motif: NGGGACTTTCCA	0.00224281	TF:M00208	up in memory day0	0
TF	Factor: EZI; motif: GGGGAGGGGRRGGRGRRGGRRR	0.00224748	TF:M10151	up in memory day0	0
TF	Factor: DPF2; motif: NYCACYTCCYCNYYCY; match class: 1	0.00226862	TF:M09760_1	up in memory day0	0
TF	Factor: Kaiso; motif: GCMGGGRGCRGS	0.0022947	TF:M03876	up in memory day0	0
TF	Factor: KLF17; motif: NMCCACNCWCCCNTN	0.00230041	TF:M12187	up in memory day0	0
TF	Factor: FPM315; motif: SRGGGAGGAGGN; match class: 1	0.00231492	TF:M01587_1	up in memory day0	0
TF	Factor: EGR1; motif: NGNGKGGGYGGNGS	0.00243054	TF:M09761	up in memory day0	0
TF	Factor: NF-kappaB2; motif: GGGRAANYCCC; match class: 1	0.00247716	TF:M10004_1	up in memory day0	0
TF	Factor: RELA; motif: GGGRMTKYCCC; match class: 1	0.00247716	TF:M12657_1	up in memory day0	0
TF	Factor: ZNF449; motif: NNNAGCCCARCC	0.00252808	TF:M09837	up in memory day0	0
TF	Factor: EGR1; motif: NCNCCGCCCCCGCN; match class: 1	0.00254614	TF:M07208_1	up in memory day0	0
TF	Factor: MZF-1; motif: KNGNKAGGGGNAA	0.00256046	TF:M00084	up in memory day0	0
TF	Factor: LBP-1; motif: CAGCTGS	0.00256046	TF:M00644	up in memory day0	0
TF	Factor: LKLF; motif: GGGGTGGKSN	0.00256046	TF:M07261	up in memory day0	0
TF	Factor: CSX; motif: NKRAGWGS	0.00256046	TF:M10008	up in memory day0	0
TF	Factor: USF; motif: NCACGTGN; match class: 1	0.00256295	TF:M00217_1	up in memory day0	0
TF	Factor: ZNF586; motif: CAGGCCYRGAGG	0.00256295	TF:M10491	up in memory day0	0
TF	Factor: SATB2; motif: GSCGCTGTCCNNGGTGCTGN	0.00257099	TF:M12660	up in memory day0	0
TF	Factor: KLF15; motif: GAGNNGGGGNGTDG; match class: 1	0.00257099	TF:M01714_1	up in memory day0	0
TF	Factor: ZNF586; motif: CAGGCCYRGAGG; match class: 1	0.00257099	TF:M10491_1	up in memory day0	0
TF	Factor: Sp2; motif: GGSNNGGGGGCGGGGCCNGNGS; match class: 1	0.00261729	TF:M09658_1	up in memory day0	0
TF	Factor: AP-2gamma:HES-7; motif: NNCACGYGNNNNNNSCCNNNGGS	0.002641	TF:M08662	up in memory day0	0
TF	Factor: ZBTB5; motif: NNNGNNNYCNCYNNGGTCCGN; match class: 1	0.00273921	TF:M12693_1	up in memory day0	0
TF	Factor: TR4; motif: ACCCCGS; match class: 1	0.0028425	TF:M04934_1	up in memory day0	0
TF	Factor: GEMIN3; motif: NCWGGRARRGRGNGNG; match class: 1	0.00300214	TF:M09727_1	up in memory day0	0
TF	Factor: ZNF468; motif: KGGGGGWGCGGA	0.0030051	TF:M06270	up in memory day0	0
TF	Factor: AP-2alpha; motif: GCCNNNRGS; match class: 1	0.0030051	TF:M00469_1	up in memory day0	0
TF	Factor: ctcf; motif: CCRSCAGGGGGCGCN	0.0030051	TF:M10426	up in memory day0	0
TF	Factor: MZF-1; motif: KNGNKAGGGGNAA; match class: 1	0.00302678	TF:M00084_1	up in memory day0	0
TF	Factor: MAD5; motif: SSNSSSNSSSSGCCACGTGC	0.00304013	TF:M13141	up in memory day0	0
TF	Factor: Sp1; motif: GGGGCGGGGC	0.00314982	TF:M07063	up in memory day0	0
TF	Factor: DATF1; motif: SNGGRRGCWGNGGG; match class: 1	0.00318922	TF:M09724_1	up in memory day0	0
TF	Factor: HDAC1; motif: KGCARGGTC	0.00329241	TF:M07041	up in memory day0	0
TF	Factor: RREB-1; motif: GRSDSGGGKTGGGKGG	0.00333508	TF:M07062	up in memory day0	0
TF	Factor: ZNF148; motif: NNCCCCTCCCCC; match class: 1	0.00337823	TF:M12464_1	up in memory day0	0
TF	Factor: SP1; motif: NRGKGGGCGGGGCN	0.00348767	TF:M09765	up in memory day0	0
TF	Factor: Egr; motif: GTGGGSGCRRS	0.00350705	TF:M00807	up in memory day0	0
TF	Factor: E2F3; motif: NNRGMKGGAR; match class: 1	0.00372059	TF:M12598_1	up in memory day0	0
TF	Factor: ZNF850; motif: CNSYGGGAGCCCCTCTCNGGGCTGNCC	0.00404516	TF:M12729	up in memory day0	0
TF	Factor: CNOT3; motif: GGCCGCGSSS; match class: 1	0.00407059	TF:M01253_1	up in memory day0	0
TF	Factor: CP2; motif: NNNNCCAGNCNN	0.00407059	TF:M07602	up in memory day0	0
TF	Factor: CTCF; motif: NNRSYGCCMCCTGSTGGCCN	0.00407158	TF:M12593	up in memory day0	0
TF	Factor: ZBTB5; motif: NNNGNNNYCNCYNNGGTCCGN	0.00413761	TF:M12693	up in memory day0	0
TF	Factor: NF-kappaB2; motif: GGGRAANYCCC	0.00414018	TF:M10004	up in memory day0	0
TF	Factor: MEF-2A; motif: NNNNNNKCTAWAAATAGMNNNN; match class: 1	0.00418343	TF:M00231_1	up in memory day0	0
TF	Factor: Fra-1; motif: TGAGTCAN	0.00423586	TF:M02095	up in memory day0	0
TF	Factor: TFAP2C; motif: NGCCCNNRGGCA; match class: 1	0.00432915	TF:M04152_1	up in memory day0	0
TF	Factor: Sp3; motif: GGGGCGGGGSNN	0.00438209	TF:M07615	up in memory day0	0
TF	Factor: GKLF; motif: CCTCCYN	0.00438209	TF:M01835	up in memory day0	0
TF	Factor: Sp2; motif: GGGGCGGGG; match class: 1	0.00438209	TF:M10435_1	up in memory day0	0
TF	Factor: CNOT3; motif: GGCCGCGSSS	0.0044702	TF:M01253	up in memory day0	0
TF	Factor: HNF4A; motif: NNCAAAGTCCANN; match class: 1	0.00448926	TF:M12503_1	up in memory day0	0
TF	Factor: Hey1; motif: NGCRCGYGYN; match class: 1	0.00451993	TF:M11058_1	up in memory day0	0
TF	Factor: NF1C; motif: WGCCARR	0.00451993	TF:M09763	up in memory day0	0
TF	Factor: BTEB2; motif: GNAGGGGGNGGGSSNN	0.00453917	TF:M03814	up in memory day0	0
TF	Factor: Sp1; motif: NNGGGGCGGGGNN	0.00463871	TF:M00932	up in memory day0	0
TF	Factor: ZNF511; motif: GGRRGRGGCWGNG; match class: 1	0.00463871	TF:M09738_1	up in memory day0	0
TF	Factor: RelB:p50; motif: RGAAANTCCCYNNHGC	0.00475079	TF:M03882	up in memory day0	0
TF	Factor: sp4; motif: NNNGCYCCGCCCCCY	0.00491241	TF:M10530	up in memory day0	0
TF	Factor: NGFI-C; motif: WTGCGTGGGYGG; match class: 1	0.00504988	TF:M00244_1	up in memory day0	0
TF	Factor: BTEB2; motif: RGGGNGKGGN; match class: 1	0.00505128	TF:M07277_1	up in memory day0	0
TF	Factor: N-Myc; motif: NGCCACGTGSNN	0.00516945	TF:M09991	up in memory day0	0
TF	Factor: CTCF; motif: NNRSYGCCMCCTGSTGGCCN; match class: 1	0.00534667	TF:M12593_1	up in memory day0	0
TF	Factor: AP-2gamma; motif: NTGSCCTGRGGSNN	0.0054404	TF:M09591	up in memory day0	0
TF	Factor: E2F3; motif: NNRGMKGGAR	0.00550929	TF:M12598	up in memory day0	0
TF	Factor: AP-2alpha; motif: NNNGSCCTGRGGSN	0.00554468	TF:M04896	up in memory day0	0
TF	Factor: ETF; motif: GVGGMGG	0.00569481	TF:M00695	up in memory day0	0
TF	Factor: MAZ; motif: GGGMGGGGSSGGGGGGGGGGGG	0.00587811	TF:M09636	up in memory day0	0
TF	Factor: E2F-2; motif: GCGCGCGCGYW; match class: 1	0.00605412	TF:M11531_1	up in memory day0	0
TF	Factor: ZSCAN18; motif: TRRCGRCGNMCC; match class: 1	0.00613706	TF:M05432_1	up in memory day0	0
TF	Factor: Egr-3; motif: NTGCGTGGGCGK	0.00617094	TF:M00245	up in memory day0	0
TF	Factor: c-Myc; motif: NSCACGTGGN; match class: 1	0.00632642	TF:M04743_1	up in memory day0	0
TF	Factor: ZNF142; motif: SNSCGCCCGCCCGCSCSS; match class: 1	0.00632642	TF:M12697_1	up in memory day0	0
TF	Factor: ER-beta; motif: RGGTCASCNTGMCCY; match class: 1	0.00632752	TF:M09910_1	up in memory day0	0
TF	Factor: ZXDA; motif: NAGGGTG	0.00680588	TF:M06203	up in memory day0	0
TF	Factor: ZXDB; motif: NAGGGTG	0.00680588	TF:M06202	up in memory day0	0
TF	Factor: AP2BETA; motif: SCCYCAGGSNN; match class: 1	0.00719363	TF:M13137_1	up in memory day0	0
TF	Factor: Sp1; motif: NGGGGGCGGGGYN	0.00754759	TF:M00196	up in memory day0	0
TF	Factor: Egr-1; motif: NNNNGCGKGGGYGGNRN	0.0077073	TF:M09897	up in memory day0	0
TF	Factor: FPM315; motif: SRGGGAGGAGGN	0.00792113	TF:M01587	up in memory day0	0
TF	Factor: AP-2alpha; motif: NSCCNCRGGSN	0.00798553	TF:M07348	up in memory day0	0
TF	Factor: ROX; motif: GNNNCASGTGGS; match class: 1	0.00800319	TF:M09764_1	up in memory day0	0
TF	Factor: Spz1; motif: DNNGGRGGGWWNNNN; match class: 1	0.00811308	TF:M00446_1	up in memory day0	0
TF	Factor: KLF15; motif: RGGGMGGRGNNGGGGGNGG; match class: 1	0.00822056	TF:M09968_1	up in memory day0	0
TF	Factor: Myc; motif: CACGTGS; match class: 1	0.00822079	TF:M00799_1	up in memory day0	0
TF	Factor: ETF; motif: CCCCGCCCCYN	0.00825768	TF:M07039	up in memory day0	0
TF	Factor: VDR; motif: GGGKNARNRRGGWSA	0.00829324	TF:M00444	up in memory day0	0
TF	Factor: PLAG1; motif: GRGGCNNHNNNRRGGG	0.00829485	TF:M01778	up in memory day0	0
TF	Factor: ZIC4; motif: NNCCNCCCRYNGYGN	0.00831815	TF:M12227	up in memory day0	0
TF	Factor: CTCF; motif: CTGCANTNCCNNNNNNNNCCASNAGRKGGCRSNN; match class: 1	0.00834032	TF:M12963_1	up in memory day0	0
TF	Factor: RUNX3; motif: NRACCGCAAACCGCAN	0.0084733	TF:M04109	up in memory day0	0
TF	Factor: AP-2gamma; motif: NSCCYNNRGSN; match class: 1	0.00859293	TF:M11482_1	up in memory day0	0
TF	Factor: EGR; motif: CGCCCCCGCNN	0.00869915	TF:M08878	up in memory day0	0
TF	Factor: E2F-2; motif: GCGCGCGCNCS; match class: 1	0.00896628	TF:M11529_1	up in memory day0	0
TF	Factor: BTEB2; motif: GNAGGGGGNGGGSSNN; match class: 1	0.00901692	TF:M03814_1	up in memory day0	0
TF	Factor: CSX; motif: NKRAGWGS; match class: 1	0.00907136	TF:M10008_1	up in memory day0	0
TF	Factor: WT1; motif: SMCNCCNSC	0.00916968	TF:M01118	up in memory day0	0
TF	Factor: AP-2beta; motif: NSCCNNNGGSN	0.00942661	TF:M11478	up in memory day0	0
TF	Factor: EGR1; motif: NNMCGCCCACGCNN	0.0097809	TF:M12508	up in memory day0	0
TF	Factor: ER-beta; motif: RGGTCASCNTGMCCY	0.0097809	TF:M09910	up in memory day0	0
TF	Factor: E2F-3:FOXO6; motif: NAATGACACGCGCCCMC; match class: 1	0.00989348	TF:M08209_1	up in memory day0	0
TF	Factor: E2F-1; motif: WWTGGCGCCAAA; match class: 1	0.0103817	TF:M04515_1	up in memory day0	0
TF	Factor: EGR1; motif: NGNGKGGGYGGNGS; match class: 1	0.0110002	TF:M09761_1	up in memory day0	0
TF	Factor: AR; motif: GGNACRNNRTGTWCT	0.0110949	TF:M01201	up in memory day0	0
TF	Factor: ZSCAN18; motif: TRRCGRCGNMCC	0.0111044	TF:M05432	up in memory day0	0
TF	Factor: AP-2gamma:Elk-1; motif: NGCCKNRGGSGRCGGAAGTG; match class: 1	0.0112509	TF:M08441_1	up in memory day0	0
TF	Factor: NeuroD; motif: NNSCWGCTGNSY	0.0116004	TF:M01288	up in memory day0	0
TF	Factor: RelA-p65; motif: BCWGGGRANNK; match class: 1	0.0116435	TF:M04811_1	up in memory day0	0
TF	Factor: E2F-1; motif: NGGGCGGGARV; match class: 1	0.01195	TF:M07206_1	up in memory day0	0
TF	Factor: ctcf; motif: CCNCNAGRKGGCRSTN; match class: 1	0.01195	TF:M07249_1	up in memory day0	0
TF	Factor: MOVO-B; motif: GNGGGGG	0.0121113	TF:M01104	up in memory day0	0
TF	Factor: RORA; motif: CCYTGNCCTN	0.0121778	TF:M12659	up in memory day0	0
TF	Factor: KLF3; motif: NNNNNNGGGCGGGGCNNGN	0.0123402	TF:M09970	up in memory day0	0
TF	Factor: RREB-1; motif: CCCCAAACMMCCCC	0.0123466	TF:M00257	up in memory day0	0
TF	Factor: CLOCK; motif: NMCACGTGYN	0.0141347	TF:M11047	up in memory day0	0
TF	Factor: Sp4; motif: SCCCCKCCCCCSN; match class: 1	0.0141459	TF:M07617_1	up in memory day0	0
TF	Factor: NF90; motif: NCCNCWGCCYCCNC; match class: 1	0.014213	TF:M09859_1	up in memory day0	0
TF	Factor: AP-2beta; motif: NSCCNNNGGSN; match class: 1	0.014213	TF:M11478_1	up in memory day0	0
TF	Factor: GLI2; motif: TGGGTGGTCNS; match class: 1	0.0144795	TF:M07291_1	up in memory day0	0
TF	Factor: E2F; motif: GGCGSG; match class: 1	0.0145812	TF:M00803_1	up in memory day0	0
TF	Factor: myogenin; motif: RGCAGSTG	0.0148197	TF:M00712	up in memory day0	0
TF	Factor: RORA; motif: CCYTGNCCTN; match class: 1	0.015791	TF:M12659_1	up in memory day0	0
TF	Factor: THAP7; motif: GNCGCCATSTTGRGNGKGGC; match class: 1	0.0159645	TF:M12728_1	up in memory day0	0
TF	Factor: HIC1; motif: NNNGGKTGCCCSNNNNNN; match class: 1	0.0159751	TF:M01073_1	up in memory day0	0
TF	Factor: Sp1; motif: GGGGCGGGGC	0.0160442	TF:M00931	up in memory day0	0
TF	Factor: Pax-5; motif: BCNNNRNGCANBGNTGNRTAGCSGCHNB; match class: 1	0.0163128	TF:M00143_1	up in memory day0	0
TF	Factor: FXR; motif: NRGGKCANTGRCCNNNNGG	0.0164129	TF:M10014	up in memory day0	0
TF	Factor: ZXDB; motif: NGGGGTC; match class: 1	0.0169872	TF:M06191_1	up in memory day0	0
TF	Factor: TFAP2A; motif: YGCCCNNRGGCN; match class: 1	0.0169872	TF:M04146_1	up in memory day0	0
TF	Factor: E2F-4; motif: NGGCGGGAARN; match class: 1	0.0169872	TF:M07084_1	up in memory day0	0
TF	Factor: ZXDA; motif: NGGGGTC; match class: 1	0.0169872	TF:M06190_1	up in memory day0	0
TF	Factor: SRF; motif: TGMCCATATATGGKCA	0.017155	TF:M04025	up in memory day0	0
TF	Factor: HES-7; motif: GNCACGYGNN; match class: 1	0.0177046	TF:M11066_1	up in memory day0	0
TF	Factor: c-Fos; motif: TGACTCAN; match class: 1	0.0177979	TF:M03815_1	up in memory day0	0
TF	Factor: SP2; motif: GGGCGGGAC	0.0180676	TF:M01783	up in memory day0	0
TF	Factor: NFKAPPAB; motif: NNGGGANTTCCCN	0.0180676	TF:M08891	up in memory day0	0
TF	Factor: slug; motif: NRCAGGTGCR	0.0181873	TF:M12261	up in memory day0	0
TF	Factor: SNA; motif: NRCAGGTGCR	0.0181873	TF:M12257	up in memory day0	0
TF	Factor: E2A; motif: CACCTGNY; match class: 1	0.0182723	TF:M00973_1	up in memory day0	0
TF	Factor: E2F-1; motif: TTTGGCGCCAAA	0.0186003	TF:M04516	up in memory day0	0
TF	Factor: Sp1; motif: GGGGCGGGGT	0.0186981	TF:M00008	up in memory day0	0
TF	Factor: MZF-1; motif: TGGGGAR; match class: 1	0.0187912	TF:M01733_1	up in memory day0	0
TF	Factor: AP-4; motif: RNCAGCTGC	0.0192259	TF:M00927	up in memory day0	0
TF	Factor: CTCF; motif: CTGCANTNCCNNNNNNNNCCASNAGRKGGCRSNN	0.0192259	TF:M12963	up in memory day0	0
TF	Factor: Sp1; motif: NGGGGCGGGGN	0.0192259	TF:M07395	up in memory day0	0
TF	Factor: PURBETA; motif: NCWGRGGCTGGGG; match class: 1	0.0192259	TF:M12726_1	up in memory day0	0
TF	Factor: Gli2; motif: NGACCACCCACGWNG	0.0192456	TF:M12211	up in memory day0	0
TF	Factor: LBP-1; motif: NRCCGGTNNNNACCGGYN; match class: 1	0.0192456	TF:M11490_1	up in memory day0	0
TF	Factor: VDR; motif: RRGGTCANNGRGKTCA; match class: 1	0.0192456	TF:M09671_1	up in memory day0	0
TF	Factor: HTF4; motif: NNSCAGGTGNN	0.0192456	TF:M09628	up in memory day0	0
TF	Factor: LBP-1; motif: NRCCGGTNNNNACCGGYN	0.0192456	TF:M11490	up in memory day0	0
TF	Factor: ZBTB10; motif: TGGGGTGCNS	0.0192456	TF:M12686	up in memory day0	0
TF	Factor: VDR; motif: RRGGTCANNGRGKTCA	0.0194333	TF:M09671	up in memory day0	0
TF	Factor: NR1B1; motif: NRGGTCANNRGGTCAN	0.0195066	TF:M11795	up in memory day0	0
TF	Factor: Sp2; motif: GYCCCGCCYCYNNNN	0.0198734	TF:M07129	up in memory day0	0
TF	Factor: E2F-7; motif: GRGGCGGGAANNN	0.0200752	TF:M09896	up in memory day0	0
TF	Factor: sp4; motif: NNGNARGRGGCGGRGCNNRR	0.0203733	TF:M10072	up in memory day0	0
TF	Factor: ZNFPT1; motif: YCNNCNCWGCCNY; match class: 1	0.0207175	TF:M12721_1	up in memory day0	0
TF	Factor: E2F-4; motif: NNTTCCCGCCNN; match class: 1	0.0207175	TF:M04823_1	up in memory day0	0
TF	Factor: NF-E4; motif: CHCCCTCKCCWG	0.021062	TF:M02105	up in memory day0	0
TF	Factor: slug; motif: RRCAGGTGCA	0.0215156	TF:M12260	up in memory day0	0
TF	Factor: BEN; motif: CAGCGRNV; match class: 1	0.021618	TF:M01240_1	up in memory day0	0
TF	Factor: c-Ets-2; motif: NNNRGGAARNRRR; match class: 1	0.0219127	TF:M09912_1	up in memory day0	0
TF	Factor: Egr-2; motif: NTGCGTRGGCGK; match class: 1	0.0219669	TF:M00246_1	up in memory day0	0
TF	Factor: NF1B; motif: CYTGGCNYNCWGCCAN	0.0224076	TF:M09762	up in memory day0	0
TF	Factor: P50; motif: GGRRANTCCCNN; match class: 1	0.0226756	TF:M03557_1	up in memory day0	0
TF	Factor: ZF5; motif: NRNGNGCGCGCWN; match class: 1	0.0235124	TF:M00333_1	up in memory day0	0
TF	Factor: ZNF462; motif: YYYYCTSCWG	0.0235289	TF:M12707	up in memory day0	0
TF	Factor: SREBP-2; motif: NNGYCACNNSMN; match class: 1	0.0235289	TF:M01177_1	up in memory day0	0
TF	Factor: AP-2gamma:HES-7; motif: NNCACGYGNNNNNNSCCNNNGGS; match class: 1	0.0235732	TF:M08662_1	up in memory day0	0
TF	Factor: KLF3; motif: CCMCACCCNG	0.0238743	TF:M03553	up in memory day0	0
TF	Factor: Pax-5; motif: RRNGRNGCAN; match class: 1	0.0238743	TF:M03577_1	up in memory day0	0
TF	Factor: N-Myc; motif: NNCCACGTGNNN; match class: 1	0.0239464	TF:M00055_1	up in memory day0	0
TF	Factor: BEN; motif: CAGCGRNV	0.0240701	TF:M01240	up in memory day0	0
TF	Factor: ZASC1; motif: NYCAGCACCNNGGRMRGC	0.02414	TF:M12684	up in memory day0	0
TF	Factor: NHLH1; motif: CGCAGCTGCK	0.02414	TF:M04184	up in memory day0	0
TF	Factor: TFAP2A; motif: YGCCCNNRGGCN	0.02414	TF:M04146	up in memory day0	0
TF	Factor: ARNTLIKE; motif: NNNSCACGTG; match class: 1	0.0242635	TF:M08868_1	up in memory day0	0
TF	Factor: nerf; motif: YRNCAGGAAGYRGSTBDS; match class: 1	0.0242935	TF:M00531_1	up in memory day0	0
TF	Factor: PU.1; motif: WGAGGAAG; match class: 1	0.0255551	TF:M00658_1	up in memory day0	0
TF	Factor: Fli-1; motif: NNRGGMAGGAAGGRRRGR	0.0255844	TF:M09920	up in memory day0	0
TF	Factor: AP-2beta; motif: NSCCYNRGGSN; match class: 1	0.0257957	TF:M11477_1	up in memory day0	0
TF	Factor: PPARdelta; motif: NRRGGTCATGACCYYT	0.0258719	TF:M11813	up in memory day0	0
TF	Factor: Gli2; motif: NTGGGTGGTCNN	0.0258815	TF:M07455	up in memory day0	0
TF	Factor: TWIST; motif: CACCTGG	0.0259133	TF:M03582	up in memory day0	0
TF	Factor: Erm:E2A; motif: CASGTGNNNCGGAAGNN	0.0259592	TF:M08571	up in memory day0	0
TF	Factor: CTCF; motif: WGCGCCMYCTAGYGGYN	0.0261594	TF:M03895	up in memory day0	0
TF	Factor: E2F-1; motif: NNNSSCGCSAANN; match class: 1	0.0266101	TF:M07250_1	up in memory day0	0
TF	Factor: ZNF684; motif: MAAGGGGTGGACTGT; match class: 1	0.0266101	TF:M10550_1	up in memory day0	0
TF	Factor: ZNF515; motif: WNSCCCCCWGCNG	0.0271609	TF:M08835	up in memory day0	0
TF	Factor: AP-1; motif: RSTGACTNANW	0.0274926	TF:M00173	up in memory day0	0
TF	Factor: HAIRYLIKE; motif: NNNNCANGTG	0.0276363	TF:M08885	up in memory day0	0
TF	Factor: E2F-1; motif: TTGGCGCGRAANNGNM; match class: 1	0.0276363	TF:M00938_1	up in memory day0	0
TF	Factor: Egr-3; motif: NTGCGTGGGCGK; match class: 1	0.0278595	TF:M00245_1	up in memory day0	0
TF	Factor: AP-2alpha; motif: NSCCNCRGGSN; match class: 1	0.027876	TF:M07348_1	up in memory day0	0
TF	Factor: KLF14; motif: NRCCACRCCCMCN	0.027962	TF:M12183	up in memory day0	0
TF	Factor: ZNF735; motif: NGGCAGCAGA	0.0288391	TF:M05640	up in memory day0	0
TF	Factor: CTCF; motif: NNNGCCASCAGRKGGCRSNN	0.0289098	TF:M01200	up in memory day0	0
TF	Factor: AP-1; motif: TGACTCANNSKN; match class: 1	0.0289257	TF:M00924_1	up in memory day0	0
TF	Factor: ZNF460; motif: NNACNCCCCCCNN; match class: 1	0.029342	TF:M12313_1	up in memory day0	0
TF	Factor: slug; motif: NRCAGGTGCR	0.0294716	TF:M12259	up in memory day0	0
TF	Factor: ZNF498; motif: NCCCNNCCCNCCYCACCCCTGCNN	0.0303434	TF:M13122	up in memory day0	0
TF	Factor: SRF; motif: GNCCAWATAWGGMN; match class: 1	0.0307039	TF:M00186_1	up in memory day0	0
TF	Factor: ctcf; motif: NNNCCASYAGRKGGCRSYNN	0.0307951	TF:M09602	up in memory day0	0
TF	Factor: ZNF511; motif: GGRRGRGGCWGNG	0.0313466	TF:M09738	up in memory day0	0
TF	Factor: SP2; motif: GGGCGGGAC; match class: 1	0.0313466	TF:M01783_1	up in memory day0	0
TF	Factor: NF90; motif: NCCNCWGCCYCCNC	0.0316295	TF:M09859	up in memory day0	0
TF	Factor: Pax-5; motif: GTYAYGCTTSRCTGVNYN	0.0324244	TF:M04754	up in memory day0	0
TF	Factor: C-Fos; motif: NNTGACTCAN; match class: 1	0.0326462	TF:M07600_1	up in memory day0	0
TF	Factor: GCMb:E2F-8; motif: ATRNGGGTWANSGCGGGAAA	0.0335431	TF:M08488	up in memory day0	0
TF	Factor: LRF; motif: NGKGGGTSNCN; match class: 1	0.0343612	TF:M07387_1	up in memory day0	0
TF	Factor: LRH-1; motif: TGACCTTGRNYCAAGGTCA	0.0345421	TF:M11830	up in memory day0	0
TF	Factor: NRSE; motif: TTYAGCWCCDCGGASAGYRCC; match class: 1	0.0345489	TF:M00325_1	up in memory day0	0
TF	Factor: E2F-7; motif: GRGGCGGGAANNN; match class: 1	0.0347408	TF:M09896_1	up in memory day0	0
TF	Factor: TR4; motif: NCCCTGACCYB	0.0348081	TF:M08906	up in memory day0	0
TF	Factor: ZNF704; motif: NRCCGGCCGGYN; match class: 1	0.0354425	TF:M12096_1	up in memory day0	0
TF	Factor: ZNF704; motif: NRCCGGCCGGYN	0.0354425	TF:M12096	up in memory day0	0
TF	Factor: KLF8; motif: NGGGGTGYGG	0.0354425	TF:M08818	up in memory day0	0
TF	Factor: HES-1; motif: GGCRCGTGNC	0.0354611	TF:M11061	up in memory day0	0
TF	Factor: AP-1; motif: TGACTCANNSKN	0.0361966	TF:M00924	up in memory day0	0
TF	Factor: CTCFL; motif: NSCAGGGGGCGS	0.0364471	TF:M12569	up in memory day0	0
TF	Factor: PTF1; motif: SCAGCTGNYNNNNYYCNN	0.0367494	TF:M10043	up in memory day0	0
TF	Factor: FPM315; motif: GGGAGGAGGRRGRGGRGGRR	0.0367494	TF:M10134	up in memory day0	0
TF	Factor: ZF5; motif: NRNGNGCGCGCWN	0.0368561	TF:M00333	up in memory day0	0
TF	Factor: E2F-4; motif: GCGGGAAANA	0.0369129	TF:M02090	up in memory day0	0
TF	Factor: MAZ; motif: CCCTCCCYCYN	0.0384268	TF:M07297	up in memory day0	0
TF	Factor: ERR1; motif: NNCAAGGTCAN; match class: 1	0.0385799	TF:M11835_1	up in memory day0	0
TF	Factor: TWIST; motif: CACCTGG; match class: 1	0.0394006	TF:M03582_1	up in memory day0	0
TF	Factor: TFII-I; motif: RGAGGKAGG; match class: 1	0.0400449	TF:M00706_1	up in memory day0	0
TF	Factor: ZNF644; motif: TCCWGCCTCTSN; match class: 1	0.0402478	TF:M09737_1	up in memory day0	0
TF	Factor: ZF5; motif: NGAGCGCGC	0.0407695	TF:M10111	up in memory day0	0
TF	Factor: Sp3; motif: ASMCTTGGGSRGGG	0.0408267	TF:M00665	up in memory day0	0
TF	Factor: Pax-4; motif: NNNNNYCACCCB	0.041384	TF:M00378	up in memory day0	0
TF	Factor: ROX; motif: GNNNCASGTGGS	0.041402	TF:M09764	up in memory day0	0
TF	Factor: FPM315; motif: GGAGGAGGRRGRGGRGGRRGR; match class: 1	0.0417221	TF:M07141_1	up in memory day0	0
TF	Factor: C-Fos; motif: NNTGACTCAN	0.0427279	TF:M07600	up in memory day0	0
TF	Factor: NF-1C; motif: NYTGGCNNYNNGCCARN	0.0428852	TF:M10002	up in memory day0	0
TF	Factor: Sp3; motif: ASMCTTGGGSRGGG; match class: 1	0.0432218	TF:M00665_1	up in memory day0	0
TF	Factor: SNA; motif: NRCAGGTGCA	0.0444254	TF:M12258	up in memory day0	0
TF	Factor: Tbx3; motif: NAGGTGTSAN; match class: 1	0.0461431	TF:M12024_1	up in memory day0	0
TF	Factor: LRH-1; motif: TGACCTTGRNYCAAGGTCA; match class: 1	0.0466232	TF:M11830_1	up in memory day0	0
TF	Factor: ZFP90; motif: SAGGMNCANKSAYAGC	0.0466684	TF:M13121	up in memory day0	0
TF	Factor: P50:RELA-P65; motif: GGANTTYCCCWN	0.0468349	TF:M01224	up in memory day0	0
TF	Factor: ZBP99; motif: GCCCMTCCCCCR; match class: 1	0.0471723	TF:M12057_1	up in memory day0	0
TF	Factor: CTCFL; motif: CNSCAGGGGGCRSN	0.0471723	TF:M09769	up in memory day0	0
TF	Factor: SRF; motif: TGMCCATATATGGKCA; match class: 1	0.0473077	TF:M04025_1	up in memory day0	0
TF	Factor: GEMIN3; motif: NCWGGRARRGRGNGNG	0.0479903	TF:M09727	up in memory day0	0
TF	Factor: TCF-1; motif: ACATCGRGRCGCTGW; match class: 1	0.0481592	TF:M11603_1	up in memory day0	0
TF	Factor: Fra-2; motif: TGASTCANCN; match class: 1	0.0481592	TF:M03870_1	up in memory day0	0
TF	Factor: GCMa:FIGLA; motif: CASSTGNACCCGCAY	0.0488599	TF:M08315	up in memory day0	0
TF	Factor: ZNF341; motif: GRGGRRNRGNRGNRGGAASAGC; match class: 1	0.049066	TF:M10144_1	up in memory day0	0
TF	Factor: Sp2; motif: NYSGCCCCGCCCCCY	0.0493924	TF:M03567	up in memory day0	0
KEGG	Rap1 signaling pathway	0.00884504	KEGG:04015	up in naive day1	1
KEGG	Platelet activation	0.0226292	KEGG:04611	up in naive day1	1
KEGG	Notch signaling pathway	0.0340928	KEGG:04330	up in naive day1	1
REAC	CD22 mediated BCR regulation	8.6846e-05	REAC:R-HSA-5690714	up in naive day1	1
REAC	Cell surface interactions at the vascular wall	0.000150099	REAC:R-HSA-202733	up in naive day1	1
REAC	Hemostasis	0.000281382	REAC:R-HSA-109582	up in naive day1	1
REAC	Classical antibody-mediated complement activation	0.000281382	REAC:R-HSA-173623	up in naive day1	1
REAC	Antigen activates B Cell Receptor (BCR) leading to generation of second messengers	0.000294184	REAC:R-HSA-983695	up in naive day1	1
REAC	Creation of C4 and C2 activators	0.000294184	REAC:R-HSA-166786	up in naive day1	1
REAC	FCERI mediated Ca+2 mobilization	0.000294184	REAC:R-HSA-2871809	up in naive day1	1
REAC	FCERI mediated MAPK activation	0.000294184	REAC:R-HSA-2871796	up in naive day1	1
REAC	FCGR activation	0.000294184	REAC:R-HSA-2029481	up in naive day1	1
REAC	Scavenging of heme from plasma	0.000294184	REAC:R-HSA-2168880	up in naive day1	1
REAC	Role of LAT2/NTAL/LAB on calcium mobilization	0.000294184	REAC:R-HSA-2730905	up in naive day1	1
REAC	Immunoregulatory interactions between a Lymphoid and a non-Lymphoid cell	0.000353202	REAC:R-HSA-198933	up in naive day1	1
REAC	Initial triggering of complement	0.000560924	REAC:R-HSA-166663	up in naive day1	1
REAC	Signal Transduction	0.000643328	REAC:R-HSA-162582	up in naive day1	1
REAC	Role of phospholipids in phagocytosis	0.000823351	REAC:R-HSA-2029485	up in naive day1	1
REAC	FCGR3A-mediated IL10 synthesis	0.00225081	REAC:R-HSA-9664323	up in naive day1	1
REAC	NOTCH2 intracellular domain regulates transcription	0.00225081	REAC:R-HSA-2197563	up in naive day1	1
REAC	Binding and Uptake of Ligands by Scavenger Receptors	0.00292846	REAC:R-HSA-2173782	up in naive day1	1
REAC	Regulation of Complement cascade	0.00380903	REAC:R-HSA-977606	up in naive day1	1
REAC	Anti-inflammatory response favouring Leishmania parasite infection	0.0055248	REAC:R-HSA-9662851	up in naive day1	1
REAC	Leishmania parasite growth and survival	0.0055248	REAC:R-HSA-9664433	up in naive day1	1
REAC	Complement cascade	0.00651619	REAC:R-HSA-166658	up in naive day1	1
REAC	FCERI mediated NF-kB activation	0.00651619	REAC:R-HSA-2871837	up in naive day1	1
REAC	Parasite infection	0.00660183	REAC:R-HSA-9664407	up in naive day1	1
REAC	Leishmania phagocytosis	0.00660183	REAC:R-HSA-9664417	up in naive day1	1
REAC	FCGR3A-mediated phagocytosis	0.00660183	REAC:R-HSA-9664422	up in naive day1	1
REAC	Regulation of actin dynamics for phagocytic cup formation	0.00774815	REAC:R-HSA-2029482	up in naive day1	1
REAC	Signaling by Receptor Tyrosine Kinases	0.0102312	REAC:R-HSA-9006934	up in naive day1	1
REAC	Potential therapeutics for SARS	0.0113148	REAC:R-HSA-9679191	up in naive day1	1
REAC	Fc epsilon receptor (FCERI) signaling	0.0130901	REAC:R-HSA-2454202	up in naive day1	1
REAC	Signaling by NTRKs	0.0165782	REAC:R-HSA-166520	up in naive day1	1
REAC	Signaling by the B Cell Receptor (BCR)	0.019703	REAC:R-HSA-983705	up in naive day1	1
REAC	Fcgamma receptor (FCGR) dependent phagocytosis	0.0250904	REAC:R-HSA-2029480	up in naive day1	1
REAC	Repression of WNT target genes	0.0278072	REAC:R-HSA-4641265	up in naive day1	1
REAC	Neurophilin interactions with VEGF and VEGFR	0.0451988	REAC:R-HSA-194306	up in naive day1	1
TF	Factor: AP-2; motif: MKCCCSCNGGCG; match class: 1	0.00249374	TF:M00189_1	up in naive day1	1
TF	Factor: RNF96; motif: BCCCGCRGCC; match class: 1	0.00531168	TF:M01199_1	up in naive day1	1
TF	Factor: HA95; motif: CCSNSSCCNSCNCCWSCCNS; match class: 1	0.00531168	TF:M13127_1	up in naive day1	1
TF	Factor: MAZ; motif: GGGGGAGGGGGNGRGRRRGNRG	0.00531168	TF:M09984	up in naive day1	1
TF	Factor: MOVO-B; motif: GNGGGGG; match class: 1	0.00531168	TF:M01104_1	up in naive day1	1
TF	Factor: MOVO-B; motif: GNGGGGG	0.00653193	TF:M01104	up in naive day1	1
TF	Factor: WT1; motif: CGCCCCCNCN; match class: 1	0.00687785	TF:M02036_1	up in naive day1	1
TF	Factor: Egr-1; motif: GCGGGGGCGG	0.00936437	TF:M07354	up in naive day1	1
TF	Factor: ZXDL; motif: GSGSCNNGGGMRGCNCCGGGS; match class: 1	0.00936437	TF:M12722_1	up in naive day1	1
TF	Factor: WT1; motif: CGCCCCCNCN	0.00990703	TF:M02036	up in naive day1	1
TF	Factor: Miz-1; motif: NNRGGWGGGGGAGGGGMRR	0.00990703	TF:M10112	up in naive day1	1
TF	Factor: EGR1; motif: NNMCGCCCACGCNN; match class: 1	0.00990703	TF:M12508_1	up in naive day1	1
TF	Factor: AP-2gamma; motif: GCCYNCRGSN	0.0116683	TF:M03811	up in naive day1	1
TF	Factor: EGR; motif: CGCCCCCGCNN; match class: 1	0.0116683	TF:M08878_1	up in naive day1	1
TF	Factor: WT1; motif: NGCGGGGGGGTSMMCYN	0.0116683	TF:M05327	up in naive day1	1
TF	Factor: EGR1; motif: NACGCCCACGCANW	0.0116683	TF:M03896	up in naive day1	1
TF	Factor: ZNF432; motif: NCAGNRCCNSRGRCAGC	0.0116683	TF:M12704	up in naive day1	1
TF	Factor: GKLF; motif: NNNRGGNGNGGSN; match class: 1	0.0116683	TF:M07289_1	up in naive day1	1
TF	Factor: AP-2; motif: GSCCSCRGGCNRNRNN; match class: 1	0.0116683	TF:M00800_1	up in naive day1	1
TF	Factor: AP-2alpha; motif: NGCCYSNNGSN	0.0121463	TF:M01857	up in naive day1	1
TF	Factor: Sp1; motif: RGGGMGGRGSNGGGG	0.0139487	TF:M10529	up in naive day1	1
TF	Factor: CSX; motif: NKRAGWGS; match class: 1	0.0139487	TF:M10008_1	up in naive day1	1
TF	Factor: ZF5; motif: NGAGCGCGC; match class: 1	0.0139487	TF:M10111_1	up in naive day1	1
TF	Factor: HIC1; motif: NSNNNNTGCCCSSNN	0.0178474	TF:M01072	up in naive day1	1
TF	Factor: AP-2; motif: MKCCCSCNGGCG	0.0178474	TF:M00189	up in naive day1	1
TF	Factor: AP-2; motif: SNNNCCNCAGGCN	0.0178474	TF:M00915	up in naive day1	1
TF	Factor: ZFP14; motif: SCNNYCCNGNNSCTSCNC; match class: 1	0.0190049	TF:M12694_1	up in naive day1	1
TF	Factor: EGR; motif: CGCCCCCGCNN	0.0192639	TF:M08878	up in naive day1	1
TF	Factor: AP-2alpha; motif: NGCCYSNNGSN; match class: 1	0.0202892	TF:M01857_1	up in naive day1	1
TF	Factor: PATZ; motif: GGGGNGGGGGMKGGRRNGGNRN; match class: 1	0.021892	TF:M10026_1	up in naive day1	1
TF	Factor: MAZ; motif: NKGGGAGGGGRGGR	0.021892	TF:M02023	up in naive day1	1
TF	Factor: Egr-1; motif: NNCRCCCMCGCNN; match class: 1	0.021892	TF:M12140_1	up in naive day1	1
TF	Factor: Egr-1; motif: GCGGGGGCGG; match class: 1	0.021892	TF:M07354_1	up in naive day1	1
TF	Factor: BTEB1; motif: GGGGGCGGGGCNGSGGGNGS	0.021892	TF:M09723	up in naive day1	1
TF	Factor: MAZ; motif: GGGGGAGGGGGNGRGRRRGNRG; match class: 1	0.021892	TF:M09984_1	up in naive day1	1
TF	Factor: Churchill; motif: CGGGNN; match class: 1	0.0240459	TF:M00986_1	up in naive day1	1
TF	Factor: Egr-1; motif: CCGCCCMCG	0.0252098	TF:M04797	up in naive day1	1
TF	Factor: FKLF; motif: BGGGNGGVMD; match class: 1	0.0263668	TF:M01837_1	up in naive day1	1
TF	Factor: ZF5; motif: NRNGNGCGCGCWN; match class: 1	0.0293677	TF:M00333_1	up in naive day1	1
TF	Factor: BTEB3; motif: BNRNGGGAGGNGT; match class: 1	0.0298808	TF:M01865_1	up in naive day1	1
TF	Factor: RNF96; motif: BCCCGCRGCC	0.0298808	TF:M01199	up in naive day1	1
TF	Factor: Osx; motif: CCNCCCCCNNN	0.0316044	TF:M07329	up in naive day1	1
TF	Factor: GEMIN3; motif: NCWGGRARRGRGNGNG	0.0316044	TF:M09727	up in naive day1	1
TF	Factor: CPBP; motif: GNNRGGGHGGGGNNGGGRN; match class: 1	0.0316044	TF:M09973_1	up in naive day1	1
TF	Factor: EGR1; motif: NACGCCCACGCANW; match class: 1	0.0316044	TF:M03896_1	up in naive day1	1
TF	Factor: AP2; motif: GCCYGSGGSN; match class: 1	0.0316044	TF:M08867_1	up in naive day1	1
TF	Factor: GKLF; motif: NNRRGRRNGNSNNN; match class: 1	0.0316044	TF:M07040_1	up in naive day1	1
TF	Factor: WT1; motif: GNGGGGGCGGGG; match class: 1	0.0329739	TF:M03893_1	up in naive day1	1
TF	Factor: Egr-1; motif: GCGGGGGCGG	0.034532	TF:M01873	up in naive day1	1
TF	Factor: ZF5; motif: NGAGCGCGC	0.0363067	TF:M10111	up in naive day1	1
TF	Factor: AP-2alpha; motif: GCCNNNRGS	0.0409555	TF:M00469	up in naive day1	1
TF	Factor: Sp1; motif: NGGGGCGGGGN	0.0497038	TF:M07395	up in naive day1	1
TF	Factor: RERE; motif: CNGCNSCNNGSRCRGSGSS; match class: 1	0.0497038	TF:M13129_1	up in naive day1	1
TF	Factor: TFAP2A; motif: YGCCCNNRGGCN; match class: 1	0.0497038	TF:M04146_1	up in naive day1	1
TF	Factor: RERE; motif: CNGCNSCNNGSRCRGSGSS	0.0497038	TF:M13129	up in naive day1	1
TF	Factor: ZIC4; motif: GRCCCCCCGCNGNGN	0.0497038	TF:M03932	up in naive day1	1
TF	Factor: E2F-3; motif: GGCGGGN; match class: 1	0.0497038	TF:M02089_1	up in naive day1	1
TF	Factor: PLAG1; motif: CCCCCKWNNNGGSCCC	0.0497038	TF:M01973	up in naive day1	1
TF	Factor: E2F-1; motif: NNNNGGCGGGAARN; match class: 1	0.0497038	TF:M09892_1	up in naive day1	1
TF	Factor: E2F-2; motif: GCGCGCGCGYW; match class: 1	0.0497038	TF:M11531_1	up in naive day1	1
TF	Factor: LRF; motif: GGGGKYNNB	0.0497038	TF:M01100	up in naive day1	1
TF	Factor: EGR1; motif: NNMCGCCCACGCNN	0.0497038	TF:M12508	up in naive day1	1
TF	Factor: ZNF253; motif: SNGNSCGNGGNGCKGNN; match class: 1	0.0497038	TF:M13147_1	up in naive day1	1
TF	Factor: E2F; motif: GGCGSG	0.0497038	TF:M00803	up in naive day1	1
TF	Factor: MAZ; motif: GGGGAGGG	0.0497038	TF:M00649	up in naive day1	1
HPA	colon; mucosal lymphoid cells[â‰¥Low]	0.000676065	HPA:0131331	up in memory day1	1
HPA	colon; mucosal lymphoid cells[â‰¥Medium]	0.000676065	HPA:0131332	up in memory day1	1
HPA	rectum; mucosal lymphoid cells[â‰¥Medium]	0.000676065	HPA:0401332	up in memory day1	1
HPA	rectum; mucosal lymphoid cells[â‰¥Low]	0.00127288	HPA:0401331	up in memory day1	1
HPA	colon; mucosal lymphoid cells[High]	0.00303109	HPA:0131333	up in memory day1	1
HPA	appendix; non-germinal center cells[â‰¥Medium]	0.0177489	HPA:0030442	up in memory day1	1
HPA	appendix; non-germinal center cells[â‰¥Low]	0.0177489	HPA:0030441	up in memory day1	1
KEGG	Cytokine-cytokine receptor interaction	2.61932e-06	KEGG:04060	up in memory day1	1
KEGG	Viral protein interaction with cytokine and cytokine receptor	0.00210364	KEGG:04061	up in memory day1	1
KEGG	Osteoclast differentiation	0.00288786	KEGG:04380	up in memory day1	1
KEGG	Proteoglycans in cancer	0.00552968	KEGG:05205	up in memory day1	1
KEGG	Pathways in cancer	0.00704414	KEGG:05200	up in memory day1	1
KEGG	Hematopoietic cell lineage	0.00704414	KEGG:04640	up in memory day1	1
KEGG	AGE-RAGE signaling pathway in diabetic complications	0.0132219	KEGG:04933	up in memory day1	1
KEGG	Aldosterone-regulated sodium reabsorption	0.0132219	KEGG:04960	up in memory day1	1
KEGG	Cell adhesion molecules	0.0149264	KEGG:04514	up in memory day1	1
KEGG	C-type lectin receptor signaling pathway	0.0149264	KEGG:04625	up in memory day1	1
KEGG	Focal adhesion	0.0149264	KEGG:04510	up in memory day1	1
KEGG	Endocrine and other factor-regulated calcium reabsorption	0.0168042	KEGG:04961	up in memory day1	1
KEGG	Transcriptional misregulation in cancer	0.0180077	KEGG:05202	up in memory day1	1
KEGG	Hypertrophic cardiomyopathy	0.0190684	KEGG:05410	up in memory day1	1
KEGG	p53 signaling pathway	0.0209565	KEGG:04115	up in memory day1	1
KEGG	Pertussis	0.0209565	KEGG:05133	up in memory day1	1
KEGG	African trypanosomiasis	0.0209565	KEGG:05143	up in memory day1	1
KEGG	mTOR signaling pathway	0.0209565	KEGG:04150	up in memory day1	1
KEGG	Amoebiasis	0.0209565	KEGG:05146	up in memory day1	1
KEGG	Measles	0.0209565	KEGG:05162	up in memory day1	1
KEGG	Non-small cell lung cancer	0.0209565	KEGG:05223	up in memory day1	1
KEGG	Rheumatoid arthritis	0.0209565	KEGG:05323	up in memory day1	1
KEGG	Fluid shear stress and atherosclerosis	0.0209565	KEGG:05418	up in memory day1	1
KEGG	Toll-like receptor signaling pathway	0.0209565	KEGG:04620	up in memory day1	1
KEGG	Intestinal immune network for IgA production	0.0209565	KEGG:04672	up in memory day1	1
KEGG	Chemokine signaling pathway	0.0209565	KEGG:04062	up in memory day1	1
KEGG	Th17 cell differentiation	0.0209565	KEGG:04659	up in memory day1	1
KEGG	Graft-versus-host disease	0.0229788	KEGG:05332	up in memory day1	1
KEGG	Lipid and atherosclerosis	0.0262439	KEGG:05417	up in memory day1	1
KEGG	JAK-STAT signaling pathway	0.0276328	KEGG:04630	up in memory day1	1
KEGG	Type I diabetes mellitus	0.0311989	KEGG:04940	up in memory day1	1
KEGG	PI3K-Akt signaling pathway	0.0319351	KEGG:04151	up in memory day1	1
KEGG	Glutamatergic synapse	0.0319351	KEGG:04724	up in memory day1	1
KEGG	Human cytomegalovirus infection	0.0342153	KEGG:05163	up in memory day1	1
KEGG	Leishmaniasis	0.0421633	KEGG:05140	up in memory day1	1
KEGG	Kaposi sarcoma-associated herpesvirus infection	0.0469942	KEGG:05167	up in memory day1	1
KEGG	Long-term depression	0.0469942	KEGG:04730	up in memory day1	1
REAC	Interleukin-4 and Interleukin-13 signaling	5.26515e-07	REAC:R-HSA-6785807	up in memory day1	1
REAC	Cytokine Signaling in Immune system	3.18538e-05	REAC:R-HSA-1280215	up in memory day1	1
REAC	Signaling by Interleukins	6.42976e-05	REAC:R-HSA-449147	up in memory day1	1
REAC	Immune System	6.42976e-05	REAC:R-HSA-168256	up in memory day1	1
REAC	Signal Transduction	9.87954e-05	REAC:R-HSA-162582	up in memory day1	1
REAC	Interleukin-10 signaling	9.87954e-05	REAC:R-HSA-6783783	up in memory day1	1
REAC	TNFs bind their physiological receptors	9.87954e-05	REAC:R-HSA-5669034	up in memory day1	1
REAC	Hemostasis	0.00175459	REAC:R-HSA-109582	up in memory day1	1
REAC	RAC1 GTPase cycle	0.00175459	REAC:R-HSA-9013149	up in memory day1	1
REAC	CDC42 GTPase cycle	0.00582093	REAC:R-HSA-9013148	up in memory day1	1
REAC	RHO GTPase cycle	0.010342	REAC:R-HSA-9012999	up in memory day1	1
REAC	L1CAM interactions	0.010342	REAC:R-HSA-373760	up in memory day1	1
REAC	Cell recruitment (pro-inflammatory response)	0.0179476	REAC:R-HSA-9664424	up in memory day1	1
REAC	Purinergic signaling in leishmaniasis infection	0.0179476	REAC:R-HSA-9660826	up in memory day1	1
REAC	Extra-nuclear estrogen signaling	0.0227226	REAC:R-HSA-9009391	up in memory day1	1
REAC	Parasitic Infection Pathways	0.0228784	REAC:R-HSA-9824443	up in memory day1	1
REAC	Leishmania infection	0.0228784	REAC:R-HSA-9658195	up in memory day1	1
REAC	Inflammasomes	0.0386418	REAC:R-HSA-622312	up in memory day1	1
REAC	Interleukin-2 signaling	0.0401362	REAC:R-HSA-9020558	up in memory day1	1
REAC	STAT5 Activation	0.049189	REAC:R-HSA-9645135	up in memory day1	1
REAC	Interleukin-2 family signaling	0.0499855	REAC:R-HSA-451927	up in memory day1	1
REAC	Signaling by Receptor Tyrosine Kinases	0.0499855	REAC:R-HSA-9006934	up in memory day1	1
TF	Factor: MOVO-B; motif: GNGGGGG; match class: 1	4.71218e-13	TF:M01104_1	up in memory day1	1
TF	Factor: ZXDL; motif: GSGSCNNGGGMRGCNCCGGGS; match class: 1	8.65396e-13	TF:M12722_1	up in memory day1	1
TF	Factor: AP-2; motif: GSCCSCRGGCNRNRNN; match class: 1	1.47014e-12	TF:M00800_1	up in memory day1	1
TF	Factor: AP-2alpha; motif: NGCCYSNNGSN; match class: 1	1.51292e-09	TF:M01857_1	up in memory day1	1
TF	Factor: HA95; motif: CCSNSSCCNSCNCCWSCCNS; match class: 1	2.53566e-09	TF:M13127_1	up in memory day1	1
TF	Factor: WT1; motif: NGCGGGGGGGTSMMCYN	5.05427e-09	TF:M05327	up in memory day1	1
TF	Factor: SP1:SP3; motif: CCSCCCCCYCC; match class: 1	1.1591e-08	TF:M01219_1	up in memory day1	1
TF	Factor: ZNF138; motif: GCAGCRSCNSGSNCMGSGCS	1.1591e-08	TF:M13144	up in memory day1	1
TF	Factor: ZNF138; motif: GCAGCRSCNSGSNCMGSGCS; match class: 1	1.86004e-08	TF:M13144_1	up in memory day1	1
TF	Factor: RNF96; motif: BCCCGCRGCC; match class: 1	1.86004e-08	TF:M01199_1	up in memory day1	1
TF	Factor: MAZ; motif: GGGMGGGGS	1.8869e-08	TF:M10432	up in memory day1	1
TF	Factor: WT1; motif: CGCCCCCNCN; match class: 1	1.8869e-08	TF:M02036_1	up in memory day1	1
TF	Factor: AP-2beta; motif: GCNNNGGSCNGVGGGN	2.12147e-08	TF:M01858	up in memory day1	1
TF	Factor: ZNF219; motif: SNNCAGCACCNNGGNCAGCGSC; match class: 1	2.12147e-08	TF:M13149_1	up in memory day1	1
TF	Factor: ZNF670; motif: SNGGGCRGRG; match class: 1	4.77474e-08	TF:M13124_1	up in memory day1	1
TF	Factor: ZNF383; motif: SSNGGGMGGNGSNGGS; match class: 1	4.78372e-08	TF:M12703_1	up in memory day1	1
TF	Factor: ZNF253; motif: SNGNSCGNGGNGCKGNN; match class: 1	5.44797e-08	TF:M13147_1	up in memory day1	1
TF	Factor: AP-2; motif: GSCCSCRGGCNRNRNN	1.05906e-07	TF:M00800	up in memory day1	1
TF	Factor: CTCF; motif: NCCRSTAGGGGGCGC; match class: 1	1.69325e-07	TF:M08911_1	up in memory day1	1
TF	Factor: AP2; motif: GCCYGSGGSN; match class: 1	1.69325e-07	TF:M08867_1	up in memory day1	1
TF	Factor: GKLF; motif: NNRRGRRNGNSNNN; match class: 1	1.80274e-07	TF:M07040_1	up in memory day1	1
TF	Factor: TIEG1; motif: NCCCNSNCCCCGCCCCC; match class: 1	1.80274e-07	TF:M12351_1	up in memory day1	1
TF	Factor: ZFP14; motif: SCNNYCCNGNNSCTSCNC; match class: 1	1.80274e-07	TF:M12694_1	up in memory day1	1
TF	Factor: Sp2; motif: TGGGCGCGCCCA; match class: 1	1.83267e-07	TF:M06948_1	up in memory day1	1
TF	Factor: SP1:SP3; motif: CCSCCCCCYCC	1.83267e-07	TF:M01219	up in memory day1	1
TF	Factor: AP-2gamma; motif: GCCYNNGGS	1.83267e-07	TF:M00470	up in memory day1	1
TF	Factor: PATZ; motif: GGGGNGGGGGMKGGRRNGGNRN	1.83267e-07	TF:M10026	up in memory day1	1
TF	Factor: RERE; motif: CNGCNSCNNGSRCRGSGSS; match class: 1	2.07492e-07	TF:M13129_1	up in memory day1	1
TF	Factor: AP-2alpha; motif: NGCCYSNNGSN	2.08322e-07	TF:M01857	up in memory day1	1
TF	Factor: BTEB3; motif: CCNNSCCNSCCCCKCCCCC; match class: 1	2.17437e-07	TF:M09826_1	up in memory day1	1
TF	Factor: Egr-1; motif: GCGGGGGCGG; match class: 1	2.39292e-07	TF:M07354_1	up in memory day1	1
TF	Factor: AP-2beta; motif: GCNNNGGSCNGVGGGN; match class: 1	2.68747e-07	TF:M01858_1	up in memory day1	1
TF	Factor: ZNF37A; motif: CCYYGGCTCCNTSCCMN; match class: 1	2.73216e-07	TF:M12354_1	up in memory day1	1
TF	Factor: MAZ; motif: GGGGGAGGGGGNGRGRRRGNRG; match class: 1	3.8594e-07	TF:M09984_1	up in memory day1	1
TF	Factor: EGR1; motif: NCNCCGCCCCCGCN	4.29483e-07	TF:M07208	up in memory day1	1
TF	Factor: ZNF609; motif: GNSNGGGNGCTGN; match class: 1	4.29483e-07	TF:M13132_1	up in memory day1	1
TF	Factor: PATZ; motif: GGGGNGGGGGMKGGRRNGGNRN; match class: 1	4.69424e-07	TF:M10026_1	up in memory day1	1
TF	Factor: BTEB1; motif: GGGGGCGGGGCNGSGGGNGS; match class: 1	4.79003e-07	TF:M09723_1	up in memory day1	1
TF	Factor: Sp1; motif: RGGGMGGRGSNGGGG	4.87807e-07	TF:M10529	up in memory day1	1
TF	Factor: MAZ; motif: GGGMGGGGS; match class: 1	6.41304e-07	TF:M10432_1	up in memory day1	1
TF	Factor: ETF; motif: GVGGMGG; match class: 1	7.20303e-07	TF:M00695_1	up in memory day1	1
TF	Factor: WT1; motif: RGGNGGGGGAGGRGGNGGRG; match class: 1	7.20303e-07	TF:M10108_1	up in memory day1	1
TF	Factor: KROX; motif: CCCGCCCCCRCCCC; match class: 1	7.36717e-07	TF:M00982_1	up in memory day1	1
TF	Factor: GCMa:Erg; motif: ATGCGGGCGGAARKG; match class: 1	7.36717e-07	TF:M08487_1	up in memory day1	1
TF	Factor: ZNF609; motif: GNSNGGGNGCTGN	8.33759e-07	TF:M13132	up in memory day1	1
TF	Factor: NF-KAPPAB1; motif: NGGKRNTTYCCCN	8.33759e-07	TF:M08952	up in memory day1	1
TF	Factor: MAZ; motif: NKGGGAGGGGRGGR	8.33759e-07	TF:M02023	up in memory day1	1
TF	Factor: ZIC4; motif: NNCCNCCCRYNGYGN; match class: 1	8.67826e-07	TF:M12227_1	up in memory day1	1
TF	Factor: Egr-1; motif: GCGGGGGCGG	8.90268e-07	TF:M07354	up in memory day1	1
TF	Factor: CPBP; motif: GNNRGGGHGGGGNNGGGRN; match class: 1	9.67045e-07	TF:M09973_1	up in memory day1	1
TF	Factor: AP-2gamma; motif: GCCYNNGGS; match class: 1	1.15448e-06	TF:M00470_1	up in memory day1	1
TF	Factor: Kaiso; motif: GCMGGGRGCRGS; match class: 1	1.17148e-06	TF:M03876_1	up in memory day1	1
TF	Factor: Osx; motif: CCNCCCCCNNN	1.36406e-06	TF:M07329	up in memory day1	1
TF	Factor: ZXDL; motif: GSGSCNNGGGMRGCNCCGGGS	1.81954e-06	TF:M12722	up in memory day1	1
TF	Factor: MED8; motif: CYYNSCYYCCTSCNCC; match class: 1	2.22243e-06	TF:M13128_1	up in memory day1	1
TF	Factor: ZNF460; motif: NNACNCCCCCCNN	2.30183e-06	TF:M12313	up in memory day1	1
TF	Factor: MAZ; motif: NKGGGAGGGGRGGR; match class: 1	2.81497e-06	TF:M02023_1	up in memory day1	1
TF	Factor: SP1; motif: GGGGYGGGGNS	2.81497e-06	TF:M01303	up in memory day1	1
TF	Factor: Sp2; motif: GGSNNGGGGGCGGGGCCNGNGS	2.88223e-06	TF:M09658	up in memory day1	1
TF	Factor: CTCF; motif: NCCRSTAGGGGGCGC	3.07215e-06	TF:M08911	up in memory day1	1
TF	Factor: WT1; motif: CGCCCCCNCN	3.09989e-06	TF:M02036	up in memory day1	1
TF	Factor: ZNF383; motif: SSNGGGMGGNGSNGGS	3.09989e-06	TF:M12703	up in memory day1	1
TF	Factor: ZNF148; motif: NNCCCCTCCCCC	3.09989e-06	TF:M12464	up in memory day1	1
TF	Factor: LRF; motif: GGGGKYNNB	3.25506e-06	TF:M01100	up in memory day1	1
TF	Factor: WT1; motif: NNGGGNGGGSGN	3.25506e-06	TF:M07436	up in memory day1	1
TF	Factor: ZBTB33; motif: GGYGCTG	3.28048e-06	TF:M13142	up in memory day1	1
TF	Factor: AP-2alpha; motif: GCCNNNRGS	3.28578e-06	TF:M00469	up in memory day1	1
TF	Factor: AP2; motif: GCCYGSGGSN	3.33377e-06	TF:M08867	up in memory day1	1
TF	Factor: sp4; motif: NNGNARGRGGCGGRGCNNRR; match class: 1	3.47453e-06	TF:M10072_1	up in memory day1	1
TF	Factor: VDR; motif: GGGKNARNRRGGWSA; match class: 1	3.61098e-06	TF:M00444_1	up in memory day1	1
TF	Factor: ZNF232; motif: NCAGCASCNNGGNCAGCGCC	3.61098e-06	TF:M13146	up in memory day1	1
TF	Factor: BTEB3; motif: CCNNSCCNSCCCCKCCCCC	3.7991e-06	TF:M09826	up in memory day1	1
TF	Factor: AP-2; motif: MKCCCSCNGGCG; match class: 1	3.96709e-06	TF:M00189_1	up in memory day1	1
TF	Factor: MAZ; motif: GGGGGAGGGGGNGRGRRRGNRG	3.99946e-06	TF:M09984	up in memory day1	1
TF	Factor: ZNF142; motif: SNSCGCCCGCCCGCSCSS	4.68774e-06	TF:M12697	up in memory day1	1
TF	Factor: Sp2; motif: TGGGCGCGCCCA	4.68774e-06	TF:M06948	up in memory day1	1
TF	Factor: EGR; motif: CGCCCCCGCNN; match class: 1	5.09787e-06	TF:M08878_1	up in memory day1	1
TF	Factor: EGR1; motif: NNMCGCCCACGCNN; match class: 1	5.13123e-06	TF:M12508_1	up in memory day1	1
TF	Factor: ZNF37A; motif: CCYYGGCTCCNTSCCMN	5.44359e-06	TF:M12354	up in memory day1	1
TF	Factor: WT1; motif: GNGGGGGCGGGG; match class: 1	5.44359e-06	TF:M03893_1	up in memory day1	1
TF	Factor: WT1; motif: GNGGGGGCGGGG	5.81202e-06	TF:M03893	up in memory day1	1
TF	Factor: KLF4; motif: NNCCCCACCCNN	5.94809e-06	TF:M12489	up in memory day1	1
TF	Factor: ZNF432; motif: NCAGNRCCNSRGRCAGC; match class: 1	6.03396e-06	TF:M12704_1	up in memory day1	1
TF	Factor: BTEB1; motif: GGGGGCGGGGCNGSGGGNGS	6.65292e-06	TF:M09723	up in memory day1	1
TF	Factor: RERE; motif: CNGCNSCNNGSRCRGSGSS	7.07789e-06	TF:M13129	up in memory day1	1
TF	Factor: Egr-1; motif: GCGGGGGCGG; match class: 1	8.43051e-06	TF:M01873_1	up in memory day1	1
TF	Factor: Churchill; motif: CGGGNN; match class: 1	8.60594e-06	TF:M00986_1	up in memory day1	1
TF	Factor: ZNF432; motif: NCAGNRCCNSRGRCAGC	1.02048e-05	TF:M12704	up in memory day1	1
TF	Factor: Sp1; motif: NGGGGGCGGGGCCNGGGGGGGG; match class: 1	1.08723e-05	TF:M10071_1	up in memory day1	1
TF	Factor: CP2; motif: NRRRCCGGCYNRARCCGGNN; match class: 1	1.20489e-05	TF:M12590_1	up in memory day1	1
TF	Factor: WT1; motif: NNGGGNGGGSGN; match class: 1	1.2219e-05	TF:M07436_1	up in memory day1	1
TF	Factor: EGR1; motif: NACGCCCACGCANW; match class: 1	1.29227e-05	TF:M03896_1	up in memory day1	1
TF	Factor: LRF; motif: GGGGKYNNB; match class: 1	1.37049e-05	TF:M01100_1	up in memory day1	1
TF	Factor: ZNF460; motif: NNACNCCCCCCNN; match class: 1	1.40544e-05	TF:M12313_1	up in memory day1	1
TF	Factor: GKLF; motif: NNNRGGNGNGGSN; match class: 1	1.417e-05	TF:M07289_1	up in memory day1	1
TF	Factor: PUR1; motif: GGGNCAGNN	1.53027e-05	TF:M01721	up in memory day1	1
TF	Factor: ZNF670; motif: SNGGGCRGRG	1.5948e-05	TF:M13124	up in memory day1	1
TF	Factor: ZNF148; motif: NNNNNNCCNNCCCCTCCCCCACCCN; match class: 1	1.67225e-05	TF:M09834_1	up in memory day1	1
TF	Factor: Egr-1; motif: GCGGGGGCGG	1.78012e-05	TF:M01873	up in memory day1	1
TF	Factor: CPBP; motif: GNNRGGGHGGGGNNGGGRN	1.90045e-05	TF:M09973	up in memory day1	1
TF	Factor: ZNF219; motif: SNNCAGCACCNNGGNCAGCGSC	2.07147e-05	TF:M13149	up in memory day1	1
TF	Factor: MOVO-B; motif: GNGGGGG	2.19064e-05	TF:M01104	up in memory day1	1
TF	Factor: PATZ1; motif: SCNCCNCNSCCCCCASCCN	2.20107e-05	TF:M12648	up in memory day1	1
TF	Factor: ZNF253; motif: SNGNSCGNGGNGCKGNN	2.32462e-05	TF:M13147	up in memory day1	1
TF	Factor: SP2; motif: GNNGGGGGCGGGGSN; match class: 1	2.50836e-05	TF:M03807_1	up in memory day1	1
TF	Factor: KROX; motif: CCCGCCCCCRCCCC	2.5329e-05	TF:M00982	up in memory day1	1
TF	Factor: HA95; motif: CCSNSSCCNSCNCCWSCCNS	2.62469e-05	TF:M13127	up in memory day1	1
TF	Factor: WT1; motif: SMCNCCNSC; match class: 1	2.87991e-05	TF:M01118_1	up in memory day1	1
TF	Factor: KLF; motif: GGGNGGGG	3.06137e-05	TF:M07461	up in memory day1	1
TF	Factor: SALL2; motif: GGGTGGG	3.07194e-05	TF:M04595	up in memory day1	1
TF	Factor: TFAP2A; motif: NGCCCYNNGGGCN; match class: 1	3.19219e-05	TF:M04148_1	up in memory day1	1
TF	Factor: ZBTB10; motif: TGGGGTGCNS	3.60339e-05	TF:M12686	up in memory day1	1
TF	Factor: PLAG1; motif: CCCCCKWNNNGGSCCC; match class: 1	3.61315e-05	TF:M01973_1	up in memory day1	1
TF	Factor: ZSCAN21; motif: NSNGNSCNNGGTGCTG	3.77673e-05	TF:M13148	up in memory day1	1
TF	Factor: MED8; motif: CYYNSCYYCCTSCNCC	3.77673e-05	TF:M13128	up in memory day1	1
TF	Factor: SP1; motif: GGGGYGGGGNS; match class: 1	4.11835e-05	TF:M01303_1	up in memory day1	1
TF	Factor: KLF15; motif: RCCMCRCCCMCN; match class: 1	4.32717e-05	TF:M12160_1	up in memory day1	1
TF	Factor: GKLF; motif: NNNRGGNGNGGSN	4.42395e-05	TF:M07289	up in memory day1	1
TF	Factor: ZSCAN21; motif: NSNGNSCNNGGTGCTG; match class: 1	4.43058e-05	TF:M13148_1	up in memory day1	1
TF	Factor: RELA; motif: GGGRMTKYCCC	4.77142e-05	TF:M12657	up in memory day1	1
TF	Factor: DB1; motif: GGRRRRGRRGGAGGGGGNGRRR	4.77142e-05	TF:M10107	up in memory day1	1
TF	Factor: ctcf; motif: YGGCCACCAGRKGGCRSYN	4.78528e-05	TF:M09890	up in memory day1	1
TF	Factor: ZNF692; motif: SYNGGSCCCASCCNC	4.80245e-05	TF:M09734	up in memory day1	1
TF	Factor: KLF15; motif: RCCMCRCCCMCN	4.90456e-05	TF:M12160	up in memory day1	1
TF	Factor: Osx; motif: CCNCCCCCNNN; match class: 1	5.06013e-05	TF:M07329_1	up in memory day1	1
TF	Factor: E2F-1; motif: NNNNGGCGGGAARN; match class: 1	5.44643e-05	TF:M09892_1	up in memory day1	1
TF	Factor: Miz-1; motif: NNRGGWGGGGGAGGGGMRR; match class: 1	5.6622e-05	TF:M10112_1	up in memory day1	1
TF	Factor: ctcf; motif: CCRSCAGGGGGCGCN; match class: 1	5.68083e-05	TF:M10426_1	up in memory day1	1
TF	Factor: MAZ; motif: GGGGAGGG	5.79357e-05	TF:M00649	up in memory day1	1
TF	Factor: ZFP14; motif: SCNNYCCNGNNSCTSCNC	5.88034e-05	TF:M12694	up in memory day1	1
TF	Factor: CKROX; motif: SCCCTCCCC	5.98452e-05	TF:M01175	up in memory day1	1
TF	Factor: HIC1; motif: NSNNNNTGCCCSSNN	5.98452e-05	TF:M01072	up in memory day1	1
TF	Factor: ZNF148; motif: NNNNNNCCNNCCCCTCCCCCACCCN	6.49499e-05	TF:M09834	up in memory day1	1
TF	Factor: CTCF; motif: NNRSYGCCMCCTGSTGGCCN; match class: 1	6.53684e-05	TF:M12593_1	up in memory day1	1
TF	Factor: AP-2alpha; motif: GCCNNNRGS; match class: 1	7.02296e-05	TF:M00469_1	up in memory day1	1
TF	Factor: ETF; motif: GVGGMGG	7.05976e-05	TF:M00695	up in memory day1	1
TF	Factor: DB1; motif: GGRRRRGRRGGAGGGGGNGRRR; match class: 1	7.1788e-05	TF:M10107_1	up in memory day1	1
TF	Factor: AP-2beta; motif: NSCCNNNGGSN	7.1788e-05	TF:M11478	up in memory day1	1
TF	Factor: FPM315; motif: SRGGGAGGAGGN	7.21031e-05	TF:M01587	up in memory day1	1
TF	Factor: Egr-2; motif: GNGRRNGWGKGGGNGGRG; match class: 1	7.44551e-05	TF:M09898_1	up in memory day1	1
TF	Factor: AP-2gamma; motif: GCCYNCRGSN; match class: 1	7.5773e-05	TF:M03811_1	up in memory day1	1
TF	Factor: CNOT3; motif: GGCCGCGSSS; match class: 1	7.90752e-05	TF:M01253_1	up in memory day1	1
TF	Factor: LRF; motif: NGNAGNGGGTYN	7.94011e-05	TF:M04617	up in memory day1	1
TF	Factor: TFAP2A; motif: NGCCCYNNGGGCN	9.21043e-05	TF:M04148	up in memory day1	1
TF	Factor: Churchill; motif: CGGGNN	9.60929e-05	TF:M00986	up in memory day1	1
TF	Factor: AP-2gamma; motif: NSCCYNNRGSN	0.000105819	TF:M11482	up in memory day1	1
TF	Factor: ZIC4; motif: GRCCCCCCGCNGNGN	0.000111761	TF:M03932	up in memory day1	1
TF	Factor: E2F3; motif: NNRGMKGGAR; match class: 1	0.000111761	TF:M12598_1	up in memory day1	1
TF	Factor: BTEB2; motif: WGGGTGKGGCNGGN	0.00011245	TF:M09972	up in memory day1	1
TF	Factor: MAZ; motif: GGGGAGGG; match class: 1	0.000117068	TF:M00649_1	up in memory day1	1
TF	Factor: WT1; motif: RGGNGGGGGAGGRGGNGGRG	0.000119069	TF:M10108	up in memory day1	1
TF	Factor: AP-2alpha; motif: NSCCNCRGGSN	0.000121917	TF:M07348	up in memory day1	1
TF	Factor: TF3C-beta; motif: CCNGGAGGGCTTCCTGGAGGAG; match class: 1	0.000122033	TF:M04863_1	up in memory day1	1
TF	Factor: GKLF; motif: NNRRGRRNGNSNNN	0.000122033	TF:M07040	up in memory day1	1
TF	Factor: ZNF300; motif: SWGGGGGSN	0.000130671	TF:M07486	up in memory day1	1
TF	Factor: Miz-1; motif: NNRGGWGGGGGAGGGGMRR	0.000131523	TF:M10112	up in memory day1	1
TF	Factor: ZNF850; motif: CNSYGGGAGCCCCTCTCNGGGCTGNCC	0.000142042	TF:M12729	up in memory day1	1
TF	Factor: Sp1; motif: NGGGGGCGGGGCCNGGGGGGGG	0.000153978	TF:M10071	up in memory day1	1
TF	Factor: Spz1; motif: DNNGGRGGGWWNNNN	0.000153978	TF:M00446	up in memory day1	1
TF	Factor: E2F-3; motif: GGCGGGN; match class: 1	0.000153978	TF:M02089_1	up in memory day1	1
TF	Factor: Sp1; motif: GGNDGGRGGCGGGG	0.000153978	TF:M04953	up in memory day1	1
TF	Factor: Sp1; motif: GGGGCGGGGC; match class: 1	0.000161564	TF:M00931_1	up in memory day1	1
TF	Factor: ctcf; motif: CCNCNAGRKGGCRSTN	0.000170259	TF:M07249	up in memory day1	1
TF	Factor: SP1; motif: CCCCKCCCCC	0.000171678	TF:M02281	up in memory day1	1
TF	Factor: BTEB3; motif: BNRNGGGAGGNGT; match class: 1	0.000175097	TF:M01865_1	up in memory day1	1
TF	Factor: ZNF740; motif: CNGCCCCCCCMCCCCC	0.000194664	TF:M12717	up in memory day1	1
TF	Factor: KLF15; motif: NCCMCGCCCMCN; match class: 1	0.000194664	TF:M12158_1	up in memory day1	1
TF	Factor: Sp1; motif: RGGGMGGRGSNGGGG; match class: 1	0.000204275	TF:M10529_1	up in memory day1	1
TF	Factor: EGR1; motif: NGNGKGGGYGGNGS	0.000209765	TF:M09761	up in memory day1	1
TF	Factor: ZNF232; motif: NCAGCASCNNGGNCAGCGCC; match class: 1	0.000230171	TF:M13146_1	up in memory day1	1
TF	Factor: ZBP89; motif: CCCCKCCCCCNN	0.000230171	TF:M07397	up in memory day1	1
TF	Factor: EGR1; motif: NNMCGCCCACGCNN	0.000261042	TF:M12508	up in memory day1	1
TF	Factor: PLAG1; motif: CCCCCKWNNNGGSCCC	0.000278681	TF:M01973	up in memory day1	1
TF	Factor: ctcf; motif: YGGCCACCAGRKGGCRSYN; match class: 1	0.000297396	TF:M09890_1	up in memory day1	1
TF	Factor: Sp1; motif: GGGGCGGGGC; match class: 1	0.000297477	TF:M07063_1	up in memory day1	1
TF	Factor: PATZ1; motif: SCNCCNCNSCCCCCASCCN; match class: 1	0.000301165	TF:M12648_1	up in memory day1	1
TF	Factor: ZNF614; motif: NCYCWGCCYYNNN; match class: 1	0.000319882	TF:M09862_1	up in memory day1	1
TF	Factor: Sp2; motif: GGSNNGGGGGCGGGGCCNGNGS; match class: 1	0.000325059	TF:M09658_1	up in memory day1	1
TF	Factor: HIC1; motif: NNNGGKTGCCCSNNNNNN	0.000331283	TF:M01073	up in memory day1	1
TF	Factor: Sp3; motif: GGGGCGGGGSNN; match class: 1	0.000335447	TF:M07615_1	up in memory day1	1
TF	Factor: MLLT10; motif: CYNNCCNNGGNGCTG; match class: 1	0.000343139	TF:M12636_1	up in memory day1	1
TF	Factor: EGR1; motif: NACGCCCACGCANW	0.00035485	TF:M03896	up in memory day1	1
TF	Factor: E2F-4; motif: NNTTCCCGCCNN; match class: 1	0.000372561	TF:M04823_1	up in memory day1	1
TF	Factor: BTEB2; motif: WGGGTGKGGCNGGN; match class: 1	0.000373314	TF:M09972_1	up in memory day1	1
TF	Factor: NF-KAPPAB1; motif: NGGKRNTTYCCCN; match class: 1	0.000391043	TF:M08952_1	up in memory day1	1
TF	Factor: E2F-2; motif: GCGCGCGCGYW; match class: 1	0.00039888	TF:M11531_1	up in memory day1	1
TF	Factor: RNF96; motif: BCCCGCRGCC	0.000401327	TF:M01199	up in memory day1	1
TF	Factor: ctcf; motif: CCRSCAGGGGGCGCN	0.00041273	TF:M10426	up in memory day1	1
TF	Factor: Sp1; motif: NGGGGCGGGGN	0.000430791	TF:M07395	up in memory day1	1
TF	Factor: AP-2; motif: SNNNCCNCAGGCN; match class: 1	0.000468152	TF:M00915_1	up in memory day1	1
TF	Factor: PHB; motif: NCCCAGCCCCY	0.000472939	TF:M12725	up in memory day1	1
TF	Factor: ETF; motif: CCCCGCCCCYN; match class: 1	0.000492755	TF:M07039_1	up in memory day1	1
TF	Factor: SALL2; motif: GGGTGGG; match class: 1	0.000504267	TF:M04595_1	up in memory day1	1
TF	Factor: BTEB2; motif: RGGGNGKGGN; match class: 1	0.000605841	TF:M07277_1	up in memory day1	1
TF	Factor: Sp1; motif: GGNDGGRGGCGGGG; match class: 1	0.000609802	TF:M04953_1	up in memory day1	1
TF	Factor: GKLF; motif: CCTCCYN; match class: 1	0.000642772	TF:M01835_1	up in memory day1	1
TF	Factor: EGR; motif: CGCCCCCGCNN	0.000648328	TF:M08878	up in memory day1	1
TF	Factor: Sp1; motif: NNGGGGCGGGGNN; match class: 1	0.000648328	TF:M00932_1	up in memory day1	1
TF	Factor: CTCF; motif: NNRSYGCCMCCTGSTGGCCN	0.000648328	TF:M12593	up in memory day1	1
TF	Factor: Egr-1; motif: NNNNGCGKGGGYGGNRN	0.000683553	TF:M09897	up in memory day1	1
TF	Factor: KLF15; motif: NCCMCGCCCMCN	0.000698931	TF:M12158	up in memory day1	1
TF	Factor: ZBTB33; motif: GGYGCTG; match class: 1	0.000731649	TF:M13142_1	up in memory day1	1
TF	Factor: MAZ; motif: GGGMGGGGSSGGGGGGGGGGGG; match class: 1	0.000731649	TF:M09636_1	up in memory day1	1
TF	Factor: AP-2; motif: MKCCCSCNGGCG	0.00074335	TF:M00189	up in memory day1	1
TF	Factor: Egr-2; motif: GNGRRNGWGKGGGNGGRG	0.000763701	TF:M09898	up in memory day1	1
TF	Factor: KLF3; motif: NNNNNNGGGCGGGGCNNGN; match class: 1	0.000772948	TF:M09970_1	up in memory day1	1
TF	Factor: ZNF300; motif: SWGGGGGSN; match class: 1	0.000783767	TF:M07486_1	up in memory day1	1
TF	Factor: AP-2gamma; motif: GCCYNCRGSN	0.000842045	TF:M03811	up in memory day1	1
TF	Factor: Sp1; motif: CCCCGCCCCN; match class: 1	0.000872755	TF:M00933_1	up in memory day1	1
TF	Factor: MLLT10; motif: CYNNCCNNGGNGCTG	0.000919177	TF:M12636	up in memory day1	1
TF	Factor: ZNF614; motif: NCYCWGCCYYNNN	0.000928905	TF:M09862	up in memory day1	1
TF	Factor: FPM315; motif: GGAGGAGGRRGRGGRGGRRGR	0.00094298	TF:M07141	up in memory day1	1
TF	Factor: Sp2; motif: GGGGCGGGG; match class: 1	0.000955443	TF:M10435_1	up in memory day1	1
TF	Factor: SP2; motif: GNNGGGGGCGGGGSN	0.00100449	TF:M03807	up in memory day1	1
TF	Factor: CSX; motif: NKRAGWGS	0.00101435	TF:M10008	up in memory day1	1
TF	Factor: ZNF692; motif: SYNGGSCCCASCCNC; match class: 1	0.00116577	TF:M09734_1	up in memory day1	1
TF	Factor: HSF4; motif: CTGCMRN; match class: 1	0.00119754	TF:M07322_1	up in memory day1	1
TF	Factor: Egr-1; motif: CCGCCCMCG; match class: 1	0.00121297	TF:M04797_1	up in memory day1	1
TF	Factor: TFII-I; motif: RGAGGKAGG	0.00141953	TF:M00706	up in memory day1	1
TF	Factor: ZNF436; motif: TCCTCCAGGAAGCCY; match class: 1	0.00141953	TF:M10477_1	up in memory day1	1
TF	Factor: ZGPAT; motif: GRGGCWGNGGNG; match class: 1	0.00148544	TF:M09739_1	up in memory day1	1
TF	Factor: Egr-1; motif: NNNNNGYGKGGGNGGGNN	0.00149232	TF:M09603	up in memory day1	1
TF	Factor: TFAP2C; motif: NGCCCNNRGGCA	0.00152401	TF:M04152	up in memory day1	1
TF	Factor: FKLF; motif: BGGGNGGVMD	0.00155314	TF:M01837	up in memory day1	1
TF	Factor: VDR; motif: GGGKNARNRRGGWSA	0.00155314	TF:M00444	up in memory day1	1
TF	Factor: MZF-1; motif: TGGGGAR; match class: 1	0.00160302	TF:M01733_1	up in memory day1	1
TF	Factor: RELA; motif: GGGRMTKYCCC; match class: 1	0.00166172	TF:M12657_1	up in memory day1	1
TF	Factor: AHR; motif: CACGCN; match class: 1	0.00181045	TF:M01855_1	up in memory day1	1
TF	Factor: ZBP99; motif: GCCCMTCCCCCR	0.00182853	TF:M12057	up in memory day1	1
TF	Factor: Sp1; motif: NGGGGGCGGGGYN	0.00182853	TF:M00196	up in memory day1	1
TF	Factor: LKLF; motif: GGGGTGGKSN; match class: 1	0.00186031	TF:M07261_1	up in memory day1	1
TF	Factor: ctcf; motif: NNNCCASYAGRKGGCRSYNN; match class: 1	0.0019096	TF:M09602_1	up in memory day1	1
TF	Factor: Pax-4; motif: NNNNNYCACCCB; match class: 1	0.0019096	TF:M00378_1	up in memory day1	1
TF	Factor: LBP-1; motif: NRCCGGTNNNNACCGGYN; match class: 1	0.00194036	TF:M11490_1	up in memory day1	1
TF	Factor: BTEB2; motif: RGGGNGKGGN	0.00205074	TF:M07277	up in memory day1	1
TF	Factor: WT1; motif: NGCGGGGGGGTSMMCYN; match class: 1	0.00222344	TF:M05327_1	up in memory day1	1
TF	Factor: ESE-1; motif: NTGTGCGGATGCN; match class: 1	0.00226624	TF:M11385_1	up in memory day1	1
TF	Factor: RUNX2; motif: NRACCGCAAACCGCAN; match class: 1	0.00227125	TF:M04106_1	up in memory day1	1
TF	Factor: WT1; motif: SMCNCCNSC	0.00231462	TF:M01118	up in memory day1	1
TF	Factor: BTEB3; motif: BNRNGGGAGGNGT	0.00233362	TF:M01865	up in memory day1	1
TF	Factor: TCF-1; motif: ACATCGRGRCGCTGW; match class: 1	0.00234148	TF:M11601_1	up in memory day1	1
TF	Factor: EGR1; motif: NCNCCGCCCCCGCN; match class: 1	0.00238115	TF:M07208_1	up in memory day1	1
TF	Factor: ZNF142; motif: SNSCGCCCGCCCGCSCSS; match class: 1	0.00247253	TF:M12697_1	up in memory day1	1
TF	Factor: Sp3; motif: ASMCTTGGGSRGGG	0.00260124	TF:M00665	up in memory day1	1
TF	Factor: ZNFPT1; motif: YCNNCNCWGCCNY	0.00265821	TF:M12721	up in memory day1	1
TF	Factor: Fli-1; motif: NNRGGMAGGAAGGRRRGR	0.00267524	TF:M09920	up in memory day1	1
TF	Factor: Sp1; motif: NGGGGCGGGGN; match class: 1	0.00268894	TF:M07395_1	up in memory day1	1
TF	Factor: ZNF449; motif: NNNAGCCCARCC	0.00286195	TF:M09837	up in memory day1	1
TF	Factor: AP-2alpha; motif: NSCCNCRGGSN; match class: 1	0.00292578	TF:M07348_1	up in memory day1	1
TF	Factor: RelA-p65; motif: GGGRNTTTCCM	0.00292578	TF:M09668	up in memory day1	1
TF	Factor: E2F-1; motif: NGGGCGGGARV; match class: 1	0.00303897	TF:M07206_1	up in memory day1	1
TF	Factor: THAP1; motif: NNGCAGGGCANN	0.00303926	TF:M13006	up in memory day1	1
TF	Factor: AP-1; motif: TGACTCANNSKN	0.00303926	TF:M00924	up in memory day1	1
TF	Factor: E2F-1; motif: TTTGGCGCCAAA; match class: 1	0.00308452	TF:M04516_1	up in memory day1	1
TF	Factor: Sp1; motif: GGGGCGGGGC	0.00325176	TF:M00931	up in memory day1	1
TF	Factor: ZGPAT; motif: GRGGCWGNGGNG	0.00333233	TF:M09739	up in memory day1	1
TF	Factor: E2F1; motif: GSGCGGGAAN; match class: 1	0.00337566	TF:M12597_1	up in memory day1	1
TF	Factor: CTCF; motif: CTGCANTNCCNNNNNNNNCCASNAGRKGGCRSNN; match class: 1	0.00340768	TF:M12963_1	up in memory day1	1
TF	Factor: SREBP-1; motif: CACSCCA; match class: 1	0.00351595	TF:M00749_1	up in memory day1	1
TF	Factor: ZEB1; motif: NNCAGGTRNNN	0.00351595	TF:M09672	up in memory day1	1
TF	Factor: AP-2; motif: SNNNCCNCAGGCN	0.00351595	TF:M00915	up in memory day1	1
TF	Factor: Sp1; motif: GGGGCGGGGT; match class: 1	0.00365128	TF:M00008_1	up in memory day1	1
TF	Factor: AP-2beta; motif: NSCCNNNGGSN; match class: 1	0.00370554	TF:M11478_1	up in memory day1	1
TF	Factor: NF-kappaB; motif: NGGGANTTYCCMNNNN	0.00370554	TF:M00774	up in memory day1	1
TF	Factor: PUR1; motif: GGGNCAGNN; match class: 1	0.00371835	TF:M01721_1	up in memory day1	1
TF	Factor: Kaiso; motif: GCMGGGRGCRGS	0.00380972	TF:M03876	up in memory day1	1
TF	Factor: Sp1; motif: NNGGGGCGGGGNN	0.00388326	TF:M00932	up in memory day1	1
TF	Factor: sp4; motif: NNGNARGRGGCGGRGCNNRR	0.0039274	TF:M10072	up in memory day1	1
TF	Factor: sp4; motif: NNNGCYCCGCCCCCY	0.00401999	TF:M10530	up in memory day1	1
TF	Factor: ZSCAN18; motif: TRRCGRCGNMCC	0.00401999	TF:M05432	up in memory day1	1
TF	Factor: GCMa:Erg; motif: ATGCGGGCGGAARKG	0.00404849	TF:M08487	up in memory day1	1
TF	Factor: GLI; motif: NTGGGTGGTN	0.00410247	TF:M07292	up in memory day1	1
TF	Factor: LKLF; motif: CNCCACCCS	0.00411693	TF:M08819	up in memory day1	1
TF	Factor: ETF; motif: CCCCGCCCCYN	0.00416809	TF:M07039	up in memory day1	1
TF	Factor: LRF; motif: NRGGGKCKY; match class: 1	0.00421321	TF:M10115_1	up in memory day1	1
TF	Factor: ZBP89; motif: CCCCKCCCCCNN; match class: 1	0.00421321	TF:M07397_1	up in memory day1	1
TF	Factor: VDR; motif: RRGGTCANNGRGKTCA; match class: 1	0.00433609	TF:M09671_1	up in memory day1	1
TF	Factor: ZNF515; motif: WNSCCCCCWGCNG	0.00436058	TF:M08835	up in memory day1	1
TF	Factor: KLF3; motif: CCMCACCCNG	0.00474515	TF:M03553	up in memory day1	1
TF	Factor: ZXDL; motif: NGGGGWS	0.00482854	TF:M05775	up in memory day1	1
TF	Factor: SP1; motif: CCCCKCCCCC; match class: 1	0.00497124	TF:M02281_1	up in memory day1	1
TF	Factor: ZNF148; motif: NNCCCCTCCCCC; match class: 1	0.00523091	TF:M12464_1	up in memory day1	1
TF	Factor: KLF15; motif: RGGGMGGRGNNGGGGGNGG; match class: 1	0.0052578	TF:M09968_1	up in memory day1	1
TF	Factor: BEN; motif: CAGCGRNV; match class: 1	0.0052578	TF:M01240_1	up in memory day1	1
TF	Factor: Sp1; motif: NGGGGGCGGGGYN; match class: 1	0.005436	TF:M00196_1	up in memory day1	1
TF	Factor: TIEG1; motif: NCCCNSNCCCCGCCCCC	0.005436	TF:M12351	up in memory day1	1
TF	Factor: c-Myc:Max; motif: GCCAYGYGSN; match class: 1	0.00545459	TF:M00322_1	up in memory day1	1
TF	Factor: Fli-1:E2A; motif: NCCGGAWRCASCTGN; match class: 1	0.00557644	TF:M08472_1	up in memory day1	1
TF	Factor: SP1; motif: NCCCCKCCCCC	0.00612943	TF:M07226	up in memory day1	1
TF	Factor: SP1; motif: NCCCCKCCCCC; match class: 1	0.00614015	TF:M07226_1	up in memory day1	1
TF	Factor: DRRS; motif: GNNGGGWGGG	0.0061877	TF:M10056	up in memory day1	1
TF	Factor: RelA-p65; motif: GGGANTTTCCNN; match class: 1	0.0062476	TF:M03563_1	up in memory day1	1
TF	Factor: AP2BETA; motif: SCCYCAGGSNN	0.00656131	TF:M13137	up in memory day1	1
TF	Factor: TFII-I; motif: RGAGGKAGG; match class: 1	0.00665228	TF:M00706_1	up in memory day1	1
TF	Factor: ZBTB5; motif: NNNGNNNYCNCYNNGGTCCGN	0.00668789	TF:M12693	up in memory day1	1
TF	Factor: TF3C-beta; motif: CCNGGAGGGCTTCCTGGAGGAG	0.00681643	TF:M04863	up in memory day1	1
TF	Factor: CTCF; motif: CTGCANTNCCNNNNNNNNCCASNAGRKGGCRSNN	0.00681643	TF:M12963	up in memory day1	1
TF	Factor: ZIC4; motif: NNCCNCCCRYNGYGN	0.00692796	TF:M12227	up in memory day1	1
TF	Factor: Sp2; motif: GYCCCGCCYCYNNNN	0.00694517	TF:M07129	up in memory day1	1
TF	Factor: CP2; motif: NRRRCCGGCYNRARCCGGNN	0.0070226	TF:M12590	up in memory day1	1
TF	Factor: Sp2; motif: NYSGCCCCGCCCCCY	0.00706388	TF:M03567	up in memory day1	1
TF	Factor: LBP-1; motif: NRCCGGTNNNNACCGGYN	0.00710091	TF:M11490	up in memory day1	1
TF	Factor: c-Ets-2; motif: NNCTTCCTNNN; match class: 1	0.00731795	TF:M07379_1	up in memory day1	1
TF	Factor: ZNF610; motif: NSCGCCGCTCCSNN	0.00731795	TF:M12737	up in memory day1	1
TF	Factor: E2F-1; motif: NNNNGGCGGGAARN	0.00738424	TF:M09892	up in memory day1	1
TF	Factor: EGR-1; motif: TGCGTGGGCGK	0.00768157	TF:M01972	up in memory day1	1
TF	Factor: GEMIN3; motif: NCWGGRARRGRGNGNG; match class: 1	0.00784601	TF:M09727_1	up in memory day1	1
TF	Factor: NGFI-C; motif: WTGCGTGGGYGG	0.00806483	TF:M00244	up in memory day1	1
TF	Factor: FKLF; motif: BGGGNGGVMD; match class: 1	0.00813665	TF:M01837_1	up in memory day1	1
TF	Factor: KLF15; motif: RGGGMGGRGNNGGGGGNGG	0.00813665	TF:M09968	up in memory day1	1
TF	Factor: E2F; motif: GGCGSG; match class: 1	0.00831056	TF:M00803_1	up in memory day1	1
TF	Factor: P50; motif: GGRRANTCCCNN; match class: 1	0.00851975	TF:M03557_1	up in memory day1	1
TF	Factor: LRF; motif: NGKGGGTSNCN	0.00855775	TF:M07387	up in memory day1	1
TF	Factor: Sp2; motif: NYSGCCCCGCCCCCY; match class: 1	0.00858163	TF:M03567_1	up in memory day1	1
TF	Factor: ZF5; motif: NRNGNGCGCGCWN; match class: 1	0.00863815	TF:M00333_1	up in memory day1	1
TF	Factor: RREB-1; motif: GCACCCMRACY	0.00863815	TF:M04631	up in memory day1	1
TF	Factor: E2F3; motif: NNRGMKGGAR	0.00893784	TF:M12598	up in memory day1	1
TF	Factor: GLI; motif: NGACCMCCCAN; match class: 1	0.00911976	TF:M07290_1	up in memory day1	1
TF	Factor: E2F-4; motif: NGGCGGGAARN	0.00940961	TF:M07084	up in memory day1	1
TF	Factor: ZNF532; motif: NGGRGCTGGG	0.00940961	TF:M12732	up in memory day1	1
TF	Factor: CNOT3; motif: GGCCGCGSSS	0.00987646	TF:M01253	up in memory day1	1
TF	Factor: CTCF; motif: NNNGCCASCAGRKGGCRSNN	0.00987646	TF:M01200	up in memory day1	1
TF	Factor: TFAP2A; motif: YGCCCNNRGGCN; match class: 1	0.00987789	TF:M04146_1	up in memory day1	1
TF	Factor: Egr-1; motif: NNNNGCGKGGGYGGNRN; match class: 1	0.0101464	TF:M09897_1	up in memory day1	1
TF	Factor: ZXDB; motif: NAGGGTG	0.0101544	TF:M06202	up in memory day1	1
TF	Factor: ZXDA; motif: NAGGGTG	0.0101544	TF:M06203	up in memory day1	1
TF	Factor: CKROX; motif: SCCCTCCCC; match class: 1	0.0103836	TF:M01175_1	up in memory day1	1
TF	Factor: KLF14; motif: NRCCACRCCCMCN	0.010592	TF:M12183	up in memory day1	1
TF	Factor: SP1; motif: NRGKGGGCGGGGCN	0.0106037	TF:M09765	up in memory day1	1
TF	Factor: NF-kappaB; motif: GGGGATYCCC	0.0108949	TF:M00051	up in memory day1	1
TF	Factor: PLAG1; motif: GRGGCNNHNNNRRGGG	0.0109091	TF:M01778	up in memory day1	1
TF	Factor: CTCF; motif: CTGCAGTNCNNNNNNNNNNCCASYAGRKGGCRSYN	0.0110528	TF:M12964	up in memory day1	1
TF	Factor: EKLF; motif: NGGGYGKGGCNNGG; match class: 1	0.0110583	TF:M09969_1	up in memory day1	1
TF	Factor: Egr-1; motif: NNCRCCCMCGCNN	0.0110583	TF:M12140	up in memory day1	1
TF	Factor: MZF-1; motif: TGGGGAR	0.0111192	TF:M01733	up in memory day1	1
TF	Factor: ZNF263; motif: NNGGGGAGGANN	0.0113014	TF:M12535	up in memory day1	1
TF	Factor: Fra-1; motif: TGACTCAN	0.0113014	TF:M03869	up in memory day1	1
TF	Factor: ZBTB14; motif: SSCCGCGCACNS	0.0113014	TF:M12461	up in memory day1	1
TF	Factor: NF-1C; motif: NYTGGCNNYNNGCCARN	0.0114458	TF:M10002	up in memory day1	1
TF	Factor: Lyl-1; motif: NCAKCTGYTNYCNN; match class: 1	0.011915	TF:M09977_1	up in memory day1	1
TF	Factor: HKR2; motif: NGNCNGAGGGMGGAGG	0.0119243	TF:M10172	up in memory day1	1
TF	Factor: DPF2; motif: NYCACYTCCYCNYYCY; match class: 1	0.0123388	TF:M09760_1	up in memory day1	1
TF	Factor: KLF3; motif: NNNNNNGGGCGGGGCNNGN	0.0123388	TF:M09970	up in memory day1	1
TF	Factor: c-Fos; motif: TGACTCAN; match class: 1	0.0125731	TF:M03815_1	up in memory day1	1
TF	Factor: NF-kappaB1; motif: KGGRNTTTCCM	0.0129128	TF:M07221	up in memory day1	1
TF	Factor: Sp2; motif: GYCCCGCCYCYNNNN; match class: 1	0.0130119	TF:M07129_1	up in memory day1	1
TF	Factor: AP-2gamma:HES-7; motif: NNCACGYGNNNNNNSCCNNNGGS	0.01308	TF:M08662	up in memory day1	1
TF	Factor: E2F-4; motif: NGGCGGGAARN; match class: 1	0.013298	TF:M07084_1	up in memory day1	1
TF	Factor: Egr-1; motif: CCGCCCMCG	0.0133105	TF:M04797	up in memory day1	1
TF	Factor: Olf-1; motif: NNCDABTCCCYAGRGARBNKGN	0.0135091	TF:M00261	up in memory day1	1
TF	Factor: FPM315; motif: SRGGGAGGAGGN; match class: 1	0.0135091	TF:M01587_1	up in memory day1	1
TF	Factor: RelB:p50; motif: RGAAANTCCCYNNHGC	0.0137263	TF:M03882	up in memory day1	1
TF	Factor: ZBTB7C; motif: GKCCCGGGCKG	0.0137263	TF:M03806	up in memory day1	1
TF	Factor: Oct-2; motif: NYATGCAAATN; match class: 1	0.0147405	TF:M10034_1	up in memory day1	1
TF	Factor: ZBTB5; motif: NNNGNNNYCNCYNNGGTCCGN; match class: 1	0.0148635	TF:M12693_1	up in memory day1	1
TF	Factor: BTEB2; motif: GNAGGGGGNGGGSSNN	0.0152117	TF:M03814	up in memory day1	1
TF	Factor: sp4; motif: NNNGCYCCGCCCCCY; match class: 1	0.0152217	TF:M10530_1	up in memory day1	1
TF	Factor: AP-2gamma:Elk-1; motif: NGCCKNRGGSGRCGGAAGTG; match class: 1	0.0156517	TF:M08441_1	up in memory day1	1
TF	Factor: PHB; motif: NCCCAGCCCCY; match class: 1	0.0156719	TF:M12725_1	up in memory day1	1
TF	Factor: E2F-2; motif: GCGCGCGCGYW	0.0162795	TF:M11531	up in memory day1	1
TF	Factor: myogenin; motif: RGCAGSTG	0.0166759	TF:M00712	up in memory day1	1
TF	Factor: ZBTB10; motif: TGGGGTGCNS; match class: 1	0.0166946	TF:M12686_1	up in memory day1	1
TF	Factor: BCL-11A; motif: NAAAGAGGAAGTGARAN; match class: 1	0.0167789	TF:M09595_1	up in memory day1	1
TF	Factor: FOXO4; motif: RWAAACAANNN	0.0171932	TF:M00472	up in memory day1	1
TF	Factor: Sp2; motif: GGGGCGGGG	0.017365	TF:M10435	up in memory day1	1
TF	Factor: P50; motif: GGRRANTCCCNN	0.017365	TF:M03557	up in memory day1	1
TF	Factor: RelA-p65; motif: GGGANTTTCCNN	0.017365	TF:M03563	up in memory day1	1
TF	Factor: NF-kappaB; motif: NGGGACTTTCCA	0.0176732	TF:M00208	up in memory day1	1
TF	Factor: DATF1; motif: SNGGRRGCWGNGGG	0.0177498	TF:M09724	up in memory day1	1
TF	Factor: CP2; motif: NNNNCCAGNCNN; match class: 1	0.0189157	TF:M07602_1	up in memory day1	1
TF	Factor: Pax-5; motif: BCNNNRNGCANBGNTGNRTAGCSGCHNB	0.0191023	TF:M00143	up in memory day1	1
TF	Factor: DPF2; motif: NYCACYTCCYCNYYCY	0.019131	TF:M09760	up in memory day1	1
TF	Factor: POU5F1; motif: NNATGCAAANN; match class: 1	0.0192972	TF:M09782_1	up in memory day1	1
TF	Factor: Sp1; motif: CCCCGCCCCN	0.0193852	TF:M00933	up in memory day1	1
TF	Factor: TFAP2C; motif: NGCCCNNRGGCA; match class: 1	0.0196271	TF:M04152_1	up in memory day1	1
TF	Factor: MafF; motif: NTGCTGACGTCAGCAN	0.0200256	TF:M11345	up in memory day1	1
TF	Factor: ZNF532; motif: NGGRGCTGGG; match class: 1	0.0200297	TF:M12732_1	up in memory day1	1
TF	Factor: c-Krox; motif: NCGACCACCN	0.0204738	TF:M12232	up in memory day1	1
TF	Factor: MafF; motif: NTGCTGACGTCAGCAN; match class: 1	0.0208065	TF:M11345_1	up in memory day1	1
TF	Factor: Sp1; motif: GGGGCGGGGC	0.0208543	TF:M07063	up in memory day1	1
TF	Factor: TFAP2A; motif: YGCCCNNRGGCN	0.0208543	TF:M04146	up in memory day1	1
TF	Factor: MIZF; motif: GNYCYCNNCNNSGTCCGCNNNNN	0.0208543	TF:M12635	up in memory day1	1
TF	Factor: Sp3; motif: GGGGCGGGGSNN	0.0218798	TF:M07615	up in memory day1	1
TF	Factor: CTCFL; motif: NCCNSCAGGGGGCGCYN	0.0220536	TF:M09889	up in memory day1	1
TF	Factor: AP-2alphaA; motif: ANMGCCTNAGGCKNT; match class: 1	0.0225747	TF:M01047_1	up in memory day1	1
TF	Factor: AP-2alphaA; motif: ANMGCCTNAGGCKNT	0.0225747	TF:M01047	up in memory day1	1
TF	Factor: ZNF93; motif: GGYAGCRGCAGCGGYG; match class: 1	0.0225747	TF:M12742_1	up in memory day1	1
TF	Factor: Sp6; motif: WGGGCGG	0.0236351	TF:M05361	up in memory day1	1
TF	Factor: CPBP; motif: NGGGCGG	0.0236351	TF:M05444	up in memory day1	1
TF	Factor: Sp2; motif: WGGGCGG	0.0236351	TF:M05332	up in memory day1	1
TF	Factor: Sp4; motif: SCCCCKCCCCCSN	0.0247195	TF:M07617	up in memory day1	1
TF	Factor: P50:RELA-P65; motif: GGANTTYCCCWN	0.0247785	TF:M01224	up in memory day1	1
TF	Factor: MASH-1; motif: NGCAGCTGCN	0.0248525	TF:M11174	up in memory day1	1
TF	Factor: MASH-1; motif: NRCAGCTGCN; match class: 1	0.0248525	TF:M11173_1	up in memory day1	1
TF	Factor: MASH-1; motif: NRCAGCTGCN	0.0248525	TF:M11173	up in memory day1	1
TF	Factor: MASH-1; motif: NGCAGCTGCN; match class: 1	0.0248525	TF:M11174_1	up in memory day1	1
TF	Factor: ASH-2; motif: NRCAGCTGYN; match class: 1	0.0248525	TF:M11175_1	up in memory day1	1
TF	Factor: ASH-2; motif: NRCAGCTGYN	0.0248525	TF:M11175	up in memory day1	1
TF	Factor: RUNX3; motif: NRACCGCAAACCGCAN; match class: 1	0.0253427	TF:M04109_1	up in memory day1	1
TF	Factor: AP-2alpha; motif: NGCCTSAGGCN	0.0254217	TF:M11480	up in memory day1	1
TF	Factor: Zic3; motif: NGGGKGGTC; match class: 1	0.0264183	TF:M00450_1	up in memory day1	1
TF	Factor: Oct-2; motif: ATTTGCA; match class: 1	0.0264183	TF:M04715_1	up in memory day1	1
TF	Factor: Pax-4; motif: NNNNNYCACCCB	0.0264183	TF:M00378	up in memory day1	1
TF	Factor: NGFI-C; motif: WTGCGTGGGYGG; match class: 1	0.0275153	TF:M00244_1	up in memory day1	1
TF	Factor: SP1; motif: GGCCCCGCCCCCN	0.0290159	TF:M12666	up in memory day1	1
TF	Factor: AP-4:ER81; motif: RSCGGAAGCAGSTGNN; match class: 1	0.0290217	TF:M08443_1	up in memory day1	1
TF	Factor: GCMa; motif: RTGCGGGTN; match class: 1	0.0300159	TF:M11595_1	up in memory day1	1
TF	Factor: E2F-7; motif: GRGGCGGGAANNN	0.0300976	TF:M09896	up in memory day1	1
TF	Factor: RUNX3; motif: NRACCGCAAACCGCAN	0.0300976	TF:M04109	up in memory day1	1
TF	Factor: RelA; motif: GGGRAWTYC; match class: 1	0.0300976	TF:M04706_1	up in memory day1	1
TF	Factor: ASH-2; motif: NGCAGCTGCN	0.0315296	TF:M11178	up in memory day1	1
TF	Factor: ASH-2; motif: NRCAGCTGYN; match class: 1	0.0315296	TF:M11176_1	up in memory day1	1
TF	Factor: ASH-2; motif: NRCAGCTGYN	0.0315296	TF:M11176	up in memory day1	1
TF	Factor: ASH-2; motif: NGCAGCTGCN; match class: 1	0.0315296	TF:M11178_1	up in memory day1	1
TF	Factor: Fra-2; motif: TGASTCANCN	0.0319101	TF:M03870	up in memory day1	1
TF	Factor: FPM315; motif: GGAGGAGGRRGRGGRGGRRGR; match class: 1	0.0321361	TF:M07141_1	up in memory day1	1
TF	Factor: E2F-4; motif: NNTTCCCGCCNN	0.0321361	TF:M04823	up in memory day1	1
TF	Factor: Sp3; motif: NGCCACGCCCMCN	0.0321361	TF:M12153	up in memory day1	1
TF	Factor: DPRX; motif: NRGATAATCCN; match class: 1	0.032312	TF:M04307_1	up in memory day1	1
TF	Factor: E2F-3; motif: GGCGGGN	0.032312	TF:M02089	up in memory day1	1
TF	Factor: HNF4A; motif: NNCAAAGTCCANN; match class: 1	0.0334304	TF:M12503_1	up in memory day1	1
TF	Factor: p300; motif: NNNGGGAGTNNNNS	0.0339662	TF:M00033	up in memory day1	1
TF	Factor: SATB2; motif: GSCGCTGTCCNNGGTGCTGN	0.0339901	TF:M12660	up in memory day1	1
TF	Factor: SREBP-2; motif: NNGYCACNNSMN	0.0339901	TF:M01177	up in memory day1	1
TF	Factor: MAZ; motif: GGGMGGGGSSGGGGGGGGGGGG	0.0344049	TF:M09636	up in memory day1	1
TF	Factor: CTCF; motif: YNRCCASYAGRKGGCRSYN	0.0345943	TF:M02242	up in memory day1	1
TF	Factor: Oct3; motif: NATGCAANNN; match class: 1	0.0346977	TF:M01307_1	up in memory day1	1
TF	Factor: MAZ; motif: CCCTCCCYCYN	0.0351073	TF:M07297	up in memory day1	1
TF	Factor: AP-1; motif: NNNTGAGTCAKCN	0.035306	TF:M00517	up in memory day1	1
TF	Factor: E2F-4; motif: GCGGGAAANA	0.0361438	TF:M02090	up in memory day1	1
TF	Factor: c-Ets-2; motif: NNNRGGAARNRRR; match class: 1	0.036331	TF:M09912_1	up in memory day1	1
TF	Factor: Sp6; motif: WGGGCGG; match class: 1	0.0363994	TF:M05361_1	up in memory day1	1
TF	Factor: CPBP; motif: NGGGCGG; match class: 1	0.0363994	TF:M05444_1	up in memory day1	1
TF	Factor: BTEB2; motif: GNAGGGGGNGGGSSNN; match class: 1	0.0363994	TF:M03814_1	up in memory day1	1
TF	Factor: ctcf; motif: NNNCCASYAGRKGGCRSYNN	0.0363994	TF:M09602	up in memory day1	1
TF	Factor: Sp2; motif: WGGGCGG; match class: 1	0.0363994	TF:M05332_1	up in memory day1	1
TF	Factor: E2F-4; motif: SNGGGCGGGAANN; match class: 1	0.0367866	TF:M09894_1	up in memory day1	1
TF	Factor: E2F-3:FOXO6; motif: NAATGACACGCGCCCMC; match class: 1	0.0368581	TF:M08209_1	up in memory day1	1
TF	Factor: NF-kappaB; motif: GGGGATYCCC; match class: 1	0.0371524	TF:M00051_1	up in memory day1	1
TF	Factor: NF-kappaB; motif: NGGGGAMTTTCCNN	0.0372394	TF:M00194	up in memory day1	1
TF	Factor: Egr-1; motif: WTGCGTGGGCGK; match class: 1	0.0373413	TF:M00243_1	up in memory day1	1
TF	Factor: GEMIN3; motif: NCWGGRARRGRGNGNG	0.0374324	TF:M09727	up in memory day1	1
TF	Factor: Egr-1; motif: NNCRCCCMCGCNN; match class: 1	0.0377648	TF:M12140_1	up in memory day1	1
TF	Factor: SREBP-2; motif: NNGYCACNNSMN; match class: 1	0.0388889	TF:M01177_1	up in memory day1	1
TF	Factor: c-Rel; motif: SGGRNTTTCC	0.0392427	TF:M00053	up in memory day1	1
TF	Factor: ZNF93; motif: GGYAGCRGCAGCGGYG	0.0392427	TF:M12742	up in memory day1	1
TF	Factor: ZNF341; motif: GRGGRRNRGNRGNRGGAASAGC; match class: 1	0.0392427	TF:M10144_1	up in memory day1	1
TF	Factor: NR1B1; motif: NRGGNCRTGACCTN; match class: 1	0.0392427	TF:M11796_1	up in memory day1	1
TF	Factor: Pax-5; motif: BCNNNRNGCANBGNTGNRTAGCSGCHNB; match class: 1	0.0392427	TF:M00143_1	up in memory day1	1
TF	Factor: ZNF764; motif: NNASYGCCNCCTNCTGGN	0.040413	TF:M12719	up in memory day1	1
TF	Factor: CTCF; motif: CTGCAGTNCNNNNNNNNNNCCASYAGRKGGCRSYN; match class: 1	0.0411101	TF:M12964_1	up in memory day1	1
TF	Factor: NHLH1; motif: CGCAGCTGCK	0.0412165	TF:M04184	up in memory day1	1
TF	Factor: SATB2; motif: GSCGCTGTCCNNGGTGCTGN; match class: 1	0.0415427	TF:M12660_1	up in memory day1	1
TF	Factor: AP2BETA; motif: SCCYCAGGSNN; match class: 1	0.0415427	TF:M13137_1	up in memory day1	1
TF	Factor: Egr-1; motif: NNNNNGYGKGGGNGGGNN; match class: 1	0.0415427	TF:M09603_1	up in memory day1	1
TF	Factor: Erg; motif: NRRSAGGAAGNGG	0.0425998	TF:M09907	up in memory day1	1
TF	Factor: IRX2a; motif: ACRYGNNNNACRYGT; match class: 1	0.0425998	TF:M11022_1	up in memory day1	1
TF	Factor: BTEB2; motif: GCCCCRCCCH; match class: 1	0.0429717	TF:M07409_1	up in memory day1	1
TF	Factor: GATAD2B; motif: NNCTGNMCTTTGNNCNN; match class: 1	0.043576	TF:M13126_1	up in memory day1	1
TF	Factor: TFAP2B; motif: NGCCCNNRGGCA; match class: 1	0.043666	TF:M04149_1	up in memory day1	1
TF	Factor: NF-kappaB; motif: GGGRATTTCC	0.0438616	TF:M00052	up in memory day1	1
TF	Factor: DREF; motif: CTYYCWCTTCCY; match class: 1	0.0438616	TF:M09725_1	up in memory day1	1
TF	Factor: PLAG1; motif: GRGGCNNHNNNRRGGG; match class: 1	0.0446149	TF:M01778_1	up in memory day1	1
TF	Factor: LKLF; motif: GGGGTGGKSN	0.0452448	TF:M07261	up in memory day1	1
TF	Factor: MZF-1; motif: KNGNKAGGGGNAA	0.0458339	TF:M00084	up in memory day1	1
TF	Factor: LBP-1; motif: CAGCTGS; match class: 1	0.0458339	TF:M00644_1	up in memory day1	1
TF	Factor: MAF; motif: GCTGAGTCAN; match class: 1	0.046168	TF:M07296_1	up in memory day1	1
TF	Factor: TCF3; motif: NNCACCTGCNN	0.0464314	TF:M12533	up in memory day1	1
TF	Factor: AP-2rep; motif: NGGGGCGGGGC; match class: 1	0.0465527	TF:M09967_1	up in memory day1	1
TF	Factor: RREB-1; motif: CCCCAAACMMCCCC; match class: 1	0.0473007	TF:M00257_1	up in memory day1	1
TF	Factor: HDAC1; motif: KGCARGGTC; match class: 1	0.0475347	TF:M07041_1	up in memory day1	1
TF	Factor: MAZR; motif: NSGGGGGGGGMCN; match class: 1	0.0476572	TF:M00491_1	up in memory day1	1
TF	Factor: ZNF511; motif: GGRRGRGGCWGNG; match class: 1	0.0480185	TF:M09738_1	up in memory day1	1
TF	Factor: SMAD4; motif: GKSRKKCAGMCANCY; match class: 1	0.0490046	TF:M00733_1	up in memory day1	1
TF	Factor: NF-kappaB; motif: NGGGGAMTTTCCNN; match class: 1	0.0490046	TF:M00194_1	up in memory day1	1
TF	Factor: AP-2gamma; motif: NTGSCCTGRGGSNN	0.049916	TF:M09591	up in memory day1	1
KEGG	Hematopoietic cell lineage	0.0334857	KEGG:04640	up in naive day3	3
KEGG	Cell adhesion molecules	0.0407602	KEGG:04514	up in naive day3	3
KEGG	Osteoclast differentiation	0.0407602	KEGG:04380	up in naive day3	3
KEGG	Platelet activation	0.0407602	KEGG:04611	up in naive day3	3
KEGG	Notch signaling pathway	0.0428441	KEGG:04330	up in naive day3	3
KEGG	Rap1 signaling pathway	0.0428441	KEGG:04015	up in naive day3	3
KEGG	B cell receptor signaling pathway	0.0428441	KEGG:04662	up in naive day3	3
REAC	Signal amplification	0.00644671	REAC:R-HSA-392518	up in naive day3	3
REAC	Signal Transduction	0.00644671	REAC:R-HSA-162582	up in naive day3	3
REAC	Platelet homeostasis	0.0144726	REAC:R-HSA-418346	up in naive day3	3
REAC	Signaling by NOTCH1	0.0159198	REAC:R-HSA-1980143	up in naive day3	3
REAC	Platelet activation, signaling and aggregation	0.0164749	REAC:R-HSA-76002	up in naive day3	3
REAC	Repression of WNT target genes	0.0218855	REAC:R-HSA-4641265	up in naive day3	3
REAC	Hemostasis	0.0218855	REAC:R-HSA-109582	up in naive day3	3
REAC	GPCR downstream signalling	0.0234419	REAC:R-HSA-388396	up in naive day3	3
REAC	ADP signalling through P2Y purinoceptor 1	0.0258157	REAC:R-HSA-418592	up in naive day3	3
TF	Factor: TFII-I; motif: RGAGGKAGG; match class: 1	5.01939e-06	TF:M00706_1	up in naive day3	3
TF	Factor: GEMIN3; motif: NCWGGRARRGRGNGNG	5.38304e-06	TF:M09727	up in naive day3	3
TF	Factor: HA95; motif: CCSNSSCCNSCNCCWSCCNS; match class: 1	5.38304e-06	TF:M13127_1	up in naive day3	3
TF	Factor: MED8; motif: CYYNSCYYCCTSCNCC; match class: 1	1.81757e-05	TF:M13128_1	up in naive day3	3
TF	Factor: MAZ; motif: GGGGGAGGGGGNGRGRRRGNRG	2.52647e-05	TF:M09984	up in naive day3	3
TF	Factor: MAZ; motif: GGGGAGGG	4.04104e-05	TF:M00649	up in naive day3	3
TF	Factor: MAZ; motif: GGGGAGGG; match class: 1	5.97205e-05	TF:M00649_1	up in naive day3	3
TF	Factor: ZNF692; motif: SYNGGSCCCASCCNC; match class: 1	5.97205e-05	TF:M09734_1	up in naive day3	3
TF	Factor: LRF; motif: GGGGKYNNB	6.0516e-05	TF:M01100	up in naive day3	3
TF	Factor: MAZ; motif: GGGGGAGGGGGNGRGRRRGNRG; match class: 1	0.000160686	TF:M09984_1	up in naive day3	3
TF	Factor: PLAG1; motif: CCCCCKWNNNGGSCCC; match class: 1	0.000199138	TF:M01973_1	up in naive day3	3
TF	Factor: GKLF; motif: NNRRGRRNGNSNNN; match class: 1	0.00022906	TF:M07040_1	up in naive day3	3
TF	Factor: PLAG1; motif: CCCCCKWNNNGGSCCC	0.000279093	TF:M01973	up in naive day3	3
TF	Factor: WT1; motif: NGCGGGGGGGTSMMCYN	0.00033975	TF:M05327	up in naive day3	3
TF	Factor: ZNF300; motif: SWGGGGGSN; match class: 1	0.000566628	TF:M07486_1	up in naive day3	3
TF	Factor: p300; motif: NNNGGGAGTNNNNS; match class: 1	0.000585232	TF:M00033_1	up in naive day3	3
TF	Factor: AP-2; motif: SNNNCCNCAGGCN	0.00065063	TF:M00915	up in naive day3	3
TF	Factor: KLF; motif: GGGNGGGG; match class: 1	0.000659227	TF:M07461_1	up in naive day3	3
TF	Factor: ZFP14; motif: SCNNYCCNGNNSCTSCNC; match class: 1	0.00070391	TF:M12694_1	up in naive day3	3
TF	Factor: Fli-1; motif: NNRGGMAGGAAGGRRRGR	0.000834233	TF:M09920	up in naive day3	3
TF	Factor: Miz-1; motif: NNRGGWGGGGGAGGGGMRR	0.000869551	TF:M10112	up in naive day3	3
TF	Factor: HA95; motif: CCSNSSCCNSCNCCWSCCNS	0.00116626	TF:M13127	up in naive day3	3
TF	Factor: AP-2; motif: MKCCCSCNGGCG; match class: 1	0.00116626	TF:M00189_1	up in naive day3	3
TF	Factor: NGFI-C; motif: WTGCGTGGGYGG	0.00116626	TF:M00244	up in naive day3	3
TF	Factor: TFII-I; motif: RGAGGKAGG	0.00116626	TF:M00706	up in naive day3	3
TF	Factor: SALL2; motif: GGGTGGG; match class: 1	0.00151299	TF:M04595_1	up in naive day3	3
TF	Factor: MED8; motif: CYYNSCYYCCTSCNCC	0.00184926	TF:M13128	up in naive day3	3
TF	Factor: WT1; motif: NGCGGGGGGGTSMMCYN; match class: 1	0.00210348	TF:M05327_1	up in naive day3	3
TF	Factor: CP2/LBP-1c/LSF; motif: GCTGGNTNGNNCYNG	0.00210348	TF:M00947	up in naive day3	3
TF	Factor: WT1; motif: NNGGGNGGGSGN	0.00210348	TF:M07436	up in naive day3	3
TF	Factor: WT1; motif: CGCCCCCNCN	0.00218712	TF:M02036	up in naive day3	3
TF	Factor: ZFP14; motif: SCNNYCCNGNNSCTSCNC	0.00218712	TF:M12694	up in naive day3	3
TF	Factor: Erm; motif: RSAGGAAGGAAGTN	0.00223349	TF:M11423	up in naive day3	3
TF	Factor: Egr-1; motif: GCGGGGGCGG	0.002295	TF:M01873	up in naive day3	3
TF	Factor: LKLF; motif: GGGGTGGKSN	0.0024701	TF:M07261	up in naive day3	3
TF	Factor: EGR1; motif: NNMCGCCCACGCNN	0.00249736	TF:M12508	up in naive day3	3
TF	Factor: ZNF138; motif: GCAGCRSCNSGSNCMGSGCS; match class: 1	0.00264169	TF:M13144_1	up in naive day3	3
TF	Factor: EGR1; motif: NACGCCCACGCANW; match class: 1	0.00278204	TF:M03896_1	up in naive day3	3
TF	Factor: Egr-1; motif: NNCRCCCMCGCNN	0.00300819	TF:M12140	up in naive day3	3
TF	Factor: KLF4; motif: NNCCCCACCCNN; match class: 1	0.00311219	TF:M12489_1	up in naive day3	3
TF	Factor: GKLF; motif: NNNRGGNGNGGSN; match class: 1	0.00320286	TF:M07289_1	up in naive day3	3
TF	Factor: KLF; motif: GGGNGGGG	0.00321841	TF:M07461	up in naive day3	3
TF	Factor: DB1; motif: GGRRRRGRRGGAGGGGGNGRRR	0.00321841	TF:M10107	up in naive day3	3
TF	Factor: HKR2; motif: NGNCNGAGGGMGGAGG	0.00321841	TF:M10172	up in naive day3	3
TF	Factor: ZNF148; motif: NNCCCCTCCCCC	0.00321841	TF:M12464	up in naive day3	3
TF	Factor: ZNF300; motif: SWGGGGGSN	0.00321841	TF:M07486	up in naive day3	3
TF	Factor: CKROX; motif: SCCCTCCCC	0.0035475	TF:M01175	up in naive day3	3
TF	Factor: WT1; motif: RGGNGGGGGAGGRGGNGGRG	0.00359558	TF:M10108	up in naive day3	3
TF	Factor: DRRS; motif: GNNGGGWGGG	0.00371174	TF:M10056	up in naive day3	3
TF	Factor: AP-2; motif: SNNNCCNCAGGCN; match class: 1	0.00375815	TF:M00915_1	up in naive day3	3
TF	Factor: PATZ; motif: GGGGNGGGGGMKGGRRNGGNRN	0.00425646	TF:M10026	up in naive day3	3
TF	Factor: Egr-1; motif: NNNNNGYGKGGGNGGGNN	0.00442273	TF:M09603	up in naive day3	3
TF	Factor: GKLF; motif: CCTCCYN; match class: 1	0.00468038	TF:M01835_1	up in naive day3	3
TF	Factor: Egr; motif: GTGGGSGCRRS	0.00506384	TF:M00807	up in naive day3	3
TF	Factor: GKLF; motif: NNRRGRRNGNSNNN	0.00582282	TF:M07040	up in naive day3	3
TF	Factor: BTEB3; motif: BNRNGGGAGGNGT	0.00582282	TF:M01865	up in naive day3	3
TF	Factor: SALL2; motif: GGGTGGG	0.00582282	TF:M04595	up in naive day3	3
TF	Factor: SREBP-1; motif: CACSCCA; match class: 1	0.00582282	TF:M00749_1	up in naive day3	3
TF	Factor: PATZ1; motif: SCNCCNCNSCCCCCASCCN	0.00582282	TF:M12648	up in naive day3	3
TF	Factor: EGR-1; motif: TGCGTGGGCGK	0.00612005	TF:M01972	up in naive day3	3
TF	Factor: FPM315; motif: SRGGGAGGAGGN	0.00658876	TF:M01587	up in naive day3	3
TF	Factor: Egr-1; motif: GCGGGGGCGG	0.00697803	TF:M07354	up in naive day3	3
TF	Factor: PHB; motif: NCCCAGCCCCY	0.00751286	TF:M12725	up in naive day3	3
TF	Factor: ZF5; motif: NGAGCGCGC; match class: 1	0.00872441	TF:M10111_1	up in naive day3	3
TF	Factor: ZNF532; motif: NGGRGCTGGG; match class: 1	0.00872441	TF:M12732_1	up in naive day3	3
TF	Factor: FPM315; motif: GGAGGAGGRRGRGGRGGRRGR	0.00894268	TF:M07141	up in naive day3	3
TF	Factor: EGR; motif: CGCCCCCGCNN	0.00899199	TF:M08878	up in naive day3	3
TF	Factor: WT1; motif: SMCNCCNSC; match class: 1	0.00912036	TF:M01118_1	up in naive day3	3
TF	Factor: ZSCAN21; motif: NSNGNSCNNGGTGCTG	0.00913387	TF:M13148	up in naive day3	3
TF	Factor: WT1; motif: SMCNCCNSC	0.00971649	TF:M01118	up in naive day3	3
TF	Factor: EGR1; motif: NCNCCGCCCCCGCN	0.0102567	TF:M07208	up in naive day3	3
TF	Factor: LKLF; motif: CNCCACCCS; match class: 1	0.0113507	TF:M08819_1	up in naive day3	3
TF	Factor: ZNF219; motif: SNNCAGCACCNNGGNCAGCGSC; match class: 1	0.0120265	TF:M13149_1	up in naive day3	3
TF	Factor: EGR; motif: CGCCCCCGCNN; match class: 1	0.0120265	TF:M08878_1	up in naive day3	3
TF	Factor: ZNF609; motif: GNSNGGGNGCTGN	0.0120265	TF:M13132	up in naive day3	3
TF	Factor: Egr-1; motif: GCGGGGGCGG; match class: 1	0.0120852	TF:M07354_1	up in naive day3	3
TF	Factor: Sp1; motif: RGGGMGGRGSNGGGG	0.0120852	TF:M10529	up in naive day3	3
TF	Factor: LRF; motif: GGGGKYNNB; match class: 1	0.0120852	TF:M01100_1	up in naive day3	3
TF	Factor: AP-2alpha; motif: NGCCYSNNGSN	0.012179	TF:M01857	up in naive day3	3
TF	Factor: ZNF609; motif: GNSNGGGNGCTGN; match class: 1	0.0131048	TF:M13132_1	up in naive day3	3
TF	Factor: WT1; motif: CGCCCCCNCN; match class: 1	0.0131981	TF:M02036_1	up in naive day3	3
TF	Factor: PKNOX1; motif: NNTGAGTGACAGNNN	0.013283	TF:M12559	up in naive day3	3
TF	Factor: GEMIN3; motif: NCWGGRARRGRGNGNG; match class: 1	0.0137757	TF:M09727_1	up in naive day3	3
TF	Factor: ZNF138; motif: GCAGCRSCNSGSNCMGSGCS	0.0149368	TF:M13144	up in naive day3	3
TF	Factor: PBX2; motif: NTGATTGACAGN	0.015551	TF:M09780	up in naive day3	3
TF	Factor: AP-2alpha; motif: NGCCYSNNGSN; match class: 1	0.0157384	TF:M01857_1	up in naive day3	3
TF	Factor: Osx; motif: CCNCCCCCNNN; match class: 1	0.0157384	TF:M07329_1	up in naive day3	3
TF	Factor: DB1; motif: GGRRRRGRRGGAGGGGGNGRRR; match class: 1	0.0160006	TF:M10107_1	up in naive day3	3
TF	Factor: LKLF; motif: GGGGTGGKSN; match class: 1	0.0160125	TF:M07261_1	up in naive day3	3
TF	Factor: BTEB3; motif: BNRNGGGAGGNGT; match class: 1	0.0175494	TF:M01865_1	up in naive day3	3
TF	Factor: AP-2; motif: GSCCSCRGGCNRNRNN	0.0175494	TF:M00800	up in naive day3	3
TF	Factor: ZNF644; motif: TCCWGCCTCTSN	0.0177416	TF:M09737	up in naive day3	3
TF	Factor: RREB-1; motif: CCCCAAACMMCCCC; match class: 1	0.0177416	TF:M00257_1	up in naive day3	3
TF	Factor: NGFI-C; motif: WTGCGTGGGYGG; match class: 1	0.0190646	TF:M00244_1	up in naive day3	3
TF	Factor: WT1; motif: GNGGGGGCGGGG; match class: 1	0.0194873	TF:M03893_1	up in naive day3	3
TF	Factor: ZNF630; motif: NGTGTCAAGAAA	0.0197422	TF:M05753	up in naive day3	3
TF	Factor: ZNF253; motif: SNGNSCGNGGNGCKGNN; match class: 1	0.0207208	TF:M13147_1	up in naive day3	3
TF	Factor: ZIC4; motif: NNCCNCCCRYNGYGN	0.0225721	TF:M12227	up in naive day3	3
TF	Factor: KLF15; motif: RCCMCRCCCMCN; match class: 1	0.0227262	TF:M12160_1	up in naive day3	3
TF	Factor: MAZ; motif: GGGMGGGGSSGGGGGGGGGGGG; match class: 1	0.0228431	TF:M09636_1	up in naive day3	3
TF	Factor: ZF5; motif: NGAGCGCGC	0.0242161	TF:M10111	up in naive day3	3
TF	Factor: TIEG1; motif: NCCCNSNCCCCGCCCCC; match class: 1	0.0242161	TF:M12351_1	up in naive day3	3
TF	Factor: E2F3; motif: NNRGMKGGAR	0.0244527	TF:M12598	up in naive day3	3
TF	Factor: Egr-2; motif: NTGCGTRGGCGK	0.0258106	TF:M00246	up in naive day3	3
TF	Factor: ZNF263; motif: NNGGGGAGGANN	0.0258106	TF:M12535	up in naive day3	3
TF	Factor: ZNF253; motif: SNGNSCGNGGNGCKGNN	0.0258106	TF:M13147	up in naive day3	3
TF	Factor: HMX1; motif: ANCAATTAANN; match class: 1	0.0265881	TF:M04333_1	up in naive day3	3
TF	Factor: KLF3; motif: CCMCACCCNG	0.0281278	TF:M03553	up in naive day3	3
TF	Factor: EZI; motif: GGGGAGGGGRRGGRGRRGGRRR	0.0288372	TF:M10151	up in naive day3	3
TF	Factor: EGR1; motif: NGNGKGGGYGGNGS	0.0288372	TF:M09761	up in naive day3	3
TF	Factor: AP2; motif: GCCYGSGGSN; match class: 1	0.0288399	TF:M08867_1	up in naive day3	3
TF	Factor: ZNF219; motif: SNNCAGCACCNNGGNCAGCGSC	0.0297677	TF:M13149	up in naive day3	3
TF	Factor: CP2/LBP-1c/LSF; motif: GCTGGNTNGNNCYNG; match class: 1	0.030423	TF:M00947_1	up in naive day3	3
TF	Factor: CP2; motif: NRRRCCGGCYNRARCCGGNN	0.034645	TF:M12590	up in naive day3	3
TF	Factor: MZF-1; motif: KNGNKAGGGGNAA	0.034695	TF:M00084	up in naive day3	3
TF	Factor: ZNF460; motif: NNACNCCCCCCNN; match class: 1	0.034695	TF:M12313_1	up in naive day3	3
TF	Factor: MAZ; motif: CCCTCCCYCYN	0.0347451	TF:M07297	up in naive day3	3
TF	Factor: MAZ; motif: NKGGGAGGGGRGGR; match class: 1	0.0347451	TF:M02023_1	up in naive day3	3
TF	Factor: P50:P50; motif: NRGGGAMTNCCCN; match class: 1	0.0347451	TF:M01223_1	up in naive day3	3
TF	Factor: AP-2gamma; motif: GCCYNNGGS; match class: 1	0.0347451	TF:M00470_1	up in naive day3	3
TF	Factor: Sp1; motif: RGGGMGGRGSNGGGG; match class: 1	0.0361123	TF:M10529_1	up in naive day3	3
TF	Factor: CACCC-binding; motif: CANCCNNWGGGTGDGG	0.0361123	TF:M00721	up in naive day3	3
TF	Factor: ZNF511; motif: GGRRGRGGCWGNG	0.0361764	TF:M09738	up in naive day3	3
TF	Factor: EGR1; motif: NACGCCCACGCANW	0.0382058	TF:M03896	up in naive day3	3
TF	Factor: ZNF432; motif: NCAGNRCCNSRGRCAGC	0.0392223	TF:M12704	up in naive day3	3
TF	Factor: Spz1; motif: DNNGGRGGGWWNNNN	0.0399255	TF:M00446	up in naive day3	3
TF	Factor: NF-KAPPAB1; motif: NGGKRNTTYCCCN	0.0410825	TF:M08952	up in naive day3	3
TF	Factor: BTEB1; motif: GGGGGCGGGGCNGSGGGNGS; match class: 1	0.0412583	TF:M09723_1	up in naive day3	3
TF	Factor: ZNF37A; motif: CCYYGGCTCCNTSCCMN; match class: 1	0.0427548	TF:M12354_1	up in naive day3	3
TF	Factor: PEA3; motif: ACAGGAAGGAAGTN; match class: 1	0.0428238	TF:M11429_1	up in naive day3	3
TF	Factor: AP-2beta; motif: GCNNNGGSCNGVGGGN	0.0428238	TF:M01858	up in naive day3	3
TF	Factor: PATZ1; motif: SCNCCNCNSCCCCCASCCN; match class: 1	0.0445531	TF:M12648_1	up in naive day3	3
TF	Factor: ehf; motif: NRANNAGGAARNRRNNN	0.0445531	TF:M09604	up in naive day3	3
TF	Factor: ZXDL; motif: GSGSCNNGGGMRGCNCCGGGS; match class: 1	0.0448098	TF:M12722_1	up in naive day3	3
TF	Factor: WT1; motif: NNGGGNGGGSGN; match class: 1	0.0448633	TF:M07436_1	up in naive day3	3
TF	Factor: MOVO-B; motif: GNGGGGG; match class: 1	0.0450072	TF:M01104_1	up in naive day3	3
KEGG	Cytokine-cytokine receptor interaction	3.71307e-05	KEGG:04060	up in memory day3	3
KEGG	Viral protein interaction with cytokine and cytokine receptor	0.00117483	KEGG:04061	up in memory day3	3
KEGG	PI3K-Akt signaling pathway	0.00117483	KEGG:04151	up in memory day3	3
KEGG	Pathways in cancer	0.00117483	KEGG:05200	up in memory day3	3
KEGG	Hypertrophic cardiomyopathy	0.00207949	KEGG:05410	up in memory day3	3
KEGG	Inflammatory bowel disease	0.00207949	KEGG:05321	up in memory day3	3
KEGG	Fluid shear stress and atherosclerosis	0.00207949	KEGG:05418	up in memory day3	3
KEGG	Hematopoietic cell lineage	0.00207949	KEGG:04640	up in memory day3	3
KEGG	Focal adhesion	0.00207949	KEGG:04510	up in memory day3	3
KEGG	Th17 cell differentiation	0.00328013	KEGG:04659	up in memory day3	3
KEGG	Transcriptional misregulation in cancer	0.00955325	KEGG:05202	up in memory day3	3
KEGG	Viral myocarditis	0.010585	KEGG:05416	up in memory day3	3
KEGG	Dilated cardiomyopathy	0.010585	KEGG:05414	up in memory day3	3
KEGG	Glycosaminoglycan biosynthesis - chondroitin sulfate / dermatan sulfate	0.0202262	KEGG:00532	up in memory day3	3
KEGG	Small cell lung cancer	0.0202262	KEGG:05222	up in memory day3	3
KEGG	Chemokine signaling pathway	0.0202836	KEGG:04062	up in memory day3	3
KEGG	Hippo signaling pathway	0.0456835	KEGG:04390	up in memory day3	3
KEGG	HIF-1 signaling pathway	0.0475831	KEGG:04066	up in memory day3	3
REAC	Interleukin-4 and Interleukin-13 signaling	2.93791e-07	REAC:R-HSA-6785807	up in memory day3	3
REAC	Signaling by Interleukins	0.000938217	REAC:R-HSA-449147	up in memory day3	3
REAC	Cytokine Signaling in Immune system	0.00100594	REAC:R-HSA-1280215	up in memory day3	3
REAC	Signal Transduction	0.00556517	REAC:R-HSA-162582	up in memory day3	3
REAC	Interleukin-10 signaling	0.00945752	REAC:R-HSA-6783783	up in memory day3	3
TF	Factor: AP-2; motif: GSCCSCRGGCNRNRNN; match class: 1	0.00576454	TF:M00800_1	up in memory day3	3
TF	Factor: RelB:p50; motif: RGAAANTCCCYNNHGC	0.0124835	TF:M03882	up in memory day3	3
TF	Factor: NF-KAPPAB1; motif: NGGKRNTTYCCCN	0.0349421	TF:M08952	up in memory day3	3
HPA	cerebellum; granular cells - cytoplasm/membrane[High]	0.00219758	HPA:0090973	up in naive day6	6
HPA	colon; mucosal lymphoid cells[â‰¥Medium]	0.0345834	HPA:0131332	up in naive day6	6
HPA	rectum; mucosal lymphoid cells[â‰¥Medium]	0.0380155	HPA:0401332	up in naive day6	6
HPA	appendix; germinal center cells[â‰¥Medium]	0.0481233	HPA:0030432	up in naive day6	6
KEGG	Hematopoietic cell lineage	8.342e-08	KEGG:04640	up in naive day6	6
KEGG	Cytokine-cytokine receptor interaction	1.53072e-05	KEGG:04060	up in naive day6	6
KEGG	B cell receptor signaling pathway	6.82904e-05	KEGG:04662	up in naive day6	6
KEGG	Chemokine signaling pathway	0.000118509	KEGG:04062	up in naive day6	6
KEGG	Viral protein interaction with cytokine and cytokine receptor	0.000731881	KEGG:04061	up in naive day6	6
KEGG	Malaria	0.000897211	KEGG:05144	up in naive day6	6
KEGG	Fc gamma R-mediated phagocytosis	0.00124431	KEGG:04666	up in naive day6	6
KEGG	Primary immunodeficiency	0.00124431	KEGG:05340	up in naive day6	6
KEGG	Yersinia infection	0.00124431	KEGG:05135	up in naive day6	6
KEGG	Leishmaniasis	0.00178506	KEGG:05140	up in naive day6	6
KEGG	Platelet activation	0.00265285	KEGG:04611	up in naive day6	6
KEGG	Inflammatory bowel disease	0.00525408	KEGG:05321	up in naive day6	6
KEGG	Herpes simplex virus 1 infection	0.00636697	KEGG:05168	up in naive day6	6
KEGG	Intestinal immune network for IgA production	0.0184615	KEGG:04672	up in naive day6	6
KEGG	Th17 cell differentiation	0.0222231	KEGG:04659	up in naive day6	6
KEGG	Phosphatidylinositol signaling system	0.027392	KEGG:04070	up in naive day6	6
KEGG	Rheumatoid arthritis	0.0304878	KEGG:05323	up in naive day6	6
KEGG	Th1 and Th2 cell differentiation	0.0319771	KEGG:04658	up in naive day6	6
KEGG	Amoebiasis	0.0341912	KEGG:05146	up in naive day6	6
KEGG	Tuberculosis	0.0453919	KEGG:05152	up in naive day6	6
KEGG	Cell adhesion molecules	0.0480751	KEGG:04514	up in naive day6	6
KEGG	Lipid and atherosclerosis	0.0480751	KEGG:05417	up in naive day6	6
REAC	Immune System	8.81995e-05	REAC:R-HSA-168256	up in naive day6	6
REAC	Signal Transduction	0.00291069	REAC:R-HSA-162582	up in naive day6	6
REAC	TNF receptor superfamily (TNFSF) members mediating non-canonical NF-kB pathway	0.00346959	REAC:R-HSA-5676594	up in naive day6	6
REAC	Hemostasis	0.00346959	REAC:R-HSA-109582	up in naive day6	6
REAC	Chemokine receptors bind chemokines	0.00346959	REAC:R-HSA-380108	up in naive day6	6
REAC	Platelet activation, signaling and aggregation	0.0052548	REAC:R-HSA-76002	up in naive day6	6
REAC	Cytokine Signaling in Immune system	0.010304	REAC:R-HSA-1280215	up in naive day6	6
REAC	Effects of PIP2 hydrolysis	0.0140962	REAC:R-HSA-114508	up in naive day6	6
REAC	GPCR downstream signalling	0.014991	REAC:R-HSA-388396	up in naive day6	6
REAC	Signaling by GPCR	0.0270098	REAC:R-HSA-372790	up in naive day6	6
REAC	HS-GAG degradation	0.0320906	REAC:R-HSA-2024096	up in naive day6	6
TF	Factor: HA95; motif: CCSNSSCCNSCNCCWSCCNS; match class: 1	3.07126e-16	TF:M13127_1	up in naive day6	6
TF	Factor: ZNF138; motif: GCAGCRSCNSGSNCMGSGCS; match class: 1	2.70654e-14	TF:M13144_1	up in naive day6	6
TF	Factor: MAZ; motif: GGGGGAGGGGGNGRGRRRGNRG; match class: 1	3.43701e-13	TF:M09984_1	up in naive day6	6
TF	Factor: ZNF300; motif: SWGGGGGSN; match class: 1	7.83292e-13	TF:M07486_1	up in naive day6	6
TF	Factor: ZFP14; motif: SCNNYCCNGNNSCTSCNC; match class: 1	4.40759e-12	TF:M12694_1	up in naive day6	6
TF	Factor: ZNF692; motif: SYNGGSCCCASCCNC; match class: 1	9.31165e-12	TF:M09734_1	up in naive day6	6
TF	Factor: AP-2alpha; motif: NGCCYSNNGSN; match class: 1	1.37092e-11	TF:M01857_1	up in naive day6	6
TF	Factor: PLAG1; motif: CCCCCKWNNNGGSCCC	4.44235e-11	TF:M01973	up in naive day6	6
TF	Factor: WT1; motif: NNGGGNGGGSGN	4.44235e-11	TF:M07436	up in naive day6	6
TF	Factor: DPF2; motif: NYCACYTCCYCNYYCY; match class: 1	4.6909e-11	TF:M09760_1	up in naive day6	6
TF	Factor: PLAG1; motif: CCCCCKWNNNGGSCCC; match class: 1	1.08087e-10	TF:M01973_1	up in naive day6	6
TF	Factor: MAZ; motif: GGGGGAGGGGGNGRGRRRGNRG	1.90371e-10	TF:M09984	up in naive day6	6
TF	Factor: GKLF; motif: NNRRGRRNGNSNNN; match class: 1	2.19895e-10	TF:M07040_1	up in naive day6	6
TF	Factor: MAZ; motif: GGGGAGGG	3.38773e-10	TF:M00649	up in naive day6	6
TF	Factor: LRF; motif: GGGGKYNNB	3.38773e-10	TF:M01100	up in naive day6	6
TF	Factor: CKROX; motif: SCCCTCCCC; match class: 1	3.84679e-10	TF:M01175_1	up in naive day6	6
TF	Factor: ZNF148; motif: NNCCCCTCCCCC	7.98246e-10	TF:M12464	up in naive day6	6
TF	Factor: Egr-2; motif: GNGRRNGWGKGGGNGGRG; match class: 1	8.10614e-10	TF:M09898_1	up in naive day6	6
TF	Factor: ZXDL; motif: GSGSCNNGGGMRGCNCCGGGS; match class: 1	8.62916e-10	TF:M12722_1	up in naive day6	6
TF	Factor: AP-2alpha; motif: NGCCYSNNGSN	9.61416e-10	TF:M01857	up in naive day6	6
TF	Factor: CKROX; motif: SCCCTCCCC	1.40359e-09	TF:M01175	up in naive day6	6
TF	Factor: ZXDL; motif: GSGSCNNGGGMRGCNCCGGGS	1.53495e-09	TF:M12722	up in naive day6	6
TF	Factor: ZNF253; motif: SNGNSCGNGGNGCKGNN; match class: 1	2.03351e-09	TF:M13147_1	up in naive day6	6
TF	Factor: ZNF138; motif: GCAGCRSCNSGSNCMGSGCS	3.22381e-09	TF:M13144	up in naive day6	6
TF	Factor: PATZ; motif: GGGGNGGGGGMKGGRRNGGNRN; match class: 1	5.65236e-09	TF:M10026_1	up in naive day6	6
TF	Factor: WT1; motif: CGCCCCCNCN; match class: 1	5.65236e-09	TF:M02036_1	up in naive day6	6
TF	Factor: WT1; motif: CGCCCCCNCN	5.65236e-09	TF:M02036	up in naive day6	6
TF	Factor: AP-2beta; motif: GCNNNGGSCNGVGGGN; match class: 1	8.80597e-09	TF:M01858_1	up in naive day6	6
TF	Factor: Miz-1; motif: NNRGGWGGGGGAGGGGMRR	9.78552e-09	TF:M10112	up in naive day6	6
TF	Factor: ZNF219; motif: SNNCAGCACCNNGGNCAGCGSC	1.24779e-08	TF:M13149	up in naive day6	6
TF	Factor: PHB; motif: NCCCAGCCCCY	1.24779e-08	TF:M12725	up in naive day6	6
TF	Factor: ZNF37A; motif: CCYYGGCTCCNTSCCMN; match class: 1	1.26401e-08	TF:M12354_1	up in naive day6	6
TF	Factor: ZNF692; motif: SYNGGSCCCASCCNC	1.56807e-08	TF:M09734	up in naive day6	6
TF	Factor: ZNF515; motif: WNSCCCCCWGCNG; match class: 1	1.90411e-08	TF:M08835_1	up in naive day6	6
TF	Factor: ZNF219; motif: SNNCAGCACCNNGGNCAGCGSC; match class: 1	2.35824e-08	TF:M13149_1	up in naive day6	6
TF	Factor: MED8; motif: CYYNSCYYCCTSCNCC	2.5064e-08	TF:M13128	up in naive day6	6
TF	Factor: PATZ1; motif: SCNCCNCNSCCCCCASCCN; match class: 1	2.55522e-08	TF:M12648_1	up in naive day6	6
TF	Factor: WT1; motif: NNGGGNGGGSGN; match class: 1	2.62124e-08	TF:M07436_1	up in naive day6	6
TF	Factor: HA95; motif: CCSNSSCCNSCNCCWSCCNS	2.75145e-08	TF:M13127	up in naive day6	6
TF	Factor: Sp1; motif: RGGGMGGRGSNGGGG; match class: 1	3.08017e-08	TF:M10529_1	up in naive day6	6
TF	Factor: SALL2; motif: GGGTGGG; match class: 1	3.29566e-08	TF:M04595_1	up in naive day6	6
TF	Factor: MAZ; motif: GGGGAGGG; match class: 1	4.27862e-08	TF:M00649_1	up in naive day6	6
TF	Factor: KROX; motif: CCCGCCCCCRCCCC; match class: 1	4.30008e-08	TF:M00982_1	up in naive day6	6
TF	Factor: WT1; motif: SMCNCCNSC	4.41192e-08	TF:M01118	up in naive day6	6
TF	Factor: MED8; motif: CYYNSCYYCCTSCNCC; match class: 1	4.96338e-08	TF:M13128_1	up in naive day6	6
TF	Factor: AP-2; motif: SNNNCCNCAGGCN	5.40403e-08	TF:M00915	up in naive day6	6
TF	Factor: DB1; motif: GGRRRRGRRGGAGGGGGNGRRR; match class: 1	5.56933e-08	TF:M10107_1	up in naive day6	6
TF	Factor: RERE; motif: CNGCNSCNNGSRCRGSGSS	5.87195e-08	TF:M13129	up in naive day6	6
TF	Factor: Kaiso; motif: GCMGGGRGCRGS; match class: 1	7.76043e-08	TF:M03876_1	up in naive day6	6
TF	Factor: ZIC4; motif: NNCCNCCCRYNGYGN	8.79368e-08	TF:M12227	up in naive day6	6
TF	Factor: Egr-2; motif: GNGRRNGWGKGGGNGGRG	8.98411e-08	TF:M09898	up in naive day6	6
TF	Factor: AP-2beta; motif: GCNNNGGSCNGVGGGN	9.03124e-08	TF:M01858	up in naive day6	6
TF	Factor: KLF15; motif: RGGGMGGRGNNGGGGGNGG	9.16867e-08	TF:M09968	up in naive day6	6
TF	Factor: PATZ; motif: GGGGNGGGGGMKGGRRNGGNRN	9.21766e-08	TF:M10026	up in naive day6	6
TF	Factor: Egr-1; motif: GCGGGGGCGG; match class: 1	1.06327e-07	TF:M07354_1	up in naive day6	6
TF	Factor: ZNF609; motif: GNSNGGGNGCTGN; match class: 1	1.27505e-07	TF:M13132_1	up in naive day6	6
TF	Factor: PATZ1; motif: SCNCCNCNSCCCCCASCCN	1.51154e-07	TF:M12648	up in naive day6	6
TF	Factor: AP2; motif: GCCYGSGGSN; match class: 1	1.62192e-07	TF:M08867_1	up in naive day6	6
TF	Factor: GKLF; motif: NNRRGRRNGNSNNN	1.99391e-07	TF:M07040	up in naive day6	6
TF	Factor: SALL2; motif: GGGTGGG	2.09135e-07	TF:M04595	up in naive day6	6
TF	Factor: ZNF383; motif: SSNGGGMGGNGSNGGS; match class: 1	2.35017e-07	TF:M12703_1	up in naive day6	6
TF	Factor: WT1; motif: RGGNGGGGGAGGRGGNGGRG	2.35017e-07	TF:M10108	up in naive day6	6
TF	Factor: PU.1; motif: NNNNYYYACTTCCTCTTTY	2.48388e-07	TF:M01172	up in naive day6	6
TF	Factor: ZNF148; motif: NNCCCCTCCCCC; match class: 1	2.64639e-07	TF:M12464_1	up in naive day6	6
TF	Factor: WT1; motif: RGGNGGGGGAGGRGGNGGRG; match class: 1	2.77244e-07	TF:M10108_1	up in naive day6	6
TF	Factor: KLF; motif: GGGNGGGG	2.77955e-07	TF:M07461	up in naive day6	6
TF	Factor: AP-2gamma; motif: GCCYNNGGS; match class: 1	2.77955e-07	TF:M00470_1	up in naive day6	6
TF	Factor: DPF2; motif: NYCACYTCCYCNYYCY	3.69243e-07	TF:M09760	up in naive day6	6
TF	Factor: Erm; motif: NRRSAGGAARNGRN	3.7113e-07	TF:M09916	up in naive day6	6
TF	Factor: EGR; motif: CGCCCCCGCNN; match class: 1	3.7113e-07	TF:M08878_1	up in naive day6	6
TF	Factor: MAZ; motif: GGGMGGGGSSGGGGGGGGGGGG; match class: 1	3.7113e-07	TF:M09636_1	up in naive day6	6
TF	Factor: WT1; motif: SMCNCCNSC; match class: 1	3.7113e-07	TF:M01118_1	up in naive day6	6
TF	Factor: Osx; motif: CCNCCCCCNNN; match class: 1	3.80225e-07	TF:M07329_1	up in naive day6	6
TF	Factor: ZNF670; motif: SNGGGCRGRG; match class: 1	3.80225e-07	TF:M13124_1	up in naive day6	6
TF	Factor: Egr-1; motif: GCGGGGGCGG	4.5406e-07	TF:M07354	up in naive day6	6
TF	Factor: Sp1; motif: RGGGMGGRGSNGGGG	4.5406e-07	TF:M10529	up in naive day6	6
TF	Factor: PHB; motif: NCCCAGCCCCY; match class: 1	4.60155e-07	TF:M12725_1	up in naive day6	6
TF	Factor: BTEB3; motif: CCNNSCCNSCCCCKCCCCC; match class: 1	4.95901e-07	TF:M09826_1	up in naive day6	6
TF	Factor: MAZ; motif: NKGGGAGGGGRGGR	5.36062e-07	TF:M02023	up in naive day6	6
TF	Factor: Miz-1; motif: NNRGGWGGGGGAGGGGMRR; match class: 1	5.48019e-07	TF:M10112_1	up in naive day6	6
TF	Factor: EZI; motif: GGGGAGGGGRRGGRGRRGGRRR	5.62393e-07	TF:M10151	up in naive day6	6
TF	Factor: ZNF300; motif: SWGGGGGSN	5.62393e-07	TF:M07486	up in naive day6	6
TF	Factor: BTEB3; motif: BNRNGGGAGGNGT; match class: 1	5.87932e-07	TF:M01865_1	up in naive day6	6
TF	Factor: WT1; motif: NGCGGGGGGGTSMMCYN	7.31956e-07	TF:M05327	up in naive day6	6
TF	Factor: GKLF; motif: NNNRGGNGNGGSN; match class: 1	9.06181e-07	TF:M07289_1	up in naive day6	6
TF	Factor: SP1; motif: CCCCKCCCCC; match class: 1	1.09231e-06	TF:M02281_1	up in naive day6	6
TF	Factor: ZNF532; motif: NGGRGCTGGG; match class: 1	1.13678e-06	TF:M12732_1	up in naive day6	6
TF	Factor: ZNF614; motif: NCYCWGCCYYNNN; match class: 1	1.1659e-06	TF:M09862_1	up in naive day6	6
TF	Factor: ZNF148; motif: NNNNNNCCNNCCCCTCCCCCACCCN; match class: 1	1.22028e-06	TF:M09834_1	up in naive day6	6
TF	Factor: ZNF232; motif: NCAGCASCNNGGNCAGCGCC	1.22028e-06	TF:M13146	up in naive day6	6
TF	Factor: AP-2; motif: GSCCSCRGGCNRNRNN; match class: 1	1.28884e-06	TF:M00800_1	up in naive day6	6
TF	Factor: ZBP89; motif: CCCCKCCCCCNN; match class: 1	1.29279e-06	TF:M07397_1	up in naive day6	6
TF	Factor: Fli-1; motif: NNRGGMAGGAAGGRRRGR	1.29279e-06	TF:M09920	up in naive day6	6
TF	Factor: ZNF609; motif: GNSNGGGNGCTGN	1.54331e-06	TF:M13132	up in naive day6	6
TF	Factor: LKLF; motif: GGGGTGGKSN; match class: 1	1.64163e-06	TF:M07261_1	up in naive day6	6
TF	Factor: ZBP89; motif: CCCCKCCCCCNN	1.66077e-06	TF:M07397	up in naive day6	6
TF	Factor: TF3C-beta; motif: CCNGGAGGGCTTCCTGGAGGAG; match class: 1	1.66077e-06	TF:M04863_1	up in naive day6	6
TF	Factor: BTEB1; motif: GGGGGCGGGGCNGSGGGNGS; match class: 1	1.69756e-06	TF:M09723_1	up in naive day6	6
TF	Factor: BTEB3; motif: CCNNSCCNSCCCCKCCCCC	1.80376e-06	TF:M09826	up in naive day6	6
TF	Factor: MOVO-B; motif: GNGGGGG; match class: 1	1.87363e-06	TF:M01104_1	up in naive day6	6
TF	Factor: AP-2; motif: SNNNCCNCAGGCN; match class: 1	1.98795e-06	TF:M00915_1	up in naive day6	6
TF	Factor: NF-kappaB; motif: GGGGATYCCC	2.12574e-06	TF:M00051	up in naive day6	6
TF	Factor: DB1; motif: GGRRRRGRRGGAGGGGGNGRRR	2.30438e-06	TF:M10107	up in naive day6	6
TF	Factor: Egr-1; motif: NNNNNGYGKGGGNGGGNN	2.39923e-06	TF:M09603	up in naive day6	6
TF	Factor: Fli-1; motif: NNRGGMAGGAAGGRRRGR; match class: 1	2.60878e-06	TF:M09920_1	up in naive day6	6
TF	Factor: ZFP14; motif: SCNNYCCNGNNSCTSCNC	2.63291e-06	TF:M12694	up in naive day6	6
TF	Factor: Sp1; motif: GGNDGGRGGCGGGG	2.63974e-06	TF:M04953	up in naive day6	6
TF	Factor: EGR; motif: CGCCCCCGCNN	2.72503e-06	TF:M08878	up in naive day6	6
TF	Factor: NF-kappaB; motif: GGGGATYCCC; match class: 1	2.88238e-06	TF:M00051_1	up in naive day6	6
TF	Factor: ZNF37A; motif: CCYYGGCTCCNTSCCMN	2.88238e-06	TF:M12354	up in naive day6	6
TF	Factor: ctcf; motif: CCRSCAGGGGGCGCN; match class: 1	3.1953e-06	TF:M10426_1	up in naive day6	6
TF	Factor: KLF; motif: GGGNGGGG; match class: 1	3.48503e-06	TF:M07461_1	up in naive day6	6
TF	Factor: RNF96; motif: BCCCGCRGCC; match class: 1	3.62495e-06	TF:M01199_1	up in naive day6	6
TF	Factor: EGR1; motif: NCNCCGCCCCCGCN	3.62495e-06	TF:M07208	up in naive day6	6
TF	Factor: CP2; motif: NRRRCCGGCYNRARCCGGNN	3.67095e-06	TF:M12590	up in naive day6	6
TF	Factor: MAZ; motif: GGGMGGGGS; match class: 1	3.67095e-06	TF:M10432_1	up in naive day6	6
TF	Factor: SPI1; motif: NGRGGAAGTN	4.00484e-06	TF:M02078	up in naive day6	6
TF	Factor: LKLF; motif: GGGGTGGKSN	4.58271e-06	TF:M07261	up in naive day6	6
TF	Factor: ZNF432; motif: NCAGNRCCNSRGRCAGC	4.60535e-06	TF:M12704	up in naive day6	6
TF	Factor: TIEG1; motif: NCCCNSNCCCCGCCCCC; match class: 1	4.62466e-06	TF:M12351_1	up in naive day6	6
TF	Factor: ZNF232; motif: NCAGCASCNNGGNCAGCGCC; match class: 1	4.9682e-06	TF:M13146_1	up in naive day6	6
TF	Factor: ZBP99; motif: GCCCMTCCCCCR; match class: 1	5.49391e-06	TF:M12057_1	up in naive day6	6
TF	Factor: Osx; motif: CCNCCCCCNNN	6.30454e-06	TF:M07329	up in naive day6	6
TF	Factor: ZSCAN21; motif: NSNGNSCNNGGTGCTG	6.48441e-06	TF:M13148	up in naive day6	6
TF	Factor: BTEB3; motif: BNRNGGGAGGNGT	6.52303e-06	TF:M01865	up in naive day6	6
TF	Factor: Egr; motif: GTGGGSGCRRS	6.57066e-06	TF:M00807	up in naive day6	6
TF	Factor: LRF; motif: GGGGKYNNB; match class: 1	6.59439e-06	TF:M01100_1	up in naive day6	6
TF	Factor: IRF-4; motif: RGGAASWGR; match class: 1	6.85767e-06	TF:M04818_1	up in naive day6	6
TF	Factor: WT1; motif: GNGGGGGCGGGG; match class: 1	6.88345e-06	TF:M03893_1	up in naive day6	6
TF	Factor: AP2; motif: GCCYGSGGSN	6.88345e-06	TF:M08867	up in naive day6	6
TF	Factor: Erg; motif: NRRSAGGAAGNGG	6.89383e-06	TF:M09907	up in naive day6	6
TF	Factor: SATB2; motif: GSCGCTGTCCNNGGTGCTGN	6.90497e-06	TF:M12660	up in naive day6	6
TF	Factor: IRF-4; motif: RGGAASWGR	7.18363e-06	TF:M04818	up in naive day6	6
TF	Factor: RERE; motif: CNGCNSCNNGSRCRGSGSS; match class: 1	7.61646e-06	TF:M13129_1	up in naive day6	6
TF	Factor: Egr-1; motif: GCGGGGGCGG	7.95503e-06	TF:M01873	up in naive day6	6
TF	Factor: Pax-4; motif: NNNNNYCACCCB; match class: 1	7.98845e-06	TF:M00378_1	up in naive day6	6
TF	Factor: ZNF670; motif: SNGGGCRGRG	8.75013e-06	TF:M13124	up in naive day6	6
TF	Factor: ZNF148; motif: NNNNNNCCNNCCCCTCCCCCACCCN	9.39436e-06	TF:M09834	up in naive day6	6
TF	Factor: LKLF; motif: CNCCACCCS; match class: 1	9.51666e-06	TF:M08819_1	up in naive day6	6
TF	Factor: ZNF511; motif: GGRRGRGGCWGNG	9.90708e-06	TF:M09738	up in naive day6	6
TF	Factor: Spz1; motif: DNNGGRGGGWWNNNN	1.0201e-05	TF:M00446	up in naive day6	6
TF	Factor: ETF; motif: CCCCGCCCCYN; match class: 1	1.08251e-05	TF:M07039_1	up in naive day6	6
TF	Factor: SP1:SP3; motif: CCSCCCCCYCC	1.08358e-05	TF:M01219	up in naive day6	6
TF	Factor: SP1; motif: CCCCKCCCCC	1.23154e-05	TF:M02281	up in naive day6	6
TF	Factor: BTEB1; motif: GGGGGCGGGGCNGSGGGNGS	1.23154e-05	TF:M09723	up in naive day6	6
TF	Factor: CPBP; motif: GNNRGGGHGGGGNNGGGRN	1.23344e-05	TF:M09973	up in naive day6	6
TF	Factor: CPBP; motif: GNNRGGGHGGGGNNGGGRN; match class: 1	1.54936e-05	TF:M09973_1	up in naive day6	6
TF	Factor: KLF15; motif: RCCMCRCCCMCN; match class: 1	1.5754e-05	TF:M12160_1	up in naive day6	6
TF	Factor: AP-2alpha; motif: GCCNNNRGS	1.98753e-05	TF:M00469	up in naive day6	6
TF	Factor: VDR; motif: GGGKNARNRRGGWSA; match class: 1	2.04375e-05	TF:M00444_1	up in naive day6	6
TF	Factor: MLLT10; motif: CYNNCCNNGGNGCTG	2.05937e-05	TF:M12636	up in naive day6	6
TF	Factor: WT1; motif: NGCGGGGGGGTSMMCYN; match class: 1	2.20929e-05	TF:M05327_1	up in naive day6	6
TF	Factor: TIEG1; motif: NCCCNSNCCCCGCCCCC	2.44364e-05	TF:M12351	up in naive day6	6
TF	Factor: CP2; motif: NRRRCCGGCYNRARCCGGNN; match class: 1	2.50296e-05	TF:M12590_1	up in naive day6	6
TF	Factor: KLF15; motif: NCCMCGCCCMCN	2.85367e-05	TF:M12158	up in naive day6	6
TF	Factor: LUMAN; motif: CYCAGCYYCY; match class: 1	2.94888e-05	TF:M09729_1	up in naive day6	6
TF	Factor: AP-2; motif: MKCCCSCNGGCG; match class: 1	3.02738e-05	TF:M00189_1	up in naive day6	6
TF	Factor: ZNF532; motif: NGGRGCTGGG	3.05089e-05	TF:M12732	up in naive day6	6
TF	Factor: SP1; motif: GGGGYGGGGNS; match class: 1	3.08893e-05	TF:M01303_1	up in naive day6	6
TF	Factor: MOVO-B; motif: GNGGGGG	3.28803e-05	TF:M01104	up in naive day6	6
TF	Factor: HIC1; motif: NSNNNNTGCCCSSNN	3.28803e-05	TF:M01072	up in naive day6	6
TF	Factor: AP-2gamma; motif: GCCYNNGGS	3.47714e-05	TF:M00470	up in naive day6	6
TF	Factor: PLAG1; motif: GRGGCNNHNNNRRGGG	3.57996e-05	TF:M01778	up in naive day6	6
TF	Factor: Sp2; motif: TGGGCGCGCCCA; match class: 1	4.76364e-05	TF:M06948_1	up in naive day6	6
TF	Factor: KLF15; motif: RCCMCRCCCMCN	4.92132e-05	TF:M12160	up in naive day6	6
TF	Factor: HKR2; motif: NGNCNGAGGGMGGAGG	4.92132e-05	TF:M10172	up in naive day6	6
TF	Factor: MAZ; motif: NKGGGAGGGGRGGR; match class: 1	4.92132e-05	TF:M02023_1	up in naive day6	6
TF	Factor: Churchill; motif: CGGGNN	5.12612e-05	TF:M00986	up in naive day6	6
TF	Factor: ETF; motif: GVGGMGG; match class: 1	5.15142e-05	TF:M00695_1	up in naive day6	6
TF	Factor: SP1; motif: GGGGYGGGGNS	5.76598e-05	TF:M01303	up in naive day6	6
TF	Factor: GKLF; motif: NNNRGGNGNGGSN	5.81564e-05	TF:M07289	up in naive day6	6
TF	Factor: ZIC4; motif: NNCCNCCCRYNGYGN; match class: 1	6.0333e-05	TF:M12227_1	up in naive day6	6
TF	Factor: Sp1; motif: GGNDGGRGGCGGGG; match class: 1	6.07187e-05	TF:M04953_1	up in naive day6	6
TF	Factor: DRRS; motif: GNNGGGWGGG	7.54388e-05	TF:M10056	up in naive day6	6
TF	Factor: BCL-11A; motif: NAAAGAGGAAGTGARAN	7.6278e-05	TF:M09595	up in naive day6	6
TF	Factor: PU.1; motif: NRAAAGAGGAAGTGRNN	7.71081e-05	TF:M10073	up in naive day6	6
TF	Factor: RelA-p65; motif: BCWGGGRANNK	7.81782e-05	TF:M04811	up in naive day6	6
TF	Factor: Churchill; motif: CGGGNN; match class: 1	8.15007e-05	TF:M00986_1	up in naive day6	6
TF	Factor: ZNF511; motif: GGRRGRGGCWGNG; match class: 1	8.30007e-05	TF:M09738_1	up in naive day6	6
TF	Factor: HELIOS; motif: RNARRRGGAASTGARAN; match class: 1	8.30007e-05	TF:M09745_1	up in naive day6	6
TF	Factor: Sp1; motif: CCCCGCCCCN	8.41799e-05	TF:M00933	up in naive day6	6
TF	Factor: ETV4; motif: NCAGGAAGNN	8.8683e-05	TF:M12556	up in naive day6	6
TF	Factor: WT1; motif: GNGGGGGCGGGG	9.34931e-05	TF:M03893	up in naive day6	6
TF	Factor: ZNF614; motif: NCYCWGCCYYNNN	9.45354e-05	TF:M09862	up in naive day6	6
TF	Factor: KLF17; motif: NMCCACNCWCCCNTN	9.46971e-05	TF:M12187	up in naive day6	6
TF	Factor: Kaiso; motif: GCMGGGRGCRGS	9.79772e-05	TF:M03876	up in naive day6	6
TF	Factor: TR4; motif: ACCCCGS; match class: 1	0.000105524	TF:M04934_1	up in naive day6	6
TF	Factor: TFII-I; motif: RGAGGKAGG; match class: 1	0.000108014	TF:M00706_1	up in naive day6	6
TF	Factor: EGR1; motif: NCNCCGCCCCCGCN; match class: 1	0.000108014	TF:M07208_1	up in naive day6	6
TF	Factor: ZNF460; motif: NNACNCCCCCCNN; match class: 1	0.000108713	TF:M12313_1	up in naive day6	6
TF	Factor: LF-A1; motif: GGGSTCWR	0.00011055	TF:M00646	up in naive day6	6
TF	Factor: KLF4; motif: NNCCCCACCCNN	0.000112678	TF:M12489	up in naive day6	6
TF	Factor: SREBP-1; motif: CACSCCA	0.000118864	TF:M00749	up in naive day6	6
TF	Factor: znf580; motif: CCTACCCTYNCCTACCCY	0.000118864	TF:M12046	up in naive day6	6
TF	Factor: ZNF253; motif: SNGNSCGNGGNGCKGNN	0.000123694	TF:M13147	up in naive day6	6
TF	Factor: LKLF; motif: CNCCACCCS	0.000130018	TF:M08819	up in naive day6	6
TF	Factor: EGR1; motif: NNMCGCCCACGCNN	0.000130018	TF:M12508	up in naive day6	6
TF	Factor: SP1:SP3; motif: CCSCCCCCYCC; match class: 1	0.000136517	TF:M01219_1	up in naive day6	6
TF	Factor: KLF15; motif: NCCMCGCCCMCN; match class: 1	0.000146262	TF:M12158_1	up in naive day6	6
TF	Factor: KLF3; motif: NNNNNNGGGCGGGGCNNGN; match class: 1	0.00016104	TF:M09970_1	up in naive day6	6
TF	Factor: ZBTB10; motif: TGGGGTGCNS	0.00016784	TF:M12686	up in naive day6	6
TF	Factor: KLF4; motif: NNCCCCACCCNN; match class: 1	0.000169413	TF:M12489_1	up in naive day6	6
TF	Factor: EGR1; motif: NACGCCCACGCANW	0.000198221	TF:M03896	up in naive day6	6
TF	Factor: ETF; motif: CCCCGCCCCYN	0.000198918	TF:M07039	up in naive day6	6
TF	Factor: ZNF586; motif: CAGGCCYRGAGG; match class: 1	0.000210948	TF:M10491_1	up in naive day6	6
TF	Factor: GCMa:Erg; motif: ATGCGGGCGGAARKG; match class: 1	0.000227233	TF:M08487_1	up in naive day6	6
TF	Factor: TFII-I; motif: RGAGGKAGG	0.000228745	TF:M00706	up in naive day6	6
TF	Factor: CP2; motif: NNNNCCAGNCNN	0.000248196	TF:M07602	up in naive day6	6
TF	Factor: KLF15; motif: RGGGMGGRGNNGGGGGNGG; match class: 1	0.000248196	TF:M09968_1	up in naive day6	6
TF	Factor: ZNF644; motif: TCCWGCCTCTSN; match class: 1	0.000277381	TF:M09737_1	up in naive day6	6
TF	Factor: BTEB2; motif: GNAGGGGGNGGGSSNN; match class: 1	0.000292993	TF:M03814_1	up in naive day6	6
TF	Factor: PU.1; motif: NNNNYYYACTTCCTCTTTY; match class: 1	0.000294908	TF:M01172_1	up in naive day6	6
TF	Factor: ctcf; motif: YGGCCACCAGRKGGCRSYN	0.000303186	TF:M09890	up in naive day6	6
TF	Factor: CTCF; motif: CTGCAGTNCNNNNNNNNNNCCASYAGRKGGCRSYN	0.000311639	TF:M12964	up in naive day6	6
TF	Factor: KROX; motif: CCCGCCCCCRCCCC	0.000314061	TF:M00982	up in naive day6	6
TF	Factor: Erg; motif: NRRSAGGAAGNGG; match class: 1	0.000314061	TF:M09907_1	up in naive day6	6
TF	Factor: MLLT10; motif: CYNNCCNNGGNGCTG; match class: 1	0.000334168	TF:M12636_1	up in naive day6	6
TF	Factor: RNF96; motif: BCCCGCRGCC	0.000336271	TF:M01199	up in naive day6	6
TF	Factor: EGR1; motif: NGNGKGGGYGGNGS; match class: 1	0.000376865	TF:M09761_1	up in naive day6	6
TF	Factor: BTEB2; motif: GNAGGGGGNGGGSSNN	0.000376865	TF:M03814	up in naive day6	6
TF	Factor: ZNF740; motif: CNGCCCCCCCMCCCCC	0.000380709	TF:M12717	up in naive day6	6
TF	Factor: nerf; motif: YRNCAGGAAGYRGSTBDS	0.000381873	TF:M00531	up in naive day6	6
TF	Factor: sp4; motif: NNGNARGRGGCGGRGCNNRR	0.000393009	TF:M10072	up in naive day6	6
TF	Factor: E2F-3; motif: GGCGGGN; match class: 1	0.000395229	TF:M02089_1	up in naive day6	6
TF	Factor: ZNF253; motif: KKGCARMMGM	0.000400792	TF:M06069	up in naive day6	6
TF	Factor: CTCF; motif: NCCRSTAGGGGGCGC	0.000404391	TF:M08911	up in naive day6	6
TF	Factor: Fli-1; motif: RCAGGAAGTGR	0.00041702	TF:M07089	up in naive day6	6
TF	Factor: ZBP99; motif: GCCCMTCCCCCR	0.000422056	TF:M12057	up in naive day6	6
TF	Factor: AP-2; motif: MKCCCSCNGGCG	0.000439934	TF:M00189	up in naive day6	6
TF	Factor: Sp1; motif: GGGGCGGGGT; match class: 1	0.000454819	TF:M00008_1	up in naive day6	6
TF	Factor: CTCF; motif: NCCRSTAGGGGGCGC; match class: 1	0.000463215	TF:M08911_1	up in naive day6	6
TF	Factor: SP1; motif: NCCCCKCCCCC; match class: 1	0.000467807	TF:M07226_1	up in naive day6	6
TF	Factor: HDAC1; motif: KGCARGGTC; match class: 1	0.000478266	TF:M07041_1	up in naive day6	6
TF	Factor: Sp1; motif: CCCCGCCCCN; match class: 1	0.000478266	TF:M00933_1	up in naive day6	6
TF	Factor: PEA3; motif: NNCAGGAARNN	0.000478358	TF:M09915	up in naive day6	6
TF	Factor: HSF4; motif: CTGCMRN	0.00048472	TF:M07322	up in naive day6	6
TF	Factor: ZNF460; motif: NNACNCCCCCCNN	0.000506494	TF:M12313	up in naive day6	6
TF	Factor: ZNF142; motif: SNSCGCCCGCCCGCSCSS	0.000510157	TF:M12697	up in naive day6	6
TF	Factor: EZI; motif: GGGGAGGGGRRGGRGRRGGRRR; match class: 1	0.000555728	TF:M10151_1	up in naive day6	6
TF	Factor: RREB-1; motif: GRSDSGGGKTGGGKGG	0.000568007	TF:M07062	up in naive day6	6
TF	Factor: SPI1; motif: NNNAAAGAGGAAGTGANNNN	0.000568007	TF:M12497	up in naive day6	6
TF	Factor: NF-KAPPAB1; motif: NGGKRNTTYCCCN; match class: 1	0.000570634	TF:M08952_1	up in naive day6	6
TF	Factor: RELA; motif: GGGRMTKYCCC	0.000582248	TF:M12657	up in naive day6	6
TF	Factor: Sp1; motif: NGGGGGCGGGGYN	0.000589796	TF:M00196	up in naive day6	6
TF	Factor: SREBP-1; motif: CACSCCA; match class: 1	0.000603971	TF:M00749_1	up in naive day6	6
TF	Factor: FKLF; motif: BGGGNGGVMD	0.000603971	TF:M01837	up in naive day6	6
TF	Factor: GKLF; motif: CCTCCYN; match class: 1	0.000662425	TF:M01835_1	up in naive day6	6
TF	Factor: AP-2; motif: GSCCSCRGGCNRNRNN	0.000662425	TF:M00800	up in naive day6	6
TF	Factor: ZNF644; motif: TCCWGCCTCTSN	0.00069928	TF:M09737	up in naive day6	6
TF	Factor: SP1; motif: NCCCCKCCCCC	0.000720603	TF:M07226	up in naive day6	6
TF	Factor: Egr-1; motif: NNNNGCGKGGGYGGNRN	0.000724669	TF:M09897	up in naive day6	6
TF	Factor: Sp1; motif: NGGGGGCGGGGCCNGGGGGGGG; match class: 1	0.000758412	TF:M10071_1	up in naive day6	6
TF	Factor: Egr-1; motif: NNNNNGYGKGGGNGGGNN; match class: 1	0.000764782	TF:M09603_1	up in naive day6	6
TF	Factor: Zic3; motif: NGGGKGGTC	0.00077836	TF:M00450	up in naive day6	6
TF	Factor: LUMAN; motif: CYCAGCYYCY	0.000788722	TF:M09729	up in naive day6	6
TF	Factor: ZF5; motif: NGAGCGCGC; match class: 1	0.000804705	TF:M10111_1	up in naive day6	6
TF	Factor: Sp1; motif: NNGGGGCGGGGNN	0.000812875	TF:M00932	up in naive day6	6
[truncated: 962 more rows]

## Sheet: Legend
Dataset EV 2: Pathway enrichment analysis in naive and memory B cells at each time point
