# Supplementary material for: Competing gene regulatory networks drive naive and memory B cell differentiation
Source: Mol Syst Biol. 2026 Apr 16;22(7):1097–117. doi: 10.1038/s44320-026-00207-8 (PMC13328623; doi:10.1038/s44320-026-00207-8)
Supplement: Supplementary file 5 — Dataset EV3 [file 44320_2026_207_MOESM5_ESM.xlsx]

## Sheet: Dataset EV3
gene	logFC(plasma/GC)	unshrunk.logFC	logCPM	PValue	FDR
ZEB2	-3.40834	-3.40851	7.39191	6.59646e-09	5.38239e-05
AICDA	-3.15052	-3.15076	6.69599	7.42167e-09	5.38239e-05
CD96	-3.39139	-3.39162	7.23742	1.51611e-08	5.38239e-05
MAML3	-3.9683	-3.97093	4.20313	1.7191e-08	5.38239e-05
JAZF1	-3.39079	-3.39156	5.37052	2.03328e-08	5.38239e-05
GCNT1	-3.26457	-3.26637	4.03737	3.22296e-08	5.38239e-05
AC025164.1	-2.90802	-2.90867	5.11364	4.07868e-08	5.38239e-05
HIST1H1E	2.4096	2.40964	8.70565	4.12713e-08	5.38239e-05
AFF3	-3.55048	-3.55062	7.9287	4.18494e-08	5.38239e-05
PARP15	-2.736	-2.73612	7.24783	4.4452e-08	5.38239e-05
PIKFYVE	-2.69626	-2.69653	6.09665	5.66009e-08	5.38239e-05
PECAM1	6.75086	6.76627	4.2889	6.70785e-08	5.38239e-05
IGHV3-48	4.66113	4.6612	10.9295	7.00187e-08	5.38239e-05
HIST1H4C	3.47315	3.47319	9.79432	7.12991e-08	5.38239e-05
TP53I11	-3.64011	-3.64424	3.13186	7.81147e-08	5.38239e-05
HLA-DOA	-2.289	-2.28934	5.30859	8.0457e-08	5.38239e-05
ZFP36L1	-2.78617	-2.78625	7.86263	8.40049e-08	5.38239e-05
CNR2	-2.79983	-2.80058	4.67151	8.67253e-08	5.38239e-05
CYB561A3	-2.37395	-2.37416	6.08989	8.73106e-08	5.38239e-05
CIITA	-3.29253	-3.29314	5.51121	8.85711e-08	5.38239e-05
TRIM22	-3.66181	-3.66252	5.7557	8.97307e-08	5.38239e-05
MPEG1	-3.71633	-3.72034	3.38011	9.57234e-08	5.38239e-05
LINC02397	-2.17042	-2.17051	7.15741	9.8941e-08	5.38239e-05
TRIM34	-2.74672	-2.74785	4.06755	9.93673e-08	5.38239e-05
IL4I1	-2.86131	-2.86289	3.96923	1.03268e-07	5.38239e-05
BCL11A	-2.22769	-2.22782	6.59894	1.07242e-07	5.38239e-05
FCMR	-2.77419	-2.77428	7.93486	1.08196e-07	5.38239e-05
RRBP1	2.74924	2.74935	7.36943	1.09252e-07	5.38239e-05
IL13RA1	-3.00855	-3.01049	3.64532	1.10276e-07	5.38239e-05
HLA-DMB	-2.46101	-2.46117	6.54558	1.10402e-07	5.38239e-05
SNX10	-1.64974	-1.64993	5.3535	1.13368e-07	5.38239e-05
PARP14	-1.95301	-1.95312	6.59439	1.18148e-07	5.38239e-05
PARP9	-1.95637	-1.95653	6.05341	1.19595e-07	5.38239e-05
ELL3	-3.2496	-3.25046	4.98148	1.20725e-07	5.38239e-05
HIST2H2AC	3.64489	3.6463	5.29689	1.21219e-07	5.38239e-05
HVCN1	-3.35951	-3.35973	7.03738	1.24153e-07	5.38239e-05
CD72	-3.71249	-3.71287	6.67721	1.51843e-07	6.12252e-05
HLA-DRA	-2.16883	-2.16883	11.2042	1.53723e-07	6.12252e-05
DBF4	1.61584	1.61598	5.73637	1.56522e-07	6.12252e-05
PIK3CD	-1.98162	-1.98184	5.52985	1.58804e-07	6.12252e-05
TGFB1I1	-2.91651	-2.91896	3.34192	1.6084e-07	6.12252e-05
ARFGAP3	1.95826	1.95838	6.43849	1.69166e-07	6.28613e-05
IGHM	2.75002	2.75003	11.9066	1.82555e-07	6.54725e-05
PACS1	-1.94327	-1.9434	6.27773	1.84583e-07	6.54725e-05
DENND4C	-1.81449	-1.8149	4.50176	1.98295e-07	6.57602e-05
DTX3L	-2.25914	-2.2594	5.66091	2.09143e-07	6.57602e-05
SESN3	-2.37602	-2.37625	6.0645	2.11307e-07	6.57602e-05
CKS2	2.1063	2.10641	6.77246	2.12295e-07	6.57602e-05
ITGAX	-3.27908	-3.27956	5.81787	2.17625e-07	6.57602e-05
SYPL1	-2.59569	-2.59587	6.60561	2.2386e-07	6.57602e-05
PAX5	-2.06963	-2.06973	6.73298	2.33195e-07	6.57602e-05
JADE3	-2.41941	-2.41998	4.68085	2.37885e-07	6.57602e-05
GRK3	-1.50707	-1.50717	6.21016	2.42729e-07	6.57602e-05
DPEP2	-2.23247	-2.23352	3.92791	2.50592e-07	6.57602e-05
CLIP2	-2.12063	-2.12131	4.10682	2.5067e-07	6.57602e-05
P2RY11	-3.15551	-3.15712	4.0772	2.54038e-07	6.57602e-05
SMC4	2.37786	2.37798	6.90824	2.60044e-07	6.57602e-05
GRASP	-3.56806	-3.57165	3.27574	2.64235e-07	6.57602e-05
PIK3AP1	-1.64336	-1.64356	5.35089	2.64974e-07	6.57602e-05
PRADC1	1.9446	1.94521	4.01068	2.66692e-07	6.57602e-05
ITM2A	2.98527	2.98566	5.8286	2.66885e-07	6.57602e-05
IGKV1D-27	6.98264	7.07323	2.27548	2.67383e-07	6.57602e-05
WDFY4	-1.78352	-1.78364	6.16537	2.70137e-07	6.57602e-05
CREB3L2	2.64007	2.64041	5.66549	2.72456e-07	6.57602e-05
ARHGAP17	-2.76611	-2.76658	5.31296	2.73878e-07	6.57602e-05
ID3	-2.9205	-2.92062	7.52539	2.91022e-07	6.8818e-05
MX1	-2.38566	-2.38588	5.93291	3.09919e-07	7.15905e-05
RAB4B	-1.64354	-1.64372	5.46132	3.11921e-07	7.15905e-05
SNX9	-1.75069	-1.75088	5.69925	3.27894e-07	7.36804e-05
RUBCNL	-2.29388	-2.29414	5.67394	3.30469e-07	7.36804e-05
BIN1	-2.37522	-2.37537	6.51383	3.40185e-07	7.39604e-05
MS4A1	-3.04704	-3.04708	9.37042	3.41203e-07	7.39604e-05
LY86	-3.41339	-3.41367	6.81768	3.60836e-07	7.49501e-05
AL139020.1	-3.51037	-3.51116	5.5154	3.61813e-07	7.49501e-05
TVP23C	3.46523	3.46693	4.19192	3.62099e-07	7.49501e-05
LINC00278	-3.0277	-3.02957	3.7714	3.64978e-07	7.49501e-05
SYT17	-4.20733	-4.21012	4.25128	3.73816e-07	7.52376e-05
IGFBP4	-4.17215	-4.17475	4.31584	3.76982e-07	7.52376e-05
FOXP4	-2.0268	-2.02764	3.68788	3.8084e-07	7.52376e-05
LIMK1	-1.89559	-1.89569	6.58212	3.8713e-07	7.55243e-05
DPAGT1	1.39814	1.39829	5.44559	3.98465e-07	7.67758e-05
HIST1H2BN	2.33443	2.33524	4.04384	4.0622e-07	7.73155e-05
HIST1H1C	2.77	2.77012	7.38817	4.21143e-07	7.84022e-05
HIST1H2AE	4.862	4.86897	3.85399	4.21976e-07	7.84022e-05
TMEM159	-2.28085	-2.28136	4.67307	4.35388e-07	7.87149e-05
POLD4	-1.93145	-1.93147	8.72538	4.38293e-07	7.87149e-05
TRAF1	-2.02103	-2.02168	4.09802	4.3879e-07	7.87149e-05
STK17A	-1.60859	-1.60865	6.84008	4.51248e-07	7.94119e-05
TRAFD1	-1.72101	-1.72127	5.0125	4.52852e-07	7.94119e-05
KLHL14	1.79548	1.79571	5.36773	4.8078e-07	8.21105e-05
VKORC1L1	1.30836	1.30853	5.05033	4.89475e-07	8.21105e-05
CALR	2.14651	2.14653	9.54622	4.98083e-07	8.21105e-05
SLC39A7	1.50157	1.50168	6.03006	5.03874e-07	8.21105e-05
SPIB	-3.39878	-3.39894	7.5962	5.10949e-07	8.21105e-05
ARHGAP24	-2.71003	-2.71018	6.96476	5.1577e-07	8.21105e-05
TRAF5	-2.36683	-2.36744	4.58907	5.16496e-07	8.21105e-05
SLC9A7	-2.30811	-2.30873	4.43316	5.17408e-07	8.21105e-05
CCDC28B	-3.37535	-3.37686	4.3367	5.20513e-07	8.21105e-05
LPAR5	-2.10766	-2.10807	4.82839	5.2204e-07	8.21105e-05
LIN54	1.98037	1.9809	4.24408	5.33072e-07	8.21105e-05
CD1C	-2.93296	-2.93355	5.30658	5.35244e-07	8.21105e-05
TNIP2	-1.41016	-1.41033	5.24643	5.41204e-07	8.21105e-05
SERPINB1	-2.55419	-2.55427	7.634	5.41896e-07	8.21105e-05
STAT6	-2.10234	-2.10267	5.09406	5.4877e-07	8.23525e-05
BANK1	-2.10295	-2.10297	8.97038	5.71083e-07	8.3603e-05
TMED9	1.83708	1.83712	7.88769	5.72759e-07	8.3603e-05
SNX2	-1.4643	-1.46434	7.33391	5.78015e-07	8.3603e-05
PGLS	-1.59042	-1.59048	6.88772	5.83252e-07	8.3603e-05
DENND2D	-2.17364	-2.17427	4.37169	5.83887e-07	8.3603e-05
JAKMIP2	-2.03872	-2.03979	3.38283	5.95807e-07	8.38801e-05
LIME1	5.11576	5.11655	6.95329	5.96572e-07	8.38801e-05
SIGLEC6	-3.29904	-3.30116	3.84468	6.06169e-07	8.44686e-05
BMP2K	-2.10744	-2.10752	7.26296	6.23872e-07	8.61661e-05
ZYX	-1.32254	-1.3226	6.81434	6.53139e-07	8.896e-05
IGLV3-1	3.08843	3.08844	11.735	6.55501e-07	8.896e-05
CDK5R1	-3.84774	-3.86112	1.86714	6.6962e-07	9.00927e-05
TNF	-3.37766	-3.38051	3.58284	6.90665e-07	9.05143e-05
POLE3	1.8525	1.85274	5.33397	6.92626e-07	9.05143e-05
GANAB	1.65728	1.65747	5.36442	7.03228e-07	9.05143e-05
CD37	-2.6106	-2.61062	9.86807	7.14531e-07	9.05143e-05
TUBB4B	2.86108	2.86121	7.36516	7.16624e-07	9.05143e-05
ALPK1	-1.80306	-1.80377	3.72298	7.19221e-07	9.05143e-05
BTG1	-1.86082	-1.86083	9.6501	7.28923e-07	9.05143e-05
FAM117B	-1.93585	-1.93654	4.07531	7.29018e-07	9.05143e-05
DDX60L	-2.75523	-2.75741	3.11871	7.30702e-07	9.05143e-05
CKAP5	1.49605	1.49617	5.84376	7.40385e-07	9.05143e-05
CD83	-3.70493	-3.70557	5.87237	7.43253e-07	9.05143e-05
TNFSF4	-3.6798	-3.68545	2.74398	7.48288e-07	9.05143e-05
KNL1	1.96826	1.96848	5.51416	7.51248e-07	9.05143e-05
AC004585.1	-4.10696	-4.10846	5.05286	7.5513e-07	9.05143e-05
DDX60	-3.0512	-3.05599	2.35675	7.59747e-07	9.05143e-05
TTN	-3.04639	-3.04685	5.66144	7.76937e-07	9.09688e-05
CALHM6	-1.45511	-1.45546	4.59095	7.84053e-07	9.09688e-05
CCND2	3.00966	3.00975	8.23324	7.84181e-07	9.09688e-05
CD52	-1.84585	-1.84586	10.4737	7.88262e-07	9.09688e-05
PDIA3	1.5438	1.54382	8.33783	7.96154e-07	9.09688e-05
SP100	-1.51706	-1.51708	8.36281	7.98534e-07	9.09688e-05
MTHFD1L	1.8288	1.82918	4.58636	8.04983e-07	9.09689e-05
ZFAS1	-1.42309	-1.42312	7.76187	8.1359e-07	9.09689e-05
ELF4	-1.84558	-1.84657	3.27354	8.21547e-07	9.09689e-05
LIMD2	-1.81402	-1.81403	9.33731	8.23249e-07	9.09689e-05
PTGS1	-3.28159	-3.28508	3.17783	8.30665e-07	9.09689e-05
SURF4	1.82639	1.82651	6.26747	8.3451e-07	9.09689e-05
PIK3C2B	-1.83748	-1.83786	4.59588	8.39336e-07	9.09689e-05
L1CAM	-3.60099	-3.60949	2.12167	8.54206e-07	9.19165e-05
CD84	-2.40321	-2.40423	3.91305	8.59858e-07	9.19165e-05
CLECL1	-2.37239	-2.37252	6.74943	9.03081e-07	9.55716e-05
LINC01215	-2.77152	-2.77307	3.63028	9.1046e-07	9.55716e-05
BIRC3	-2.1066	-2.10666	7.63033	9.12422e-07	9.55716e-05
LAMC1	2.14591	2.1464	4.59897	9.24969e-07	9.624e-05
ZEB2-AS1	-4.46561	-4.4888	1.65159	9.59591e-07	9.88236e-05
TTC39C	-2.74643	-2.74676	5.83431	9.62465e-07	9.88236e-05
CENPM	2.43051	2.43075	6.01356	9.69468e-07	9.88921e-05
SNAP23	-1.20113	-1.20121	5.98447	9.85272e-07	9.90407e-05
ARMH1	-3.39419	-3.39569	4.73795	9.85859e-07	9.90407e-05
MX2	-3.91229	-3.91526	4.04661	9.90347e-07	9.90407e-05
SCIMP	-3.78284	-3.78388	5.37303	1.00539e-06	9.90407e-05
MTHFR	-1.29271	-1.29298	4.45397	1.01273e-06	9.90407e-05
FES	-2.34988	-2.35018	5.54004	1.02048e-06	9.90407e-05
OFD1	-1.73231	-1.73254	5.22936	1.02219e-06	9.90407e-05
GAS5	-1.48101	-1.48103	8.12899	1.02993e-06	9.90407e-05
AC108879.1	-3.41267	-3.42315	1.95188	1.03242e-06	9.90407e-05
DLGAP1-AS1	-2.49327	-2.49479	3.37725	1.0474e-06	9.90407e-05
GRINA	-1.21363	-1.21367	7.10828	1.05289e-06	9.90407e-05
TSPAN33	-1.63201	-1.63208	6.63855	1.06422e-06	9.90407e-05
TAF5	1.73136	1.73203	3.62135	1.06708e-06	9.90407e-05
IL10	-3.07723	-3.08425	1.84887	1.06832e-06	9.90407e-05
ABRAXAS1	-1.64921	-1.64972	3.96954	1.06867e-06	9.90407e-05
INSIG1	1.24369	1.24372	7.62631	1.07246e-06	9.90407e-05
PDCD1	-3.05217	-3.05442	3.45148	1.10628e-06	0.000101563
NUCB2	2.34923	2.34939	6.59499	1.13821e-06	0.000103483
PDLIM2	-2.08783	-2.08843	4.22575	1.14875e-06	0.000103483
EBNA1BP2	1.81575	1.81591	5.95993	1.15298e-06	0.000103483
PRAG1	-2.84439	-2.84507	4.85982	1.15372e-06	0.000103483
IZUMO4	-1.9174	-1.91821	3.62871	1.17999e-06	0.000105045
PIGK	1.28127	1.2815	4.63997	1.19148e-06	0.000105045
PTPN6	-1.69595	-1.69598	7.88341	1.19856e-06	0.000105045
DENND11	-2.02491	-2.02585	3.55833	1.20117e-06	0.000105045
TIMM17A	1.2398	1.23985	6.69436	1.20699e-06	0.000105045
AC009570.2	7.49044	7.55242	2.98085	1.21386e-06	0.000105045
IFIT2	-3.89295	-3.90057	2.75168	1.21825e-06	0.000105045
LTB	-3.62502	-3.62506	9.60865	1.22687e-06	0.000105207
MBNL1-AS1	-2.21239	-2.21395	3.11093	1.23715e-06	0.000105509
AC079163.2	-3.74556	-3.75532	2.04279	1.27685e-06	0.000108303
CCDC88A	1.49	1.49011	5.95824	1.29645e-06	0.000109059
B4GALT2	2.21306	2.21451	3.09666	1.30296e-06	0.000109059
PIP4K2A	-1.47558	-1.47567	6.28264	1.30956e-06	0.000109059
PDIA6	2.25209	2.25212	8.81128	1.31496e-06	0.000109059
DALRD3	-1.34591	-1.3461	4.95756	1.32158e-06	0.000109059
FOXP4-AS1	-3.48753	-3.49624	1.98052	1.32769e-06	0.000109059
SATB1-AS1	-3.35461	-3.35832	3.15313	1.36101e-06	0.000110675
SNHG32	-1.24167	-1.24176	5.9621	1.36691e-06	0.000110675
PPM1M	-1.35338	-1.35357	5.02431	1.36864e-06	0.000110675
SCML4	-3.41677	-3.42054	3.27624	1.37766e-06	0.000110831
RHOC	-2.31112	-2.31125	6.72889	1.39686e-06	0.000111799
POP7	1.18759	1.18768	5.81837	1.41204e-06	0.000112437
SP110	-1.40307	-1.40312	7.0729	1.42325e-06	0.000112482
IFITM2	-1.50608	-1.5061	8.05744	1.42702e-06	0.000112482
RBL1	1.55217	1.55246	4.71476	1.43649e-06	0.00011266
AC007381.1	-4.30643	-4.30837	4.89671	1.45243e-06	0.000112973
RNF144B	-3.06842	-3.07085	3.32705	1.45803e-06	0.000112973
TMPO	2.04798	2.04809	6.65147	1.46221e-06	0.000112973
KIF20B	2.16973	2.16992	5.97722	1.47467e-06	0.000113375
CMC2	1.39903	1.39912	6.041	1.50302e-06	0.000114631
SNN	-3.07328	-3.07461	4.15137	1.50569e-06	0.000114631
IGHV4-59	4.22192	4.22196	10.6167	1.51409e-06	0.000114711
RTN3	1.43499	1.43508	6.31392	1.5292e-06	0.0001148
DHRS9	-1.98795	-1.98804	6.9139	1.53442e-06	0.0001148
HDAC9	-1.20998	-1.21003	6.96587	1.54485e-06	0.0001148
TMED5	1.52683	1.5269	6.75733	1.55881e-06	0.0001148
ARRDC2	-2.08297	-2.08369	3.99996	1.56009e-06	0.0001148
IGLV2-14	3.55084	3.55085	12.1809	1.56771e-06	0.0001148
SPI1	-1.31824	-1.31829	6.82964	1.57284e-06	0.0001148
AC083837.1	-4.39657	-4.40831	2.55935	1.57885e-06	0.0001148
ARCN1	1.60283	1.60294	6.15254	1.58147e-06	0.0001148
BEX4	-1.34542	-1.34565	4.74764	1.61445e-06	0.000116386
BRD8	1.16872	1.16895	4.47349	1.62202e-06	0.000116386
GOLIM4	1.32434	1.32456	4.74386	1.62569e-06	0.000116386
PHF11	-1.03631	-1.03639	5.86879	1.66623e-06	0.000118354
CDKL1	-2.01194	-2.01334	2.98331	1.66835e-06	0.000118354
WARS	2.11284	2.11294	6.901	1.68184e-06	0.000118664
ATAD2	1.75446	1.75463	5.68391	1.68792e-06	0.000118664
ARHGEF3	-1.15103	-1.15113	5.70039	1.71137e-06	0.000119773
BCL6	-2.46951	-2.47017	4.86023	1.72575e-06	0.00012024
TUBA1C	2.08734	2.08751	6.11424	1.73426e-06	0.000120296
MORF4L2	2.30727	2.30741	6.53256	1.75744e-06	0.000121364
YIF1B	1.16865	1.1687	6.63139	1.76742e-06	0.000121516
TBL2	1.6207	1.62107	4.37356	1.79636e-06	0.000122848
PEA15	-2.10653	-2.10673	6.06646	1.80261e-06	0.000122848
PIEZO1	1.54561	1.54598	4.25938	1.82112e-06	0.000122848
ZC3H12D	-2.32525	-2.32623	3.84112	1.82313e-06	0.000122848
CLN6	1.36837	1.36865	4.4859	1.83115e-06	0.000122848
MEI1	1.83895	1.83914	5.65368	1.83402e-06	0.000122848
EIF4EBP1	1.5786	1.57873	5.77638	1.86739e-06	0.00012373
HLA-DPB1	-2.38693	-2.38694	10.0066	1.87798e-06	0.00012373
IL7	-2.76918	-2.77077	3.72506	1.88069e-06	0.00012373
GBF1	1.03205	1.03212	5.93737	1.88375e-06	0.00012373
KIF9-AS1	-2.08249	-2.08337	3.70362	1.89176e-06	0.00012373
CEP152	1.19696	1.19719	4.48236	1.901e-06	0.00012373
SPCS1	2.02953	2.02956	8.69424	1.91384e-06	0.00012373
GPSM3	-1.47197	-1.472	7.85984	1.92512e-06	0.00012373
LMNB1	2.03887	2.03899	6.51268	1.92596e-06	0.00012373
MSTO1	1.72004	1.72052	4.24266	1.93055e-06	0.00012373
SELENOI	1.17244	1.17268	4.38898	1.93899e-06	0.00012373
FKBP4	2.17659	2.17687	5.63258	1.94599e-06	0.00012373
KDELR1	1.27009	1.27013	7.41823	1.95025e-06	0.00012373
CCDC151	-2.92236	-2.92589	3.32154	1.95887e-06	0.000123774
LINC01138	-2.27236	-2.27429	2.82103	1.97622e-06	0.000124367
MAGT1	1.13461	1.13469	5.87595	1.99302e-06	0.00012492
EGLN2	-1.19035	-1.19046	5.62721	2.00153e-06	0.000124952
UBAC2	-1.71146	-1.71172	5.0411	2.01047e-06	0.00012501
WAC-AS1	-1.18474	-1.18495	4.71392	2.03709e-06	0.000126003
LARGE2	-4.23574	-4.24449	3.20229	2.04961e-06	0.000126003
SPRED2	-3.33703	-3.34545	1.89515	2.05842e-06	0.000126003
GLUL	-1.54657	-1.5469	4.50129	2.05874e-06	0.000126003
LYL1	-2.0608	-2.06092	6.50856	2.12983e-06	0.000129413
ITGB2-AS1	-2.30329	-2.30367	5.16689	2.13103e-06	0.000129413
CASP3	2.17668	2.17683	6.3205	2.15702e-06	0.000130483
IL6R	3.70341	3.70539	4.21055	2.19041e-06	0.000131991
COMMD6	-1.22763	-1.22765	8.12864	2.2055e-06	0.00013239
KMT5A	1.0566	1.05674	4.96291	2.21878e-06	0.000132481
IGHV3-20	2.94468	2.94478	7.7543	2.23564e-06	0.000132481
PCED1B	-1.33037	-1.3304	7.34125	2.23655e-06	0.000132481
RBM47	1.62116	1.62127	6.14624	2.24098e-06	0.000132481
DRAM2	-1.29565	-1.29571	6.67505	2.25981e-06	0.00013263
CCSER2	-1.32995	-1.33017	4.85967	2.2605e-06	0.00013263
RCBTB2	1.46436	1.46485	3.85582	2.29441e-06	0.000133295
CNPY2	1.30724	1.30728	7.13304	2.29692e-06	0.000133295
PIK3R6	-1.71695	-1.71803	3.0121	2.29746e-06	0.000133295
MARCKSL1	-2.07792	-2.078	7.25397	2.32429e-06	0.000134353
SLC30A5	1.13247	1.13258	5.45416	2.35791e-06	0.000135793
TBC1D32	-1.30208	-1.30232	4.60894	2.39928e-06	0.000137667
AP000787.1	-2.15465	-2.1561	3.10536	2.41067e-06	0.000137815
LINC01094	-3.03377	-3.04008	1.95524	2.42637e-06	0.000138206
HOOK1	2.37459	2.376	3.32293	2.44796e-06	0.000138461
SLC6A9	6.96734	7.14778	0.797573	2.44859e-06	0.000138461
ALOX12-AS1	-1.09312	-1.09332	4.51525	2.46183e-06	0.000138707
UCP2	-1.77157	-1.77159	8.73423	2.47895e-06	0.000139169
GRAMD1B	-3.36151	-3.36715	2.50159	2.49832e-06	0.000139641
BCAS4	-2.63558	-2.63589	5.85912	2.51323e-06	0.000139641
AC009121.3	-3.28616	-3.30421	1.37967	2.51977e-06	0.000139641
SEC24D	3.4186	3.41896	6.35622	2.52391e-06	0.000139641
SOCS1	-1.76546	-1.76551	7.73126	2.5321e-06	0.000139641
CLCC1	1.40886	1.40915	4.45554	2.55439e-06	0.000139745
CR2	-3.13925	-3.14358	2.87103	2.5579e-06	0.000139745
GPSM2	2.77527	2.77706	3.37845	2.56308e-06	0.000139745
STX7	-1.6542	-1.65426	7.12596	2.56979e-06	0.000139745
RAB11FIP1	-1.52061	-1.52075	5.64168	2.59399e-06	0.000140571
TSPOAP1-AS1	-1.52779	-1.52812	4.47328	2.60907e-06	0.000140899
VKORC1	1.25602	1.25609	6.39246	2.63371e-06	0.000141369
ABHD3	1.16068	1.16079	5.41524	2.63589e-06	0.000141369
MTURN	-2.49824	-2.50055	2.83357	2.64522e-06	0.000141383
PTK2	-3.74062	-3.74291	4.41547	2.66403e-06	0.000141609
SLC38A10	1.52079	1.52092	5.70179	2.67196e-06	0.000141609
TMEM35B	-0.966957	-0.967066	5.21338	2.67666e-06	0.000141609
ORAI1	-1.03628	-1.03635	5.8789	2.72988e-06	0.00014371
LACTB	-1.27159	-1.27171	5.65164	2.73787e-06	0.00014371
TMX2	1.12428	1.12438	5.54205	2.744e-06	0.00014371
CACNA1A	-4.21458	-4.22269	3.03829	2.78548e-06	0.000144941
IGHV3-7	3.89525	3.89528	10.6396	2.78609e-06	0.000144941
ICAM2	1.41673	1.4169	5.25454	2.81288e-06	0.000145849
MGAT1	1.07114	1.07121	5.98682	2.8588e-06	0.000147387
HIST1H2BC	4.18351	4.18543	4.76766	2.86143e-06	0.000147387
PIGT	1.11852	1.11863	5.48004	2.89306e-06	0.000148483
SLC43A3	2.54482	2.54587	4.08952	2.90916e-06	0.000148483
ARHGAP11B	2.97044	2.9725	3.41836	2.91124e-06	0.000148483
SH3TC1	-1.07183	-1.07192	5.68229	2.96109e-06	0.000150534
CHST12	1.75599	1.75613	5.83909	2.99009e-06	0.000151514
PLAC8	-1.06403	-1.06411	6.02112	3.02519e-06	0.000152411
UST	-3.89674	-3.89951	4.10046	3.03738e-06	0.000152411
CSK	-1.14477	-1.14479	8.18611	3.06208e-06	0.000152411
CPQ	-2.12142	-2.12205	4.23216	3.06886e-06	0.000152411
SMC1A	1.28854	1.28862	6.1262	3.07179e-06	0.000152411
CCDC141	-2.97118	-2.97221	4.4414	3.08674e-06	0.000152411
AP002075.1	-2.42625	-2.42776	3.44828	3.08842e-06	0.000152411
ANXA4	-2.22206	-2.22229	5.77213	3.08879e-06	0.000152411
PLGRKT	-1.13462	-1.1347	5.98141	3.09569e-06	0.000152411
AC020914.1	-3.93441	-3.9564	1.199	3.12499e-06	0.000153316
TSPAN3	-1.1658	-1.16584	6.91104	3.13371e-06	0.000153316
IFT57	-1.28927	-1.28933	6.70178	3.15339e-06	0.000153797
RAMP1	-3.44967	-3.45095	4.64663	3.20455e-06	0.000155382
DNAJC1	2.06658	2.06669	6.65472	3.2058e-06	0.000155382
INPP5D	-1.29588	-1.29596	6.25963	3.259e-06	0.000156496
MAML2	-2.11846	-2.11913	4.32311	3.27319e-06	0.000156496
PLPP5	2.07009	2.0702	6.66129	3.27842e-06	0.000156496
QPCTL	1.28274	1.2831	3.98049	3.27882e-06	0.000156496
TP53I3	-1.19207	-1.19235	4.2348	3.27892e-06	0.000156496
CDC42EP5	-3.81661	-3.84061	0.842832	3.30597e-06	0.000157306
YIPF5	0.930653	0.930725	5.73634	3.3352e-06	0.000158214
IGHV3-53	4.0911	4.09122	8.60917	3.36541e-06	0.000158664
ITPR1	-1.43446	-1.43456	6.06801	3.36928e-06	0.000158664
TRAM1	2.36373	2.3638	7.73228	3.37518e-06	0.000158664
RIPOR1	-1.27114	-1.27134	4.81198	3.41047e-06	0.000159549
TMEM131L	-1.45943	-1.45956	5.67906	3.42399e-06	0.000159549
PPP1R18	-1.07527	-1.0753	7.13519	3.42468e-06	0.000159549
EPB41L4A-AS1	-1.18522	-1.18535	5.32079	3.44107e-06	0.000159835
TMSB4X	-1.35742	-1.35742	12.5445	3.46913e-06	0.000160661
NOTCH2	-1.14906	-1.14923	4.90599	3.48733e-06	0.000160662
CD74	-1.57162	-1.57162	12.8354	3.48974e-06	0.000160662
PXMP2	1.05424	1.05442	4.78931	3.50143e-06	0.000160726
CCDC47	0.958157	0.958209	6.24547	3.52392e-06	0.000161284
AC024610.2	5.35648	5.50682	-0.599148	3.54563e-06	0.000161554
GMIP	-1.11746	-1.11757	5.44483	3.55948e-06	0.000161554
VAV3	-2.2891	-2.28965	4.73239	3.56088e-06	0.000161554
IFITM3	-1.54687	-1.54696	6.48753	3.58009e-06	0.000161955
VNN2	-2.88431	-2.88569	4.04803	3.61832e-06	0.000163211
SLFN12L	1.17871	1.17902	4.13334	3.65397e-06	0.000163632
RRM2B	-1.12258	-1.1229	3.9728	3.68031e-06	0.000163632
CLCF1	-3.46453	-3.4687	3.02899	3.6809e-06	0.000163632
ROR1	-3.26947	-3.27398	2.85305	3.68246e-06	0.000163632
DDX58	-1.18298	-1.18328	4.23647	3.69014e-06	0.000163632
GPR18	-4.82121	-4.82629	4.11188	3.69055e-06	0.000163632
EIF4A3	1.65157	1.65167	6.29802	3.72682e-06	0.000164772
SEMA7A	-2.70168	-2.70415	2.97393	3.74158e-06	0.000164957
SEC63	1.24956	1.24961	6.85204	3.75621e-06	0.000165136
CMIP	-1.47047	-1.47065	5.24244	3.77605e-06	0.000165542
ABCB8	1.14561	1.14584	4.48873	3.81616e-06	0.000166832
MTPN	-1.27082	-1.27085	7.58062	3.82767e-06	0.000166867
DENND5B	1.5648	1.56489	6.3004	3.85407e-06	0.00016755
CBLN3	-2.53755	-2.54084	2.342	3.89939e-06	0.000168628
FANCA	1.39245	1.39283	4.02638	3.90561e-06	0.000168628
SDF4	1.05039	1.05043	6.77865	3.91608e-06	0.000168628
KIF18A	2.55428	2.55549	3.70936	3.92946e-06	0.000168628
MTDH	1.28931	1.28932	8.93285	3.94709e-06	0.000168628
TMC8	-0.933278	-0.933339	5.98113	3.96103e-06	0.000168628
TXNDC15	1.51736	1.51745	6.18745	3.98409e-06	0.000168628
COL19A1	-1.34902	-1.34915	5.88484	3.98524e-06	0.000168628
EVL	-1.51515	-1.51522	6.67177	3.99212e-06	0.000168628
DENND1C	-1.03992	-1.04003	5.38777	4.01795e-06	0.000168628
NCR3	-3.05525	-3.05742	3.64107	4.02417e-06	0.000168628
SMAGP	-2.66967	-2.67085	3.88854	4.02688e-06	0.000168628
FAM53B	-1.60248	-1.60273	4.96036	4.02882e-06	0.000168628
SATB1	-3.02933	-3.03127	3.5762	4.03013e-06	0.000168628
STBD1	4.17963	4.19019	2.28238	4.06138e-06	0.000169481
EIF4G1	1.12726	1.12731	6.82575	4.07288e-06	0.000169508
HNRNPAB	1.80951	1.80959	7.07657	4.14518e-06	0.000171098
RRP1	1.16476	1.16494	4.911	4.14966e-06	0.000171098
PCNT	1.15015	1.15035	4.57913	4.15025e-06	0.000171098
SASS6	2.20649	2.20712	4.32998	4.16941e-06	0.000171098
RGS6	3.68558	3.69886	1.45649	4.19695e-06	0.000171098
LBH	-2.62873	-2.6289	6.67465	4.20366e-06	0.000171098
LHFPL6	-3.03987	-3.04761	1.66412	4.20619e-06	0.000171098
TLR10	-1.69796	-1.69818	5.28523	4.21003e-06	0.000171098
MEF2C	-1.2801	-1.28011	9.46264	4.22256e-06	0.000171098
CEP78	2.0787	2.07935	4.08571	4.23136e-06	0.000171098
BRI3BP	1.10285	1.10294	5.7892	4.23168e-06	0.000171098
CDK2AP2	1.25919	1.25921	8.00277	4.32079e-06	0.000173864
SRM	2.55146	2.55154	7.75188	4.32237e-06	0.000173864
AC023590.1	-3.01172	-3.01278	4.58869	4.37803e-06	0.00017565
LMTK2	1.34304	1.34343	3.97205	4.39694e-06	0.000175956
TNFRSF13C	-1.5809	-1.58112	5.44302	4.4105e-06	0.000176048
FAM49A	-1.32566	-1.32576	5.80204	4.4268e-06	0.000176248
PARP8	-1.75876	-1.75914	4.5168	4.44616e-06	0.000176568
FBXO44	-1.45574	-1.45617	3.98687	4.46126e-06	0.000176718
NUP35	1.75838	1.75977	2.73206	4.47945e-06	0.000176989
IKZF3	-0.915027	-0.915056	7.03245	4.51094e-06	0.000177102
TESPA1	-1.96326	-1.96395	3.91195	4.51214e-06	0.000177102
SCG5	3.57678	3.59235	0.999592	4.51635e-06	0.000177102
HMOX1	-1.33838	-1.33847	6.11979	4.53758e-06	0.000177489
C11orf80	1.04427	1.04445	4.61405	4.55448e-06	0.000177495
DHDDS	0.905724	0.90587	4.67547	4.56049e-06	0.000177495
WWOX	2.06043	2.06065	5.63937	4.58673e-06	0.000177873
SRSF2	1.11154	1.11156	7.79732	4.59298e-06	0.000177873
UBR5-AS1	-2.31064	-2.31311	2.70376	4.60518e-06	0.000177903
ARRDC1	-1.01531	-1.01542	5.27308	4.65723e-06	0.00017947
GABARAPL2	-1.15183	-1.15185	8.00591	4.69041e-06	0.000180303
HIP1R	-1.63904	-1.63928	5.02997	4.7176e-06	0.00018068
L3MBTL3	-1.86527	-1.86616	3.4391	4.72337e-06	0.00018068
AC008083.3	-1.63705	-1.63722	5.52826	4.74897e-06	0.00018115
PTPRCAP	-1.65127	-1.6514	6.03375	4.76407e-06	0.00018115
SETD2	-0.923417	-0.92347	6.22357	4.77047e-06	0.00018115
GIPC1	-1.3168	-1.31731	3.54729	4.79955e-06	0.000181232
GOT1	1.16396	1.16412	5.0406	4.80353e-06	0.000181232
IRAK1	0.934386	0.934491	5.2015	4.80745e-06	0.000181232
MEF2A	-0.97739	-0.977411	7.6516	4.82784e-06	0.000181562
GRAP2	-2.82605	-2.82782	3.55318	4.89972e-06	0.000183822
MPHOSPH9	0.934286	0.934404	5.02591	4.93292e-06	0.000184624
HIST4H4	3.58235	3.58676	2.87897	4.94556e-06	0.000184654
C9orf139	-1.89771	-1.89877	3.22581	4.97415e-06	0.000185032
FOXRED1	1.54841	1.54866	4.93184	4.97939e-06	0.000185032
ZNFX1	-1.26236	-1.26257	4.70472	5.02024e-06	0.000185044
SYVN1	1.12311	1.12317	6.34305	5.02582e-06	0.000185044
PLAAT2	8.67499	9.40774	0.733672	5.02802e-06	0.000185044
LIN52	1.22743	1.22761	4.87265	5.03345e-06	0.000185044
TFEB	-1.14185	-1.14195	5.59292	5.03901e-06	0.000185044
SLC2A3	-1.7409	-1.74101	6.31446	5.05696e-06	0.000185267
SNX8	-1.08949	-1.08954	6.47536	5.0884e-06	0.000185983
ARMCX3	1.16866	1.16873	6.05341	5.14649e-06	0.000187611
LINC02812	-3.05488	-3.05964	2.35409	5.19009e-06	0.000187611
CANX	2.29472	2.29477	8.08151	5.1923e-06	0.000187611
AURKAIP1	1.00514	1.00516	7.58728	5.19249e-06	0.000187611
LST1	-3.02607	-3.02952	2.91443	5.19305e-06	0.000187611
FAM177B	-2.53126	-2.53311	3.52723	5.28335e-06	0.00019001
STAT5A	-1.25341	-1.25375	4.02554	5.2838e-06	0.00019001
IL16	-1.46315	-1.46318	7.47569	5.31623e-06	0.000190737
IFNGR1	-1.60113	-1.60124	6.1195	5.36499e-06	0.000191799
DERL2	1.19056	1.19062	6.34261	5.37255e-06	0.000191799
STAG3	-2.39486	-2.39516	5.83452	5.38304e-06	0.000191799
GTF2A1	2.92509	2.92558	5.3995	5.40794e-06	0.000191799
NUB1	-1.27301	-1.27314	5.41071	5.41065e-06	0.000191799
TNFSF12	-3.27946	-3.28036	4.98897	5.43149e-06	0.000191799
CYP20A1	0.914018	0.914148	4.83896	5.43186e-06	0.000191799
KDELR2	3.29566	3.29577	8.01993	5.47932e-06	0.000193038
IMMP1L	0.840386	0.840488	5.07376	5.51888e-06	0.000193702
AAAS	0.942888	0.942995	5.2022	5.523e-06	0.000193702
NMI	-1.59154	-1.59178	4.97605	5.56253e-06	0.000194651
MYL12B	-1.02846	-1.02848	8.12151	5.61364e-06	0.00019598
RNASEH1	0.969773	0.969851	5.72811	5.62563e-06	0.00019598
RELL2	-1.36102	-1.36151	3.6707	5.68399e-06	0.000197134
EDEM3	1.23066	1.2308	5.24199	5.68402e-06	0.000197134
SIVA1	1.42998	1.43004	6.82913	5.73609e-06	0.000197731
SHOC1	-2.5309	-2.53625	1.78946	5.74182e-06	0.000197731
ASF1A	1.27286	1.27303	5.04733	5.7446e-06	0.000197731
POU2F2	-1.22943	-1.22945	8.62882	5.75701e-06	0.000197731
BUB3	1.58588	1.58593	7.27076	5.76458e-06	0.000197731
TMEM39A	1.83704	1.83732	5.03681	5.80637e-06	0.00019835
GIPC3	-3.14741	-3.16077	1.11215	5.82494e-06	0.00019835
APMAP	0.979237	0.979372	4.91325	5.82714e-06	0.00019835
ARID3B	0.90128	0.901421	4.72939	5.8433e-06	0.00019835
EIF2AK3	1.82328	1.82342	6.06924	5.84617e-06	0.00019835
LILRB1	-1.31705	-1.3172	5.2857	5.89381e-06	0.000199533
ZBTB18	-1.78416	-1.7858	2.5374	5.93894e-06	0.000200078
BSCL2	1.55698	1.55714	5.51676	5.95297e-06	0.000200078
PPP1R16B	-1.15801	-1.15809	6.00072	5.96486e-06	0.000200078
USP32	-1.19441	-1.19453	5.43295	5.9779e-06	0.000200078
SEC23A	0.895493	0.895606	5.02168	5.98862e-06	0.000200078
SP140L	-1.00064	-1.0007	5.97638	5.99696e-06	0.000200078
GOSR2	1.14034	1.14044	5.66071	5.99965e-06	0.000200078
HMGA1P4	-1.08298	-1.08323	4.21767	6.06276e-06	0.000201751
LDHA	1.96235	1.96238	8.92065	6.14021e-06	0.00020358
PLEKHA2	-1.07733	-1.07742	5.72382	6.15214e-06	0.00020358
DNAAF1	6.76513	6.84591	1.80012	6.15683e-06	0.00020358
AL117379.1	-2.23947	-2.24466	1.41171	6.21553e-06	0.000204667
RAB13	-1.76677	-1.76704	4.98198	6.21595e-06	0.000204667
EIF1AX	1.37917	1.37923	6.61561	6.25927e-06	0.000205242
PTPN1	-1.13598	-1.13599	8.66173	6.26015e-06	0.000205242
PTPRK	-2.28639	-2.287	4.48723	6.27284e-06	0.000205242
ATG3	0.874471	0.874515	6.31875	6.29774e-06	0.000205625
NCLN	1.31562	1.31577	5.22526	6.33391e-06	0.000206374
DSN1	1.632	1.63238	4.3612	6.35515e-06	0.000206635
HCK	-2.15882	-2.15898	6.24739	6.39589e-06	0.000207302
DMD	-2.66694	-2.669	3.18333	6.40222e-06	0.000207302
ATP2A2	1.37456	1.3747	5.51303	6.52419e-06	0.000210814
AC004540.2	-4.09458	-4.11158	2.01266	6.5497e-06	0.000211201
CEPT1	-1.12588	-1.126	5.40593	6.56991e-06	0.000211336
HNRNPLL	2.02618	2.02765	2.81758	6.58098e-06	0.000211336
RASSF4	-1.6704	-1.67114	3.67353	6.61594e-06	0.000211904
ARF1	1.24072	1.24074	7.89294	6.62583e-06	0.000211904
PCED1B-AS1	-1.0767	-1.07672	7.90592	6.65414e-06	0.000212375
RABAC1	1.45555	1.45557	8.6059	6.69168e-06	0.000212937
CENPX	1.24675	1.24686	5.54872	6.69905e-06	0.000212937
NUDT7	-1.37868	-1.37937	3.19747	6.74755e-06	0.000214043
LIMS2	-2.65487	-2.65574	4.37058	6.78768e-06	0.000214879
ALG9	1.60567	1.60609	4.15041	6.83001e-06	0.000215418
NFKBIL1	-1.19074	-1.191	4.30933	6.86381e-06	0.000215418
RAB1A	0.990648	0.990695	6.42759	6.87041e-06	0.000215418
AC110611.2	-2.85305	-2.85985	1.67019	6.87119e-06	0.000215418
PDHA1	0.934188	0.934265	5.65704	6.87372e-06	0.000215418
RAB33A	-1.06078	-1.06095	4.74482	6.93328e-06	0.000216478
PIF1	2.2597	2.26054	3.93306	6.93528e-06	0.000216478
UQCC2	1.28052	1.28059	6.44677	7.00544e-06	0.000218075
AGO4	-1.52003	-1.52058	3.75924	7.03086e-06	0.000218075
ATP8A2	2.8444	2.8463	3.41011	7.03315e-06	0.000218075
UVRAG	-1.72811	-1.72819	6.71638	7.04233e-06	0.000218075
SPTBN1	0.979474	0.979517	6.54652	7.06708e-06	0.000218408
NOP53	-1.1968	-1.19682	8.02474	7.08833e-06	0.000218416
ARHGAP25	-0.981989	-0.982025	6.82448	7.09694e-06	0.000218416
CRNDE	3.04255	3.04763	2.20646	7.14474e-06	0.000218416
CHL1	-3.36091	-3.36377	3.54362	7.14632e-06	0.000218416
P4HA2	-2.18203	-2.18287	4.35723	7.1594e-06	0.000218416
LINC00926	-1.83262	-1.83268	7.26176	7.16315e-06	0.000218416
SSR2	1.25379	1.25381	8.63328	7.17658e-06	0.000218416
TBC1D10C	-1.29736	-1.29741	6.98855	7.1793e-06	0.000218416
LFNG	-2.12285	-2.12342	4.34712	7.20301e-06	0.000218423
ID2	1.25278	1.25293	5.26605	7.20751e-06	0.000218423
SYNPO	-3.18497	-3.19645	1.23882	7.24823e-06	0.000218814
TNFRSF14	-1.08197	-1.08203	6.40118	7.24848e-06	0.000218814
EMC4	1.07192	1.07197	6.74149	7.27349e-06	0.000218875
ATP5MC1	1.77752	1.77758	7.45523	7.28666e-06	0.000218875
GAS6	1.573	1.57309	6.29048	7.29257e-06	0.000218875
TNFSF10	-1.23174	-1.23191	5.02095	7.31798e-06	0.000219216
PELI2	-1.42063	-1.42158	2.89251	7.43159e-06	0.00022181
PRKCI	1.13278	1.13309	3.95998	7.43966e-06	0.00022181
PRIM1	1.17332	1.17361	4.12492	7.46843e-06	0.00022181
SUCO	0.9144	0.914506	5.1628	7.47362e-06	0.00022181
SEC24C	0.840799	0.840902	5.04895	7.48502e-06	0.00022181
FGR	-3.06243	-3.0628	5.98988	7.48985e-06	0.00022181
SRP54	2.00565	2.00575	6.69133	7.50694e-06	0.000221895
NCAPH2	1.3494	1.34975	4.15856	7.59859e-06	0.000223905
HAX1	1.05087	1.05091	6.97434	7.6036e-06	0.000223905
LAPTM5	-1.75201	-1.75202	10.0262	7.66082e-06	0.000225165
SOD2	0.951234	0.951332	5.34597	7.75057e-06	0.000227163
IGHV3-23	3.70321	3.70322	11.8382	7.76266e-06	0.000227163
MPDU1	0.899395	0.899495	5.25492	7.77249e-06	0.000227163
PIK3CG	1.64616	1.6463	5.87655	7.81377e-06	0.000227943
TUBG1	2.5338	2.53457	4.54961	7.86934e-06	0.000229136
KCNMB4	-2.40469	-2.40624	3.28112	7.89961e-06	0.000229589
MIF	1.59586	1.59587	10.0942	7.92164e-06	0.000229801
MRPS34	0.870302	0.870325	7.28948	7.97155e-06	0.000229951
EMC7	1.30417	1.30423	6.60409	7.9876e-06	0.000229951
PSMD12	0.900595	0.900644	6.25113	8.03427e-06	0.000229951
IFIT3	-3.75643	-3.78856	0.620369	8.04596e-06	0.000229951
PDLIM4	-4.75441	-4.79612	0.914616	8.04687e-06	0.000229951
CLDND1	1.67085	1.67091	6.87701	8.05468e-06	0.000229951
DIAPH2	-0.863934	-0.864018	5.39887	8.0664e-06	0.000229951
CNN2	-1.36128	-1.36131	8.02129	8.0665e-06	0.000229951
TNFAIP8L2	-1.60972	-1.61018	4.06575	8.08478e-06	0.000229951
LINC00158	-1.97107	-1.97414	1.83083	8.14189e-06	0.000229951
AC026904.1	-3.14769	-3.16473	0.737683	8.15284e-06	0.000229951
CCDC117	2.31225	2.31305	4.05312	8.16471e-06	0.000229951
FCRL1	-2.13768	-2.13799	5.48911	8.18293e-06	0.000229951
CCDC18-AS1	-1.10949	-1.10955	6.36687	8.19177e-06	0.000229951
NRCAM	-1.92839	-1.92945	3.35435	8.23202e-06	0.000229951
RAB5IF	0.894499	0.894529	6.95275	8.24807e-06	0.000229951
SKAP2	-0.854246	-0.854276	6.83933	8.24854e-06	0.000229951
AC007100.1	-4.40645	-4.42879	1.74718	8.24936e-06	0.000229951
NBEAL2	-1.33689	-1.33731	3.89753	8.2581e-06	0.000229951
AP1S2	-1.22848	-1.22855	6.28206	8.30653e-06	0.000229951
TXNRD1	0.876293	0.876338	6.31875	8.30752e-06	0.000229951
BATF	-1.56346	-1.56356	6.15438	8.32092e-06	0.000229951
TTYH3	-1.91202	-1.91333	2.93505	8.33059e-06	0.000229951
ATAD2B	-1.62718	-1.62745	4.89253	8.33186e-06	0.000229951
FRMD4B	-3.73013	-3.74224	1.74134	8.34994e-06	0.000229951
SPTY2D1	1.29788	1.29804	5.0761	8.36174e-06	0.000229951
SIL1	1.61167	1.6118	5.85815	8.37498e-06	0.000229951
AAK1	1.97309	1.9737	4.06157	8.38269e-06	0.000229951
TMED10	2.44945	2.44953	7.43345	8.39121e-06	0.000229951
ENTPD6	1.14599	1.14647	3.3614	8.39925e-06	0.000229951
UCHL5	1.4373	1.4374	6.04792	8.40823e-06	0.000229951
ZMAT3	-2.09622	-2.09661	4.85785	8.41699e-06	0.000229951
FTL	1.38644	1.38644	11.1818	8.42027e-06	0.000229951
EBF1	-1.75418	-1.75425	7.02676	8.42774e-06	0.000229951
UBA7	-1.08219	-1.08236	4.76819	8.46592e-06	0.000230589
SLC39A14	1.83954	1.84074	2.91077	8.49213e-06	0.000230594
PGP	1.35035	1.35046	5.74526	8.50044e-06	0.000230594
RHOG	-1.14074	-1.14077	7.24904	8.51043e-06	0.000230594
BMERB1	-1.6717	-1.6727	3.06668	8.54743e-06	0.000231195
KCNQ2	-4.42732	-4.48325	0.555008	8.56417e-06	0.000231248
CEACAM1	-3.17388	-3.18403	1.44492	8.60267e-06	0.000231533
USO1	1.15291	1.15295	6.80053	8.60442e-06	0.000231533
KLRK1	-3.60522	-3.62286	1.85039	8.65968e-06	0.000232231
HSPD1	1.62256	1.62259	8.16723	8.66076e-06	0.000232231
RNF144A	-3.16387	-3.16878	2.59735	8.67499e-06	0.000232231
MAPK1	-1.17588	-1.176	5.36593	8.71477e-06	0.000232362
RANGAP1	1.61761	1.61802	4.3068	8.7158e-06	0.000232362
ZNF385A	-3.84679	-3.8554	2.37537	8.72457e-06	0.000232362
USP1	1.07756	1.07763	6.0209	8.76334e-06	0.000232885
PNRC1	-1.6121	-1.61213	8.45816	8.77403e-06	0.000232885
LINC02156	-2.94655	-2.95155	2.42762	8.80773e-06	0.000233145
TCP1	1.23575	1.23581	6.57958	8.81369e-06	0.000233145
AC104078.1	-3.32405	-3.32819	2.90165	8.89874e-06	0.000234625
GBGT1	-2.0688	-2.06991	3.35668	8.89972e-06	0.000234625
RASSF2	-1.05266	-1.05271	6.48248	8.99586e-06	0.000236687
MYO7A	-2.87666	-2.8872	1.30402	9.00827e-06	0.000236687
MOB1B	-1.44291	-1.44341	3.74538	9.03009e-06	0.000236862
ATP1B3	1.16118	1.16124	6.52445	9.09192e-06	0.000238083
FANCM	1.17103	1.17136	3.89121	9.13586e-06	0.000238762
IGKV1D-33	6.84636	6.96189	1.38917	9.15466e-06	0.000238762
SMAD3	-1.70965	-1.70988	5.19612	9.17553e-06	0.000238762
XRRA1	1.1349	1.13517	4.17972	9.17939e-06	0.000238762
ILVBL	1.2083	1.20856	4.37054	9.19433e-06	0.000238762
AP1G2	-0.780728	-0.780805	5.3508	9.30574e-06	0.000241245
2026-03-01	-4.30232	-4.303	6.88723	9.33396e-06	0.000241245
ARL6IP5	-1.10314	-1.10315	8.26257	9.34005e-06	0.000241245
MACROD2	-1.68155	-1.68205	4.13255	9.35187e-06	0.000241245
IL18BP	-2.30543	-2.31028	1.60679	9.37225e-06	0.000241245
LRRK2	-2.55648	-2.55736	4.25457	9.38271e-06	0.000241245
CSE1L	1.671	1.67123	5.3243	9.43214e-06	0.000242118
DENND5A	-3.35713	-3.36488	2.11664	9.46526e-06	0.000242491
RFX5	-1.28685	-1.287	5.25609	9.47778e-06	0.000242491
ARID4B	-0.968283	-0.968315	6.97212	9.49339e-06	0.000242493
MIR222HG	-3.48354	-3.50462	0.925952	9.51662e-06	0.000242689
TNFRSF10B	-1.5784	-1.57929	3.09246	9.54751e-06	0.000243077
TSPAN32	-2.9055	-2.90807	3.186	9.56296e-06	0.000243077
SH2D3C	-0.881671	-0.881802	4.80117	9.63784e-06	0.000244394
USP14	0.862521	0.862562	6.42492	9.64611e-06	0.000244394
EI24	0.82836	0.828437	5.47533	9.68648e-06	0.000245019
IL27RA	-0.961093	-0.961231	4.92306	9.74642e-06	0.000245848
LYAR	1.55777	1.55805	4.81473	9.76397e-06	0.000245848
AC008083.2	-1.62951	-1.63019	3.57494	9.76649e-06	0.000245848
PRR13	-1.17964	-1.17966	8.0818	9.81039e-06	0.000246555
NFATC1	-1.45172	-1.45199	4.65713	9.83649e-06	0.00024663
PRMT5	1.17846	1.17865	4.86633	9.84498e-06	0.00024663
TM9SF3	1.4192	1.41927	6.36338	9.86273e-06	0.000246679
FUNDC2	0.979037	0.979089	6.34784	9.88057e-06	0.00024673
DOK7	-3.23993	-3.252	1.36544	9.9672e-06	0.000248495
DPM2	0.83908	0.83913	6.09074	1.00019e-05	0.000248932
IGHV4-31	3.59255	3.59263	9.21361	1.00449e-05	0.000248932
TTLL12	1.27997	1.28057	3.25331	1.00452e-05	0.000248932
CHEK2	1.25539	1.25566	4.30199	1.00791e-05	0.000248932
JAZF1-AS1	-4.31661	-4.38137	0.15158	1.00956e-05	0.000248932
ZDHHC21	-1.21722	-1.21739	5.05946	1.01011e-05	0.000248932
GCSAM	-2.03598	-2.03644	4.55285	1.01191e-05	0.000248932
GRHPR	-1.39421	-1.39427	6.67232	1.012e-05	0.000248932
RIPK3	-1.21031	-1.2109	3.18956	1.01549e-05	0.000248932
TNFRSF9	-3.51537	-3.52185	2.41066	1.01592e-05	0.000248932
GBP1	-1.24096	-1.24116	4.93008	1.01602e-05	0.000248932
SIAH2	1.38598	1.38611	5.57953	1.01887e-05	0.00024924
HHEX	-2.88104	-2.88141	5.84317	1.02332e-05	0.000249937
TMCC3	-2.21171	-2.21318	3.12757	1.02507e-05	0.000249972
GPRC5D	7.47192	7.88959	0.0383747	1.03277e-05	0.000251458
AL121933.2	-3.71131	-3.73117	1.47221	1.03814e-05	0.000251833
COPA	0.811259	0.811288	6.80245	1.0404e-05	0.000251833
RNFT1	-1.04783	-1.04802	4.5521	1.04155e-05	0.000251833
SNAP25	-3.61327	-3.62572	1.51545	1.04225e-05	0.000251833
SELL	-1.24796	-1.24797	9.01513	1.04238e-05	0.000251833
TOP1	1.04612	1.04613	7.8551	1.05765e-05	0.000255126
DAP	0.809015	0.809097	5.32397	1.06107e-05	0.000255557
LYRM9	-1.64247	-1.64389	2.63388	1.06958e-05	0.00025721
LYSMD3	1.33229	1.33253	4.61536	1.07254e-05	0.000257397
MAN1A2	1.0042	1.00424	6.6408	1.07366e-05	0.000257397
AC004687.1	-1.63374	-1.63379	7.56049	1.07531e-05	0.000257398
HOTAIRM1	-1.5818	-1.58244	3.61703	1.07725e-05	0.000257467
TM9SF1	1.37086	1.37098	5.6054	1.08823e-05	0.000259301
SSR3	2.72408	2.72412	8.61678	1.08824e-05	0.000259301
CPLANE1	-1.68583	-1.68653	3.54817	1.09078e-05	0.00025951
SYF2	-1.13481	-1.13486	6.69679	1.09322e-05	0.000259693
AUP1	0.881058	0.881076	7.64695	1.09572e-05	0.000259892
IL9R	-3.69891	-3.70731	2.22078	1.10616e-05	0.000261532
PTGES3	1.08601	1.08603	7.66223	1.10662e-05	0.000261532
RPS4Y1	-1.26231	-1.26233	8.58365	1.10891e-05	0.000261532
PTPRN2	-1.15209	-1.15228	4.73326	1.11101e-05	0.000261532
GSAP	-1.30379	-1.30409	4.31087	1.11196e-05	0.000261532
ARHGAP9	-1.3787	-1.37881	5.75764	1.11269e-05	0.000261532
A1BG	-1.27047	-1.27054	6.22141	1.12024e-05	0.000262912
C12orf29	1.02683	1.02712	3.90732	1.12445e-05	0.000263135
LGALS9	-2.7334	-2.73389	5.22066	1.12457e-05	0.000263135
LINC00623	-2.42066	-2.42281	2.80717	1.12707e-05	0.000263325
RCSD1	-1.6825	-1.68252	8.50603	1.13147e-05	0.000263959
ING2	1.83777	1.83887	3.07054	1.13374e-05	0.000264065
RPS27	-0.906455	-0.906456	11.3808	1.13705e-05	0.000264065
CARNS1	-2.53521	-2.53827	2.88945	1.13731e-05	0.000264065
SGCA	-4.26398	-4.31135	0.351429	1.13869e-05	0.000264065
SH3BGRL	-1.09596	-1.09598	7.59306	1.14938e-05	0.000266148
TPD52	1.92892	1.92899	7.10487	1.15175e-05	0.000266217
ANP32E	1.46546	1.46551	7.01786	1.15328e-05	0.000266217
SLC38A5	4.03359	4.03502	5.15984	1.15742e-05	0.000266217
PHC1	-1.92712	-1.92962	2.05366	1.16014e-05	0.000266217
CD19	-2.1694	-2.16943	8.32197	1.16143e-05	0.000266217
IL6ST	1.63005	1.63028	5.07006	1.16195e-05	0.000266217
SPACA9	-1.95761	-1.95847	3.59344	1.16201e-05	0.000266217
BRD3	-1.65432	-1.65499	3.65893	1.16349e-05	0.000266217
CHD3	-1.07016	-1.07043	4.06952	1.16552e-05	0.000266217
LINC02245	-1.11735	-1.11743	5.97566	1.16673e-05	0.000266217
LYSMD2	-3.77343	-3.77973	2.80628	1.16928e-05	0.000266332
ITSN2	-0.953354	-0.953382	7.14439	1.17065e-05	0.000266332
NCAPD2	1.31852	1.31863	5.80982	1.17447e-05	0.000266622
FICD	2.39435	2.39535	3.82438	1.17559e-05	0.000266622
A2ML1-AS1	-2.72776	-2.74217	0.522527	1.17705e-05	0.000266622
CAMK1D	-1.6801	-1.68022	6.10957	1.18142e-05	0.000266891
STOML2	0.914652	0.91468	7.1251	1.18166e-05	0.000266891
SSR1	3.0837	3.08387	7.11167	1.18467e-05	0.000267183
ZNF626	-1.08914	-1.08931	4.75434	1.1947e-05	0.000269058
IFRD2	1.45934	1.45963	4.75544	1.1974e-05	0.000269278
MFSD2A	3.16606	3.17599	1.25427	1.20808e-05	0.000271287
MICAL3	-1.15923	-1.15935	5.31221	1.21227e-05	0.000271837
AC104794.3	-1.7561	-1.75844	2.00708	1.21613e-05	0.000272312
SHISA2	1.65913	1.66045	2.67219	1.22082e-05	0.000272602
SELENOK	3.05488	3.05504	7.19402	1.22092e-05	0.000272602
KCNIP2	-3.11493	-3.12377	1.55613	1.22416e-05	0.000272935
MCOLN2	-3.767	-3.76926	4.13013	1.22625e-05	0.000273012
NFXL1	1.48229	1.48276	3.81749	1.22894e-05	0.000273069
NBPF14	-1.29348	-1.29383	4.05622	1.23131e-05	0.000273069
PTBP1	0.92911	0.929167	6.12451	1.23424e-05	0.000273069
SND1	1.68679	1.68683	7.59702	1.23455e-05	0.000273069
HIST1H2BG	3.23446	3.23969	2.39071	1.23526e-05	0.000273069
ADAMTS6	-1.19751	-1.19775	4.46	1.2402e-05	0.000273673
MILR1	-2.42689	-2.42805	4.03311	1.2415e-05	0.000273673
CBLB	-1.65487	-1.65518	4.74424	1.25251e-05	0.00027551
GGT7	-2.02143	-2.02331	2.58454	1.25336e-05	0.00027551
SHMT2	0.909638	0.909662	7.34094	1.25955e-05	0.000276481
AL365361.1	2.16129	2.16223	3.64057	1.26359e-05	0.000276521
MOGS	0.729801	0.729855	5.76488	1.26516e-05	0.000276521
ZNF862	-1.21101	-1.21147	3.57411	1.26628e-05	0.000276521
AC092944.1	-2.17701	-2.17804	3.65236	1.26682e-05	0.000276521
ALDH3A2	2.00617	2.00667	4.39934	1.27885e-05	0.000278758
VSIR	1.46694	1.46702	6.41625	1.293e-05	0.000281448
RBBP8	1.75476	1.75498	5.30343	1.30976e-05	0.000284683
HSPA9	1.27855	1.27861	6.69295	1.31151e-05	0.000284683
GPATCH11	-1.16177	-1.16188	5.52627	1.31775e-05	0.000285337
STX6	-0.966257	-0.966439	4.46189	1.31819e-05	0.000285337
UGCG	-0.98275	-0.982808	6.12241	1.32e-05	0.000285337
AC139149.1	-1.98075	-1.98357	1.94428	1.32638e-05	0.000286165
TNFRSF4	-1.84402	-1.84459	4.09269	1.32942e-05	0.000286165
ERCC6	-1.39879	-1.39919	4.05472	1.33161e-05	0.000286165
IGKV3OR2-268	4.0504	4.07595	0.812034	1.33544e-05	0.000286165
POLD1	1.11299	1.11329	4.05318	1.33599e-05	0.000286165
JMJD8	0.860732	0.860893	4.48781	1.33806e-05	0.000286165
VPS41	-0.93781	-0.937895	5.5176	1.33847e-05	0.000286165
UFM1	2.36137	2.36149	6.84319	1.33911e-05	0.000286165
TOM1	-1.30343	-1.30378	4.06721	1.34141e-05	0.000286165
GNG4	-2.28099	-2.28543	1.93646	1.34269e-05	0.000286165
TGFBR2	-0.798578	-0.798623	6.16994	1.3444e-05	0.000286165
KCNK6	1.55159	1.55182	4.9367	1.34758e-05	0.000286165
TDP1	0.790335	0.790471	4.55279	1.34767e-05	0.000286165
MRPL57	0.87303	0.873053	7.29367	1.36055e-05	0.00028814
LPP-AS2	-2.97181	-2.98083	1.46407	1.36067e-05	0.00028814
TFDP1	0.997959	0.998012	6.34229	1.3634e-05	0.000288328
PELO	1.00258	1.00282	4.11961	1.36708e-05	0.000288446
CCNG2	-1.1756	-1.17572	5.44003	1.37056e-05	0.000288446
XAF1	-2.95903	-2.96084	3.60948	1.37072e-05	0.000288446
PTPN12	-1.43792	-1.43814	4.9197	1.37501e-05	0.000288446
GCSH	2.59723	2.59762	5.45217	1.37593e-05	0.000288446
GAPT	-2.90809	-2.90875	4.9745	1.37609e-05	0.000288446
FH	1.01443	1.0145	6.019	1.37839e-05	0.000288446
SPATA5	1.25486	1.25516	4.17774	1.37874e-05	0.000288446
ZCCHC7	-1.41873	-1.41876	7.49293	1.38413e-05	0.000289079
DCUN1D5	0.747891	0.747938	6.02555	1.38548e-05	0.000289079
TPI1	1.06133	1.06133	9.19644	1.38905e-05	0.000289134
GTF3A	0.962507	0.962533	7.3007	1.39157e-05	0.000289134
NMRK2	-4.64372	-4.66138	2.15197	1.39222e-05	0.000289134
CEP57L1	1.22383	1.22412	4.24476	1.39315e-05	0.000289134
LETMD1	-0.739969	-0.740042	5.35324	1.39734e-05	0.000289177
ABLIM1	-1.59144	-1.59217	3.77555	1.39874e-05	0.000289177
FGGY	-1.1752	-1.17541	4.59513	1.39891e-05	0.000289177
FAM49B	-0.756424	-0.756448	6.9654	1.40152e-05	0.000289333
C16orf58	1.14863	1.14892	4.07249	1.41464e-05	0.000291654
PRKRA	1.77125	1.7715	5.09408	1.42508e-05	0.000293274
HS2ST1	0.732233	0.732297	5.52243	1.42625e-05	0.000293274
SND1-IT1	1.78784	1.79015	1.89648	1.43026e-05	0.000293711
LINC01800	-2.55096	-2.56205	0.803274	1.44095e-05	0.000295518
CD79B	-1.25724	-1.25725	8.67125	1.44435e-05	0.000295827
LINC02456	4.12453	4.15378	0.563099	1.44688e-05	0.000295956
AC011450.1	-2.22321	-2.22621	2.12437	1.45507e-05	0.000296918
DDAH2	-1.32589	-1.32602	5.50774	1.45539e-05	0.000296918
GCLM	0.80051	0.800622	4.85676	1.46023e-05	0.000297291
TWF2	-0.800988	-0.801011	7.14275	1.46278e-05	0.000297291
CEP70	2.77635	2.77962	2.65241	1.46293e-05	0.000297291
AC027097.2	-1.46784	-1.46821	4.20973	1.46544e-05	0.000297413
RTN2	-1.5971	-1.59766	3.86781	1.46932e-05	0.000297814
SLC30A7	0.934775	0.934873	5.2879	1.47872e-05	0.000299331
PYGB	1.2094	1.20967	4.26451	1.48135e-05	0.000299462
TMEM38A	-1.84742	-1.84783	4.49936	1.48404e-05	0.000299462
POLH	0.913733	0.913889	4.58857	1.48513e-05	0.000299462
ARAP2	-2.08625	-2.08639	6.39748	1.49372e-05	0.000300685
KREMEN2	-2.60166	-2.6053	2.46626	1.49504e-05	0.000300685
ATAD3A	2.32374	2.32474	3.95611	1.49759e-05	0.00030081
SCFD1	0.902617	0.902656	6.55376	1.50491e-05	0.000301891
TXNDC12	0.742586	0.742638	5.82751	1.51762e-05	0.000304049
C2orf91	-4.17547	-4.217	0.536178	1.52311e-05	0.000304758
OSBP	0.946128	0.946195	5.85399	1.52725e-05	0.000304863
PSMD8	0.880048	0.880066	7.64581	1.52754e-05	0.000304863
GABBR1	-2.1272	-2.12927	2.59751	1.53192e-05	0.000304977
DNAJB11	2.9268	2.92697	7.08955	1.53202e-05	0.000304977
VASP	-1.08955	-1.08958	7.10554	1.53749e-05	0.000305677
HIST1H4F	4.4869	4.4914	3.95948	1.53955e-05	0.000305697
GPR137B	-1.26935	-1.26966	4.27587	1.55061e-05	0.000307271
PLOD3	1.13599	1.13626	4.13957	1.55761e-05	0.000307271
ALYREF	1.92573	1.92581	7.20122	1.55772e-05	0.000307271
ZNF700	-1.07677	-1.07701	4.24114	1.5596e-05	0.000307271
ZNF581	-1.33255	-1.33265	6.04388	1.56079e-05	0.000307271
PNPLA7	-3.35703	-3.36026	3.38052	1.5621e-05	0.000307271
GHITM	1.12194	1.12197	7.50132	1.56312e-05	0.000307271
ZNF493	-1.00115	-1.00135	4.43693	1.56323e-05	0.000307271
MIATNB	-1.17453	-1.175	3.44008	1.57144e-05	0.000307346
PLEKHF2	-1.27147	-1.2716	5.46992	1.5723e-05	0.000307346
ELMOD2	0.809421	0.809578	4.38931	1.57276e-05	0.000307346
VRK1	2.00971	2.00991	5.7362	1.57322e-05	0.000307346
GSPT1	1.15473	1.15478	6.78415	1.57346e-05	0.000307346
LYPLAL1	-1.09543	-1.0955	6.09389	1.57967e-05	0.000308174
RNF149	0.874509	0.874549	6.49034	1.58625e-05	0.000308958
BET1	1.12091	1.12101	5.5641	1.58765e-05	0.000308958
PGAM1	1.33053	1.33056	7.85305	1.59855e-05	0.000310692
LINC00173	-1.36911	-1.36952	3.99125	1.60147e-05	0.000310872
NFAT5	-1.09251	-1.09259	5.86876	1.61076e-05	0.000312287
MAGI3	2.10394	2.10503	3.39919	1.61307e-05	0.000312346
TOB2	-0.84016	-0.840322	4.41057	1.61566e-05	0.000312461
ERGIC2	1.31953	1.31962	6.07704	1.61817e-05	0.000312559
NTMT1	0.912288	0.912362	5.67419	1.62656e-05	0.000313441
GAS6-AS1	-1.65911	-1.66128	1.98004	1.62803e-05	0.000313441
VAV3-AS1	-4.20665	-4.2299	1.6358	1.62876e-05	0.000313441
YWHAQ	0.89237	0.892402	6.84955	1.63116e-05	0.000313516
GALK2	0.972006	0.97213	5.0244	1.64278e-05	0.000315362
AC010247.1	-2.33287	-2.3359	2.3086	1.64557e-05	0.000315509
IKBKB	-0.858836	-0.859014	4.31424	1.65e-05	0.000315971
CEMIP2	-2.79126	-2.79205	4.76333	1.65775e-05	0.000317064
AC025211.1	3.40088	3.42779	-0.00786649	1.6619e-05	0.00031747
BID	-1.78345	-1.78351	7.26287	1.66403e-05	0.000317488
RABEP2	-1.50437	-1.50449	5.7746	1.667e-05	0.000317666
CCNC	1.53471	1.5348	6.17672	1.67823e-05	0.000319309
CTTNBP2NL	-2.07471	-2.07648	2.77981	1.68133e-05	0.000319309
TECR	1.69214	1.69218	7.48632	1.68223e-05	0.000319309
COG3	0.985578	0.985714	4.89795	1.68472e-05	0.000319309
SWAP70	-1.38877	-1.38883	6.85988	1.68585e-05	0.000319309
CASTOR1	-2.08595	-2.08806	2.4884	1.69374e-05	0.000320415
RUVBL2	1.46552	1.46563	6.06063	1.69924e-05	0.000321066
MCM8	2.04115	2.04235	3.24331	1.70507e-05	0.000321724
PTPRE	-1.05276	-1.05312	3.64502	1.70684e-05	0.000321724
TMEM147	1.28799	1.28805	6.54486	1.71382e-05	0.000322648
IGHV1-3	3.52967	3.53149	8.43804	1.72369e-05	0.000323947
LINC00426	-1.03204	-1.03215	5.4204	1.72487e-05	0.000323947
TUBB	1.65796	1.65798	9.04484	1.73303e-05	0.000325089
SRGN	1.38649	1.38651	8.36802	1.737e-05	0.000325237
HERC4	-0.692006	-0.692062	5.6435	1.73799e-05	0.000325237
TRPS1	-2.09613	-2.09668	4.41409	1.74584e-05	0.000326244
AC025171.1	-1.55128	-1.55246	2.65932	1.74902e-05	0.000326244
TADA3	-0.706238	-0.706283	5.9565	1.75222e-05	0.000326244
AC017104.1	-1.78802	-1.78943	2.71942	1.7541e-05	0.000326244
PHTF1	0.689279	0.689345	5.37256	1.75527e-05	0.000326244
NSA2	-0.814753	-0.814775	7.24715	1.75765e-05	0.000326244
BTBD2	-1.11993	-1.12027	3.85823	1.758e-05	0.000326244
POLR3H	1.21456	1.21479	4.62964	1.76125e-05	0.000326459
RUSC2	-3.10304	-3.12085	0.640565	1.76558e-05	0.000326873
ZNF32	-1.35248	-1.35282	4.1646	1.77178e-05	0.000327428
AL590666.2	2.98875	3.00025	0.849725	1.77286e-05	0.000327428
PEX16	-0.853047	-0.853119	5.60372	1.77487e-05	0.000327428
LY96	-1.04136	-1.04142	6.31892	1.78568e-05	0.000329033
SMIM13	0.972423	0.972672	4.04062	1.7974e-05	0.000330699
MYL5	-1.91317	-1.91429	3.16699	1.79896e-05	0.000330699
FAM13B	-0.797458	-0.797521	5.67591	1.80383e-05	0.000331204
GPR155	1.37087	1.37128	3.91109	1.81055e-05	0.000332049
CYTOR	0.788011	0.788027	7.72537	1.82343e-05	0.000334018
RIN3	-1.78729	-1.78764	4.72113	1.82995e-05	0.000334819
ALMS1	0.973705	0.973951	4.03158	1.83936e-05	0.000336146
ZNF197	-1.0289	-1.02928	3.55405	1.84491e-05	0.000336767
HS3ST1	-3.79695	-3.79971	3.80116	1.84962e-05	0.000337123
SIGLEC10	-2.25252	-2.25388	3.30624	1.85144e-05	0.000337123
IGHV3-21	3.4768	3.47682	10.7732	1.85335e-05	0.000337123
CASZ1	-3.71151	-3.73796	0.660384	1.85564e-05	0.000337147
SOS2	-0.716238	-0.716328	5.04259	1.86123e-05	0.00033777
CD38	3.69069	3.69148	5.81264	1.86615e-05	0.000338269
SMC6	-1.0047	-1.00475	6.42921	1.87029e-05	0.000338626
HSPA5	3.50843	3.50848	9.20505	1.87827e-05	0.000339678
TGIF1	-2.50087	-2.50186	3.97782	1.88402e-05	0.000339973
LITAF	-0.98337	-0.983388	7.81465	1.88426e-05	0.000339973
SCFD2	0.912564	0.912653	5.41966	1.8916e-05	0.000340903
AL606491.1	4.60574	4.73087	-1.00778	1.90434e-05	0.000342804
A1BG-AS1	-1.09586	-1.09623	3.67654	1.90821e-05	0.000343104
MOAP1	-0.943578	-0.943843	3.89103	1.91873e-05	0.000344498
COL9A2	-1.57904	-1.5795	4.0454	1.92038e-05	0.000344498
IGHV4-28	3.67727	3.67758	7.06216	1.92485e-05	0.000344904
THRB	-3.83086	-3.86402	0.623495	1.93352e-05	0.000345683
GLT8D1	0.723153	0.723253	4.85098	1.93467e-05	0.000345683
RNF44	-1.35311	-1.35343	4.26435	1.93717e-05	0.000345683
FMNL3	-1.94938	-1.95013	3.79079	1.93806e-05	0.000345683
ZNF529-AS1	-0.995109	-0.995441	3.66668	1.94545e-05	0.000346605
IGHV4-34	2.89168	2.8917	9.96002	1.94942e-05	0.000346736
LTA	-3.65062	-3.65229	4.43219	1.95218e-05	0.000346736
GRIK4	-3.17624	-3.18054	2.62816	1.95285e-05	0.000346736
CDCA4	2.21614	2.21667	4.68444	1.95765e-05	0.000347194
UBALD2	1.015	1.01502	7.91411	1.9658e-05	0.00034795
KRTCAP2	1.45717	1.45719	8.17539	1.96855e-05	0.00034795
BX284613.2	1.98662	1.98845	2.49631	1.9686e-05	0.00034795
BCL3	-0.877511	-0.87754	6.99639	1.9709e-05	0.000347961
GALE	0.948699	0.948939	4.11957	1.98828e-05	0.000350633
CCNB1IP1	-0.934721	-0.93482	5.28429	1.99577e-05	0.000351266
AC125611.3	2.28537	2.29769	0.0663463	1.99637e-05	0.000351266
LINC00494	-2.75216	-2.76169	1.05139	2.02097e-05	0.000355194
PEAK3	-3.04849	-3.05581	1.86	2.02909e-05	0.00035622
TRIM13	-1.05533	-1.05548	4.85172	2.03216e-05	0.000356358
IGHV2-70	3.57751	3.57761	8.52474	2.03907e-05	0.00035717
AFF1	0.831984	0.832021	6.47724	2.04399e-05	0.00035763
DOCK4	2.85213	2.87055	-0.00379205	2.05228e-05	0.000358678
ZBTB24	-0.74065	-0.740774	4.61404	2.07124e-05	0.000361153
CENPQ	1.329	1.32951	3.55191	2.07248e-05	0.000361153
SNRPG	1.1953	1.19533	7.77215	2.07338e-05	0.000361153
SHFL	-0.799283	-0.799352	5.55876	2.09549e-05	0.000364051
C15orf39	1.25619	1.25641	4.61983	2.09795e-05	0.000364051
ZNF217	-0.789933	-0.789985	5.96487	2.09854e-05	0.000364051
MPPED2	-2.33338	-2.34167	0.900094	2.09935e-05	0.000364051
HLA-DQA1	-2.20557	-2.2056	8.94448	2.10605e-05	0.000364601
LOR	-4.46596	-4.51046	0.531314	2.1072e-05	0.000364601
RGL1	-1.04021	-1.04047	4.211	2.12347e-05	0.00036672
CENPL	1.58666	1.58727	3.60716	2.12414e-05	0.00036672
FIGNL1	2.30653	2.30831	3.00929	2.13781e-05	0.000368638
AGPAT2	-1.10504	-1.10525	4.53083	2.14035e-05	0.000368638
LRPAP1	1.50223	1.50231	6.57651	2.14303e-05	0.000368638
AC026347.1	-1.38354	-1.38399	3.88428	2.1447e-05	0.000368638
COPB2	1.38417	1.38421	7.20544	2.1481e-05	0.000368817
PRKACB	-0.681749	-0.681791	6.05791	2.15122e-05	0.000368946
SIGMAR1	1.20861	1.20886	4.52509	2.15473e-05	0.000369143
SCAMP4	-1.00927	-1.00948	4.33968	2.16819e-05	0.000370603
PDE7A	-1.40307	-1.40311	7.49966	2.16884e-05	0.000370603
METTL1	1.81411	1.81538	3.0055	2.17134e-05	0.000370603
BLK	-2.05676	-2.05687	6.73216	2.17567e-05	0.000370603
RASL11A	-2.56465	-2.56784	2.60477	2.17581e-05	0.000370603
IFITM1	-1.38567	-1.38571	7.38006	2.17751e-05	0.000370603
ATP8B1	-1.47707	-1.47808	2.83327	2.18766e-05	0.00037122
SERPINB9	-1.54914	-1.54926	6.03188	2.18926e-05	0.00037122
ARHGAP12	-0.789381	-0.789525	4.51112	2.1928e-05	0.00037122
GPAA1	1.371	1.37107	6.49705	2.19431e-05	0.00037122
EPS15L1	-0.73545	-0.735546	4.95996	2.19863e-05	0.00037122
TMEM50B	0.754158	0.754224	5.53426	2.19934e-05	0.00037122
GNG10	-0.85142	-0.851478	5.89961	2.19976e-05	0.00037122
ADAP1	-2.40139	-2.40566	1.83714	2.20252e-05	0.00037122
CHD1	-0.693897	-0.693938	6.08739	2.20361e-05	0.00037122
PSMD2	0.795775	0.795806	6.81148	2.20763e-05	0.00037122
AC093010.2	-3.89022	-3.89891	2.49924	2.20963e-05	0.00037122
LINC01135	-1.62151	-1.62298	2.654	2.21116e-05	0.00037122
ALOX5	-1.52897	-1.52906	6.63755	2.21205e-05	0.00037122
MYO1C	-0.909384	-0.909503	4.97627	2.2209e-05	0.000371824
DDX18	0.839826	0.839862	6.58523	2.22634e-05	0.000371824
JADE1	1.25395	1.25425	4.20365	2.22703e-05	0.000371824
AC021678.2	1.13303	1.13348	3.4364	2.22891e-05	0.000371824
UBXN1	-1.14289	-1.14292	7.7363	2.22958e-05	0.000371824
GPR89B	0.965484	0.965823	3.58995	2.22994e-05	0.000371824
CCDC122	-1.28228	-1.28298	3.10246	2.24096e-05	0.000372486
IGHV3-74	3.82278	3.82288	8.60571	2.24147e-05	0.000372486
TNFAIP8	-0.779262	-0.779282	7.3766	2.24252e-05	0.000372486
ITPKB-IT1	-4.79397	-4.91056	0.109594	2.24568e-05	0.000372486
MIR155HG	-1.46352	-1.46356	7.16543	2.24585e-05	0.000372486
FAH	1.68862	1.6893	3.70784	2.24866e-05	0.000372557
COPG1	1.67463	1.67473	6.33832	2.25181e-05	0.000372684
HIST2H3D	2.94755	2.95585	1.24856	2.25433e-05	0.000372704
PEAK1	-1.15226	-1.15243	4.93649	2.25979e-05	0.000372823
LRRFIP1	-0.795651	-0.795668	7.5834	2.25982e-05	0.000372823
FAM102B	-1.06543	-1.06568	4.23905	2.27717e-05	0.000375287
BORA	1.23499	1.23534	3.92574	2.28885e-05	0.000376815
MBD5	-0.696947	-0.696978	6.52794	2.29201e-05	0.000376938
RFT1	1.1147	1.11492	4.44641	2.30271e-05	0.000378013
SLC46A3	-1.27963	-1.28008	3.72614	2.30339e-05	0.000378013
CHST15	2.14197	2.14244	4.74721	2.31385e-05	0.000379267
ERC1	0.70483	0.70487	6.13642	2.31737e-05	0.000379267
HIST1H1A	3.48874	3.49769	1.7642	2.31832e-05	0.000379267
CKAP2	1.97818	1.97839	5.7174	2.3369e-05	0.000381712
IGHV3-38	7.16062	7.20887	3.26405	2.34063e-05	0.000381712
NOP56	0.779513	0.779558	6.1895	2.3424e-05	0.000381712
DEK	-1.99701	-1.99711	6.68337	2.34696e-05	0.000381712
RBCK1	-0.90408	-0.904131	6.20268	2.34987e-05	0.000381712
SGTB	-0.905079	-0.905263	4.34665	2.35294e-05	0.000381712
LINC02363	1.63483	1.63661	2.21655	2.35376e-05	0.000381712
ASXL1	0.748716	0.748741	6.91961	2.35613e-05	0.000381712
MEF2C-AS2	-1.19436	-1.19481	3.54974	2.35696e-05	0.000381712
SIAH2-AS1	2.92581	2.93293	1.47527	2.35906e-05	0.000381712
SMIM14	-2.87073	-2.87107	6.19484	2.36017e-05	0.000381712
TNFSF13	-3.03237	-3.03525	3.02186	2.36796e-05	0.000382575
HSD17B14	-2.92492	-2.92977	2.28227	2.37292e-05	0.000382981
SPATA13	-1.34898	-1.3497	3.1442	2.38077e-05	0.000383792
EIF3B	0.672155	0.672186	6.48605	2.38319e-05	0.000383792
POLR3G	3.12674	3.12987	3.06224	2.38562e-05	0.000383792
LTN1	0.771176	0.771265	5.12736	2.38779e-05	0.000383792
CDC23	0.793594	0.793735	4.52405	2.39123e-05	0.000383949
CALML4	1.3634	1.36461	2.32776	2.39637e-05	0.000384248
AL589843.1	-1.71297	-1.71538	1.91753	2.39801e-05	0.000384248
HMBS	1.37477	1.375	4.82452	2.402e-05	0.000384264
AC139887.2	1.21213	1.21246	4.00163	2.40538e-05	0.000384264
AC233755.2	3.30113	3.30117	9.73552	2.4055e-05	0.000384264
SUCNR1	-4.77689	-4.83489	0.751604	2.41461e-05	0.000384674
NINJ1	-1.46563	-1.46576	5.98183	2.41668e-05	0.000384674
TP53TG1	-0.993903	-0.994058	4.77497	2.41757e-05	0.000384674
AC104389.5	-2.09557	-2.10049	1.43919	2.41792e-05	0.000384674
DDX39A	1.80407	1.80417	6.6758	2.42041e-05	0.000384677
TSBP1-AS1	-2.99354	-2.99847	2.51158	2.42694e-05	0.000385324
ACP5	-2.01453	-2.01475	6.0072	2.43302e-05	0.000385896
VAV2	-0.973182	-0.973454	3.91643	2.43828e-05	0.000386337
SERP1	1.15334	1.15335	8.97208	2.45426e-05	0.000388475
APOO	1.25764	1.25793	4.32787	2.46599e-05	0.000389693
FANCG	1.93633	1.93698	4.07817	2.46774e-05	0.000389693
PCSK7	-1.11368	-1.11381	5.22422	2.47094e-05	0.000389693
MNDA	-3.79854	-3.80642	2.63241	2.47194e-05	0.000389693
PSMC3	1.04195	1.042	6.61478	2.47776e-05	0.000389882
PLCB2	-1.47536	-1.476	3.42471	2.47877e-05	0.000389882
GUSB	1.22831	1.2284	5.84799	2.48064e-05	0.000389882
DNAJC9	1.37471	1.37483	5.77763	2.48379e-05	0.000389985
SLC52A2	0.81189	0.81197	5.35595	2.48869e-05	0.000390362
CHCHD4	1.45845	1.45904	3.56086	2.49569e-05	0.000390908
SNX22	-1.73357	-1.73388	4.85074	2.49719e-05	0.000390908
CPD	1.1006	1.10116	3.05675	2.50329e-05	0.000391471
BAZ2B	-0.961964	-0.962188	4.18604	2.52202e-05	0.000394006
RAB8B	-1.05686	-1.05695	5.6872	2.5454e-05	0.00039726
B3GALT4	-1.20176	-1.202	4.47633	2.54807e-05	0.000397281
MGAT2	1.2926	1.29272	5.52638	2.55352e-05	0.000397396
CALHM2	-0.806109	-0.806259	4.49992	2.55391e-05	0.000397396
PHF23	-0.66343	-0.663509	5.08569	2.55657e-05	0.000397415
AC136616.2	6.13071	6.33565	-0.540909	2.56e-05	0.000397551
KDM4C	-0.735409	-0.735447	6.31212	2.57303e-05	0.00039885
NOLC1	1.14508	1.14517	6.01967	2.57362e-05	0.00039885
BCL7C	-1.13297	-1.13308	5.54828	2.57603e-05	0.00039885
DNAJC3	2.81921	2.81937	6.84965	2.58475e-05	0.000399803
TVP23A	-2.18893	-2.19395	1.53058	2.58736e-05	0.000399811
LINC02202	-1.84186	-1.84269	3.51955	2.59214e-05	0.000399951
KRCC1	-0.886728	-0.886797	5.74033	2.59339e-05	0.000399951
PBX3	-1.17874	-1.17898	4.44578	2.59951e-05	0.000400499
PRUNE2	-2.58918	-2.60052	0.838097	2.61726e-05	0.000402837
DHRS3	-2.38414	-2.38564	3.29327	2.62384e-05	0.000402909
ORAI3	-1.02595	-1.02606	5.30129	2.62661e-05	0.000402909
ZMPSTE24	0.867724	0.867816	5.31968	2.62886e-05	0.000402909
TGFB2	-2.51534	-2.52249	1.25269	2.6298e-05	0.000402909
PGK1	0.933635	0.933647	8.35576	2.63252e-05	0.000402909
CORO1B	-1.11865	-1.11876	5.60135	2.63509e-05	0.000402909
LINC02099	-2.68494	-2.68763	2.7793	2.63581e-05	0.000402909
ABCE1	1.2479	1.248	5.83968	2.64306e-05	0.000403622
ITPKB	-1.47338	-1.47386	3.81949	2.64567e-05	0.000403626
CMSS1	1.9378	1.93809	5.14048	2.65559e-05	0.000404411
AC104472.4	6.13477	6.35384	-0.320576	2.656e-05	0.000404411
AC008892.1	1.83826	1.84169	1.36149	2.66111e-05	0.000404598
PSME2	1.86769	1.86773	8.3795	2.66241e-05	0.000404598
PMVK	0.921212	0.921256	6.44761	2.66624e-05	0.000404723
UFL1	0.731803	0.731843	6.21881	2.66842e-05	0.000404723
GLCCI1	1.87378	1.8738	8.40105	2.67419e-05	0.000405204
PDAP1	0.681832	0.681857	6.79915	2.68111e-05	0.000405859
NEU1	0.969273	0.969362	5.51888	2.69273e-05	0.000407223
PRCP	0.877894	0.877982	5.34268	2.69611e-05	0.00040734
RASSF3	-1.08503	-1.0853	4.14979	2.70376e-05	0.000407588
GOLT1B	1.37517	1.37531	5.48212	2.7045e-05	0.000407588
PSMD11	0.73335	0.73338	6.69547	2.70559e-05	0.000407588
ZNF91	-0.809486	-0.809578	5.20474	2.70988e-05	0.000407841
CCDC24	-3.24376	-3.24893	2.59862	2.73594e-05	0.000410804
SNX20	-1.32916	-1.32934	5.01364	2.73621e-05	0.000410804
TMEM263	1.57759	1.57776	5.53663	2.73911e-05	0.000410804
MYBBP1A	1.06502	1.06533	3.97439	2.74203e-05	0.000410804
HLA-DPA1	-1.4776	-1.47761	10.2486	2.74296e-05	0.000410804
SSRP1	0.915136	0.915182	6.4325	2.74762e-05	0.000410804
MXD3	1.67365	1.67397	4.65524	2.74896e-05	0.000410804
STX12	-0.797452	-0.797523	5.51504	2.75063e-05	0.000410804
ERAP1	1.00706	1.00719	5.01126	2.75709e-05	0.000411375
MAN1A1	1.48971	1.48974	8.17082	2.76229e-05	0.000411758
DOK1	-1.2223	-1.22238	6.0421	2.77372e-05	0.00041264
SERTAD2	-0.698562	-0.698647	5.0544	2.7746e-05	0.00041264
MRPL18	0.734609	0.734645	6.38632	2.77693e-05	0.00041264
ZNF267	-0.898298	-0.898389	5.37461	2.77878e-05	0.00041264
KMO	-2.3232	-2.32399	4.10816	2.79416e-05	0.00041453
BEX2	-1.58201	-1.58277	3.36241	2.79828e-05	0.000414744
MRPL27	0.686866	0.686914	5.87432	2.80093e-05	0.000414744
ASCL2	-2.70018	-2.70393	2.30951	2.80359e-05	0.000414745
CAPZB	-0.795739	-0.795748	8.44891	2.80735e-05	0.000414909
FAM136A	1.56004	1.56014	6.15549	2.82333e-05	0.000416742
SFMBT2	0.840592	0.84067	5.54295	2.8251e-05	0.000416742
MAP4K4	-0.856793	-0.856844	6.1183	2.83559e-05	0.000417894
GNB5	-0.921456	-0.921563	5.14578	2.84137e-05	0.000417977
SPATC1	-2.43226	-2.44161	0.820145	2.84151e-05	0.000417977
SERPINB6	-2.92985	-2.93044	5.21458	2.84725e-05	0.000418054
SNRPB	0.922102	0.922123	7.60803	2.84808e-05	0.000418054
RELA-DT	-1.20353	-1.20446	2.57478	2.85007e-05	0.000418054
G6PC3	1.05674	1.05688	5.0057	2.87262e-05	0.000420449
NDUFV2	0.94306	0.943073	8.32014	2.87425e-05	0.000420449
AC133065.1	-3.01786	-3.03892	0.409374	2.8756e-05	0.000420449
AKNA	-0.729617	-0.729659	6.13463	2.87717e-05	0.000420449
ZNF362	-0.935134	-0.935516	3.3561	2.88282e-05	0.00042088
ALDH18A1	1.00965	1.0098	4.9126	2.88891e-05	0.000421072
AL009177.1	-3.25777	-3.2867	0.22091	2.88952e-05	0.000421072
ATP2A1-AS1	1.62241	1.62316	3.44383	2.89479e-05	0.000421446
ZNF260	-0.956097	-0.956463	3.47382	2.90308e-05	0.000422259
BIN2	-0.982773	-0.982832	6.16955	2.90811e-05	0.000422597
S100A11	-0.795418	-0.795429	8.291	2.92365e-05	0.000424378
HNF1B	-2.39512	-2.4114	0.311096	2.9258e-05	0.000424378
JPT1	1.06918	1.0692	7.67011	2.93075e-05	0.000424551
DNMT1	1.01295	1.01301	6.30617	2.93244e-05	0.000424551
COPS8	0.668318	0.668365	5.83412	2.9519e-05	0.000426768
SPCS3	3.60834	3.60849	7.89694	2.95322e-05	0.000426768
IGLJ1	3.15274	3.16171	1.74358	2.95658e-05	0.000426858
RETREG1	-2.16157	-2.16277	3.50764	2.97067e-05	0.000427974
TLE6	-1.43869	-1.43948	3.15738	2.9716e-05	0.000427974
JADE2	-0.850478	-0.850716	3.93445	2.97256e-05	0.000427974
ALG1	0.967936	0.968081	4.82148	2.9775e-05	0.000427974
RGL2	-1.14238	-1.14287	3.37408	2.97802e-05	0.000427974
CD40	-1.98624	-1.98632	6.96281	2.9845e-05	0.000428154
IGHV1OR15-3	3.85974	3.8909	0.262757	2.98476e-05	0.000428154
LSM3	1.41268	1.41274	6.8617	2.99607e-05	0.000428954
PDCD5	1.66179	1.66185	7.15914	2.99621e-05	0.000428954
WBP11	0.761271	0.761317	6.05877	2.99858e-05	0.000428954
TAF7	-0.682635	-0.682672	6.1892	3.01322e-05	0.000430653
H2AFX	3.37884	3.3793	6.2747	3.02915e-05	0.00043197
SRSF7	0.781351	0.781368	7.59467	3.0304e-05	0.00043197
CAD	1.37263	1.37329	3.39084	3.03074e-05	0.00043197
GALNT3	1.10441	1.10469	4.02795	3.03478e-05	0.000432152
PLEKHO1	-1.5897	-1.58976	6.98853	3.0428e-05	0.000432898
RILPL2	-1.08654	-1.08664	5.56995	3.04874e-05	0.000433086
TMOD2	-3.0226	-3.03687	1.00214	3.0524e-05	0.000433086
QDPR	1.22117	1.22139	4.69499	3.05244e-05	0.000433086
SP140	-0.918929	-0.91895	7.61182	3.06744e-05	0.000434819
PADI4	-2.31149	-2.31521	2.11695	3.08012e-05	0.000436057
GOT2	0.742644	0.742723	5.2999	3.0846e-05	0.000436057
PFDN5	-0.836322	-0.836328	9.14437	3.09051e-05	0.000436057
MED28	-0.688295	-0.688337	6.05528	3.09077e-05	0.000436057
HLX	-1.48619	-1.48685	3.404	3.09135e-05	0.000436057
ASAP1	-1.10562	-1.10571	5.63457	3.09294e-05	0.000436057
HMHB1	-2.38276	-2.38855	1.406	3.10129e-05	0.00043684
PPP2R3B	1.76998	1.77139	2.62424	3.10912e-05	0.000437547
CCDC134	1.3301	1.3306	3.5675	3.13193e-05	0.00044036
NTRK1	-3.83679	-3.87442	0.345274	3.13744e-05	0.000440704
AC009951.5	-3.29104	-3.32244	0.0558253	3.14226e-05	0.000440704
ATP2B1-AS1	-0.769966	-0.7701	4.54509	3.14285e-05	0.000440704
S1PR4	-1.31419	-1.31421	8.19535	3.14641e-05	0.000440808
AL391069.2	-2.44014	-2.44469	1.89335	3.15324e-05	0.000441172
HIST1H1D	2.40716	2.40726	7.67598	3.15466e-05	0.000441172
AC025887.2	1.8911	1.89423	1.59896	3.16054e-05	0.000441599
PDXP	0.666978	0.667069	4.88443	3.17416e-05	0.000443105
IFT22	-1.47663	-1.47698	4.28414	3.18893e-05	0.000444413
MEIKIN	-2.67404	-2.68259	1.43641	3.18923e-05	0.000444413
DBF4B	1.77668	1.77791	2.91346	3.19538e-05	0.000444874
OSTC	2.46895	2.46901	7.8474	3.20588e-05	0.000445844
SLC1A4	1.59804	1.59821	5.60011	3.20807e-05	0.000445844
PGRMC1	0.896022	0.896229	4.14819	3.2134e-05	0.000446188
RCN3	2.63146	2.63594	1.9523	3.22067e-05	0.000446801
GPR174	-1.29438	-1.29465	4.40521	3.23234e-05	0.000447099
AC090772.2	-2.9138	-2.93485	0.297658	3.23383e-05	0.000447099
RCAN3	-1.12333	-1.12361	4.11067	3.23417e-05	0.000447099
CREB3	0.777134	0.777217	5.22957	3.23428e-05	0.000447099
TTC24	-2.72944	-2.73217	2.86032	3.24421e-05	0.000448074
OTULINL	2.37734	2.38729	0.655124	3.25132e-05	0.000448659
IGLC2	3.09095	3.091	9.13585	3.26571e-05	0.000450247
NIPSNAP1	-0.768471	-0.768556	5.20811	3.28396e-05	0.000452139
SUV39H2	2.06205	2.0634	3.19081	3.28523e-05	0.000452139
MAST3	-1.24671	-1.24696	4.4581	3.28852e-05	0.000452193
MAGEH1	1.46893	1.46929	4.18958	3.30171e-05	0.000453608
MAPK11	-1.87948	-1.88132	2.46469	3.32189e-05	0.000455978
TLR1	-1.2815	-1.28203	3.55341	3.3286e-05	0.000456077
Z94721.1	1.3306	1.33123	3.32325	3.33079e-05	0.000456077
TOMM70	0.666587	0.666643	5.56256	3.33254e-05	0.000456077
MYO7B	-3.56024	-3.5731	1.9699	3.34204e-05	0.000456077
BACH2	-2.43124	-2.43146	6.21882	3.34396e-05	0.000456077
CBX5	1.47578	1.47588	6.05678	3.346e-05	0.000456077
AC005498.3	-1.90204	-1.90591	1.42966	3.34717e-05	0.000456077
C1orf162	-4.47217	-4.47451	4.97651	3.34878e-05	0.000456077
MFHAS1	-1.29219	-1.2924	4.77266	3.34891e-05	0.000456077
ZNF737	-1.13143	-1.1317	4.20504	3.37285e-05	0.000458937
TMEM33	0.840006	0.840108	5.09466	3.37897e-05	0.000459067
MMS22L	1.27108	1.2713	4.65833	3.37969e-05	0.000459067
ANAPC5	1.07623	1.07626	7.12427	3.38406e-05	0.000459123
MAGED1	0.769958	0.769996	6.33214	3.38598e-05	0.000459123
ZSCAN30	-1.16875	-1.1692	3.5173	3.40097e-05	0.000460755
AC093249.2	1.85853	1.86257	1.18577	3.41289e-05	0.000461708
FGD3	-1.03729	-1.03741	5.25573	3.41392e-05	0.000461708
SAMD4A	-3.51919	-3.5263	2.42651	3.42812e-05	0.000463008
MLEC	2.76343	2.76356	7.22473	3.42947e-05	0.000463008
HID1	6.31853	6.35972	2.38547	3.44017e-05	0.000464051
TOPBP1	0.841785	0.841852	5.66793	3.44403e-05	0.000464055
STT3B	1.43732	1.43738	6.69848	3.44807e-05	0.000464055
MRPS16	0.742912	0.742943	6.61151	3.45563e-05	0.000464055
ECI1	1.10889	1.10895	6.18967	3.45591e-05	0.000464055
OMD	2.75702	2.77641	-0.0511676	3.45843e-05	0.000464055
FAM92B	5.69851	5.82789	0.143678	3.4614e-05	0.000464055
THNSL2	-2.90891	-2.92362	0.945343	3.46337e-05	0.000464055
TMEM258	2.36174	2.36177	8.91932	3.46398e-05	0.000464055
NCKAP5L	-3.92746	-3.94564	1.43224	3.47823e-05	0.000465465
SLC12A5	-1.93268	-1.93338	3.8716	3.48047e-05	0.000465465
MYL12A	-1.01973	-1.01974	9.22963	3.51957e-05	0.000470291
NGLY1	0.678948	0.678983	6.26989	3.52714e-05	0.000470899
SLC15A4	-0.865814	-0.86593	4.93498	3.5425e-05	0.000471876
ILF3	0.713433	0.713462	6.66166	3.54298e-05	0.000471876
GLRX5	1.51498	1.51506	6.54742	3.54542e-05	0.000471876
SPTLC2	-0.672756	-0.67282	5.38775	3.54655e-05	0.000471876
NCKAP1L	-0.758789	-0.758826	6.40287	3.55076e-05	0.000472034
PKIG	-1.70593	-1.70603	6.40278	3.57023e-05	0.000474218
ATP5PF	1.33813	1.33815	8.25978	3.58243e-05	0.000475434
NFKBIE	-1.5384	-1.53866	4.80017	3.59554e-05	0.000476768
YRDC	0.800999	0.801157	4.37925	3.60065e-05	0.00047704
RFC5	2.43016	2.43109	4.17477	3.60428e-05	0.000477116
MLH1	0.71027	0.710356	5.08863	3.61026e-05	0.000477446
CRADD	0.779718	0.779858	4.52342	3.61289e-05	0.000477446
PPIH	0.986955	0.987018	6.05811	3.62137e-05	0.000478161
HNRNPD	0.723675	0.723687	7.98295	3.632e-05	0.00047822
TERT	4.8969	4.93655	1.14983	3.6344e-05	0.00047822
POLR2K	0.672695	0.672725	6.52592	3.6368e-05	0.00047822
GPNMB	5.6921	6.10368	-1.62862	3.64156e-05	0.00047822
HIF1A	-1.14569	-1.14572	7.53783	3.64951e-05	0.00047822
ZBTB16	-3.50554	-3.54044	0.504927	3.65011e-05	0.00047822
AC073529.1	2.34948	2.35107	3.12541	3.65132e-05	0.00047822
MGAT5	-1.2321	-1.23224	5.21211	3.65158e-05	0.00047822
AC123768.5	2.97237	2.98948	0.393245	3.65226e-05	0.00047822
AC011603.2	1.87484	1.87515	4.96866	3.65245e-05	0.00047822
LRRC58	0.635931	0.635993	5.34388	3.65889e-05	0.000478662
FARSA	0.639766	0.639801	6.22374	3.67675e-05	0.000479575
HRH1	-3.49947	-3.52319	1.06482	3.67984e-05	0.000479575
FASN	0.977883	0.978031	4.80428	3.68113e-05	0.000479575
ARL5B	1.24204	1.2424	3.87088	3.68355e-05	0.000479575
RANBP1	1.59535	1.59541	7.28516	3.68405e-05	0.000479575
DBNDD1	-4.17321	-4.19518	1.91824	3.68858e-05	0.000479575
TTC3	0.729015	0.729042	6.72796	3.6899e-05	0.000479575
CCDC15	2.55064	2.55453	2.02248	3.69045e-05	0.000479575
BOD1L1	-0.740513	-0.740539	6.85544	3.70435e-05	0.000480452
IL19	-2.19777	-2.20652	0.680622	3.70484e-05	0.000480452
ZNF528-AS1	-2.16935	-2.17512	1.16852	3.70761e-05	0.000480452
HMGN2	1.44047	1.44048	8.75014	3.70952e-05	0.000480452
YARS	1.08157	1.08163	6.20682	3.72081e-05	0.000481514
REPIN1	0.893336	0.89341	5.62411	3.72656e-05	0.000481531
ATP6V0E1	-0.714838	-0.71485	7.9162	3.72711e-05	0.000481531
PLEKHG1	-1.08656	-1.08662	6.24883	3.73448e-05	0.000482084
CAPN12	-1.03624	-1.03656	3.9218	3.74196e-05	0.000482651
AKAP7	-0.951401	-0.951805	3.30435	3.7534e-05	0.000483727
ABAT	-2.12661	-2.1282	3.00353	3.76134e-05	0.000484087
SLC33A1	1.25074	1.2509	5.0788	3.7624e-05	0.000484087
SIGLEC5	-3.05711	-3.07049	1.11956	3.77536e-05	0.000485277
TMEM143	1.24309	1.24368	3.18773	3.77786e-05	0.000485277
ADARB1	-2.48938	-2.49042	3.91053	3.78461e-05	0.000485744
COL6A2	-2.84996	-2.86853	0.397791	3.79335e-05	0.000486465
TVP23B	0.992074	0.992242	4.60766	3.81001e-05	0.000488061
AC016747.1	-0.76442	-0.764572	4.38877	3.81205e-05	0.000488061
UBAP2	0.737857	0.73794	5.1547	3.82312e-05	0.000488852
ARPC3	-0.771497	-0.771502	9.34949	3.82449e-05	0.000488852
JTB	0.703216	0.70323	7.61337	3.83634e-05	0.000489738
UGGT1	1.45452	1.45471	5.10657	3.8377e-05	0.000489738
NCL	1.04149	1.0415	8.6235	3.84102e-05	0.000489761
SLC17A9	1.26731	1.26751	4.83442	3.84992e-05	0.000490104
XRCC5	0.875671	0.875686	7.91555	3.84998e-05	0.000490104
PDK4	-2.18636	-2.19149	1.73798	3.8565e-05	0.000490533
NME1	2.39345	2.39357	7.37563	3.86086e-05	0.000490688
DAD1	1.552	1.55202	8.41143	3.86969e-05	0.000491281
CDK4	1.02402	1.02408	6.22129	3.87226e-05	0.000491281
NIF3L1	0.869581	0.869734	4.55643	3.87725e-05	0.000491281
RTL8C	-0.764154	-0.76425	5.00672	3.87812e-05	0.000491281
ITCH	0.634285	0.634324	6.02154	3.88128e-05	0.000491283
ABHD12	0.92889	0.929006	5.03362	3.90177e-05	0.000492494
FAF2	0.613346	0.613393	5.71881	3.90264e-05	0.000492494
SLC12A9	-1.49919	-1.49948	4.55823	3.9033e-05	0.000492494
TOX	-1.32673	-1.32675	8.43041	3.90464e-05	0.000492494
FKBP7	2.35674	2.35946	2.43529	3.90663e-05	0.000492494
TBC1D5	-0.886884	-0.886912	6.97796	3.91706e-05	0.000492845
NAA16	0.982463	0.982673	4.28334	3.91807e-05	0.000492845
HEATR5B	-1.09703	-1.09717	5.16343	3.91889e-05	0.000492845
NUP37	0.689328	0.689387	5.54926	3.92952e-05	0.000493784
GSDME	-1.92693	-1.93015	1.7493	3.94462e-05	0.000495283
SNU13	0.737138	0.73715	7.93101	3.94999e-05	0.000495559
PDE9A	-3.23138	-3.24982	0.721534	3.95703e-05	0.000496043
TANK	-0.901081	-0.901117	6.70352	3.96729e-05	0.000496931
SPINT1	-2.1608	-2.16208	3.25639	3.97411e-05	0.000497386
AC079630.1	-3.10392	-3.11068	2.02716	3.98283e-05	0.00049785
SLC19A1	2.2901	2.29186	3.07633	3.9842e-05	0.00049785
ZNF277	-0.920577	-0.920675	5.28363	4.00817e-05	0.000500444
ACTB	-0.78765	-0.78765	13.1788	4.02425e-05	0.00050205
RHOF	-1.07024	-1.07029	6.40956	4.0285e-05	0.000502179
SENP7	-0.681274	-0.681367	5.00875	4.03698e-05	0.000502478
SMARCA4	0.748106	0.748172	5.57775	4.03734e-05	0.000502478
UTP11	0.638069	0.638142	5.14106	4.04308e-05	0.000502792
IL21R	-1.22916	-1.22923	6.33277	4.04968e-05	0.000502974
AC103691.1	-1.21097	-1.21196	2.49473	4.05358e-05	0.000502974
ZNF117	-1.32893	-1.32971	2.98664	4.05913e-05	0.000502974
TLR4	-2.14774	-2.15552	0.823104	4.06148e-05	0.000502974
SUZ12	0.693273	0.693298	6.82804	4.0618e-05	0.000502974
ZNF708	-0.731643	-0.73176	4.69952	4.06501e-05	0.000502974
IGSF3	-3.49557	-3.55825	-0.631134	4.06905e-05	0.000502974
AC006230.1	-2.61945	-2.62428	2.13552	4.07033e-05	0.000502974
MOXD1	-1.28177	-1.28208	4.21657	4.08957e-05	0.000504943
AC104530.1	-2.421	-2.42681	1.45918	4.09725e-05	0.000504943
TGFBR1	-1.05695	-1.05724	3.97043	4.09729e-05	0.000504943
ACTR2	-0.731365	-0.731377	7.8647	4.0992e-05	0.000504943
ACRBP	-1.89816	-1.90149	1.64127	4.10505e-05	0.000504943
TOMM7	-0.845887	-0.845895	8.68783	4.10828e-05	0.000504943
INTS6L	-1.12414	-1.12439	4.29791	4.10891e-05	0.000504943
MYO1E	-1.23365	-1.23383	4.95559	4.12158e-05	0.000505348
ISG15	-1.0918	-1.09194	5.19127	4.12166e-05	0.000505348
FAM174A	0.869027	0.869247	4.00201	4.12192e-05	0.000505348
SRP19	1.02499	1.02502	6.9264	4.13455e-05	0.000506498
ARRB1	-2.82251	-2.82951	1.55406	4.14006e-05	0.000506776
EIF1B-AS1	-1.08931	-1.09003	2.74428	4.15011e-05	0.000507181
AC079089.1	-1.73406	-1.73535	2.92767	4.15591e-05	0.000507181
LARP1B	3.37394	3.37465	5.36149	4.15649e-05	0.000507181
ILK	-0.702804	-0.702834	6.54311	4.16053e-05	0.000507181
POLE	1.19457	1.19518	3.15645	4.16118e-05	0.000507181
RSRP1	-0.681995	-0.682018	6.89033	4.16287e-05	0.000507181
POLA2	1.8158	1.81629	4.42892	4.16893e-05	0.000507523
ABHD14B	-0.739087	-0.739129	6.13067	4.17384e-05	0.000507725
IKBKE	-1.15333	-1.1537	3.76008	4.18769e-05	0.000509013
TASOR	-0.702533	-0.702582	5.85389	4.19721e-05	0.00050905
HCFC1	0.662559	0.662643	5.0078	4.19894e-05	0.00050905
COMTD1	1.28123	1.28144	4.77979	4.2021e-05	0.00050905
PA2G4	1.06329	1.06332	7.441	4.20395e-05	0.00050905
ALCAM	1.09875	1.09888	5.16853	4.20431e-05	0.00050905
TPP1	-1.03026	-1.03036	5.45087	4.20937e-05	0.000509268
HDLBP	2.67717	2.67728	7.26651	4.22199e-05	0.000510399
DYRK1B	-1.47451	-1.47546	2.93935	4.23701e-05	0.000511485
MIDN	-1.15102	-1.15117	5.04386	4.23752e-05	0.000511485
ZNF519	1.82213	1.82313	3.27127	4.2438e-05	0.000511847
SHC1	0.909071	0.909238	4.47605	4.24732e-05	0.000511876
AL021155.5	1.77493	1.77726	2.02335	4.25697e-05	0.000512643
MIR3142HG	-1.73351	-1.73734	1.32831	4.26158e-05	0.000512802
GOLPH3L	0.876717	0.876879	4.4608	4.27029e-05	0.000513455
IER3IP1	1.81263	1.81271	6.77527	4.27474e-05	0.000513595
SMAD5	0.727937	0.728057	4.60856	4.30637e-05	0.000516996
SLC25A43	-0.755668	-0.755837	4.1877	4.32647e-05	0.00051901
LNPEP	-0.619215	-0.619252	6.11672	4.33935e-05	0.000519557
CACNA1E	-3.0156	-3.02729	1.09033	4.34006e-05	0.000519557
ERI1	0.959672	0.959931	3.9361	4.34312e-05	0.000519557
APOC2	-2.72849	-2.73533	1.74748	4.3469e-05	0.000519557
SLIRP	1.26044	1.2605	6.72848	4.34767e-05	0.000519557
ARSD	-1.45992	-1.4617	2.0125	4.35339e-05	0.000519842
CABLES2	1.99147	1.99334	2.53127	4.36182e-05	0.000520374
AL365295.1	-1.55614	-1.55738	2.66321	4.36451e-05	0.000520374
CREB1	-0.744426	-0.744472	6.02848	4.37157e-05	0.000520688
RHOBTB2	-1.1389	-1.13947	3.14394	4.37382e-05	0.000520688
HELLPAR	3.3623	3.36723	2.50669	4.38361e-05	0.000521321
NSD2	1.77861	1.77879	5.72522	4.38582e-05	0.000521321
KDELR3	2.27429	2.27747	2.10761	4.39493e-05	0.000522007
AC015871.1	-0.928443	-0.928676	4.06646	4.39965e-05	0.00052217
MDS2	-2.38951	-2.4023	0.420313	4.41286e-05	0.0005233
ODR4	0.68224	0.682353	4.5774	4.41588e-05	0.0005233
ZNF480	-0.787578	-0.787687	4.86873	4.42974e-05	0.000524216
HIST1H2AM	5.44462	5.46043	3.39555	4.43033e-05	0.000524216
UFD1	1.54722	1.5473	6.56502	4.4347e-05	0.000524336
RINL	-0.694962	-0.695069	4.71279	4.44178e-05	0.000524775
MYL9	-2.55647	-2.55852	3.0789	4.45654e-05	0.000526121
EPHB6	-1.54138	-1.5423	3.01258	4.46128e-05	0.000526283
BMP6	2.85061	2.85489	2.38583	4.47006e-05	0.00052692
ASCC3	0.697118	0.697156	6.21373	4.48506e-05	0.00052829
SNRPA1	0.931046	0.931099	6.29658	4.49397e-05	0.000528939
NSMCE4A	0.761948	0.762027	5.31058	4.50079e-05	0.000529343
RHBDD3	0.946205	0.946507	3.72725	4.51129e-05	0.000530178
SKP2	1.00116	1.00145	3.87179	4.52219e-05	0.00053106
TLCD4	7.06002	7.21768	1.14546	4.5383e-05	0.000532515
ARL6IP1	0.67444	0.674454	7.58559	4.55095e-05	0.000532515
ST3GAL1	-1.15986	-1.16005	4.77798	4.55213e-05	0.000532515
LINC02422	-1.69275	-1.69357	3.38679	4.55348e-05	0.000532515
PRRC1	1.16206	1.16218	5.44324	4.55396e-05	0.000532515
FKBP14	3.2802	3.28229	3.6818	4.55817e-05	0.000532515
MED8	0.829013	0.829078	5.71452	4.5605e-05	0.000532515
FAAP20	-0.669754	-0.669779	6.7322	4.56188e-05	0.000532515
CLIC4	1.00941	1.00945	6.64119	4.57728e-05	0.000533589
MANBA	-0.774175	-0.774268	5.08693	4.58334e-05	0.000533589
SAMD1	0.687027	0.687145	4.57654	4.58464e-05	0.000533589
SLC10A7	0.951245	0.951416	4.53249	4.58476e-05	0.000533589
DNAJC25	2.14444	2.1451	4.16849	4.5919e-05	0.000533649
DAPK2	-2.27316	-2.28078	1.55694	4.59211e-05	0.000533649
AKAP13	-0.741162	-0.741178	7.53016	4.60493e-05	0.000534741
HAUS6	0.953583	0.953795	4.23693	4.61497e-05	0.000535508
RIPOR2	-1.37784	-1.37786	8.06879	4.62012e-05	0.000535707
AL139246.5	-1.58503	-1.58668	2.2328	4.64399e-05	0.000537897
IL18	-2.41184	-2.41632	1.96577	4.6459e-05	0.000537897
FIG4	-0.895733	-0.895926	4.3467	4.65294e-05	0.000538314
GORASP2	1.72435	1.72443	6.69428	4.65701e-05	0.000538385
AC127521.1	-2.54182	-2.55527	0.419755	4.66058e-05	0.000538399
TMEM131	-0.593286	-0.593319	6.27676	4.67067e-05	0.000539165
CD3EAP	0.952718	0.95331	3.12732	4.69043e-05	0.000541047
PIK3IP1	-2.21452	-2.2151	4.45859	4.69648e-05	0.000541343
ECHDC2	-1.0312	-1.03146	4.08956	4.70063e-05	0.000541423
SLC35B1	2.69964	2.69995	5.96224	4.7239e-05	0.000543702
RBBP7	0.749797	0.749831	6.4537	4.74046e-05	0.000545011
FADS3	-2.19537	-2.19566	5.50419	4.74889e-05	0.000545011
PLA2G12A	1.04517	1.0454	4.29047	4.74979e-05	0.000545011
NDUFA4L2	4.95827	4.98377	1.79826	4.75205e-05	0.000545011
FBLN5	5.1919	5.38517	-1.27087	4.75274e-05	0.000545011
ISCA1	0.659539	0.65963	4.87281	4.77294e-05	0.000546925
ARPC1B	-0.842851	-0.842856	9.42054	4.78714e-05	0.000548151
AC083949.1	-2.13687	-2.14082	1.68921	4.80151e-05	0.000548468
CORO1A	-0.770156	-0.77016	9.89398	4.80374e-05	0.000548468
SUPT4H1	-0.801386	-0.801423	6.48709	4.80584e-05	0.000548468
CEP68	-1.38381	-1.3841	4.44021	4.8067e-05	0.000548468
CD53	-1.14489	-1.14491	8.67404	4.80748e-05	0.000548468
CDRT4	3.5345	3.53809	3.13778	4.81909e-05	0.000549364
L3MBTL4	-1.69547	-1.69683	2.64184	4.82238e-05	0.000549364
G3BP2	0.652718	0.652745	6.58069	4.83113e-05	0.000549959
STAP1	-1.08616	-1.08625	5.57362	4.83785e-05	0.000550224
THOP1	0.999918	1.00009	4.66689	4.84472e-05	0.000550224
AC004846.1	-2.56458	-2.57635	0.797325	4.84554e-05	0.000550224
TRIM38	-1.22298	-1.22303	6.7476	4.84756e-05	0.000550224
INTS10	0.849887	0.849945	5.90007	4.85971e-05	0.000551203
ARHGAP22	-1.96276	-1.96873	0.927947	4.86827e-05	0.000551213
PSTPIP1	-1.42653	-1.4268	4.63793	4.87352e-05	0.000551213
BTAF1	0.717933	0.717989	5.70258	4.87778e-05	0.000551213
LINC02649	-1.6816	-1.68268	3.03898	4.87808e-05	0.000551213
MCPH1-AS1	-1.42344	-1.42447	2.71205	4.87851e-05	0.000551213
ARPC5	-0.876809	-0.876815	9.23684	4.881e-05	0.000551213
ZNF585A	-0.911477	-0.911612	4.79925	4.88717e-05	0.000551391
CEP76	1.23422	1.23484	3.10761	4.88963e-05	0.000551391
GOLGB1	0.832662	0.832688	7.02334	4.91731e-05	0.000553727
AC026202.2	1.89644	1.89719	3.67475	4.91744e-05	0.000553727
PTEN	-1.13416	-1.13419	7.50211	4.93041e-05	0.000554787
DNAJA3	0.6684	0.66851	4.60825	4.93716e-05	0.000555146
MAP1LC3A	-1.61147	-1.61307	2.31723	4.94092e-05	0.000555169
CHCHD2	1.35379	1.35379	9.56586	4.95102e-05	0.000555679
CASP4	-1.01531	-1.01537	6.29808	4.95258e-05	0.000555679
IGHV3-41	4.27576	4.28498	3.44883	4.96266e-05	0.000556187
ARF4	2.95721	2.95735	7.34167	4.96686e-05	0.000556187
COX6A1	0.796481	0.796488	8.88265	4.9678e-05	0.000556187
CCS	-0.719033	-0.719069	6.32418	4.98376e-05	0.000557573
FAM172A	-0.823997	-0.824067	5.56915	4.98959e-05	0.000557826
AC104134.1	2.13414	2.14004	0.905572	5.00486e-05	0.000558997
RBM8A	0.728775	0.728801	6.89826	5.00723e-05	0.000558997
VAMP5	-0.792692	-0.792723	6.74236	5.01656e-05	0.000559638
BEND5	-1.57487	-1.57606	2.83644	5.02359e-05	0.000560023
SRRT	0.820797	0.820858	5.83392	5.04254e-05	0.000561734
ZNF703	-4.49418	-4.55362	0.514099	5.05312e-05	0.000562512
PLA2G4C	-2.93003	-2.94124	1.12852	5.07267e-05	0.00056317
TMX4	0.717583	0.717629	5.97934	5.0733e-05	0.00056317
TARBP1	-0.840976	-0.841209	3.9017	5.07369e-05	0.00056317
MYD88	-0.777747	-0.777887	4.50189	5.07374e-05	0.00056317
USP9Y	-0.683277	-0.683351	5.23115	5.07708e-05	0.00056317
NANS	3.39589	3.3962	6.62086	5.08816e-05	0.000563891
2026-03-02	-0.937558	-0.937743	4.41754	5.09081e-05	0.000563891
SMIM29	-1.05153	-1.05164	5.36875	5.10076e-05	0.000564309
TM9SF2	0.953141	0.953171	7.0104	5.10452e-05	0.000564309
FRAT1	-1.47372	-1.47522	2.27371	5.10543e-05	0.000564309
CCSAP	1.62044	1.62237	1.95074	5.1158e-05	0.000565002
ACTG1	-0.997982	-0.997983	11.8238	5.11894e-05	0.000565002
BOP1	0.886224	0.886335	5.14118	5.12285e-05	0.000565034
RICTOR	-0.89162	-0.891701	5.58501	5.14104e-05	0.00056664
RNF5	0.874503	0.87456	5.99186	5.14981e-05	0.000567206
MITD1	-0.602132	-0.602185	5.50435	5.15679e-05	0.000567575
PRKCSH	0.721023	0.721056	6.4491	5.17209e-05	0.000568596
AC022239.1	-1.8142	-1.81722	1.72924	5.17336e-05	0.000568596
AC005520.2	-1.34085	-1.34273	1.88409	5.1799e-05	0.000568914
CCR2	1.45926	1.46099	1.92255	5.1879e-05	0.000569393
MYO15B	-2.11425	-2.11714	2.14623	5.19569e-05	0.000569751
FBXL17	-0.750246	-0.750314	5.55151	5.19847e-05	0.000569751
LYN	-1.44476	-1.44479	8.03346	5.22754e-05	0.000572535
CAMK1	-2.0195	-2.0209	3.06071	5.23459e-05	0.000572682
TMED4	0.825237	0.825284	6.1392	5.23622e-05	0.000572682
PSMB6	1.20647	1.2065	7.7308	5.26268e-05	0.000575167
TCEAL1	-1.17656	-1.1772	3.03602	5.2689e-05	0.000575167
GMDS	1.17771	1.17778	6.22148	5.27e-05	0.000575167
SMC3	0.61525	0.615279	6.36212	5.28619e-05	0.000575696
FNDC3A	1.64607	1.64615	6.70776	5.28674e-05	0.000575696
LINC02591	-2.63705	-2.66659	-0.493765	5.28704e-05	0.000575696
LAT2	-1.25588	-1.25592	7.11184	5.2896e-05	0.000575696
MOB3A	-1.0111	-1.01116	6.13858	5.30609e-05	0.000576757
UQCRC1	0.96274	0.962774	6.91942	5.30674e-05	0.000576757
PRMT2	-0.814091	-0.814156	5.66982	5.32043e-05	0.000577843
PTGIR	-2.78618	-2.78691	4.78137	5.32775e-05	0.000578235
ARFGEF3	3.63489	3.68585	-0.631366	5.33361e-05	0.000578469
AC016168.1	-3.05795	-3.10556	-0.547975	5.34564e-05	0.000579371
TMEM237	2.30935	2.31377	1.61277	5.35236e-05	0.000579697
FAM174C	0.635278	0.635308	6.41704	5.35853e-05	0.000579963
AL137786.1	-2.55562	-2.57299	0.175655	5.37212e-05	0.00058103
PRDM2	-0.907602	-0.907627	7.25106	5.40198e-05	0.000583856
JUP	-3.4825	-3.4847	4.0357	5.41181e-05	0.000584513
IGHV1-18	3.48047	3.48049	10.5968	5.44196e-05	0.000587363
ARPC4	-0.796788	-0.796803	7.7562	5.44943e-05	0.000587492
COPE	1.62523	1.62525	8.36517	5.45068e-05	0.000587492
MR1	-0.641859	-0.641972	4.51877	5.47353e-05	0.000589528
CCR7	-2.56249	-2.56279	5.79636	5.47713e-05	0.000589528
JAK2	-0.839491	-0.839571	5.5156	5.49545e-05	0.000590811
CARD6	-1.54991	-1.55165	2.15627	5.49662e-05	0.000590811
ARHGDIA	0.713234	0.713249	7.57946	5.50183e-05	0.000590964
FDX1	1.36125	1.36134	5.98622	5.50944e-05	0.000591235
RNF157	3.42266	3.42725	2.71075	5.51193e-05	0.000591235
AC025159.1	-0.807678	-0.807827	4.47874	5.52101e-05	0.000591447
WDR54	0.697227	0.697283	5.65621	5.52149e-05	0.000591447
TG	1.11675	1.11705	3.97619	5.53197e-05	0.000591865
YIPF6	0.927154	0.927295	4.74985	5.53616e-05	0.000591865
UNC13B	3.57988	3.61606	-0.250234	5.53677e-05	0.000591865
SUSD1	-2.76741	-2.77041	2.84152	5.54417e-05	0.000592251
AC022509.3	1.92983	1.93245	1.87346	5.58421e-05	0.000595688
HACD3	1.06974	1.06987	5.23712	5.58428e-05	0.000595688
OGFOD3	1.00739	1.00754	4.74662	5.5878e-05	0.000595688
GPR89A	0.914061	0.914388	3.51525	5.60566e-05	0.000597184
MSI2	0.614906	0.614945	5.98157	5.61041e-05	0.000597283
CXCR3	2.48746	2.4896	2.85577	5.62754e-05	0.000598172
MAGED2	0.754961	0.755045	5.1928	5.63604e-05	0.000598172
AL844908.1	-3.64969	-3.68314	0.281923	5.63782e-05	0.000598172
RWDD4	0.606381	0.606433	5.53388	5.639e-05	0.000598172
WDR33	0.609796	0.609824	6.4169	5.64e-05	0.000598172
PDE6B	-0.911668	-0.911916	3.95903	5.64176e-05	0.000598172
VAMP8	-0.717151	-0.717165	7.6029	5.64569e-05	0.000598183
ZNF469	-3.04826	-3.07729	-0.110873	5.66641e-05	0.000599971
PIK3R1	-0.670897	-0.670949	5.68766	5.67495e-05	0.000600468
MOB1A	-0.929061	-0.929082	7.49731	5.68113e-05	0.000600714
REL	-2.4208	-2.421	6.24501	5.6885e-05	0.000600824
LINC01504	-2.53323	-2.53907	1.67647	5.69106e-05	0.000600824
CLCN6	-0.914485	-0.914766	3.77704	5.69372e-05	0.000600824
AL139260.1	-1.22632	-1.22729	2.5192	5.70357e-05	0.000601457
ING4	-0.918817	-0.918996	4.42573	5.7131e-05	0.000602055
RB1	-0.741516	-0.741534	7.50872	5.71737e-05	0.000602099
INSR	1.0852	1.08555	3.73574	5.72864e-05	0.000602662
DNMT3B	2.6446	2.67283	-0.835625	5.73045e-05	0.000602662
MAP2K1	0.645982	0.64604	5.48722	5.7363e-05	0.000602871
SPATA20	-1.26087	-1.26139	3.55223	5.74775e-05	0.000603612
ORC3	0.824362	0.824461	5.11349	5.75108e-05	0.000603612
SERINC2	-3.91227	-3.93602	1.12799	5.78069e-05	0.000606312
HACD1	-2.95097	-2.96748	0.577326	5.79557e-05	0.000607465
NFKB1	-0.762081	-0.762117	6.40322	5.81074e-05	0.000608646
BHLHA15	9.11553	9.19305	4.34964	5.8353e-05	0.000610809
CASP7	0.691811	0.691946	4.34942	5.85318e-05	0.000612269
RNF126	0.708052	0.708094	6.06769	5.86495e-05	0.000613078
ARID3A	0.948569	0.948607	6.71846	5.86981e-05	0.000613078
ARPC5L	-0.679977	-0.679987	8.11444	5.8727e-05	0.000613078
DOLPP1	1.10333	1.1041	2.61133	5.89449e-05	0.000614265
NPRL2	0.626963	0.627056	4.74673	5.89573e-05	0.000614265
PGRMC2	2.32772	2.32813	5.05656	5.89587e-05	0.000614265
ERP44	0.766006	0.766036	6.67787	5.91101e-05	0.000615431
CAPG	-2.63282	-2.63295	7.20114	5.91634e-05	0.000615575
MID1	2.49994	2.50495	1.60793	5.94369e-05	0.000618009
CRBN	-0.581711	-0.581771	5.26291	5.95456e-05	0.000618081
SHOC2	-0.65341	-0.653444	6.27239	5.95477e-05	0.000618081
ACAP1	-0.836113	-0.836139	6.98018	5.95929e-05	0.000618081
SPCS2	2.42615	2.42619	8.34745	5.96023e-05	0.000618081
DIRC3	-1.68389	-1.68772	1.49474	5.97018e-05	0.000618464
CTNND1	-1.62787	-1.62846	3.72274	5.977e-05	0.000618464
USP24	-0.605061	-0.605118	5.40974	5.98234e-05	0.000618464
ST6GALNAC6	-0.904851	-0.905082	4.01616	5.98356e-05	0.000618464
ELMSAN1	-0.83628	-0.836471	4.18207	5.98438e-05	0.000618464
FXYD1	-2.4059	-2.40688	4.03113	5.98769e-05	0.000618464
BCCIP	0.707776	0.707813	6.26416	5.99711e-05	0.000619027
ZFP14	-1.10232	-1.10274	3.5255	6.0171e-05	0.00062068
GAS7	-2.03924	-2.04044	3.23323	6.02224e-05	0.0006208
IQSEC2	-2.86555	-2.88157	0.672089	6.06093e-05	0.000623274
NDUFS7	0.711616	0.711635	7.31337	6.06125e-05	0.000623274
PCMT1	0.812305	0.812338	6.61235	6.06195e-05	0.000623274
TMEM97	0.883909	0.88402	5.06217	6.06383e-05	0.000623274
ODF2	0.966359	0.966519	4.65778	6.0662e-05	0.000623274
VDAC1	0.735069	0.735084	7.66385	6.07201e-05	0.000623459
STAG1	0.666207	0.666232	6.72604	6.08374e-05	0.000624254
MZB1	4.43696	4.43701	10.2073	6.09691e-05	0.000625194
CD81	-0.942023	-0.94203	9.14864	6.1111e-05	0.000626237
HAT1	1.06156	1.06166	5.59933	6.11854e-05	0.000626588
TOMM40	1.49553	1.49569	5.76444	6.1254e-05	0.000626879
PMFBP1	1.85226	1.85732	0.78944	6.15412e-05	0.000629406
NAGA	1.04665	1.04684	4.57795	6.16925e-05	0.00063054
USP7	0.774913	0.774978	5.6014	6.18676e-05	0.000631916
ILF2	1.39338	1.39342	7.2656	6.1916e-05	0.000631997
TBCK	-0.680784	-0.680847	5.46309	6.20886e-05	0.000633344
CRYM	-2.13533	-2.13867	1.9118	6.21895e-05	0.000633737
ANKRD28	0.99844	0.998496	6.22213	6.22084e-05	0.000633737
NIPAL2	-0.883899	-0.884147	4.02686	6.22996e-05	0.000634253
NOL7	0.841044	0.841068	7.16901	6.25139e-05	0.000635786
YKT6	1.02273	1.02286	5.1238	6.26262e-05	0.000635786
GPR180	0.958021	0.958253	4.09775	6.26279e-05	0.000635786
AIFM2	1.30759	1.30787	4.51485	6.26316e-05	0.000635786
ZFP90	-0.872982	-0.873142	4.48593	6.26539e-05	0.000635786
TUBGCP5	0.825982	0.82626	3.61647	6.29286e-05	0.000637885
ZNRD2	0.699845	0.699879	6.41122	6.29425e-05	0.000637885
TPRKB	0.65314	0.653189	5.71787	6.30547e-05	0.000638607
ZGRF1	1.97904	1.98003	3.40927	6.31182e-05	0.000638837
CD320	2.99667	2.99698	6.301	6.32263e-05	0.000639462
DENND4B	-0.771136	-0.771328	4.02832	6.3262e-05	0.000639462
TIMELESS	1.31839	1.31867	4.51247	6.33411e-05	0.000639639
AL391832.4	-4.34062	-4.41887	-0.263422	6.33615e-05	0.000639639
AP001347.1	1.42426	1.42477	3.7273	6.34107e-05	0.000639723
ANGPTL1	-1.00017	-1.0004	4.14802	6.35313e-05	0.000640525
AC023202.1	-3.17872	-3.20102	0.314246	6.35841e-05	0.000640644
SPNS3	-1.65461	-1.65734	1.72672	6.36819e-05	0.000641215
LINC00571	1.49159	1.49314	2.13931	6.37575e-05	0.000641563
ZNF358	-1.05562	-1.0562	2.98395	6.38238e-05	0.000641816
IFITM10	-2.25149	-2.25438	2.42719	6.39549e-05	0.00064272
CHCHD5	-0.577021	-0.577051	6.26541	6.40401e-05	0.000643162
MYLIP	-1.00028	-1.00042	4.89167	6.40954e-05	0.000643304
YBX1	0.946745	0.946754	8.85115	6.45088e-05	0.000646985
SAR1A	1.44983	1.44995	5.88215	6.45451e-05	0.000646985
USF3	-0.681814	-0.681929	4.64106	6.46299e-05	0.000647419
MBP	-1.25078	-1.25084	6.70414	6.47224e-05	0.000647903
AL138720.1	-1.90767	-1.91117	1.57897	6.47613e-05	0.000647903
GTPBP3	0.874036	0.874338	3.57216	6.50564e-05	0.000650439
LPGAT1	-1.38808	-1.38828	4.96745	6.51383e-05	0.00065084
EIF2S1	0.985519	0.985582	6.1571	6.5243e-05	0.00065147
IGLV2-23	3.26415	3.26417	11.0201	6.53818e-05	0.000652368
HSPA1B	0.913914	0.914237	3.53128	6.54165e-05	0.000652368
SEC31A	0.975489	0.975519	7.09402	6.56277e-05	0.000653157
ZFPM1	-0.684773	-0.684914	4.29649	6.56342e-05	0.000653157
ARHGAP45	-0.709117	-0.709159	6.10804	6.56727e-05	0.000653157
THAP7	0.623297	0.623363	5.22379	6.56809e-05	0.000653157
TMEM9	0.674842	0.674949	4.6433	6.57049e-05	0.000653157
PTPN9	-0.742085	-0.742238	4.29437	6.58858e-05	0.000654465
HNRNPR	0.931088	0.931111	7.38329	6.59203e-05	0.000654465
IFI44L	-3.83683	-3.872	0.680785	6.59981e-05	0.000654723
IGLV3-19	3.67473	3.67476	10.8349	6.60715e-05	0.000654723
RPS6KB2	1.15234	1.15243	5.90184	6.61103e-05	0.000654723
C9orf16	-0.703565	-0.703577	7.85001	6.61286e-05	0.000654723
STAC3	-2.6132	-2.61662	2.50955	6.61561e-05	0.000654723
ADIPOR1	0.705454	0.705499	5.97878	6.63894e-05	0.000656616
LRRC8C	0.712862	0.712986	4.54819	6.66423e-05	0.0006587
NAGPA	-0.931581	-0.931935	3.46743	6.67977e-05	0.000659818
NAPA	0.619681	0.619706	6.63268	6.68963e-05	0.000660373
IGLC1	3.28288	3.28297	8.29818	6.69431e-05	0.000660418
FLVCR2	-2.56188	-2.58205	-0.0455073	6.724e-05	0.000662928
NOD1	-1.31978	-1.32046	3.14585	6.72866e-05	0.000662969
NUP50	0.566227	0.566273	5.59423	6.74043e-05	0.000663709
TENT5C	6.46068	6.46215	7.46296	6.74968e-05	0.000663825
TEP1	-0.908697	-0.908939	3.98381	6.75259e-05	0.000663825
ZNF585B	-1.13063	-1.13106	3.50611	6.75437e-05	0.000663825
REEP5	0.766914	0.766927	7.9197	6.76274e-05	0.00066423
SNHG6	-0.674598	-0.674612	7.58364	6.77553e-05	0.00066494
MCMBP	0.717479	0.717581	4.83523	6.78263e-05	0.00066494
UBE2W	-0.848879	-0.848932	6.03512	6.78275e-05	0.00066494
ACP2	1.14943	1.14985	3.55529	6.79865e-05	0.000665737
NASP	1.11278	1.11281	7.28091	6.79942e-05	0.000665737
GPI	1.00347	1.00349	7.45106	6.83261e-05	0.000668568
AC078785.1	-1.44847	-1.4502	2.05447	6.84102e-05	0.000668971
AL137789.1	-3.44354	-3.49217	-0.156466	6.84971e-05	0.000669073
MESD	1.79621	1.79628	7.02353	6.85451e-05	0.000669073
P4HB	2.99647	2.99654	8.32943	6.85493e-05	0.000669073
AL135905.2	1.03943	1.03968	4.1568	6.86135e-05	0.000669281
TENT4B	0.691	0.691169	4.03458	6.87478e-05	0.0006697
TIMM50	0.724151	0.724219	5.46762	6.87788e-05	0.0006697
AL713998.1	-3.86879	-3.90076	0.684849	6.87851e-05	0.0006697
ENO1	1.03294	1.03295	8.82403	6.89787e-05	0.000670983
MRVI1-AS1	-3.16938	-3.1889	1.07382	6.90029e-05	0.000670983
ZBP1	2.83397	2.83422	6.32494	6.9048e-05	0.000671004
SEC61G	2.84204	2.84209	8.55612	6.94455e-05	0.000673952
NFKBIZ	-0.897466	-0.897605	4.80748	6.94894e-05	0.000673952
OGA	-0.600464	-0.600488	6.60553	6.9533e-05	0.000673952
EIF2B3	1.16851	1.16864	5.41327	6.95593e-05	0.000673952
BCS1L	0.930462	0.930792	3.63701	6.95673e-05	0.000673952
ANO9	-1.51948	-1.52083	2.60655	6.96617e-05	0.000674448
NDUFA9	0.745748	0.745784	6.38917	6.98373e-05	0.000675729
PRPF19	0.683692	0.683735	6.04266	7.00505e-05	0.000677372
ITGB2	-0.958	-0.958022	7.48746	7.01123e-05	0.00067743
FAM171A1	4.48752	4.55252	-0.262308	7.01433e-05	0.00067743
CCT5	0.979293	0.979333	6.84241	7.02435e-05	0.000677972
CD47	-0.653349	-0.653361	7.79954	7.02863e-05	0.000677972
LRP8	0.763396	0.763581	4.12056	7.03441e-05	0.00067811
C5orf30	1.74843	1.74959	2.86417	7.04258e-05	0.000678474
JCHAIN	8.09837	8.09876	11.0593	7.04688e-05	0.000678474
PLEKHG2	-0.864413	-0.864674	3.78611	7.0525e-05	0.000678597
CLPTM1	0.705617	0.705678	5.53299	7.06022e-05	0.000678921
Z93930.2	0.919579	0.919812	4.01269	7.08106e-05	0.000680506
ADRM1	0.730896	0.730917	7.1661	7.10195e-05	0.000682093
GRAMD1C	-1.18532	-1.18553	4.63559	7.11094e-05	0.000682537
SFXN1	0.723649	0.723691	6.12518	7.12755e-05	0.00068371
AL024507.2	2.21921	2.23376	-0.320857	7.1377e-05	0.000684263
PRC1-AS1	2.19624	2.20586	0.302448	7.15083e-05	0.000684776
NEK4	0.878848	0.879123	3.72566	7.15183e-05	0.000684776
PARP2	1.65964	1.66002	4.4675	7.16218e-05	0.000685302
CCP110	1.06235	1.0626	4.17016	7.1661e-05	0.000685302
SH3BP2	-1.47206	-1.4723	4.81263	7.17369e-05	0.000685608
SHF	-1.73676	-1.73958	1.73563	7.23451e-05	0.000690997
TMEM53	-1.10153	-1.10193	3.58744	7.24566e-05	0.000691408
FCHSD1	-1.42601	-1.42674	3.21254	7.24767e-05	0.000691408
LANCL1	-0.708483	-0.708599	4.62681	7.27113e-05	0.000693222
TET2	-0.716915	-0.71698	5.53086	7.27561e-05	0.000693226
GOLGA4	0.709565	0.70959	6.82165	7.29951e-05	0.000695079
PRKCH	-2.31597	-2.31758	3.17662	7.31077e-05	0.000695576
ZNF846	-1.48483	-1.48561	3.15109	7.31825e-05	0.000695576
GOLGA3	0.865805	0.865884	5.47512	7.32459e-05	0.000695576
PEBP4	-2.32688	-2.33203	1.57785	7.32647e-05	0.000695576
TBCD	-0.668992	-0.669069	5.2031	7.32701e-05	0.000695576
BTD	0.961459	0.961764	3.70271	7.3432e-05	0.000696689
CCT8	0.773299	0.773314	7.76734	7.35178e-05	0.000697006
NEDD9	0.861586	0.861615	6.93033	7.36738e-05	0.000697006
LMNB2	1.46041	1.46066	4.83849	7.37236e-05	0.000697006
MRPL12	1.40449	1.40456	6.69734	7.3745e-05	0.000697006
MFSD12	0.857752	0.857858	5.06974	7.37622e-05	0.000697006
SPINT2	-1.15532	-1.15538	6.3028	7.37907e-05	0.000697006
AC090152.1	-1.30721	-1.3073	5.93264	7.37935e-05	0.000697006
CLEC16A	-0.794508	-0.794617	4.89063	7.38227e-05	0.000697006
MIR3681HG	-4.34106	-4.34397	5.2924	7.40312e-05	0.000698253
LRRC8A	1.07349	1.07399	3.15933	7.40443e-05	0.000698253
HTT	-0.864983	-0.865067	5.39045	7.41339e-05	0.000698676
CSPP1	0.675574	0.675712	4.27992	7.4248e-05	0.000699329
NUDT14	-1.34863	-1.34912	3.64641	7.4318e-05	0.000699566
NOC2L	0.786389	0.786458	5.53826	7.44947e-05	0.000700807
GGA2	-0.913028	-0.91308	6.19082	7.46349e-05	0.000701416
AC092640.1	-3.36638	-3.37874	1.39721	7.46649e-05	0.000701416
RFTN1	-0.983552	-0.983569	7.97534	7.46942e-05	0.000701416
BRIX1	0.70999	0.710075	5.13198	7.48254e-05	0.000702225
TFCP2	-0.607101	-0.607169	5.15322	7.48984e-05	0.000702487
SFXN4	1.25569	1.25596	4.45961	7.51693e-05	0.000704061
WDR11	-0.776638	-0.776765	4.6646	7.51928e-05	0.000704061
DAAM1	-1.18689	-1.18696	6.23795	7.52414e-05	0.000704061
CD22	-2.48398	-2.48412	6.75648	7.52466e-05	0.000704061
ZNF415	-2.75909	-2.77156	0.811244	7.53445e-05	0.000704554
TMOD1	-1.30582	-1.3072	2.12763	7.55039e-05	0.000705622
LINC01013	-3.62868	-3.63382	2.98862	7.58926e-05	0.000708831
ZSCAN18	-1.6644	-1.66499	3.78486	7.60034e-05	0.000709441
BET1L	1.21013	1.21026	5.35816	7.60596e-05	0.000709541
FBRS	-1.04608	-1.04625	4.70924	7.61555e-05	0.000710011
CDIP1	0.800958	0.801139	4.19455	7.6211e-05	0.000710105
LINC02062	-1.43046	-1.4318	2.38263	7.64522e-05	0.000711759
CLCN7	-0.886415	-0.886874	3.01808	7.64874e-05	0.000711759
IGHV2-26	3.82155	3.82169	8.44428	7.65254e-05	0.000711759
TMEM44	-1.61053	-1.61356	1.45464	7.67397e-05	0.000713327
FXYD2	-2.05486	-2.05893	1.5709	7.67896e-05	0.000713367
LCORL	0.670829	0.67088	5.80105	7.68861e-05	0.000713442
TMEM60	-0.852094	-0.852189	5.19471	7.68892e-05	0.000713442
PRKDC	0.928371	0.9284	7.10663	7.69553e-05	0.000713631
NR4A3	-2.36959	-2.37341	1.95747	7.71326e-05	0.000714851
HIGD2A	-0.767976	-0.767988	7.94675	7.7193e-05	0.000714934
PHF19	2.29747	2.29776	5.69215	7.73783e-05	0.000714934
PSMC2	0.774205	0.774248	6.26227	7.73849e-05	0.000714934
HSPE1	1.65616	1.65621	7.80336	7.74043e-05	0.000714934
RPS6KA1	-0.728329	-0.728391	5.58097	7.741e-05	0.000714934
EMD	0.57429	0.574312	6.72128	7.74768e-05	0.000714934
LNP1	3.13026	3.1392	1.34956	7.75086e-05	0.000714934
LARP4	0.764077	0.764131	5.8334	7.75343e-05	0.000714934
MAP4K3	1.05298	1.05356	2.94474	7.75539e-05	0.000714934
CD48	-0.703326	-0.70334	7.61584	7.76536e-05	0.000715027
AC006213.2	-1.37243	-1.3736	2.44628	7.76556e-05	0.000715027
TXNL4A	0.713127	0.713141	7.68582	7.77153e-05	0.000715155
SNX3	-0.788839	-0.788851	7.977	7.7802e-05	0.000715531
PSMA3	1.49389	1.49395	7.1756	7.78518e-05	0.000715567
GNG2	-0.734661	-0.734705	6.11659	7.80373e-05	0.00071685
HLA-F-AS1	-1.30865	-1.31022	1.97225	7.87295e-05	0.000722716
PDXDC1	0.696071	0.696132	5.51474	7.87685e-05	0.000722716
FBXW4	-0.892043	-0.892335	3.65531	7.88997e-05	0.000723117
RMDN3	0.713369	0.713528	4.18153	7.89048e-05	0.000723117
NELFE	0.57547	0.575518	5.61316	7.91051e-05	0.000724404
STAMBPL1	-0.859931	-0.860052	4.93126	7.91382e-05	0.000724404
CCDC150	3.46824	3.47406	2.45841	7.91961e-05	0.00072451
AC008875.2	-2.79276	-2.81589	0.0282252	7.93087e-05	0.000725115
CDC7	1.31814	1.31869	3.49914	7.93934e-05	0.000725464
FURIN	-0.811244	-0.811371	4.77817	7.97661e-05	0.000727753
LMO2	-4.69417	-4.69517	6.44642	7.97942e-05	0.000727753
SIRT5	-0.824706	-0.825006	3.52312	7.98092e-05	0.000727753
RAB8A	0.791628	0.791663	6.49188	7.98304e-05	0.000727753
SSTR3	5.25007	5.46698	-1.14816	8.02922e-05	0.000731536
MCM6	1.18737	1.18747	5.83253	8.0415e-05	0.000732227
PLA1A	-3.10478	-3.12491	0.92083	8.04792e-05	0.00073224
LINC02161	-2.1331	-2.14392	0.315222	8.05103e-05	0.00073224
BCL2L11	1.54414	1.5442	6.72306	8.06161e-05	0.000732775
CCDC102B	-1.00371	-1.00444	2.5895	8.07345e-05	0.000732891
EFCAB5	-1.44685	-1.44796	2.60621	8.07697e-05	0.000732891
TMED2	3.22783	3.22802	7.15344	8.07697e-05	0.000732891
NDUFC2	0.884432	0.884446	8.04776	8.08463e-05	0.00073316
CRTC2	-0.614294	-0.614388	4.69663	8.09892e-05	0.000734029
CREB5	-2.54575	-2.56802	-0.101154	8.10877e-05	0.000734119
CETP	-2.41069	-2.43428	-0.436076	8.10932e-05	0.000734119
AL137857.1	-1.81049	-1.81408	1.43518	8.11468e-05	0.000734179
GAS2L3	2.89533	2.90357	1.24502	8.14625e-05	0.000736228
ARNTL	-0.757708	-0.757917	3.90851	8.14676e-05	0.000736228
AC084036.1	2.52242	2.55025	-0.8726	8.1567e-05	0.000736699
LIN9	2.6072	2.60853	3.68416	8.16596e-05	0.000737109
RTKN2	2.1972	2.20248	1.31755	8.18261e-05	0.000738184
LPXN	-0.881037	-0.881057	7.51389	8.19668e-05	0.000739027
SYN3	-3.34163	-3.35677	1.217	8.2164e-05	0.000740378
ZNF429	-0.880113	-0.880334	4.03143	8.25119e-05	0.000743083
CYP1B1	-2.94909	-2.96423	0.811759	8.26335e-05	0.000743749
ZNF224	-0.763809	-0.763976	4.21326	8.27233e-05	0.000744005
ARL5A	0.761619	0.761645	6.89518	8.27573e-05	0.000744005
PARP11	-1.26749	-1.2678	4.14283	8.28406e-05	0.000744325
CHURC1	-0.68804	-0.688057	7.30386	8.30691e-05	0.000745884
BRMS1L	0.926696	0.927265	2.7414	8.31097e-05	0.000745884
PTCHD1-AS	-2.28231	-2.28985	0.936207	8.32007e-05	0.000746272
ALG3	1.63565	1.63578	5.9184	8.33418e-05	0.000747109
AC010618.3	-1.46726	-1.46895	2.06932	8.34695e-05	0.000747824
SLC2A4RG	1.1737	1.17389	4.71914	8.35219e-05	0.000747864
TIPIN	1.39949	1.39992	4.09015	8.37387e-05	0.000749375
TTC38	1.03488	1.03521	3.74463	8.42518e-05	0.000753535
CCPG1	1.37535	1.37546	5.80965	8.43166e-05	0.000753682
TRIM27	0.601064	0.601101	5.9812	8.44342e-05	0.000754302
ATRAID	0.736931	0.736959	6.74826	8.48898e-05	0.000757938
SMARCD3	-2.32454	-2.33138	1.12961	8.49774e-05	0.000758117
SGSM2	-1.28013	-1.28143	2.22654	8.5007e-05	0.000758117
ALKAL2	-5.84488	-6.00411	0.917914	8.51769e-05	0.000759198
ARID5A	-2.01615	-2.01625	6.8083	8.53272e-05	0.000760103
CCT7	0.907621	0.907647	7.28038	8.54388e-05	0.00076062
ZNF208	-1.04165	-1.04233	2.84593	8.54827e-05	0.00076062
ZHX2	-1.12499	-1.1251	5.47933	8.55531e-05	0.000760813
TOMM5	0.871855	0.871881	7.16448	8.57097e-05	0.000761772
BAG1	0.657735	0.657774	6.08412	8.58788e-05	0.000762653
PPOX	0.767771	0.768014	3.66448	8.59065e-05	0.000762653
TMEM65	-0.950352	-0.950468	5.08832	8.5988e-05	0.000762818
WDHD1	1.36286	1.36315	4.54373	8.60719e-05	0.000762818
RP9	-1.04776	-1.04784	5.73252	8.61172e-05	0.000762818
LYPD3	-3.45571	-3.49994	-0.0421879	8.61341e-05	0.000762818
NOA1	-0.717998	-0.718062	5.5126	8.61695e-05	0.000762818
YBEY	-0.977379	-0.977545	4.65949	8.63015e-05	0.000763278
SLC41A2	1.18677	1.18714	3.78089	8.63426e-05	0.000763278
CCDC115	-1.0683	-1.06847	4.78926	8.63682e-05	0.000763278
LILRB2	-4.56613	-4.59193	1.55507	8.64218e-05	0.000763319
CHKB	-0.569415	-0.569453	5.90925	8.65859e-05	0.000764336
HDAC10	-0.738472	-0.738708	3.67809	8.67265e-05	0.000765015
PPP1R9B	-0.748912	-0.749095	4.05292	8.67869e-05	0.000765015
TRA2B	0.64251	0.642528	7.19271	8.68098e-05	0.000765015
NUDCD1	0.616864	0.616944	4.92446	8.7046e-05	0.000766663
ARHGAP4	-0.627457	-0.627495	6.00998	8.71632e-05	0.000767121
MAF	1.29671	1.29817	2.09062	8.72163e-05	0.000767121
RRP1B	0.764989	0.765038	5.96735	8.72454e-05	0.000767121
GZF1	1.02781	1.02835	2.98491	8.7341e-05	0.000767529
CACNA1F	-2.09904	-2.11069	0.219391	8.767e-05	0.000769986
INKA1	-1.63541	-1.63613	3.51682	8.77596e-05	0.00077034
TREML2	1.22517	1.22614	2.47633	8.78364e-05	0.000770581
FBXO43	3.62556	3.64226	1.02973	8.79216e-05	0.000770895
B4GALT4	0.670009	0.670159	4.15893	8.80986e-05	0.000771808
RIMKLB	-2.12101	-2.12326	2.4386	8.82103e-05	0.000771808
CCL28	-1.42743	-1.42786	3.93994	8.82115e-05	0.000771808
AC097382.3	-1.3414	-1.34325	1.79852	8.82236e-05	0.000771808
MTMR14	-0.86486	-0.864918	5.94279	8.86028e-05	0.000774692
MRPL51	0.945628	0.945653	7.43094	8.87496e-05	0.000775541
TXLNA	0.547893	0.547958	5.06814	8.8981e-05	0.000777051
TRIM24	0.651705	0.651815	4.54826	8.90889e-05	0.000777051
LNPK	1.05409	1.05433	4.22536	8.9121e-05	0.000777051
AC025171.2	-1.35103	-1.35252	2.08138	8.91217e-05	0.000777051
MCM3	1.10101	1.10107	6.32169	8.92558e-05	0.000777734
MPP6	1.01903	1.01924	4.34636	8.93029e-05	0.000777734
AC107068.2	1.83997	1.84575	0.60776	8.93494e-05	0.000777734
AL691403.1	1.03885	1.0394	3.00245	8.94413e-05	0.000778099
USP48	0.808688	0.808714	6.95304	8.95995e-05	0.00077872
SBDS	0.55647	0.55652	5.44846	8.96125e-05	0.00077872
SRSF9	1.20403	1.20404	8.45851	8.97117e-05	0.000778928
CNPPD1	-0.693001	-0.693037	6.2611	8.98074e-05	0.000778928
DDB1	0.67806	0.678092	6.38783	8.98179e-05	0.000778928
SEL1L	1.93756	1.9377	6.15741	8.9836e-05	0.000778928
FBXO48	1.71295	1.71442	2.46046	8.98984e-05	0.000778971
ZNF467	-2.35513	-2.37826	-0.322315	8.99857e-05	0.000778971
LILRB4	1.12279	1.12283	6.99032	8.99906e-05	0.000778971
YIPF2	0.987236	0.987404	4.59978	9.01267e-05	0.000779209
AC079922.2	-2.63934	-2.64904	0.933873	9.01476e-05	0.000779209
C17orf99	-4.04999	-4.11575	-0.212681	9.0168e-05	0.000779209
PCBP4	-1.41067	-1.4119	2.4557	9.03881e-05	0.000780679
DNASE1L3	-2.60936	-2.6126	2.55629	9.04858e-05	0.000780706
TRIM2	-1.81587	-1.81895	1.79758	9.05134e-05	0.000780706
NDN	-2.16608	-2.16901	2.21736	9.05905e-05	0.000780706
FAM228B	-1.19933	-1.19978	3.66069	9.06145e-05	0.000780706
EPRS	1.39401	1.39405	7.29072	9.06414e-05	0.000780706
VPS9D1-AS1	1.6582	1.66071	1.72523	9.07903e-05	0.000781557
MOB3B	-2.16266	-2.16465	3.0289	9.09474e-05	0.000782478
IL2RG	-0.839682	-0.839693	8.30077	9.1198e-05	0.000784203
SLC35A2	0.777035	0.777232	4.0029	9.12573e-05	0.00078428
EXOSC8	2.33087	2.33113	5.83052	9.15594e-05	0.000785781
HYI	2.82149	2.82293	3.75067	9.15607e-05	0.000785781
BFSP2-AS1	3.8391	3.89674	-0.642433	9.1583e-05	0.000785781
HERC6	-1.60562	-1.60741	2.15286	9.17173e-05	0.000786501
IGHV3-11	4.11924	4.11928	10.5361	9.19033e-05	0.000787663
SORL1	-2.66759	-2.66857	4.21571	9.2002e-05	0.000788077
TIMM23	0.688805	0.688855	5.8769	9.2103e-05	0.00078823
MRPS7	0.732442	0.732472	6.61949	9.21209e-05	0.00078823
EMB	-0.7603	-0.760347	6.05283	9.23845e-05	0.000790052
TSR1	0.946248	0.946404	4.77376	9.25345e-05	0.000790691
SPAG6	-1.57627	-1.58006	1.11276	9.25605e-05	0.000790691
B3GAT3	0.671822	0.671867	5.88542	9.27777e-05	0.000792112
IGBP1	-0.853896	-0.853924	6.97512	9.29479e-05	0.000793131
IGKV3D-15	12.6165	12.9306	6.04319	9.3207e-05	0.000794908
C17orf107	2.60316	2.61852	0.0424023	9.35537e-05	0.000797067
NDUFV3	0.809665	0.809742	5.42879	9.35723e-05	0.000797067
TCTN1	-2.2873	-2.28766	5.90667	9.36134e-05	0.000797067
AL138828.1	-3.0809	-3.10518	0.152324	9.38098e-05	0.000798304
LMAN2	2.2203	2.22035	8.06007	9.41512e-05	0.000800773
TOB1-AS1	-1.28099	-1.2826	1.95802	9.42819e-05	0.000801447
BCL2A1	-2.05803	-2.05885	3.97975	9.44111e-05	0.000801752
AC233755.1	4.41547	4.41567	9.48053	9.44602e-05	0.000801752
IGKV2-26	3.43907	3.44346	3.09267	9.45194e-05	0.000801752
ZNF160	-0.639426	-0.639545	4.43232	9.45232e-05	0.000801752
QPCT	-1.28424	-1.2854	2.38241	9.47155e-05	0.000802947
DSTN	1.27923	1.27931	6.17224	9.51104e-05	0.000805856
FUCA2	0.688545	0.688635	4.93244	9.54874e-05	0.000808612
FLNB	-1.08717	-1.08795	2.6178	9.56397e-05	0.000809463
NAALADL1	-1.36761	-1.36815	3.52972	9.58287e-05	0.000810623
EARS2	0.94155	0.942104	2.86447	9.59125e-05	0.000810892
UBE2R2	-0.588642	-0.588665	6.6629	9.60109e-05	0.000811284
TMPRSS15	-3.07799	-3.10846	0.124788	9.63926e-05	0.000814069
LARP1	0.812426	0.812477	6.03158	9.6625e-05	0.00081559
MYL6B	-0.864093	-0.864135	6.39243	9.67141e-05	0.000815901
GIHCG	0.67703	0.677135	4.68471	9.68109e-05	0.000816277
FAM241B	-2.51839	-2.52065	2.85054	9.69603e-05	0.000816924
CRYBG1	-1.07711	-1.07729	4.75882	9.69924e-05	0.000816924
PLD3	0.836035	0.836096	5.80739	9.72056e-05	0.000818245
ITPRIPL1	0.912792	0.913276	3.01124	9.72541e-05	0.000818245
LUZP1	-0.808451	-0.808628	4.21945	9.75961e-05	0.00082068
PYCR1	4.38804	4.39015	4.85649	9.77223e-05	0.000821299
ATP5MC3	0.859422	0.859429	8.96577	9.79485e-05	0.000822757
HIVEP3	-1.26376	-1.26411	4.02316	9.81537e-05	0.000824037
ATP6V0B	0.778287	0.7783	7.99486	9.82145e-05	0.000824104
UBXN4	0.863851	0.863866	7.85841	9.84219e-05	0.000825401
NIPAL1	4.10819	4.14918	0.176636	9.84807e-05	0.000825451
SLC12A7	-1.58265	-1.58435	2.50344	9.87036e-05	0.000826875
PHACTR2	-1.42981	-1.43003	4.90731	9.88696e-05	0.00082782
XYLB	2.21677	2.2229	1.17136	9.95237e-05	0.00083285
RNF146	-0.860608	-0.860784	4.33062	9.96553e-05	0.000833171
FANCC	1.13426	1.13469	3.56261	9.9705e-05	0.000833171
YPEL2	-1.74658	-1.74736	3.59977	9.97222e-05	0.000833171
PELI1	0.702083	0.702148	5.45791	9.97859e-05	0.000833258
SLC2A13	-1.13129	-1.13181	3.28429	9.99916e-05	0.000834529
IGHV1-24	3.84239	3.84244	9.65772	0.000100238	0.000835918
EPSTI1	-1.15186	-1.15219	4.00014	0.000100265	0.000835918
GPS1	0.554207	0.554251	5.678	0.000100534	0.000837712
GFPT1	2.15001	2.15024	5.68616	0.000100704	0.00083868
CORO7	1.00746	1.00756	5.37448	0.000100858	0.000839518
TEX30	2.42767	2.42856	4.28972	0.000101094	0.00084099
DNAJC5B	-2.45864	-2.46613	1.2634	0.000101314	0.00084099
SLC37A4	1.2817	1.28238	3.12137	0.000101366	0.00084099
CLPB	1.02639	1.02666	4.03646	0.00010139	0.00084099
TBC1D4	-2.78193	-2.80019	0.285605	0.000101424	0.00084099
OXCT1	0.685351	0.685408	5.58101	0.000101452	0.00084099
IFI44	-2.21847	-2.22098	2.38475	0.000101459	0.00084099
TUBGCP3	0.647001	0.647076	5.0961	0.000101485	0.00084099
HIST1H2AD	4.0005	4.01437	1.77077	0.00010152	0.00084099
THUMPD3	0.635774	0.635853	5.01248	0.000101694	0.000841985
RAD51C	1.59334	1.59361	5.10955	0.000101829	0.000842656
PLG	3.53548	3.60727	-1.17031	0.000101964	0.000843328
BSG	0.823864	0.823888	7.18596	0.000102176	0.000844631
PRR15	4.9208	4.99081	0.123042	0.000102416	0.000846165
DLG3	2.01342	2.01707	1.48039	0.00010312	0.000851401
RAB29	-0.742606	-0.742649	6.09949	0.000103159	0.000851401
RASGRF1	-1.66527	-1.66631	3.01839	0.000103286	0.000851998
ARRDC3	0.96761	0.967792	4.45803	0.000103455	0.000852755
FAM27C	5.90818	5.92686	3.16018	0.000103487	0.000852755
COX7A2	1.04482	1.04483	8.60479	0.000103605	0.000853226
ALG5	2.84108	2.84132	6.38181	0.000103653	0.000853226
SUMF1	-0.98841	-0.988587	4.56312	0.000103832	0.000854247
CABYR	-2.47522	-2.48302	1.14123	0.000103913	0.000854388
AL353807.5	-2.0353	-2.03977	1.40303	0.000103959	0.000854388
DPM1	0.656336	0.656392	5.58046	0.000104188	0.000855825
NANP	1.75343	1.75702	1.22266	0.000104405	0.000857149
CLLU1OS	-3.3698	-3.38185	1.63668	0.000104584	0.000858175
SLFN13	0.973372	0.973706	3.60824	0.000104695	0.000858359
ZNF724	1.1011	1.10169	2.96861	0.000104717	0.000858359
GUK1	0.774858	0.774873	7.73524	0.000104839	0.000858911
AKR1B1	0.647925	0.647952	6.62647	0.000104945	0.000859297
EMC1	0.885935	0.886202	3.76754	0.000104996	0.000859297
HERPUD1	1.91067	1.91069	9.14102	0.000105127	0.000859679
SLBP	0.808672	0.80871	6.47403	0.000105153	0.000859679
ERI2	2.17582	2.1785	2.23781	0.000105242	0.000859956
MARF1	-0.957342	-0.957485	4.84039	0.000105521	0.000861402
PREB	1.98027	1.98041	6.24142	0.00010553	0.000861402
SIPA1	-0.994142	-0.994222	5.69221	0.000105871	0.00086374
VPS8	-0.776229	-0.77632	5.11408	0.000105944	0.000863881
RGS19	-0.969727	-0.969775	6.3854	0.00010615	0.000865112
OTUD1	-1.18499	-1.18535	3.87697	0.000106269	0.00086563
POLA1	1.23255	1.23281	4.44055	0.000106918	0.000870455
FBXW8	0.847812	0.847942	4.71352	0.000107199	0.00087229
NAPSA	-4.13292	-4.13614	4.33564	0.000107301	0.000872662
AC004865.2	-1.43757	-1.43916	2.19177	0.000107423	0.000873082
EBAG9	0.891504	0.891576	5.68443	0.000107464	0.000873082
PAQR7	-2.76233	-2.77226	1.13413	0.000107597	0.000873201
SLC39A3	0.530359	0.530414	5.28895	0.000107616	0.000873201
WDR5	1.17374	1.17399	4.5118	0.000107652	0.000873201
AL157402.1	-2.43751	-2.44078	2.25366	0.000107702	0.000873201
TENT4A	0.97108	0.971437	3.489	0.000108404	0.00087783
ELAVL1	0.600539	0.600567	6.45869	0.000108436	0.00087783
ZNF559	-1.21039	-1.21105	3.03617	0.000108442	0.00087783
LRRCC1	2.42091	2.42236	3.47375	0.00010864	0.000878893
NFKBID	-1.21751	-1.21772	4.67487	0.000108686	0.000878893
ABHD6	-0.96729	-0.967554	3.99269	0.000108823	0.000879197
TTLL1	-1.04206	-1.04264	2.95691	0.000108836	0.000879197
SAP130	0.71663	0.716821	3.91075	0.000109024	0.000880255
IRF4	2.54009	2.54017	7.64461	0.000109316	0.000882157
LINC01715	1.72696	1.73187	0.728404	0.000109381	0.000882226
ZNF226	-0.918749	-0.918946	4.26389	0.00010965	0.000883796
RUNX1	-0.97371	-0.973829	5.13081	0.000109689	0.000883796
ABCB4	-2.2456	-2.24641	4.00462	0.000109795	0.000884192
AL133259.1	-3.78765	-3.84368	-0.250647	0.000110866	0.000892362
TDRD7	-0.841869	-0.842255	3.20681	0.000110937	0.000892472
RFC1	0.624662	0.624694	6.28194	0.000111136	0.000893611
TRIM21	-0.755544	-0.75568	4.50858	0.000111492	0.000895835
AC027097.1	-1.39355	-1.3944	2.92728	0.000111527	0.000895835
APOC1	-2.06037	-2.06267	2.36928	0.00011163	0.0008962
CLIP3	-2.49256	-2.49955	1.30084	0.000111822	0.000897145
ERV3-1	-1.09257	-1.09331	2.7146	0.000111863	0.000897145
ENTPD7	1.94804	1.94939	2.92064	0.000112115	0.000898575
RIPK2	-0.695579	-0.695732	4.19557	0.000112187	0.000898575
ARL1	1.16423	1.16432	5.84501	0.000112214	0.000898575
IGHV5-51	3.52058	3.52059	11.1595	0.000112309	0.000898875
CXorf21	-0.916518	-0.916668	4.79078	0.000112403	0.000899165
FER	-0.74608	-0.746181	4.8896	0.000112481	0.00089932
C5orf15	-0.672955	-0.673019	5.38196	0.000112537	0.00089932
MCRIP1	-0.665603	-0.665689	4.97169	0.000113162	0.000902459
DMXL1	-0.791232	-0.791289	5.84371	0.000113171	0.000902459
UQCRQ	1.64486	1.64489	8.16479	0.00011318	0.000902459
IDE	0.916714	0.916815	5.21493	0.000113185	0.000902459
BOLA2B	0.936073	0.936404	3.53671	0.000113219	0.000902459
FAM167A	-2.20931	-2.22765	-0.31402	0.000113382	0.00090263
LINC01684	-1.26959	-1.26977	4.98134	0.000113382	0.00090263
TFDP2	-0.615398	-0.615477	4.94243	0.000113414	0.00090263
MRPL55	0.847507	0.847554	6.18764	0.000113521	0.000902655
ZNF90	0.977131	0.97763	3.01582	0.000113562	0.000902655
HLA-DMA	-1.00578	-1.00579	8.56375	0.000113591	0.000902655
NEK6	-2.56205	-2.56345	3.60326	0.000113816	0.00090398
EMP2	-3.16589	-3.18569	0.468686	0.000113992	0.000904836
AC009313.1	-1.46595	-1.46704	2.69227	0.000114039	0.000904836
CNIH4	0.554117	0.554169	5.41892	0.000114256	0.000905569
ATL2	0.719163	0.719341	4.00652	0.000114305	0.000905569
AC090204.1	-1.53334	-1.53393	3.64062	0.000114306	0.000905569
NDUFS1	0.688648	0.688704	5.61187	0.000114593	0.000906925
PLOD1	1.34607	1.34653	3.73299	0.000114593	0.000906925
AC136475.1	-2.49864	-2.51058	0.557931	0.000114736	0.000907335
GCA	-0.929933	-0.929993	6.00237	0.000114761	0.000907335
EZH2	1.31288	1.31301	5.54274	0.000115023	0.000908314
ADAM8	-1.36839	-1.36866	4.55239	0.000115024	0.000908314
SMIM24	-2.57231	-2.57643	2.14785	0.00011506	0.000908314
CTCF	0.599661	0.599692	6.25786	0.000115342	0.000910084
AKAP1	0.841999	0.842422	3.07051	0.000115473	0.000910652
CFAP410	0.793798	0.793953	4.38877	0.000115618	0.000911338
C3orf67	-1.92589	-1.92799	2.2946	0.000115718	0.000911663
HM13	3.02152	3.0216	8.11525	0.000115884	0.000912513
SPINT1-AS1	-2.42231	-2.42852	1.41529	0.000116476	0.00091671
ELOC	0.655886	0.655904	7.25721	0.000116636	0.000917511
ATP8B4	-1.69279	-1.69381	3.2151	0.000116798	0.000918323
ULK3	-1.01101	-1.01124	4.20517	0.000117202	0.000920673
SVBP	-0.756556	-0.756647	5.07032	0.000117215	0.000920673
BCL2	-1.10456	-1.10464	5.91758	0.00011777	0.000924062
KIF21B	0.838324	0.838478	4.45638	0.000117816	0.000924062
H2AFV	1.32216	1.32219	8.16886	0.000117824	0.000924062
CYCS	2.74577	2.74591	7.33825	0.000117923	0.000924369
DEF8	0.707507	0.707569	5.5176	0.000118031	0.000924753
CIAO2B	0.685476	0.685494	7.23327	0.000118196	0.000925579
BRK1	-0.752709	-0.75272	8.1474	0.000118384	0.000926588
DGKA	-0.742726	-0.742855	4.55885	0.000118534	0.000926836
ARID4A	-0.634842	-0.634891	5.69846	0.000118534	0.000926836
VDAC3	1.29717	1.29722	6.77292	0.000119125	0.000930854
TEC	-1.0334	-1.03366	4.05293	0.000119305	0.000930854
IGLV3-9	4.76945	4.76989	7.5869	0.000119316	0.000930854
[truncated: 13,608 more rows]

## Sheet: Legend
Dataset EV 3 Differentially expressed genes (DEG) between plasma cells and Germinal Centre cells
