# Supplementary material for: Competing gene regulatory networks drive naive and memory B cell differentiation
Source: Mol Syst Biol. 2026 Apr 16;22(7):1097–117. doi: 10.1038/s44320-026-00207-8 (PMC13328623; doi:10.1038/s44320-026-00207-8)
Supplement: Supplementary file 6 — Dataset EV4 [file 44320_2026_207_MOESM6_ESM.xlsx]

## Sheet: Dataset EV4
genes	transcription factor (regulon)
RPL22	ATF1(+)
DIMT1	ATF1(+)
MMGT1	ATF1(+)
MEX3C	ATF1(+)
LIN7C	ATF1(+)
UTP23	ATF1(+)
PPP1R11	ATF1(+)
KAT5	ATF1(+)
ABCB7	ATF1(+)
NAT9	ATF1(+)
CHTOP	ATF1(+)
AP4S1	ATF1(+)
COQ7	ATF1(+)
RSL24D1	ATF1(+)
BMI1	ATF1(+)
C5orf51	ATF1(+)
FNBP4	ATF1(+)
ZNF628	ATF1(+)
H3F3B	ATF1(+)
IFRD1	ATF1(+)
SF1	ATF1(+)
TMEM267	ATF1(+)
FAM20B	ATF1(+)
CDIP1	ATF1(+)
FYCO1	ATF1(+)
TAF3	ATF1(+)
HDAC4	ATF1(+)
FRMD4A	ATF1(+)
SLC25A38	ATF1(+)
PIGO	ATF1(+)
NACA	ATF1(+)
SIN3A	ATF1(+)
TAF6L	ATF1(+)
LIPE	ATF1(+)
SLC25A37	ATF1(+)
TMEM259	ATF1(+)
ZKSCAN2	ATF1(+)
NGDN	ATF1(+)
ANAPC13	ATF1(+)
DIABLO	ATF1(+)
TMEM184C	ATF1(+)
TMEM167B	ATF1(+)
GFM1	ATF1(+)
DDX3X	ATF1(+)
RUFY1	ATF1(+)
RLIM	ATF1(+)
CBWD1	ATF1(+)
ZDHHC8	ATF1(+)
BOD1	ATF1(+)
KRI1	ATF1(+)
RPL5	ATF1(+)
ZNF800	ATF1(+)
NSRP1	ATF1(+)
NUDCD3	ATF1(+)
TMEM170A	ATF1(+)
OSGEPL1	ATF1(+)
RPS21	ATF1(+)
LINC00630	ATF1(+)
SERTAD1	ATF1(+)
RPS12	ATF1(+)
RAB11FIP2	ATF1(+)
ZNF664	ATF1(+)
RSAD1	ATF1(+)
HSD17B7	ATF1(+)
HSP90AB1	ATF1(+)
ZBTB3	ATF1(+)
MED15	ATF1(+)
PTPN23	ATF1(+)
GLCE	ATF1(+)
PITRM1-AS1	ATF1(+)
IDI1	ATF1(+)
SAYSD1	ATF1(+)
URI1	ATF1(+)
RPS13	ATF1(+)
MBTPS2	ATF1(+)
RIOK2	ATF1(+)
AP4B1-AS1	ATF1(+)
BCLAF1	ATF1(+)
NUFIP2	ATF1(+)
TSTD2	ATF1(+)
METTL21A	ATF1(+)
RPL23A	ATF1(+)
ZNRD1	ATF1(+)
TIMM10B	ATF1(+)
ERF	ATF1(+)
DNAJC14	ATF1(+)
AAR2	ATF1(+)
RPL19	ATF1(+)
BAG5	ATF1(+)
ARL6	ATF1(+)
DHX36	ATF1(+)
ZNF131	ATF1(+)
CCDC85C	ATF1(+)
ARL4A	ATF1(+)
MRPS31	ATF1(+)
KPNA4	ATF1(+)
PPIL4	ATF1(+)
METAP1	ATF1(+)
PAIP1	ATF1(+)
ZNF565	ATF1(+)
ZSCAN21	ATF1(+)
PREPL	ATF1(+)
RBM22	ATF1(+)
ZNF787	ATF1(+)
LDHAL6B	ATF1(+)
CBWD2	ATF1(+)
RYK	ATF1(+)
DEAF1	ATF1(+)
GNPDA2	ATF1(+)
UIMC1	ATF1(+)
RPL8	ATF1(+)
C8orf37	ATF1(+)
GTPBP10	ATF1(+)
RBM7	ATF1(+)
RNMT	ATF1(+)
DTWD1	ATF1(+)
PPP4R3A	ATF1(+)
MAPK1IP1L	ATF1(+)
TWF1	ATF1(+)
RPP38	ATF1(+)
COPS2	ATF1(+)
SGPL1	ATF1(+)
ZNF408	ATF1(+)
CTU1	ATF1(+)
AMPD2	ATF1(+)
ARMCX5	ATF1(+)
RPS7	ATF1(+)
ANKRD12	ATF1(+)
MANBAL	ATF1(+)
BLOC1S6	ATF1(+)
ELP3	ATF1(+)
MYNN	ATF1(+)
TJAP1	ATF1(+)
METAP1D	ATF1(+)
TRMT112	ATF1(+)
IKZF5	ATF1(+)
LMBR1	ATF1(+)
ENKUR	ATF1(+)
CWC22	ATF1(+)
SDE2	ATF1(+)
DMAP1	ATF1(+)
FBRSL1	ATF1(+)
NAT10	ATF1(+)
TAF4	ATF1(+)
TMEM9B	ATF1(+)
CPSF7	ATF1(+)
ATXN7L2	ATF1(+)
EIF4B	ATF1(+)
DCXR	ATF1(+)
HDAC6	ATF1(+)
MOCS2	ATF1(+)
RXRB	ATF1(+)
AQR	ATF1(+)
ZNF341-AS1	ATF1(+)
EXT2	ATF1(+)
CAMTA2	ATF1(+)
HSPH1	ATF1(+)
ZCCHC3	ATF1(+)
PARP6	ATF1(+)
TAF1C	ATF1(+)
NUDT9	ATF1(+)
LARS	ATF1(+)
SNAPC1	ATF1(+)
BRF2	ATF1(+)
NFRKB	ATF1(+)
KAT8	ATF1(+)
ARMC5	ATF1(+)
TMEM251	ATF1(+)
ZNF830	ATF1(+)
ING3	ATF1(+)
RNF6	ATF1(+)
ZNF263	ATF1(+)
HGS	ATF1(+)
IRF2BP1	ATF1(+)
BDP1	ATF1(+)
EXOC7	ATF1(+)
UBQLN1	ATF1(+)
SIKE1	ATF1(+)
FDFT1	ATF1(+)
ALKBH8	ATF1(+)
UBAP1L	ATF1(+)
WDR89	ATF1(+)
CNBP	ATF1(+)
CDV3	ATF1(+)
GGA1	ATF1(+)
C1orf52	ATF1(+)
SLC36A4	ATF1(+)
ARMC8	ATF1(+)
CLN3	ATF1(+)
THOC6	ATF1(+)
FCF1	ATF1(+)
CSDE1	ATF1(+)
DNAJB1	ATF1(+)
SNX12	ATF1(+)
RPP21	ATF1(+)
MEPCE	ATF1(+)
LONRF1	ATF1(+)
KRBA1	ATF1(+)
USP16	ATF1(+)
TMEM87A	ATF1(+)
RPL6	ATF1(+)
RAB10	ATF1(+)
ZNF16	ATF1(+)
OGDHL	ATF1(+)
NELFE	ATF1(+)
DDX3Y	ATF1(+)
TUBE1	ATF1(+)
PAF1	ATF1(+)
ZNF574	ATF1(+)
KPNA1	ATF1(+)
ITFG2	ATF1(+)
CTDNEP1	ATF1(+)
RPL38	ATF1(+)
CUTC	ATF1(+)
BAG3	ATF1(+)
DCP1A	ATF1(+)
GGA3	ATF1(+)
PPP2R2A	ATF1(+)
RCHY1	ATF1(+)
NFYA	ATF1(+)
MAP9	ATF1(+)
NCSTN	ATF1(+)
TRDMT1	ATF1(+)
TMEM216	ATF1(+)
FUNDC2	ATF1(+)
ZNF146	ATF1(+)
CDC26	ATF1(+)
MED19	ATF1(+)
ABT1	ATF1(+)
EIF2A	ATF1(+)
PEX12	ATF1(+)
NFE2L2	ATF1(+)
PABPC1	ATF1(+)
RPL32	ATF1(+)
MLLT1	ATF1(+)
RPL21	ATF1(+)
C22orf24	ATF1(+)
PRPF6	ATF1(+)
NADK2	ATF1(+)
COPS7B	ATF1(+)
GPR89A	ATF1(+)
FOXJ3	ATF1(+)
CYP51A1	ATF1(+)
MFSD14A	ATF1(+)
PRPF4B	ATF1(+)
ZNF286A	ATF1(+)
TP53BP1	ATF1(+)
THADA	ATF1(+)
TAF1A	ATF1(+)
RPF1	ATF1(+)
RNF220	ATF1(+)
BICD2	ATF1(+)
PKD1	ATF1(+)
ZNF132	ATF1(+)
NRDE2	ATF1(+)
XAB2	ATF1(+)
CWC25	ATF1(+)
RPS5	ATF1(+)
DUS3L	ATF1(+)
RPL9	ATF1(+)
PET117	ATF1(+)
TMEM161A	ATF1(+)
ZNF343	ATF1(+)
ATF1	ATF1(+)
PCNX4	ATF1(+)
EIF2S3	ATF1(+)
SNX27	ATF1(+)
CCDC38	ATF1(+)
ASTE1	ATF1(+)
THAP1	ATF1(+)
ZNF384	ATF1(+)
TMEM38B	ATF1(+)
SAP18	ATF1(+)
SNHG6	ATF1(+)
TASP1	ATF1(+)
RNF185	ATF1(+)
MED10	ATF1(+)
UBE2D3	ATF1(+)
POLR2C	ATF1(+)
ELP5	ATF1(+)
TVP23B	ATF1(+)
RNF31	ATF1(+)
RABGGTB	ATF1(+)
THUMPD2	ATF1(+)
KRR1	ATF1(+)
SMIM19	ATF1(+)
CYP20A1	ATF1(+)
MYD88	ATF1(+)
HSD17B12	ATF1(+)
ZSCAN25	ATF1(+)
UCKL1	ATF1(+)
PCBP2	ATF1(+)
DIS3L	ATF1(+)
NPTN	ATF1(+)
NGRN	ATF1(+)
THOC1	ATF1(+)
ICE2	ATF1(+)
SMG8	ATF1(+)
ZNF436	ATF1(+)
CCDC61	ATF1(+)
PANK3	ATF1(+)
TM2D3	ATF1(+)
PCBP1	ATF1(+)
POLR3C	ATF1(+)
RPL17	ATF1(+)
CD2AP	ATF1(+)
COG8	ATF1(+)
GSR	ATF1(+)
PPTC7	ATF1(+)
KIAA1143	ATF1(+)
POLG2	ATF1(+)
PTDSS2	ATF1(+)
KBTBD8	ATF1(+)
SCML1	ATF1(+)
TOMM70	ATF1(+)
RPS20	ATF1(+)
MKRN2OS	ATF1(+)
ZNF330	ATF1(+)
CCDC9	ATF1(+)
ZNF639	ATF1(+)
MMAB	ATF1(+)
ALG13	ATF1(+)
PYURF	ATF1(+)
RHOT2	ATF1(+)
GNL1	ATF1(+)
ZBTB43	ATF1(+)
TFIP11	ATF1(+)
EMP3	ATF1(+)
PAPOLA	ATF1(+)
BAG6	ATF1(+)
RPS3A	ATF1(+)
WDR45B	ATF1(+)
PHACTR1	ATF1(+)
ENOX2	ATF1(+)
HCG18	ATF1(+)
HIC2	ATF1(+)
KCNK5	ATF1(+)
PITPNB	ATF1(+)
POLDIP3	ATF1(+)
CWC15	ATF1(+)
RBSN	ATF1(+)
HSPA8	ATF1(+)
GBE1	ATF1(+)
HR	ATF1(+)
LSG1	ATF1(+)
AMBRA1	ATF1(+)
TSPYL2	ATF1(+)
ARFIP1	ATF1(+)
ZSCAN22	ATF1(+)
MIS12	ATF1(+)
EIF3J	ATF1(+)
EIF1B	ATF1(+)
ADPGK	ATF1(+)
SNIP1	ATF1(+)
CEP95	ATF1(+)
NARS	ATF1(+)
CFTR	ATF1(+)
UBLCP1	ATF1(+)
KIAA1257	ATF1(+)
RPS16	ATF1(+)
SLC39A4	ATF1(+)
SPRYD3	ATF1(+)
POM121C	ATF1(+)
PPP2CB	ATF1(+)
CD2BP2	ATF1(+)
ZNF749	ATF1(+)
SMG1	ATF1(+)
EEFSEC	ATF1(+)
FBXL14	ATF1(+)
DNAJC7	ATF1(+)
HMGN4	ATF1(+)
MRPS22	ATF1(+)
WARS	ATF1(+)
BIN3	ATF1(+)
THAP12	ATF1(+)
CHD1L	ATF1(+)
CTR9	ATF1(+)
DCAF7	ATF1(+)
CHRAC1	ATF1(+)
SLC26A2	ATF1(+)
KIAA2013	ATF4(+)
PARVB	ATF4(+)
SOCS3	ATF4(+)
STK32C	ATF4(+)
GEMIN7	ATF4(+)
AIG1	ATF4(+)
ANK3	ATF4(+)
AP3S1	ATF4(+)
P4HA1	ATF4(+)
APOL6	ATF4(+)
STXBP4	ATF6(+)
SPEN	ATF6(+)
CLCN3	ATF6(+)
MMGT1	ATF6(+)
SLC52A2	ATF6(+)
ATF6	ATF6(+)
TLK1	ATF6(+)
MEX3C	ATF6(+)
SOCS7	ATF6(+)
DNAL1	ATF6(+)
UTP23	ATF6(+)
SUPT5H	ATF6(+)
XPO4	ATF6(+)
B4GALT4	ATF6(+)
BIRC6	ATF6(+)
IBTK	ATF6(+)
AP2B1	ATF6(+)
ARID2	ATF6(+)
TRRAP	ATF6(+)
C21orf91	ATF6(+)
SFT2D1	ATF6(+)
DENND1A	ATF6(+)
RSPRY1	ATF6(+)
NRDC	ATF6(+)
TDRD3	ATF6(+)
FNBP4	ATF6(+)
XPR1	ATF6(+)
MOGS	ATF6(+)
IFRD1	ATF6(+)
MED7	ATF6(+)
SEC23B	ATF6(+)
PHACTR4	ATF6(+)
TMEM161B	ATF6(+)
COPA	ATF6(+)
OCIAD1	ATF6(+)
FANCM	ATF6(+)
FAM3C	ATF6(+)
MAP2K7	ATF6(+)
DDX50	ATF6(+)
LONP2	ATF6(+)
TBC1D31	ATF6(+)
PTAR1	ATF6(+)
FAM98B	ATF6(+)
GOLIM4	ATF6(+)
GIGYF2	ATF6(+)
USP38	ATF6(+)
TCF12	ATF6(+)
INO80D	ATF6(+)
NR2C2	ATF6(+)
MIER3	ATF6(+)
TMEM167B	ATF6(+)
TAF12	ATF6(+)
SEC16A	ATF6(+)
ZNF3	ATF6(+)
PIK3C2A	ATF6(+)
FBXO28	ATF6(+)
SLMAP	ATF6(+)
ANKRD11	ATF6(+)
HMGXB3	ATF6(+)
CLASP2	ATF6(+)
COA1	ATF6(+)
NUDCD3	ATF6(+)
TMEM241	ATF6(+)
UNK	ATF6(+)
CNIH1	ATF6(+)
CNOT1	ATF6(+)
HYLS1	ATF6(+)
UHRF1BP1L	ATF6(+)
IMPAD1	ATF6(+)
LINC00630	ATF6(+)
SCAP	ATF6(+)
ZNF664	ATF6(+)
MICU2	ATF6(+)
COPZ1	ATF6(+)
HSD17B7	ATF6(+)
TSC1	ATF6(+)
SLC26A2	ATF6(+)
CAPN7	ATF6(+)
GLCE	ATF6(+)
FZR1	ATF6(+)
WDPCP	ATF6(+)
ZRANB2	ATF6(+)
BRD2	ATF6(+)
DHX8	ATF6(+)
CLUAP1	ATF6(+)
NSUN6	ATF6(+)
TRIM27	ATF6(+)
CLTC	ATF6(+)
ARHGEF12	ATF6(+)
ATF2	ATF6(+)
BLZF1	ATF6(+)
AIP	ATF6(+)
VTI1A	ATF6(+)
SEC22B	ATF6(+)
TFG	ATF6(+)
AP4B1-AS1	ATF6(+)
SRBD1	ATF6(+)
QKI	ATF6(+)
UBE4A	ATF6(+)
PPIP5K2	ATF6(+)
IQCB1	ATF6(+)
PHIP	ATF6(+)
CEBPG	ATF6(+)
TMCC1	ATF6(+)
USP7	ATF6(+)
AZIN1	ATF6(+)
PATJ	ATF6(+)
SPTAN1	ATF6(+)
YIPF4	ATF6(+)
GOLGA4	ATF6(+)
VPS36	ATF6(+)
SLC30A1	ATF6(+)
TSPYL2	ATF6(+)
SEC23IP	ATF6(+)
GABPB1	ATF6(+)
PSKH1	ATF6(+)
CTIF	ATF6(+)
ZDHHC5	ATF6(+)
INTS4	ATF6(+)
CDKAL1	ATF6(+)
ANKRD17	ATF6(+)
ATP2C1	ATF6(+)
SLC25A51	ATF6(+)
NCK1	ATF6(+)
NDUFA13	ATF6(+)
KCTD20	ATF6(+)
EXTL3	ATF6(+)
INO80	ATF6(+)
R3HDM1	ATF6(+)
CCNL1	ATF6(+)
ALG6	ATF6(+)
G3BP2	ATF6(+)
SMAD2	ATF6(+)
SLC38A1	ATF6(+)
ARFIP1	ATF6(+)
ACSL3	ATF6(+)
SLC11A2	ATF6(+)
WASL	ATF6(+)
ZNF565	ATF6(+)
PRH1	ATF6(+)
DYNC1LI2	ATF6(+)
ZSCAN21	ATF6(+)
RUNDC3B	ATF6(+)
WAPL	ATF6(+)
WWP1	ATF6(+)
CBWD2	ATF6(+)
CLINT1	ATF6(+)
IDE	ATF6(+)
TMEM248	ATF6(+)
SP1	ATF6(+)
UIMC1	ATF6(+)
UBA6	ATF6(+)
SEC62	ATF6(+)
GAK	ATF6(+)
FAM177A1	ATF6(+)
MIS12	ATF6(+)
EMC7	ATF6(+)
SOCS3	ATF6(+)
DCAF12	ATF6(+)
DIS3L2	ATF6(+)
XRCC4	ATF6(+)
CNST	ATF6(+)
RAD54L2	ATF6(+)
MCFD2	ATF6(+)
HMGN4	ATF6(+)
ZBED3	ATF6(+)
QSER1	ATF6(+)
TANGO6	ATF6(+)
MTFR1	ATF6(+)
PPP4R3A	ATF6(+)
FAF2	ATF6(+)
KLHL15	ATF6(+)
MAGT1	ATF6(+)
FHIT	ATF6(+)
SMARCAD1	ATF6(+)
VPS13A	ATF6(+)
FBXO8	ATF6(+)
PDHX	ATF6(+)
PPP3CB	ATF6(+)
MTERF1	ATF6(+)
KLHDC4	ATF6(+)
CEP83	ATF6(+)
PPP6R3	ATF6(+)
MANBAL	ATF6(+)
HEATR5A	ATF6(+)
BLOC1S6	ATF6(+)
IP6K1	ATF6(+)
CACUL1	ATF6(+)
ELP3	ATF6(+)
ADPGK	ATF6(+)
KATNBL1	ATF6(+)
PCNX1	ATF6(+)
LMBR1	ATF6(+)
AP1G1	ATF6(+)
AARS	ATF6(+)
PPP3CC	ATF6(+)
RPS6KL1	ATF6(+)
CUL5	ATF6(+)
RANBP2	ATF6(+)
UBE3A	ATF6(+)
SDE2	ATF6(+)
TAF1	ATF6(+)
UHRF1BP1	ATF6(+)
SRCAP	ATF6(+)
PPP2R5E	ATF6(+)
CFDP1	ATF6(+)
EPB41	ATF6(+)
TIRAP	ATF6(+)
ZBTB21	ATF6(+)
ORMDL1	ATF6(+)
TMED7	ATF6(+)
ATP6AP2	ATF6(+)
ORC2	ATF6(+)
AQR	ATF6(+)
RSRC1	ATF6(+)
CLOCK	ATF6(+)
ACVR2A	ATF6(+)
HABP4	ATF6(+)
SNAPC1	ATF6(+)
PYROXD1	ATF6(+)
FTO	ATF6(+)
RINT1	ATF6(+)
SF3B1	ATF6(+)
LTN1	ATF6(+)
ING3	ATF6(+)
ASB8	ATF6(+)
FBXO33	ATF6(+)
TIMM17B	ATF6(+)
UBOX5	ATF6(+)
CDADC1	ATF6(+)
SEC31A	ATF6(+)
DNAJC10	ATF6(+)
ASTN2	ATF6(+)
AASDH	ATF6(+)
ARFGAP1	ATF6(+)
JADE1	ATF6(+)
FOXN3	ATF6(+)
ATE1	ATF6(+)
BCOR	ATF6(+)
RNF139	ATF6(+)
EIF5	ATF6(+)
RPRD1A	ATF6(+)
MRPL48	ATF6(+)
EXOC5	ATF6(+)
BSG	ATF6(+)
DHRS7B	ATF6(+)
MDM4	ATF6(+)
CYB5R1	ATF6(+)
DCAF10	ATF6(+)
ATL2	ATF6(+)
ABCC10	ATF6(+)
USP42	ATF6(+)
WDR20	ATF6(+)
FAM114A2	ATF6(+)
POGZ	ATF6(+)
ARMC8	ATF6(+)
TMEM33	ATF6(+)
CBWD5	ATF6(+)
DDX59	ATF6(+)
DICER1	ATF6(+)
XIAP	ATF6(+)
GON4L	ATF6(+)
SPOP	ATF6(+)
LONRF1	ATF6(+)
LRRC8B	ATF6(+)
USP16	ATF6(+)
GPATCH2L	ATF6(+)
TMEM87A	ATF6(+)
NEK1	ATF6(+)
TYW1B	ATF6(+)
COMMD1	ATF6(+)
PHKA2	ATF6(+)
RAB28	ATF6(+)
ZC3H3	ATF6(+)
POM121C	ATF6(+)
SENP5	ATF6(+)
EYA3	ATF6(+)
DDX3Y	ATF6(+)
ARL5B	ATF6(+)
PITRM1	ATF6(+)
TAX1BP1	ATF6(+)
G2E3	ATF6(+)
PPP2CB	ATF6(+)
PIGT	ATF6(+)
KPNA1	ATF6(+)
RAF1	ATF6(+)
C5orf24	ATF6(+)
DCAF7	ATF6(+)
KANTR	ATF6(+)
ERP44	ATF6(+)
DDHD1	ATF6(+)
CEP295	ATF6(+)
ASCC3	ATF6(+)
TMEM68	ATF6(+)
CSNK1G1	ATF6(+)
ACSL4	ATF6(+)
MTOR	ATF6(+)
FAM185A	ATF6(+)
DCP1A	ATF6(+)
UFSP2	ATF6(+)
THOC2	ATF6(+)
NORAD	ATF6(+)
DHRS7	ATF6(+)
GOPC	ATF6(+)
NFYA	ATF6(+)
ZSCAN5A	ATF6(+)
TBL1XR1	ATF6(+)
TRDMT1	ATF6(+)
ZNF146	ATF6(+)
GREB1L	ATF6(+)
SLC7A1	ATF6(+)
SPPL3	ATF6(+)
STX18	ATF6(+)
EIF2A	ATF6(+)
BTBD7	ATF6(+)
UVSSA	ATF6(+)
PBRM1	ATF6(+)
UBAP1	ATF6(+)
STAM	ATF6(+)
NECAP1	ATF6(+)
YTHDF3	ATF6(+)
PDE8B	ATF6(+)
AGPAT1	ATF6(+)
RHEB	ATF6(+)
FUBP3	ATF6(+)
SND1	ATF6(+)
C6orf89	ATF6(+)
CARNMT1	ATF6(+)
WDR7	ATF6(+)
NRF1	ATF6(+)
VPS53	ATF6(+)
C16orf72	ATF6(+)
RBBP6	ATF6(+)
TMEM18	ATF6(+)
STRN3	ATF6(+)
SLC30A6	ATF6(+)
RAB40C	ATF6(+)
GPR89A	ATF6(+)
MAP2K4	ATF6(+)
CAAP1	ATF6(+)
AGO3	ATF6(+)
DESI2	ATF6(+)
DCTN6	ATF6(+)
C22orf34	ATF6(+)
RAB22A	ATF6(+)
RMND5B	ATF6(+)
XPO7	ATF6(+)
SMAD5	ATF6(+)
ALS2	ATF6(+)
QRICH1	ATF6(+)
SIK3	ATF6(+)
CUX1	ATF6(+)
GPBP1	ATF6(+)
DHPS	ATF6(+)
MAP2K1	ATF6(+)
RBM15	ATF6(+)
MIER1	ATF6(+)
GZF1	ATF6(+)
SMG7	ATF6(+)
MTX3	ATF6(+)
ATP9B	ATF6(+)
VWA8	ATF6(+)
YME1L1	ATF6(+)
SEC24C	ATF6(+)
MAP3K4	ATF6(+)
ZNF264	ATF6(+)
PCNX4	ATF6(+)
PPP1R15B	ATF6(+)
PSMA8	ATF6(+)
SNX27	ATF6(+)
FBXO34	ATF6(+)
NDEL1	ATF6(+)
STK33	ATF6(+)
GLS	ATF6(+)
SLC35A3	ATF6(+)
ZNF41	ATF6(+)
WDR33	ATF6(+)
THAP1	ATF6(+)
DAG1	ATF6(+)
TRIP11	ATF6(+)
TMEM50B	ATF6(+)
TASP1	ATF6(+)
ZBED4	ATF6(+)
KLHL20	ATF6(+)
FEM1B	ATF6(+)
TVP23B	ATF6(+)
RBM12	ATF6(+)
ZNF544	ATF6(+)
LINC01184	ATF6(+)
MAPK6	ATF6(+)
HOOK3	ATF6(+)
ASXL1	ATF6(+)
BABAM1	ATF6(+)
RAB2A	ATF6(+)
SFSWAP	ATF6(+)
SLC45A4	ATF6(+)
CEP350	ATF6(+)
BTAF1	ATF6(+)
HSD17B12	ATF6(+)
DBF4	ATF6(+)
EMC2	ATF6(+)
ALG11	ATF6(+)
ZNF335	ATF6(+)
LINC00662	ATF6(+)
TRPC4AP	ATF6(+)
POLQ	ATF6(+)
SP2	ATF6(+)
HECTD1	ATF6(+)
SLC37A3	ATF6(+)
CLN5	ATF6(+)
IRAK1BP1	ATF6(+)
AP3S2	ATF6(+)
NPTN	ATF6(+)
ZFPL1	ATF6(+)
ICE2	ATF6(+)
PPP2R2D	ATF6(+)
RNF181	ATF6(+)
ANKHD1	ATF6(+)
PANK3	ATF6(+)
SMC5	ATF6(+)
CD2AP	ATF6(+)
GOSR1	ATF6(+)
COQ10B	ATF6(+)
POLG2	ATF6(+)
CBWD6	ATF6(+)
CDK8	ATF6(+)
C19orf12	ATF6(+)
EIF2AK1	ATF6(+)
MKLN1	ATF6(+)
PQBP1	ATF6(+)
OTULIN	ATF6(+)
DLG1	ATF6(+)
COPB1	ATF6(+)
WRAP73	ATF6(+)
TOMM70	ATF6(+)
CCNH	ATF6(+)
PPP1CB	ATF6(+)
RAPGEF6	ATF6(+)
RBM26	ATF6(+)
CERS5	ATF6(+)
DDHD2	ATF6(+)
C18orf25	ATF6(+)
GMDS	ATF6(+)
TGDS	ATF6(+)
SPAG9	ATF6(+)
CCDC9	ATF6(+)
ZNF410	ATF6(+)
NBAS	ATF6(+)
ADAR	ATF6(+)
PACSIN1	ATF6(+)
DAP	ATF6(+)
GFM2	ATF6(+)
GNE	ATF6(+)
ZFP91	ATF6(+)
ZNF621	ATF6(+)
REPS1	ATF6(+)
AGGF1	ATF6(+)
TAF2	ATF6(+)
NCOR1	ATF6(+)
METTL15	ATF6(+)
SAP30BP	ATF6(+)
RALGAPA1	ATF6(+)
GTF2B	ATF6(+)
SCYL2	ATF6(+)
SEC22A	ATF6(+)
CDC37L1	ATF6(+)
SCFD1	ATF6(+)
MTR	ATF6(+)
PITPNB	ATF6(+)
NAA35	ATF6(+)
STAG1	ATF6(+)
UBR1	ATF6(+)
SRRM2	ATF6(+)
RBSN	ATF6(+)
MFSD4B	ATF6(+)
SECISBP2	ATF6(+)
PUM1	ATF6(+)
SACM1L	ATF6(+)
FBXL14	ATF6(+)
PIBF1	ATF6(+)
TBC1D25	ATF6(+)
SENP2	ATF6(+)
PPP1R10	ATF6(+)
FOXK2	ATF6(+)
DYM	ATF6(+)
FAR1	ATF6(+)
USP47	ATF6(+)
DPY19L3	ATF6(+)
SMYD3	ATF6(+)
UBXN4	ATF6(+)
ZBTB25	ATF6(+)
ASAH2B	ATF6(+)
GEMIN8	ATF6(+)
IL6ST	ATF6(+)
GABPA	ATF6(+)
C2orf42	ATF6(+)
POM121	ATF6(+)
PRPF18	ATF6(+)
KCTD6	ATF6(+)
SLC30A9	ATF6(+)
RPS6KB1	ATF6(+)
RNF19A	ATF6(+)
COG5	ATF6(+)
UBE2E3	ATF6(+)
PDIA3	ATF6(+)
PGGT1B	ATF6(+)
COG3	ATF6(+)
SQLE	ATF6(+)
ZEB1	ATF6(+)
NRBP1	ATF6(+)
GLIPR1L2	ATF6(+)
BTRC	ATF6(+)
GTF2I	ATF6(+)
ZC3H7B	ATF6(+)
KIF3B	ATF6(+)
ZDHHC4	ATF6(+)
SLAIN2	ATF6(+)
GAN	ATF6(+)
CYP20A1	ATF6(+)
RAB18	ATF6(+)
UXT	ATF6(+)
ARID1A	ATF6(+)
PILRB	ATF6(+)
ALG13	ATF6(+)
SASS6	ATF6(+)
CSNK1A1	ATF6(+)
SMIM20	ATF6(+)
MORC2	ATF6(+)
RBM6	ATF6(+)
MIOS	ATF6(+)
LRRC8D	ATF6(+)
CCDC82	ATF6(+)
MOB4	ATF6(+)
TMEM9B	ATF6(+)
GMEB1	ATF6(+)
SNX13	ATF6(+)
RPL22	BCLAF1(+)
STXBP4	BCLAF1(+)
BRD7	BCLAF1(+)
UBE2T	BCLAF1(+)
ATR	BCLAF1(+)
CEP72	BCLAF1(+)
LIN7C	BCLAF1(+)
TRMT10C	BCLAF1(+)
DNAJA1	BCLAF1(+)
PPP1R11	BCLAF1(+)
XPO4	BCLAF1(+)
CFAP97	BCLAF1(+)
BAHD1	BCLAF1(+)
GBE1	BCLAF1(+)
UBTD2	BCLAF1(+)
SRM	BCLAF1(+)
ZNF407	BCLAF1(+)
FUS	BCLAF1(+)
KHDRBS1	BCLAF1(+)
SLC27A4	BCLAF1(+)
TIMM10	BCLAF1(+)
AP4S1	BCLAF1(+)
LYPLA2	BCLAF1(+)
EFTUD2	BCLAF1(+)
FCHSD2	BCLAF1(+)
H3F3B	BCLAF1(+)
ABCE1	BCLAF1(+)
SMU1	BCLAF1(+)
TMEM267	BCLAF1(+)
TMOD2	BCLAF1(+)
DLGAP3	BCLAF1(+)
SEC23B	BCLAF1(+)
RPS11	BCLAF1(+)
CLN6	BCLAF1(+)
KLF6	BCLAF1(+)
TUBGCP4	BCLAF1(+)
FRMD4A	BCLAF1(+)
AAMP	BCLAF1(+)
UTP3	BCLAF1(+)
MTHFS	BCLAF1(+)
POGK	BCLAF1(+)
MRPL57	BCLAF1(+)
WDR6	BCLAF1(+)
PUM3	BCLAF1(+)
SF3A1	BCLAF1(+)
TMEM259	BCLAF1(+)
ACTR10	BCLAF1(+)
DAZAP1	BCLAF1(+)
OSGEP	BCLAF1(+)
DNLZ	BCLAF1(+)
PDCD7	BCLAF1(+)
POP5	BCLAF1(+)
ZNF256	BCLAF1(+)
COX17	BCLAF1(+)
TXLNG	BCLAF1(+)
BOD1	BCLAF1(+)
GNL2	BCLAF1(+)
RBM28	BCLAF1(+)
KRI1	BCLAF1(+)
MAD2L1	BCLAF1(+)
NSRP1	BCLAF1(+)
SRP68	BCLAF1(+)
EIF3E	BCLAF1(+)
PSMC6	BCLAF1(+)
BRAP	BCLAF1(+)
OSGEPL1	BCLAF1(+)
SSNA1	BCLAF1(+)
ANXA7	BCLAF1(+)
NUCB2	BCLAF1(+)
TRAF2	BCLAF1(+)
SNU13	BCLAF1(+)
RPL37A	BCLAF1(+)
URB1	BCLAF1(+)
CLASRP	BCLAF1(+)
SLC35F2	BCLAF1(+)
CARMIL2	BCLAF1(+)
FAM162A	BCLAF1(+)
CFAP161	BCLAF1(+)
RANBP3	BCLAF1(+)
RASGEF1B	BCLAF1(+)
PRPF38A	BCLAF1(+)
HMGCR	BCLAF1(+)
ZNF195	BCLAF1(+)
PEX19	BCLAF1(+)
PRPF31	BCLAF1(+)
GTPBP8	BCLAF1(+)
ARPC1A	BCLAF1(+)
SRF	BCLAF1(+)
NOLC1	BCLAF1(+)
PYCR2	BCLAF1(+)
EIF3A	BCLAF1(+)
TIMM9	BCLAF1(+)
NAA25	BCLAF1(+)
ENTPD7	BCLAF1(+)
MARS	BCLAF1(+)
GEMIN5	BCLAF1(+)
SNRNP200	BCLAF1(+)
CEBPG	BCLAF1(+)
WDR74	BCLAF1(+)
NOL8	BCLAF1(+)
HPS5	BCLAF1(+)
TIMM10B	BCLAF1(+)
ITGB1BP1	BCLAF1(+)
SRSF1	BCLAF1(+)
NIFK	BCLAF1(+)
PEX5	BCLAF1(+)
ATAT1	BCLAF1(+)
SF3B3	BCLAF1(+)
C12orf66	BCLAF1(+)
INTS4	BCLAF1(+)
UQCR11	BCLAF1(+)
TMEM198	BCLAF1(+)
NOC3L	BCLAF1(+)
ERMARD	BCLAF1(+)
OTUB1	BCLAF1(+)
INO80	BCLAF1(+)
RPL14	BCLAF1(+)
FAM104B	BCLAF1(+)
PRAME	BCLAF1(+)
RPS27A	BCLAF1(+)
NXT1	BCLAF1(+)
PAIP1	BCLAF1(+)
FAM83G	BCLAF1(+)
SNRPE	BCLAF1(+)
BRPF1	BCLAF1(+)
SLC39A3	BCLAF1(+)
TARBP2	BCLAF1(+)
PREPL	BCLAF1(+)
NOL10	BCLAF1(+)
ZNF770	BCLAF1(+)
RBM22	BCLAF1(+)
CBWD2	BCLAF1(+)
CWF19L2	BCLAF1(+)
PAWR	BCLAF1(+)
ZNF764	BCLAF1(+)
KCNE5	BCLAF1(+)
YTHDF1	BCLAF1(+)
PIGQ	BCLAF1(+)
MIS12	BCLAF1(+)
ATG12	BCLAF1(+)
PRPF18	BCLAF1(+)
CAND2	BCLAF1(+)
DHX30	BCLAF1(+)
TARS	BCLAF1(+)
BOLA2	BCLAF1(+)
FAM219A	BCLAF1(+)
TANGO6	BCLAF1(+)
PVT1	BCLAF1(+)
DTWD1	BCLAF1(+)
MAPK1IP1L	BCLAF1(+)
TSN	BCLAF1(+)
RPP38	BCLAF1(+)
EIF1B	BCLAF1(+)
NUP43	BCLAF1(+)
VPS13A	BCLAF1(+)
NFKBIB	BCLAF1(+)
CTU1	BCLAF1(+)
RAB7A	BCLAF1(+)
YWHAE	BCLAF1(+)
RARRES1	BCLAF1(+)
TTI2	BCLAF1(+)
NDUFS1	BCLAF1(+)
DNAJC19	BCLAF1(+)
ELP3	BCLAF1(+)
ANAPC1	BCLAF1(+)
LMBR1	BCLAF1(+)
ZNF507	BCLAF1(+)
MTMR6	BCLAF1(+)
CUL5	BCLAF1(+)
PARP2	BCLAF1(+)
CNOT9	BCLAF1(+)
ACTR5	BCLAF1(+)
BNIP1	BCLAF1(+)
TTLL4	BCLAF1(+)
GTF3C2	BCLAF1(+)
PRSS12	BCLAF1(+)
TPRN	BCLAF1(+)
DMAP1	BCLAF1(+)
CAPRIN1	BCLAF1(+)
CCT4	BCLAF1(+)
NSMCE4A	BCLAF1(+)
EML2-AS1	BCLAF1(+)
SLC26A5	BCLAF1(+)
ZPR1	BCLAF1(+)
TMEM9B	BCLAF1(+)
EFCAB10	BCLAF1(+)
AGL	BCLAF1(+)
EIF4B	BCLAF1(+)
KRAS	BCLAF1(+)
MOCS2	BCLAF1(+)
ACTR1B	BCLAF1(+)
NUDT4	BCLAF1(+)
MAZ	BCLAF1(+)
AQR	BCLAF1(+)
IQCH-AS1	BCLAF1(+)
HNRNPR	BCLAF1(+)
RAD50	BCLAF1(+)
SRSF3	BCLAF1(+)
ARHGDIA	BCLAF1(+)
CWF19L1	BCLAF1(+)
ZCCHC3	BCLAF1(+)
TMEM147	BCLAF1(+)
ECE1	BCLAF1(+)
NOL7	BCLAF1(+)
BTF3	BCLAF1(+)
LINC00200	BCLAF1(+)
PARP6	BCLAF1(+)
RPL7A	BCLAF1(+)
LARS	BCLAF1(+)
USP54	BCLAF1(+)
EIF4A1	BCLAF1(+)
BRF2	BCLAF1(+)
NUP50	BCLAF1(+)
TACR1	BCLAF1(+)
MRPL50	BCLAF1(+)
DDX27	BCLAF1(+)
RPL4	BCLAF1(+)
SF3B1	BCLAF1(+)
ING3	BCLAF1(+)
NEIL2	BCLAF1(+)
KPNB1	BCLAF1(+)
ZNF263	BCLAF1(+)
GMFB	BCLAF1(+)
AMD1	BCLAF1(+)
DVL2	BCLAF1(+)
HGS	BCLAF1(+)
BDP1	BCLAF1(+)
FDFT1	BCLAF1(+)
FEM1A	BCLAF1(+)
MEMO1	BCLAF1(+)
NECTIN1	BCLAF1(+)
DNAJC2	BCLAF1(+)
NUTM2B-AS1	BCLAF1(+)
PUF60	BCLAF1(+)
PPID	BCLAF1(+)
ALKBH8	BCLAF1(+)
POLE4	BCLAF1(+)
MMAA	BCLAF1(+)
SUGCT	BCLAF1(+)
EEF1B2	BCLAF1(+)
CPSF3	BCLAF1(+)
GLTP	BCLAF1(+)
EEF2	BCLAF1(+)
IDI2-AS1	BCLAF1(+)
USP10	BCLAF1(+)
CHMP2B	BCLAF1(+)
TMEM109	BCLAF1(+)
ZNF280C	BCLAF1(+)
CHCHD3	BCLAF1(+)
PCDH11X	BCLAF1(+)
GSPT1	BCLAF1(+)
SMDT1	BCLAF1(+)
PYCR1	BCLAF1(+)
THOC6	BCLAF1(+)
KARS	BCLAF1(+)
UQCRC2	BCLAF1(+)
CA5B	BCLAF1(+)
SNX12	BCLAF1(+)
CHCHD5	BCLAF1(+)
DDX10	BCLAF1(+)
VPS37C	BCLAF1(+)
RBMX	BCLAF1(+)
RPP21	BCLAF1(+)
JAK3	BCLAF1(+)
DUS1L	BCLAF1(+)
KRBA1	BCLAF1(+)
ABLIM1	BCLAF1(+)
SRRM2-AS1	BCLAF1(+)
OGFOD3	BCLAF1(+)
MAP3K15	BCLAF1(+)
IPO13	BCLAF1(+)
POLR2L	BCLAF1(+)
CCDC124	BCLAF1(+)
COASY	BCLAF1(+)
DHCR7	BCLAF1(+)
ZNF142	BCLAF1(+)
TMEM237	BCLAF1(+)
MNAT1	BCLAF1(+)
SLC25A3	BCLAF1(+)
FASTK	BCLAF1(+)
RAB10	BCLAF1(+)
PRMT5	BCLAF1(+)
DYNC1LI1	BCLAF1(+)
NELFE	BCLAF1(+)
C3orf33	BCLAF1(+)
UBE2Z	BCLAF1(+)
TUBE1	BCLAF1(+)
MFSD11	BCLAF1(+)
CLPTM1	BCLAF1(+)
ICE1	BCLAF1(+)
DNAJC9-AS1	BCLAF1(+)
ASCC3	BCLAF1(+)
COPS5	BCLAF1(+)
COMMD10	BCLAF1(+)
CHERP	BCLAF1(+)
MAGOH	BCLAF1(+)
RNF138	BCLAF1(+)
PMM2	BCLAF1(+)
ANKRD40	BCLAF1(+)
ALDH16A1	BCLAF1(+)
CASP3	BCLAF1(+)
RPL18A	BCLAF1(+)
MAP9	BCLAF1(+)
ATL3	BCLAF1(+)
ZNF48	BCLAF1(+)
TRDMT1	BCLAF1(+)
TMEM220	BCLAF1(+)
XRCC6	BCLAF1(+)
DNPEP	BCLAF1(+)
TSC2	BCLAF1(+)
MAP1S	BCLAF1(+)
YTHDC1	BCLAF1(+)
EIF2S1	BCLAF1(+)
STX18	BCLAF1(+)
DDX21	BCLAF1(+)
EIF2A	BCLAF1(+)
MON1B	BCLAF1(+)
ELFN1	BCLAF1(+)
ZNF280B	BCLAF1(+)
METTL16	BCLAF1(+)
CCT7	BCLAF1(+)
NCLN	BCLAF1(+)
NEURL4	BCLAF1(+)
DDX39A	BCLAF1(+)
PER3	BCLAF1(+)
RNF25	BCLAF1(+)
PABPC1	BCLAF1(+)
TRMO	BCLAF1(+)
USP19	BCLAF1(+)
ZC3H14	BCLAF1(+)
U2AF2	BCLAF1(+)
SPATA5	BCLAF1(+)
EMG1	BCLAF1(+)
TRMT5	BCLAF1(+)
ACSL5	BCLAF1(+)
CCT6A	BCLAF1(+)
GPR89A	BCLAF1(+)
FOXJ3	BCLAF1(+)
CYP51A1	BCLAF1(+)
SHPRH	BCLAF1(+)
PDCL3	BCLAF1(+)
SYCE3	BCLAF1(+)
PRPF4B	BCLAF1(+)
SREK1IP1	BCLAF1(+)
ZNF286A	BCLAF1(+)
THADA	BCLAF1(+)
CRACR2A	BCLAF1(+)
NDUFB7	BCLAF1(+)
FBXO21	BCLAF1(+)
PICK1	BCLAF1(+)
AP1AR	BCLAF1(+)
RRN3	BCLAF1(+)
RPF1	BCLAF1(+)
RNF220	BCLAF1(+)
GPAM	BCLAF1(+)
SCML2	BCLAF1(+)
CCDC58	BCLAF1(+)
NRDE2	BCLAF1(+)
CWC25	BCLAF1(+)
SMG7	BCLAF1(+)
PFAS	BCLAF1(+)
VAC14	BCLAF1(+)
ZC3H13	BCLAF1(+)
NSA2	BCLAF1(+)
IPO4	BCLAF1(+)
PARS2	BCLAF1(+)
DSE	BCLAF1(+)
TRMT13	BCLAF1(+)
COG7	BCLAF1(+)
PCNX4	BCLAF1(+)
ZNF839	BCLAF1(+)
HPS4	BCLAF1(+)
MED24	BCLAF1(+)
NOL12	BCLAF1(+)
EIF2S2	BCLAF1(+)
PODXL2	BCLAF1(+)
EIF4H	BCLAF1(+)
ACIN1	BCLAF1(+)
PSMB1	BCLAF1(+)
RPL37	BCLAF1(+)
THAP1	BCLAF1(+)
COMMD2	BCLAF1(+)
DGCR8	BCLAF1(+)
CASC11	BCLAF1(+)
ZNF384	BCLAF1(+)
DVL1	BCLAF1(+)
CANX	BCLAF1(+)
PTPN11	BCLAF1(+)
TDP2	BCLAF1(+)
EIF3G	BCLAF1(+)
ZBED3-AS1	BCLAF1(+)
WDR4	BCLAF1(+)
ZBTB39	BCLAF1(+)
SCAF8	BCLAF1(+)
EIF5B	BCLAF1(+)
CACTIN	BCLAF1(+)
RABGGTB	BCLAF1(+)
MON1A	BCLAF1(+)
GFI1	BCLAF1(+)
NUP54	BCLAF1(+)
REXO4	BCLAF1(+)
KRR1	BCLAF1(+)
MBD3	BCLAF1(+)
YTHDC2	BCLAF1(+)
SPNS1	BCLAF1(+)
TFE3	BCLAF1(+)
XPO1	BCLAF1(+)
AARSD1	BCLAF1(+)
CLCN5	BCLAF1(+)
CASC3	BCLAF1(+)
BMS1	BCLAF1(+)
PLEKHB2	BCLAF1(+)
UTP15	BCLAF1(+)
CHML	BCLAF1(+)
MTHFD2L	BCLAF1(+)
TMTC4	BCLAF1(+)
PPIP5K1	BCLAF1(+)
EEFSEC	BCLAF1(+)
SMG7-AS1	BCLAF1(+)
MTERF4	BCLAF1(+)
NEK4	BCLAF1(+)
CHRAC1	BCLAF1(+)
EML5	BCLAF1(+)
PLK2	BCLAF1(+)
CSTF2T	BCLAF1(+)
PANK3	BCLAF1(+)
SMC5	BCLAF1(+)
AATF	BCLAF1(+)
SF3B4	BCLAF1(+)
B3GALT6	BCLAF1(+)
COG8	BCLAF1(+)
PPTC7	BCLAF1(+)
PRMT3	BCLAF1(+)
TUFM	BCLAF1(+)
IFRD2	BCLAF1(+)
MSANTD2	BCLAF1(+)
MAML1	BCLAF1(+)
KBTBD8	BCLAF1(+)
RAD23A	BCLAF1(+)
RPS4Y1	BCLAF1(+)
SNHG25	BCLAF1(+)
MT1E	BCLAF1(+)
ATXN10	BCLAF1(+)
TUT1	BCLAF1(+)
GTF3C3	BCLAF1(+)
GSK3A	BCLAF1(+)
ADAMTSL2	BCLAF1(+)
MED1	BCLAF1(+)
CRYBB2	BCLAF1(+)
C17orf97	BCLAF1(+)
SLC5A6	BCLAF1(+)
ZNF639	BCLAF1(+)
MRPL12	BCLAF1(+)
TGFB1	BCLAF1(+)
ADAR	BCLAF1(+)
ASAH2	BCLAF1(+)
APLP2	BCLAF1(+)
ALYREF	BCLAF1(+)
DDIT4	BCLAF1(+)
HNRNPM	BCLAF1(+)
PDLIM5	BCLAF1(+)
MLST8	BCLAF1(+)
RPS3A	BCLAF1(+)
SRSF10	BCLAF1(+)
PPP4R3B	BCLAF1(+)
PSMC1	BCLAF1(+)
SUPT3H	BCLAF1(+)
IQCK	BCLAF1(+)
HTATSF1	BCLAF1(+)
EARS2	BCLAF1(+)
ASPSCR1	BCLAF1(+)
PTCD1	BCLAF1(+)
XXYLT1	BCLAF1(+)
PDE12	BCLAF1(+)
SON	BCLAF1(+)
MRPS28	BCLAF1(+)
ARL8B	BCLAF1(+)
POLDIP3	BCLAF1(+)
CHD1	BCLAF1(+)
DCAF15	BCLAF1(+)
RBM27	BCLAF1(+)
TTLL11	BCLAF1(+)
JMJD8	BCLAF1(+)
NSUN2	BCLAF1(+)
BACH1	BCLAF1(+)
NCOA4	BCLAF1(+)
PHAX	BCLAF1(+)
MEX3C	BCLAF1(+)
RAB5C	BCLAF1(+)
APH1A	BCLAF1(+)
MED17	BCLAF1(+)
GLE1	BCLAF1(+)
TTC27	BCLAF1(+)
ABCB7	BCLAF1(+)
FANCD2	BCLAF1(+)
RBM39	BCLAF1(+)
SMIM4	BCLAF1(+)
NAT9	BCLAF1(+)
GPS1	BCLAF1(+)
SF1	BCLAF1(+)
ZNF614	BCLAF1(+)
MTFP1	BCLAF1(+)
WDR46	BCLAF1(+)
FYCO1	BCLAF1(+)
GTF2H1	BCLAF1(+)
NPHP1	BCLAF1(+)
PSMD11	BCLAF1(+)
IPO8	BCLAF1(+)
DHX9	BCLAF1(+)
PSMC3	BCLAF1(+)
TRMT1	BCLAF1(+)
C19orf44	BCLAF1(+)
NACA	BCLAF1(+)
POLR1B	BCLAF1(+)
CTR9	BCLAF1(+)
FAM98B	BCLAF1(+)
PSMA1	BCLAF1(+)
APBA3	BCLAF1(+)
RCE1	BCLAF1(+)
LIPE	BCLAF1(+)
ATP13A1	BCLAF1(+)
SRSF2	BCLAF1(+)
ZBTB12	BCLAF1(+)
GRSF1	BCLAF1(+)
DIABLO	BCLAF1(+)
CPSF1	BCLAF1(+)
UBR4	BCLAF1(+)
NUP98	BCLAF1(+)
CEBPZ	BCLAF1(+)
RPL24	BCLAF1(+)
ZNF22	BCLAF1(+)
ANKRD27	BCLAF1(+)
ZDHHC8	BCLAF1(+)
UCHL3	BCLAF1(+)
GPATCH4	BCLAF1(+)
FYTTD1	BCLAF1(+)
UBQLN2	BCLAF1(+)
GTF3C6	BCLAF1(+)
HSF2	BCLAF1(+)
IMPA1	BCLAF1(+)
ARFRP1	BCLAF1(+)
TSPYL1	BCLAF1(+)
C6orf120	BCLAF1(+)
LPO	BCLAF1(+)
AMBRA1	BCLAF1(+)
ENO1	BCLAF1(+)
LINC00630	BCLAF1(+)
ACAT2	BCLAF1(+)
DHX16	BCLAF1(+)
CIRBP	BCLAF1(+)
LINC01505	BCLAF1(+)
PTGES2	BCLAF1(+)
ZFP69	BCLAF1(+)
MEIOC	BCLAF1(+)
RCN3	BCLAF1(+)
HEATR1	BCLAF1(+)
FKTN	BCLAF1(+)
MTG1	BCLAF1(+)
ASCC2	BCLAF1(+)
PWP2	BCLAF1(+)
CAGE1	BCLAF1(+)
PPIL1	BCLAF1(+)
ZFP41	BCLAF1(+)
SZRD1	BCLAF1(+)
PPP6C	BCLAF1(+)
KMT2D	BCLAF1(+)
FPGS	BCLAF1(+)
RNF20	BCLAF1(+)
TSNAXIP1	BCLAF1(+)
NDUFAF2	BCLAF1(+)
RDH10	BCLAF1(+)
TBP	BCLAF1(+)
AKAP11	BCLAF1(+)
RPS13	BCLAF1(+)
METTL14	BCLAF1(+)
ATIC	BCLAF1(+)
USP14	BCLAF1(+)
POR	BCLAF1(+)
ATPAF1	BCLAF1(+)
CMSS1	BCLAF1(+)
BCLAF1	BCLAF1(+)
TSTD2	BCLAF1(+)
NOMO2	BCLAF1(+)
DCTN4	BCLAF1(+)
RPS3	BCLAF1(+)
PSMB3	BCLAF1(+)
ZNRD1	BCLAF1(+)
UBE2D4	BCLAF1(+)
HMBS	BCLAF1(+)
THOC5	BCLAF1(+)
TAF4B	BCLAF1(+)
AAR2	BCLAF1(+)
SEC23IP	BCLAF1(+)
MTERF2	BCLAF1(+)
HNRNPA0	BCLAF1(+)
SLC25A51	BCLAF1(+)
ARL6	BCLAF1(+)
KTN1-AS1	BCLAF1(+)
RABL6	BCLAF1(+)
FASN	BCLAF1(+)
STRAP	BCLAF1(+)
DNAJC24	BCLAF1(+)
WARS2	BCLAF1(+)
TNPO2	BCLAF1(+)
ARL4A	BCLAF1(+)
BOP1	BCLAF1(+)
SCRIB	BCLAF1(+)
PPIL4	BCLAF1(+)
KLC2	BCLAF1(+)
DDB1	BCLAF1(+)
TAF15	BCLAF1(+)
HLA-DQB2	BCLAF1(+)
SNRPD3	BCLAF1(+)
HNRNPA3	BCLAF1(+)
NCL	BCLAF1(+)
RFK	BCLAF1(+)
ATOX1	BCLAF1(+)
DNAJC16	BCLAF1(+)
NRROS	BCLAF1(+)
COG2	BCLAF1(+)
ME2	BCLAF1(+)
ZNF865	BCLAF1(+)
MRPL24	BCLAF1(+)
POM121	BCLAF1(+)
PHB	BCLAF1(+)
GLI2	BCLAF1(+)
RPL8	BCLAF1(+)
SLC25A32	BCLAF1(+)
DHX34	BCLAF1(+)
LAS1L	BCLAF1(+)
MEA1	BCLAF1(+)
BANF1	BCLAF1(+)
RPS25	BCLAF1(+)
ANGEL1	BCLAF1(+)
OXCT1	BCLAF1(+)
NCBP2	BCLAF1(+)
RAD54L2	BCLAF1(+)
MPHOSPH10	BCLAF1(+)
TM9SF4	BCLAF1(+)
DDX47	BCLAF1(+)
ZNF814	BCLAF1(+)
PEX10	BCLAF1(+)
MAPKAP1	BCLAF1(+)
CUL1	BCLAF1(+)
MCM3AP-AS1	BCLAF1(+)
TYW3	BCLAF1(+)
RPS14	BCLAF1(+)
RPS9	BCLAF1(+)
MTERF1	BCLAF1(+)
GNL3L	BCLAF1(+)
KCNQ5-IT1	BCLAF1(+)
MRPL38	BCLAF1(+)
RPS6	BCLAF1(+)
CEP83	BCLAF1(+)
EPM2A	BCLAF1(+)
FMNL2	BCLAF1(+)
CRTC1	BCLAF1(+)
INTS1	BCLAF1(+)
MRPL19	BCLAF1(+)
PRRC2A	BCLAF1(+)
PSME2	BCLAF1(+)
CPB2-AS1	BCLAF1(+)
UFM1	BCLAF1(+)
TJAP1	BCLAF1(+)
PDP2	BCLAF1(+)
ENKUR	BCLAF1(+)
SPAG1	BCLAF1(+)
CWC22	BCLAF1(+)
RBBP9	BCLAF1(+)
GALNTL6	BCLAF1(+)
INTS5	BCLAF1(+)
FXR2	BCLAF1(+)
CCNJ	BCLAF1(+)
TAF1	BCLAF1(+)
PFDN6	BCLAF1(+)
BCCIP	BCLAF1(+)
GORAB	BCLAF1(+)
TFR2	BCLAF1(+)
VSIG10L	BCLAF1(+)
SMN1	BCLAF1(+)
CDHR3	BCLAF1(+)
PI4KB	BCLAF1(+)
RBM15B	BCLAF1(+)
CUL4A	BCLAF1(+)
PPP1CC	BCLAF1(+)
DCXR	BCLAF1(+)
RPL10A	BCLAF1(+)
DNPH1	BCLAF1(+)
HOOK1	BCLAF1(+)
ZNF747	BCLAF1(+)
NUP107	BCLAF1(+)
HSPH1	BCLAF1(+)
NKIRAS2	BCLAF1(+)
VAPA	BCLAF1(+)
KHNYN	BCLAF1(+)
C2orf69	BCLAF1(+)
COX15	BCLAF1(+)
NDUFA3	BCLAF1(+)
LPCAT1	BCLAF1(+)
RUFY3	BCLAF1(+)
LSM14B	BCLAF1(+)
CFAP36	BCLAF1(+)
FAM160A2	BCLAF1(+)
LINC01465	BCLAF1(+)
CCDC173	BCLAF1(+)
UQCC3	BCLAF1(+)
RPL36	BCLAF1(+)
FIZ1	BCLAF1(+)
AMER1	BCLAF1(+)
TRMT10A	BCLAF1(+)
NUP35	BCLAF1(+)
SFPQ	BCLAF1(+)
UBLCP1	BCLAF1(+)
ZNF830	BCLAF1(+)
CCDC83	BCLAF1(+)
SLC39A4	BCLAF1(+)
FAM133B	BCLAF1(+)
SURF2	BCLAF1(+)
POLE3	BCLAF1(+)
PIGA	BCLAF1(+)
IRF2BP1	BCLAF1(+)
PSMD3	BCLAF1(+)
PDCD2L	BCLAF1(+)
TPRKB	BCLAF1(+)
KHDRBS3	BCLAF1(+)
UBQLN1	BCLAF1(+)
SIKE1	BCLAF1(+)
NUP93	BCLAF1(+)
CCDC34	BCLAF1(+)
CIAO1	BCLAF1(+)
ILF2	BCLAF1(+)
IRAK1	BCLAF1(+)
SF3A3	BCLAF1(+)
PDIA3	BCLAF1(+)
ARCN1	BCLAF1(+)
DHX37	BCLAF1(+)
PTPRE	BCLAF1(+)
ATL2	BCLAF1(+)
USP42	BCLAF1(+)
UTP20	BCLAF1(+)
GGA1	BCLAF1(+)
AK6	BCLAF1(+)
DDX1	BCLAF1(+)
API5	BCLAF1(+)
FN1	BCLAF1(+)
TRIM44	BCLAF1(+)
CLN3	BCLAF1(+)
EIF3CL	BCLAF1(+)
NCBP1	BCLAF1(+)
EXOC6	BCLAF1(+)
HMGCS1	BCLAF1(+)
DNAJB1	BCLAF1(+)
MRPS18C	BCLAF1(+)
EIF3C	BCLAF1(+)
MUTYH	BCLAF1(+)
COX6A1	BCLAF1(+)
DDX39B	BCLAF1(+)
RPS2	BCLAF1(+)
MZT1	BCLAF1(+)
RPSA	BCLAF1(+)
GPS2	BCLAF1(+)
ZNF17	BCLAF1(+)
BRMS1L	BCLAF1(+)
TCEAL4	BCLAF1(+)
FRMD3	BCLAF1(+)
RELA	BCLAF1(+)
B3GNTL1	BCLAF1(+)
PAF1	BCLAF1(+)
PIGT	BCLAF1(+)
SNHG8	BCLAF1(+)
CKMT2	BCLAF1(+)
HNRNPU	BCLAF1(+)
DDX20	BCLAF1(+)
LINC00665	BCLAF1(+)
ZNF804A	BCLAF1(+)
ATP1A1	BCLAF1(+)
TBL3	BCLAF1(+)
IFT46	BCLAF1(+)
RPS15	BCLAF1(+)
C5orf22	BCLAF1(+)
SREK1	BCLAF1(+)
DCP1A	BCLAF1(+)
SAMD4B	BCLAF1(+)
ZNF121	BCLAF1(+)
GGA3	BCLAF1(+)
RPAP1	BCLAF1(+)
PCDH11Y	BCLAF1(+)
PRNCR1	BCLAF1(+)
RCHY1	BCLAF1(+)
SLC16A7	BCLAF1(+)
NXF1	BCLAF1(+)
LAMP1	BCLAF1(+)
XPOT	BCLAF1(+)
CD2BP2	BCLAF1(+)
NCSTN	BCLAF1(+)
TEX10	BCLAF1(+)
ZNF689	BCLAF1(+)
FKBP4	BCLAF1(+)
ZNF146	BCLAF1(+)
SLC7A1	BCLAF1(+)
MRPS24	BCLAF1(+)
LARS2-AS1	BCLAF1(+)
COPS7A	BCLAF1(+)
SRP72	BCLAF1(+)
SC5D	BCLAF1(+)
NPL	BCLAF1(+)
GARS	BCLAF1(+)
MED19	BCLAF1(+)
ABT1	BCLAF1(+)
XRN2	BCLAF1(+)
SLC4A2	BCLAF1(+)
UBA2	BCLAF1(+)
PSMD13	BCLAF1(+)
NFE2L2	BCLAF1(+)
ATXN2L	BCLAF1(+)
MXRA7	BCLAF1(+)
ALG1	BCLAF1(+)
MYCBP2	BCLAF1(+)
FUBP3	BCLAF1(+)
ADAT2	BCLAF1(+)
MLLT1	BCLAF1(+)
DTWD2	BCLAF1(+)
RAB8A	BCLAF1(+)
RPL31	BCLAF1(+)
RNF216	BCLAF1(+)
ZNF777	BCLAF1(+)
GTF2H2	BCLAF1(+)
DCTN6	BCLAF1(+)
NUP188	BCLAF1(+)
LINC01031	BCLAF1(+)
FBXO31	BCLAF1(+)
ZCCHC4	BCLAF1(+)
ZBTB17	BCLAF1(+)
TAF1A	BCLAF1(+)
RPL29	BCLAF1(+)
SLC38A7	BCLAF1(+)
TRIM26	BCLAF1(+)
DHX15	BCLAF1(+)
CHD1L	BCLAF1(+)
PTBP1	BCLAF1(+)
OXTR	BCLAF1(+)
DHX38	BCLAF1(+)
KDM2B	BCLAF1(+)
HNRNPL	BCLAF1(+)
YBX1	BCLAF1(+)
SLC12A1	BCLAF1(+)
RBM15	BCLAF1(+)
XAB2	BCLAF1(+)
SF3B2	BCLAF1(+)
TSSC4	BCLAF1(+)
HES4	BCLAF1(+)
ROMO1	BCLAF1(+)
TCEA1	BCLAF1(+)
PET117	BCLAF1(+)
F5	BCLAF1(+)
IMMP2L	BCLAF1(+)
NDUFB2	BCLAF1(+)
ARFGAP2	BCLAF1(+)
RABL3	BCLAF1(+)
DENND4B	BCLAF1(+)
SBF2-AS1	BCLAF1(+)
GPATCH1	BCLAF1(+)
PTCD3	BCLAF1(+)
EIF2B4	BCLAF1(+)
TRMT44	BCLAF1(+)
SNX27	BCLAF1(+)
ANKS6	BCLAF1(+)
CCNK	BCLAF1(+)
PPP4R2	BCLAF1(+)
NOL11	BCLAF1(+)
DAG1	BCLAF1(+)
PNMA6A	BCLAF1(+)
PSMD14	BCLAF1(+)
RBMXL1	BCLAF1(+)
C11orf98	BCLAF1(+)
ST13	BCLAF1(+)
RNF185	BCLAF1(+)
GAS5-AS1	BCLAF1(+)
CDK11A	BCLAF1(+)
KRTCAP2	BCLAF1(+)
C9orf43	BCLAF1(+)
EIF4G1	BCLAF1(+)
ARF6	BCLAF1(+)
PSMA3	BCLAF1(+)
RPL35	BCLAF1(+)
KLHL11	BCLAF1(+)
LIG3	BCLAF1(+)
PRKAR1B	BCLAF1(+)
METRN	BCLAF1(+)
PEX3	BCLAF1(+)
MPDU1	BCLAF1(+)
ATMIN	BCLAF1(+)
IZUMO4	BCLAF1(+)
PLPP3	BCLAF1(+)
TSNAX	BCLAF1(+)
ENSA	BCLAF1(+)
TMEM127	BCLAF1(+)
PCBP2	BCLAF1(+)
ZMAT2	BCLAF1(+)
NGRN	BCLAF1(+)
NDUFAF4	BCLAF1(+)
DDX41	BCLAF1(+)
THOC1	BCLAF1(+)
ICE2	BCLAF1(+)
POMGNT2	BCLAF1(+)
MRPL3	BCLAF1(+)
LINC00235	BCLAF1(+)
SNF8	BCLAF1(+)
PCMT1	BCLAF1(+)
SMARCA5	BCLAF1(+)
AGFG1	BCLAF1(+)
FOXO3B	BCLAF1(+)
PCBP1	BCLAF1(+)
POLR3C	BCLAF1(+)
TTC21B-AS1	BCLAF1(+)
RPL17	BCLAF1(+)
CD2AP	BCLAF1(+)
NUP214	BCLAF1(+)
CXorf56	BCLAF1(+)
TMEM138	BCLAF1(+)
SPCS1	BCLAF1(+)
GCFC2	BCLAF1(+)
TGFBR1	BCLAF1(+)
HSF2BP	BCLAF1(+)
MFN2	BCLAF1(+)
IPO11	BCLAF1(+)
NUTM2A-AS1	BCLAF1(+)
SLC25A26	BCLAF1(+)
PPT1	BCLAF1(+)
MFSD1	BCLAF1(+)
FARSB	BCLAF1(+)
DARS	BCLAF1(+)
CAPN8	BCLAF1(+)
GAR1	BCLAF1(+)
CCDC71	BCLAF1(+)
LRPPRC	BCLAF1(+)
ZBTB42	BCLAF1(+)
TRMT61B	BCLAF1(+)
RBM4	BCLAF1(+)
NARS2	BCLAF1(+)
SNAPC4	BCLAF1(+)
SAE1	BCLAF1(+)
PSME1	BCLAF1(+)
MMAB	BCLAF1(+)
SRSF7	BCLAF1(+)
TNFRSF10A	BCLAF1(+)
PYURF	BCLAF1(+)
GTF2H2C	BCLAF1(+)
PARP1	BCLAF1(+)
DTYMK	BCLAF1(+)
CSTF1	BCLAF1(+)
APEX1	BCLAF1(+)
MTMR4	BCLAF1(+)
SNHG9	BCLAF1(+)
UBIAD1	BCLAF1(+)
CARS2	BCLAF1(+)
TGS1	BCLAF1(+)
SAP30BP	BCLAF1(+)
RALGAPA1	BCLAF1(+)
RAP2C	BCLAF1(+)
SNRNP40	BCLAF1(+)
ELOVL5	BCLAF1(+)
TMEM222	BCLAF1(+)
YWHAG	BCLAF1(+)
DEPDC5	BCLAF1(+)
CHMP4B	BCLAF1(+)
PRRC2C	BCLAF1(+)
PITPNB	BCLAF1(+)
EXOSC10	BCLAF1(+)
UBE2E2	BCLAF1(+)
TUBA1B	BCLAF1(+)
PLAA	BCLAF1(+)
POLR3B	BCLAF1(+)
SRRM2	BCLAF1(+)
SMC1A	BCLAF1(+)
EXOSC5	BCLAF1(+)
SACM1L	BCLAF1(+)
ASB1	BCLAF1(+)
REXO1	BCLAF1(+)
C1orf74	BCLAF1(+)
DIS3	BCLAF1(+)
RNLS	BCLAF1(+)
COPG2	BCLAF1(+)
MMGT1	BCLAF1(+)
SLC35B4	BCLAF1(+)
RBM25	BCLAF1(+)
PPRC1	BCLAF1(+)
SNX17	BCLAF1(+)
WDR75	BCLAF1(+)
HMGB1	BCLAF1(+)
CDK5RAP3	BCLAF1(+)
SFT2D1	BCLAF1(+)
RGMB	BCLAF1(+)
CHTOP	BCLAF1(+)
BMI1	BCLAF1(+)
C5orf51	BCLAF1(+)
NUP133	BCLAF1(+)
TYW1	BCLAF1(+)
DROSHA	BCLAF1(+)
SLC25A5	BCLAF1(+)
FAM20B	BCLAF1(+)
CDIP1	BCLAF1(+)
TMA7	BCLAF1(+)
HSPA9	BCLAF1(+)
C11orf95	BCLAF1(+)
PEX2	BCLAF1(+)
CDC7	BCLAF1(+)
ZNF692	BCLAF1(+)
LRRC14	BCLAF1(+)
ARAF	BCLAF1(+)
PCBP1-AS1	BCLAF1(+)
SPARCL1	BCLAF1(+)
SLC25A38	BCLAF1(+)
PIGO	BCLAF1(+)
EIF4A2	BCLAF1(+)
NHEJ1	BCLAF1(+)
GLYR1	BCLAF1(+)
GDI1	BCLAF1(+)
NPRL3	BCLAF1(+)
TGIF2	BCLAF1(+)
TAF6L	BCLAF1(+)
TMEM182	BCLAF1(+)
NDUFA5	BCLAF1(+)
MAEA	BCLAF1(+)
STUB1	BCLAF1(+)
NGDN	BCLAF1(+)
MYCL	BCLAF1(+)
EIF2B5	BCLAF1(+)
LAMTOR5	BCLAF1(+)
GFM1	BCLAF1(+)
RLIM	BCLAF1(+)
TBC1D30	BCLAF1(+)
KIAA0895	BCLAF1(+)
PPA2	BCLAF1(+)
KIF9	BCLAF1(+)
THNSL1	BCLAF1(+)
RBM8A	BCLAF1(+)
ZNF800	BCLAF1(+)
SMARCD1	BCLAF1(+)
XRCC5	BCLAF1(+)
VCP	BCLAF1(+)
BEND3	BCLAF1(+)
NOB1	BCLAF1(+)
ABCF2	BCLAF1(+)
WIZ	BCLAF1(+)
ENPP4	BCLAF1(+)
RPS21	BCLAF1(+)
TRAPPC13	BCLAF1(+)
ELK4	BCLAF1(+)
PRPF3	BCLAF1(+)
ASAH2B	BCLAF1(+)
GTF3C4	BCLAF1(+)
PARK7	BCLAF1(+)
NDUFA9	BCLAF1(+)
PHPT1	BCLAF1(+)
STAT1	BCLAF1(+)
SCAP	BCLAF1(+)
ZWILCH	BCLAF1(+)
GHITM	BCLAF1(+)
C1orf159	BCLAF1(+)
ZNF664	BCLAF1(+)
TSPAN17	BCLAF1(+)
GSTA4	BCLAF1(+)
RPL11	BCLAF1(+)
PSMA6	BCLAF1(+)
ANKRD52	BCLAF1(+)
ECSIT	BCLAF1(+)
PRCC	BCLAF1(+)
EXOG	BCLAF1(+)
PTPN23	BCLAF1(+)
WDCP	BCLAF1(+)
STIP1	BCLAF1(+)
UPF2	BCLAF1(+)
[truncated: 20,496 more rows]

## Sheet: Legend
Dataset EV 4 Regulon annotations identified with pySCENIC
