# Supplementary material for: Competing gene regulatory networks drive naive and memory B cell differentiation
Source: Mol Syst Biol. 2026 Apr 16;22(7):1097–117. doi: 10.1038/s44320-026-00207-8 (PMC13328623; doi:10.1038/s44320-026-00207-8)
Supplement: Supplementary file 7 — Dataset EV5 [file 44320_2026_207_MOESM7_ESM.xlsx]

## Sheet: Dataset EV5
gene	Pearson's r	pvalue	same_clone	sample	donor	% of cells expressing	topcorrelated
LINC01409	0.0201071	0.0438541	clonal	naive	donor1	19.5	no
LINC01409	0.00727598	0.468025	interclonal	naive	donor1	19.5	no
LINC01128	0.0217943	0.028963	clonal	naive	donor1	20.2	no
LINC01128	-0.00965559	0.335404	interclonal	naive	donor1	20.2	no
LINC00115	0.0174482	0.0804557	clonal	naive	donor1	7.5	no
LINC00115	0.00936971	0.349741	interclonal	naive	donor1	7.5	no
NOC2L	0.0781529	4.22144e-15	clonal	naive	donor1	71.2	no
NOC2L	0.00881566	0.379473	interclonal	naive	donor1	71.2	no
ISG15	0.0830307	7.50322e-17	clonal	naive	donor1	52.3	no
ISG15	-0.0205281	0.0406669	interclonal	naive	donor1	52.3	no
C1orf159	0.00388312	0.69716	clonal	naive	donor1	16.9	no
C1orf159	-0.010137	0.31196	interclonal	naive	donor1	16.9	no
TNFRSF18	0.211809	2.90976e-102	clonal	naive	donor1	15.2	no
TNFRSF18	-0.00297534	0.76661	interclonal	naive	donor1	15.2	no
SDF4	0.0444413	8.26497e-06	clonal	naive	donor1	95.3	no
SDF4	-0.0174456	0.0819781	interclonal	naive	donor1	95.3	no
B3GALT6	0.0116987	0.240805	clonal	naive	donor1	35.5	no
B3GALT6	-0.00912917	0.362709	interclonal	naive	donor1	35.5	no
UBE2J2	0.0392213	8.43911e-05	clonal	naive	donor1	76.8	no
UBE2J2	0.0184818	0.0651641	interclonal	naive	donor1	76.8	no
ACAP3	-0.0165273	0.097618	clonal	naive	donor1	28.8	no
ACAP3	0.0139418	0.164373	interclonal	naive	donor1	28.8	no
PUSL1	0.017566	0.0781658	clonal	naive	donor1	39	no
PUSL1	0.0150857	0.132558	interclonal	naive	donor1	39	no
INTS11	0.0811181	3.95213e-16	clonal	naive	donor1	72.3	no
INTS11	0.0247564	0.0134878	interclonal	naive	donor1	72.3	no
CPTP	0.0200051	0.0448609	clonal	naive	donor1	27.6	no
CPTP	-0.00246244	0.80607	interclonal	naive	donor1	27.6	no
AURKAIP1	0.155271	2.78135e-55	clonal	naive	donor1	99.2	no
AURKAIP1	0.00324683	0.746103	interclonal	naive	donor1	99.2	no
CCNL2	0.0171138	0.0862883	clonal	naive	donor1	50	no
CCNL2	-0.00668471	0.504907	interclonal	naive	donor1	50	no
MRPL20-AS1	0.0442196	9.25178e-06	clonal	naive	donor1	36	no
MRPL20-AS1	0.00462259	0.644765	interclonal	naive	donor1	36	no
MRPL20	0.162766	1.30462e-60	clonal	naive	donor1	91.2	no
MRPL20	-0.00598429	0.55056	interclonal	naive	donor1	91.2	no
ATAD3B	0.0836577	4.37333e-17	clonal	naive	donor1	41.5	no
ATAD3B	0.00503036	0.615973	interclonal	naive	donor1	41.5	no
ATAD3A	0.0985257	4.28622e-23	clonal	naive	donor1	42.7	no
ATAD3A	-0.000476859	0.962061	interclonal	naive	donor1	42.7	no
SSU72	0.0992612	2.03497e-23	clonal	naive	donor1	92.6	no
SSU72	0.0201485	0.0444034	interclonal	naive	donor1	92.6	no
MIB2	-0.00498409	0.617413	clonal	naive	donor1	23.5	no
MIB2	0.00599296	0.550063	interclonal	naive	donor1	23.5	no
CDK11B	0.0477518	1.67013e-06	clonal	naive	donor1	48.9	no
CDK11B	-0.000709435	0.943611	interclonal	naive	donor1	48.9	no
SLC35E2B	0.0337536	0.000713085	clonal	naive	donor1	21.1	no
SLC35E2B	0.00505888	0.613956	interclonal	naive	donor1	21.1	no
CDK11A	0.0249227	0.0124606	clonal	naive	donor1	28.2	no
CDK11A	-0.00891235	0.374171	interclonal	naive	donor1	28.2	no
SLC35E2A	0.0156215	0.117305	clonal	naive	donor1	11.9	no
SLC35E2A	0.000741682	0.941061	interclonal	naive	donor1	11.9	no
NADK	0.0171322	0.0857797	clonal	naive	donor1	66.6	no
NADK	0.00829409	0.408359	interclonal	naive	donor1	66.6	no
GNB1	0.124489	5.5132e-36	clonal	naive	donor1	93.3	no
GNB1	-0.0029801	0.766259	interclonal	naive	donor1	93.3	no
PRKCZ	0.00611281	0.540111	clonal	naive	donor1	12.5	no
PRKCZ	0.00200528	0.841464	interclonal	naive	donor1	12.5	no
FAAP20	0.0647955	8.02486e-11	clonal	naive	donor1	84.2	no
FAAP20	0.0106591	0.287621	interclonal	naive	donor1	84.2	no
SKI	0.0262483	0.00854997	clonal	naive	donor1	13.2	no
SKI	-0.00515392	0.60697	interclonal	naive	donor1	13.2	no
MORN1	0.0136785	0.170327	clonal	naive	donor1	10	no
MORN1	0.00752428	0.453023	interclonal	naive	donor1	10	no
RER1	0.046607	2.9496e-06	clonal	naive	donor1	96.9	no
RER1	-0.00490397	0.624815	interclonal	naive	donor1	96.9	no
PEX10	0.00420358	0.673509	clonal	naive	donor1	27.1	no
PEX10	-0.0173348	0.0838144	interclonal	naive	donor1	27.1	no
PANK4	0.0205522	0.0393397	clonal	naive	donor1	25.2	no
PANK4	-0.011968	0.232689	interclonal	naive	donor1	25.2	no
TNFRSF14-AS1	-0.014228	0.153735	clonal	naive	donor1	11.1	no
TNFRSF14-AS1	-0.0144007	0.151043	interclonal	naive	donor1	11.1	no
TNFRSF14	0.0425211	2.02799e-05	clonal	naive	donor1	67.8	no
TNFRSF14	-0.0101467	0.31128	interclonal	naive	donor1	67.8	no
PRXL2B	0.0239434	0.0164107	clonal	naive	donor1	9.9	no
PRXL2B	0.00206033	0.837164	interclonal	naive	donor1	9.9	no
TPRG1L	0.011632	0.243545	clonal	naive	donor1	18.9	no
TPRG1L	-0.0166918	0.0960812	interclonal	naive	donor1	18.9	no
WRAP73	0.0392635	8.34612e-05	clonal	naive	donor1	43.2	no
WRAP73	0.00033897	0.973015	interclonal	naive	donor1	43.2	no
LRRC47	0.031939	0.00136868	clonal	naive	donor1	50.1	no
LRRC47	0.00380139	0.704541	interclonal	naive	donor1	50.1	no
CEP104	0.0156243	0.117295	clonal	naive	donor1	45	no
CEP104	0.0163976	0.102001	interclonal	naive	donor1	45	no
DFFB	-0.0137338	0.168097	clonal	naive	donor1	11.1	no
DFFB	0.00885449	0.377882	interclonal	naive	donor1	11.1	no
C1orf174	0.0174474	0.0803041	clonal	naive	donor1	36.3	no
C1orf174	0.01295	0.196524	interclonal	naive	donor1	36.3	no
NPHP4	0.0182025	0.0680155	clonal	naive	donor1	13.7	no
NPHP4	-0.00794904	0.428018	interclonal	naive	donor1	13.7	no
KCNAB2	0.10348	2.53432e-25	clonal	naive	donor1	59.3	no
KCNAB2	-0.0238713	0.0172452	interclonal	naive	donor1	59.3	no
RPL22	0.174594	1.33497e-69	clonal	naive	donor1	99.8	no
RPL22	0.00326059	0.745003	interclonal	naive	donor1	99.8	no
ICMT	0.0799578	1.0437e-15	clonal	naive	donor1	39.4	no
ICMT	-0.00620934	0.535467	interclonal	naive	donor1	39.4	no
ACOT7	0.276668	5.51903e-176	clonal	naive	donor1	46.9	yes
ACOT7	-0.000587948	0.953236	interclonal	naive	donor1	46.9	no
NOL9	0.0504604	4.18752e-07	clonal	naive	donor1	51.5	no
NOL9	0.00558716	0.577298	interclonal	naive	donor1	51.5	no
ZBTB48	-0.0264235	0.00810581	clonal	naive	donor1	30.9	no
ZBTB48	0.00020821	0.983425	interclonal	naive	donor1	30.9	no
KLHL21	0.00172486	0.86274	clonal	naive	donor1	16.6	no
KLHL21	-0.0202127	0.0437834	interclonal	naive	donor1	16.6	no
PHF13	-0.0103696	0.298716	clonal	naive	donor1	10.5	no
PHF13	0.0174926	0.0809895	interclonal	naive	donor1	10.5	no
THAP3	0.0272868	0.00620996	clonal	naive	donor1	27.2	no
THAP3	0.00682056	0.496527	interclonal	naive	donor1	27.2	no
DNAJC11	0.0203628	0.0411585	clonal	naive	donor1	37.5	no
DNAJC11	0.0230309	0.0216453	interclonal	naive	donor1	37.5	no
CAMTA1-DT	-0.00249054	0.802814	clonal	naive	donor1	10.6	no
CAMTA1-DT	-0.00088204	0.92992	interclonal	naive	donor1	10.6	no
CAMTA1	0.0281228	0.00480559	clonal	naive	donor1	85.8	no
CAMTA1	-0.012402	0.216159	interclonal	naive	donor1	85.8	no
VAMP3	-0.00620679	0.533961	clonal	naive	donor1	25.1	no
VAMP3	-0.000494275	0.960678	interclonal	naive	donor1	25.1	no
PARK7	0.174943	6.54808e-70	clonal	naive	donor1	99.2	no
PARK7	0.00188235	0.851117	interclonal	naive	donor1	99.2	no
RERE	0.0477453	1.68963e-06	clonal	naive	donor1	74.1	no
RERE	7.36478e-05	0.994139	interclonal	naive	donor1	74.1	no
ENO1	0.395632	0	clonal	naive	donor1	98.7	yes
ENO1	0.00373273	0.70948	interclonal	naive	donor1	98.7	no
SLC2A5	0.039822	6.5454e-05	clonal	naive	donor1	13.7	no
SLC2A5	-0.00480534	0.631761	interclonal	naive	donor1	13.7	no
H6PD	-0.0108129	0.278509	clonal	naive	donor1	9.5	no
H6PD	-0.00968845	0.333811	interclonal	naive	donor1	9.5	no
SPSB1	0.0279156	0.00515259	clonal	naive	donor1	16.3	no
SPSB1	-0.00266315	0.790463	interclonal	naive	donor1	16.3	no
SLC25A33	0.0655961	4.8209e-11	clonal	naive	donor1	39.1	no
SLC25A33	0.0142956	0.153594	interclonal	naive	donor1	39.1	no
TMEM201	-0.00197969	0.842617	clonal	naive	donor1	10.6	no
TMEM201	-0.0109735	0.274074	interclonal	naive	donor1	10.6	no
PIK3CD	0.182893	2.86175e-76	clonal	naive	donor1	19.9	no
PIK3CD	0.00475741	0.63508	interclonal	naive	donor1	19.9	no
PIK3CD-AS2	0.0689327	4.49706e-12	clonal	naive	donor1	31.3	no
PIK3CD-AS2	0.0066979	0.504367	interclonal	naive	donor1	31.3	no
CLSTN1	0.0357129	0.000341005	clonal	naive	donor1	45.9	no
CLSTN1	-0.0236646	0.0182938	interclonal	naive	donor1	45.9	no
CTNNBIP1	0.0129674	0.193623	clonal	naive	donor1	37.6	no
CTNNBIP1	0.000803063	0.936178	interclonal	naive	donor1	37.6	no
LZIC	0.0366851	0.000235325	clonal	naive	donor1	45.3	no
LZIC	0.00566463	0.572089	interclonal	naive	donor1	45.3	no
NMNAT1	-0.0103396	0.299974	clonal	naive	donor1	13.4	no
NMNAT1	0.0146503	0.143985	interclonal	naive	donor1	13.4	no
UBE4B	0.00882893	0.37613	clonal	naive	donor1	54.1	no
UBE4B	-0.0129631	0.196071	interclonal	naive	donor1	54.1	no
KIF1B	0.0382203	0.000128035	clonal	naive	donor1	19.2	no
KIF1B	-0.00813493	0.417014	interclonal	naive	donor1	19.2	no
PGD	0.126228	5.97515e-37	clonal	naive	donor1	73	no
PGD	0.00981263	0.3277	interclonal	naive	donor1	73	no
CENPS	0.0297973	0.00281168	clonal	naive	donor1	41.2	no
CENPS	-0.00540604	0.589814	interclonal	naive	donor1	41.2	no
DFFA	0.0615131	6.87316e-10	clonal	naive	donor1	58.4	no
DFFA	0.00697015	0.486826	interclonal	naive	donor1	58.4	no
PEX14	0.0255634	0.0103977	clonal	naive	donor1	33.1	no
PEX14	-0.00787651	0.432106	interclonal	naive	donor1	33.1	no
TARDBP	0.0471109	2.2944e-06	clonal	naive	donor1	66.4	no
TARDBP	-0.00311595	0.756054	interclonal	naive	donor1	66.4	no
SRM	0.169115	2.68593e-65	clonal	naive	donor1	97.7	no
SRM	0.00204713	0.838129	interclonal	naive	donor1	97.7	no
EXOSC10	0.0593051	2.67964e-09	clonal	naive	donor1	50.4	no
EXOSC10	0.00847171	0.398205	interclonal	naive	donor1	50.4	no
MTOR	0.0392227	8.42738e-05	clonal	naive	donor1	48.7	no
MTOR	-0.0143568	0.15215	interclonal	naive	donor1	48.7	no
UBIAD1	0.0421833	2.33245e-05	clonal	naive	donor1	40.2	no
UBIAD1	-0.0160831	0.108725	interclonal	naive	donor1	40.2	no
FBXO44	-0.00146141	0.883531	clonal	naive	donor1	15.6	no
FBXO44	0.0164496	0.100901	interclonal	naive	donor1	15.6	no
FBXO6	0.118475	9.58802e-33	clonal	naive	donor1	29.4	no
FBXO6	-0.00545941	0.586128	interclonal	naive	donor1	29.4	no
MAD2L2	0.165586	9.8971e-63	clonal	naive	donor1	67.4	no
MAD2L2	0.000455625	0.963764	interclonal	naive	donor1	67.4	no
AGTRAP	-0.00614795	0.537481	clonal	naive	donor1	33.6	no
AGTRAP	0.0175818	0.0796952	interclonal	naive	donor1	33.6	no
MTHFR	0.00200821	0.840536	clonal	naive	donor1	24.4	no
MTHFR	-0.00714814	0.475681	interclonal	naive	donor1	24.4	no
CLCN6	-8.77993e-05	0.992975	clonal	naive	donor1	22.9	no
CLCN6	-0.00184283	0.854273	interclonal	naive	donor1	22.9	no
AL021155.5	0.00941237	0.345814	clonal	naive	donor1	11.1	no
AL021155.5	-0.0151709	0.130001	interclonal	naive	donor1	11.1	no
KIAA2013	0.0352952	0.000404347	clonal	naive	donor1	75	no
KIAA2013	0.0056969	0.569727	interclonal	naive	donor1	75	no
PLOD1	0.0135385	0.17472	clonal	naive	donor1	33	no
PLOD1	0.00393449	0.69478	interclonal	naive	donor1	33	no
MFN2	0.0342892	0.000584401	clonal	naive	donor1	27.7	no
MFN2	-0.00793441	0.428822	interclonal	naive	donor1	27.7	no
MIIP	0.120414	9.03034e-34	clonal	naive	donor1	43.9	no
MIIP	0.0107765	0.282465	interclonal	naive	donor1	43.9	no
TNFRSF1B	0.145856	7.38304e-49	clonal	naive	donor1	42.8	no
TNFRSF1B	-0.00268282	0.788942	interclonal	naive	donor1	42.8	no
VPS13D	0.0296513	0.00295935	clonal	naive	donor1	36	no
VPS13D	0.0090641	0.36585	interclonal	naive	donor1	36	no
PRDM2	0.13192	2.89135e-40	clonal	naive	donor1	69.5	no
PRDM2	0.015546	0.121108	interclonal	naive	donor1	69.5	no
EFHD2	0.163261	5.6517e-61	clonal	naive	donor1	72.8	no
EFHD2	0.0210925	0.035384	interclonal	naive	donor1	72.8	no
CASP9	0.00250767	0.801699	clonal	naive	donor1	18.9	no
CASP9	0.00830793	0.406987	interclonal	naive	donor1	18.9	no
DNAJC16	0.000233478	0.981321	clonal	naive	donor1	28.8	no
DNAJC16	-0.00679134	0.498374	interclonal	naive	donor1	28.8	no
AGMAT	0.015734	0.114815	clonal	naive	donor1	14.8	no
AGMAT	0.00280863	0.77937	interclonal	naive	donor1	14.8	no
DDI2	0.00672095	0.50076	clonal	naive	donor1	39.9	no
DDI2	0.00429974	0.66791	interclonal	naive	donor1	39.9	no
PLEKHM2	0.0452062	5.80942e-06	clonal	naive	donor1	55	no
PLEKHM2	-0.000194613	0.984515	interclonal	naive	donor1	55	no
UQCRHL	0.0140039	0.160676	clonal	naive	donor1	42	no
UQCRHL	-0.00497148	0.619794	interclonal	naive	donor1	42	no
AL450998.2	-0.00456564	0.647221	clonal	naive	donor1	22.1	no
AL450998.2	0.0169718	0.0904854	interclonal	naive	donor1	22.1	no
SPEN	0.00935405	0.348259	clonal	naive	donor1	67.8	no
SPEN	-0.000176292	0.985977	interclonal	naive	donor1	67.8	no
ZBTB17	0.00474401	0.634578	clonal	naive	donor1	25.4	no
ZBTB17	0.00662851	0.508389	interclonal	naive	donor1	25.4	no
ARHGEF19	-0.00720007	0.47053	clonal	naive	donor1	10.3	no
ARHGEF19	-0.000666895	0.946966	interclonal	naive	donor1	10.3	no
FBXO42	-0.0186949	0.0609959	clonal	naive	donor1	42.5	no
FBXO42	-0.00918569	0.359431	interclonal	naive	donor1	42.5	no
SZRD1	0.100088	8.97838e-24	clonal	naive	donor1	70.4	no
SZRD1	0.00753104	0.45239	interclonal	naive	donor1	70.4	no
NECAP2	0.0828573	9.32641e-17	clonal	naive	donor1	47.9	no
NECAP2	-0.00959722	0.338164	interclonal	naive	donor1	47.9	no
CROCC	0.00381294	0.70237	clonal	naive	donor1	20.3	no
CROCC	-0.0068565	0.494045	interclonal	naive	donor1	20.3	no
ATP13A2	0.0183905	0.0651927	clonal	naive	donor1	15.6	no
ATP13A2	-0.00246285	0.80602	interclonal	naive	donor1	15.6	no
SDHB	0.0976287	1.02013e-22	clonal	naive	donor1	86.4	no
SDHB	0.000309801	0.975355	interclonal	naive	donor1	86.4	no
RCC2	0.174539	1.64416e-69	clonal	naive	donor1	58.8	no
RCC2	0.0116399	0.24551	interclonal	naive	donor1	58.8	no
ALDH4A1	0.00242807	0.807662	clonal	naive	donor1	19.9	no
ALDH4A1	-0.00574275	0.566976	interclonal	naive	donor1	19.9	no
IFFO2	-0.00759448	0.446705	clonal	naive	donor1	26.7	no
IFFO2	0.00152082	0.879395	interclonal	naive	donor1	26.7	no
UBR4	0.0155239	0.119557	clonal	naive	donor1	50.8	no
UBR4	0.0102131	0.308562	interclonal	naive	donor1	50.8	no
EMC1-AS1	0.0161709	0.104906	clonal	naive	donor1	23.7	no
EMC1-AS1	0.0119845	0.232142	interclonal	naive	donor1	23.7	no
EMC1	0.0238322	0.016868	clonal	naive	donor1	40	no
EMC1	0.00128818	0.897785	interclonal	naive	donor1	40	no
MRTO4	0.148812	7.50117e-51	clonal	naive	donor1	57.1	no
MRTO4	0.00366894	0.714416	interclonal	naive	donor1	57.1	no
AKR7A2	0.0204293	0.0405315	clonal	naive	donor1	80	no
AKR7A2	0.00735341	0.463416	interclonal	naive	donor1	80	no
SLC66A1	0.0127653	0.200749	clonal	naive	donor1	18.4	no
SLC66A1	0.000824926	0.934424	interclonal	naive	donor1	18.4	no
CAPZB	0.329643	3.08952e-253	clonal	naive	donor1	96	yes
CAPZB	0.00701592	0.484036	interclonal	naive	donor1	96	no
MICOS10	0.202883	6.16887e-94	clonal	naive	donor1	96.9	no
MICOS10	-0.00762408	0.447258	interclonal	naive	donor1	96.9	no
TMCO4	0.0255098	0.0105329	clonal	naive	donor1	22.5	no
TMCO4	0.0121432	0.225994	interclonal	naive	donor1	22.5	no
OTUD3	0.0134572	0.177239	clonal	naive	donor1	13.4	no
OTUD3	-0.000178411	0.985808	interclonal	naive	donor1	13.4	no
MUL1	0.00335523	0.736655	clonal	naive	donor1	30.7	no
MUL1	-0.00748972	0.455032	interclonal	naive	donor1	30.7	no
PINK1	0.0378849	0.000145376	clonal	naive	donor1	29.8	no
PINK1	-0.00730017	0.466659	interclonal	naive	donor1	29.8	no
DDOST	0.216256	9.7399e-107	clonal	naive	donor1	99.9	no
DDOST	-0.00662763	0.508743	interclonal	naive	donor1	99.9	no
HP1BP3	0.0671409	1.61002e-11	clonal	naive	donor1	88.8	no
HP1BP3	-0.00377997	0.706212	interclonal	naive	donor1	88.8	no
EIF4G3	0.0572514	9.3089e-09	clonal	naive	donor1	70.4	no
EIF4G3	0.0118783	0.236139	interclonal	naive	donor1	70.4	no
ECE1	0.0479966	1.47715e-06	clonal	naive	donor1	64.1	no
ECE1	-0.00152948	0.878781	interclonal	naive	donor1	64.1	no
USP48	0.046299	3.43537e-06	clonal	naive	donor1	89.7	no
USP48	-0.0112263	0.262788	interclonal	naive	donor1	89.7	no
LINC00339	0.043238	1.449e-05	clonal	naive	donor1	32	no
LINC00339	-1.91029e-05	0.99848	interclonal	naive	donor1	32	no
CDC42	0.237203	1.43924e-128	clonal	naive	donor1	95.6	no
CDC42	0.012175	0.224684	interclonal	naive	donor1	95.6	no
ZBTB40	-0.014842	0.136822	clonal	naive	donor1	23.8	no
ZBTB40	-0.0152605	0.127958	interclonal	naive	donor1	23.8	no
KDM1A	0.0578404	6.43944e-09	clonal	naive	donor1	64.3	no
KDM1A	0.00458497	0.647608	interclonal	naive	donor1	64.3	no
LUZP1	0.0735912	1.50639e-13	clonal	naive	donor1	28.8	no
LUZP1	-0.00873841	0.38352	interclonal	naive	donor1	28.8	no
HNRNPR	0.178622	8.43936e-73	clonal	naive	donor1	94.8	no
HNRNPR	0.0127734	0.202653	interclonal	naive	donor1	94.8	no
E2F2	0.123749	1.17492e-35	clonal	naive	donor1	46.2	no
E2F2	-0.00722633	0.471559	interclonal	naive	donor1	46.2	no
ID3	0.225208	1.11637e-115	clonal	naive	donor1	20.6	no
ID3	-0.00595025	0.552769	interclonal	naive	donor1	20.6	no
RPL11	0.219221	1.38378e-109	clonal	naive	donor1	100	no
RPL11	0.0154379	0.123623	interclonal	naive	donor1	100	no
ELOA-AS1	0.00327473	0.742759	clonal	naive	donor1	30.3	no
ELOA-AS1	-0.00483815	0.629366	interclonal	naive	donor1	30.3	no
ELOA	0.0371336	0.000197386	clonal	naive	donor1	51.2	no
ELOA	-0.00185605	0.853093	interclonal	naive	donor1	51.2	no
PITHD1	0.0939359	3.82828e-21	clonal	naive	donor1	63.1	no
PITHD1	0.00760878	0.447988	interclonal	naive	donor1	63.1	no
LYPLA2	0.0922853	1.83381e-20	clonal	naive	donor1	64.2	no
LYPLA2	-0.00668253	0.505239	interclonal	naive	donor1	64.2	no
GALE	0.0897884	1.8629e-19	clonal	naive	donor1	41.3	no
GALE	-8.50803e-05	0.993233	interclonal	naive	donor1	41.3	no
HMGCL	0.013774	0.167446	clonal	naive	donor1	27.1	no
HMGCL	-0.00574723	0.566556	interclonal	naive	donor1	27.1	no
FUCA1	0.0195096	0.0504346	clonal	naive	donor1	24.4	no
FUCA1	-0.0169733	0.0905554	interclonal	naive	donor1	24.4	no
CNR2	0.133429	4.03285e-41	clonal	naive	donor1	8.6	no
CNR2	0.010968	0.273807	interclonal	naive	donor1	8.6	no
PNRC2	0.150628	5.20834e-52	clonal	naive	donor1	73.1	no
PNRC2	0.0160877	0.108342	interclonal	naive	donor1	73.1	no
SRSF10	0.158234	2.276e-57	clonal	naive	donor1	89.8	no
SRSF10	0.0134248	0.180764	interclonal	naive	donor1	89.8	no
IFNLR1	0.0156122	0.117761	clonal	naive	donor1	50.7	no
IFNLR1	-0.00959967	0.338187	interclonal	naive	donor1	50.7	no
NIPAL3	-0.00973619	0.329016	clonal	naive	donor1	35	no
NIPAL3	-0.0245245	0.0144744	interclonal	naive	donor1	35	no
RCAN3	0.029592	0.00300126	clonal	naive	donor1	16.3	no
RCAN3	-0.0240681	0.0164228	interclonal	naive	donor1	16.3	no
SRRM1	0.155508	1.76342e-55	clonal	naive	donor1	92.2	no
SRRM1	-0.00330977	0.741431	interclonal	naive	donor1	92.2	no
CLIC4	0.0753375	4.02722e-14	clonal	naive	donor1	86.3	no
CLIC4	0.00609306	0.543258	interclonal	naive	donor1	86.3	no
RUNX3	0.192971	6.77028e-85	clonal	naive	donor1	60.7	no
RUNX3	0.0127074	0.20504	interclonal	naive	donor1	60.7	no
SYF2	0.058883	3.46934e-09	clonal	naive	donor1	69.3	no
SYF2	-0.0188074	0.0606994	interclonal	naive	donor1	69.3	no
RSRP1	0.00137548	0.890329	clonal	naive	donor1	88.4	no
RSRP1	0.0232801	0.0202409	interclonal	naive	donor1	88.4	no
TMEM50A	0.0996503	1.38291e-23	clonal	naive	donor1	97	no
TMEM50A	0.0149945	0.134663	interclonal	naive	donor1	97	no
MACO1	0.0189929	0.0569026	clonal	naive	donor1	62.7	no
MACO1	-0.00640194	0.523199	interclonal	naive	donor1	62.7	no
LDLRAP1	0.0409961	3.9699e-05	clonal	naive	donor1	49.5	no
LDLRAP1	0.0259145	0.00972123	interclonal	naive	donor1	49.5	no
MTFR1L	0.00587698	0.555757	clonal	naive	donor1	32.7	no
MTFR1L	-0.000949677	0.924565	interclonal	naive	donor1	32.7	no
AUNIP	0.0404977	4.8982e-05	clonal	naive	donor1	13.7	no
AUNIP	-0.00139014	0.889717	interclonal	naive	donor1	13.7	no
STMN1	0.311378	8.99939e-225	clonal	naive	donor1	82.1	yes
STMN1	0.00504652	0.614751	interclonal	naive	donor1	82.1	no
PAFAH2	0.00642199	0.519855	clonal	naive	donor1	8.7	no
PAFAH2	-0.00182823	0.855321	interclonal	naive	donor1	8.7	no
PDIK1L	0.0356722	0.000349217	clonal	naive	donor1	32.9	no
PDIK1L	0.00783368	0.434545	interclonal	naive	donor1	32.9	no
ZNF593	0.0643407	1.09793e-10	clonal	naive	donor1	83.8	no
ZNF593	0.00122919	0.902388	interclonal	naive	donor1	83.8	no
CNKSR1	0.128019	5.67797e-38	clonal	naive	donor1	16.3	no
CNKSR1	0.00764104	0.445928	interclonal	naive	donor1	16.3	no
CEP85	0.0475463	1.85505e-06	clonal	naive	donor1	31.9	no
CEP85	0.00198385	0.843159	interclonal	naive	donor1	31.9	no
SH3BGRL3	0.370549	0	clonal	naive	donor1	99.7	yes
SH3BGRL3	-0.00833014	0.406348	interclonal	naive	donor1	99.7	no
UBXN11	-0.002613	0.793423	clonal	naive	donor1	20.7	no
UBXN11	-0.00548932	0.584002	interclonal	naive	donor1	20.7	no
CD52	0.259794	1.48068e-154	clonal	naive	donor1	99	yes
CD52	-0.00963853	0.336162	interclonal	naive	donor1	99	no
DHDDS	0.00714276	0.473938	clonal	naive	donor1	55.6	no
DHDDS	-0.000387962	0.969143	interclonal	naive	donor1	55.6	no
HMGN2	0.318994	3.02285e-236	clonal	naive	donor1	95.4	yes
HMGN2	-0.00323119	0.747162	interclonal	naive	donor1	95.4	no
RPS6KA1	0.045301	5.59508e-06	clonal	naive	donor1	53.2	no
RPS6KA1	0.0133084	0.184243	interclonal	naive	donor1	53.2	no
ARID1A	0.0168796	0.0907259	clonal	naive	donor1	68.3	no
ARID1A	0.000366533	0.970841	interclonal	naive	donor1	68.3	no
PIGV	-0.0130635	0.190297	clonal	naive	donor1	11	no
PIGV	-0.0029224	0.770757	interclonal	naive	donor1	11	no
ZDHHC18	0.014071	0.158452	clonal	naive	donor1	29	no
ZDHHC18	-0.00379882	0.704759	interclonal	naive	donor1	29	no
GPN2	0.0242243	0.0152108	clonal	naive	donor1	45.3	no
GPN2	-0.00778069	0.437544	interclonal	naive	donor1	45.3	no
GPATCH3	0.0259826	0.00919452	clonal	naive	donor1	23.9	no
GPATCH3	0.0178786	0.0745222	interclonal	naive	donor1	23.9	no
NUDC	0.228951	1.39369e-119	clonal	naive	donor1	88.1	no
NUDC	0.00416544	0.677766	interclonal	naive	donor1	88.1	no
SLC9A1	0.00576364	0.563442	clonal	naive	donor1	12.5	no
SLC9A1	0.00914135	0.361996	interclonal	naive	donor1	12.5	no
WDTC1	0.00881396	0.376561	clonal	naive	donor1	24.1	no
WDTC1	0.00658686	0.511673	interclonal	naive	donor1	24.1	no
TMEM222	0.0131434	0.187777	clonal	naive	donor1	43.1	no
TMEM222	-0.0252277	0.0118471	interclonal	naive	donor1	43.1	no
SYTL1	0.135202	3.3943e-42	clonal	naive	donor1	50.5	no
SYTL1	-0.0148102	0.139619	interclonal	naive	donor1	50.5	no
WASF2	0.112473	1.10683e-29	clonal	naive	donor1	88.3	no
WASF2	-0.00598306	0.550862	interclonal	naive	donor1	88.3	no
AHDC1	0.0525273	1.35737e-07	clonal	naive	donor1	10	no
AHDC1	0.00493512	0.622793	interclonal	naive	donor1	10	no
FGR	0.200146	2.87498e-91	clonal	naive	donor1	24.4	no
FGR	0.012699	0.205135	interclonal	naive	donor1	24.4	no
IFI6	0.126943	2.37972e-37	clonal	naive	donor1	75.4	no
IFI6	-0.0123335	0.218476	interclonal	naive	donor1	75.4	no
FAM76A	0.00768399	0.440935	clonal	naive	donor1	18.3	no
FAM76A	0.0134047	0.181529	interclonal	naive	donor1	18.3	no
STX12	0.0230195	0.0210855	clonal	naive	donor1	44.8	no
STX12	0.00695069	0.487934	interclonal	naive	donor1	44.8	no
PPP1R8	0.0223224	0.0251825	clonal	naive	donor1	43.1	no
PPP1R8	0.00264979	0.791674	interclonal	naive	donor1	43.1	no
THEMIS2	0.0909684	6.34571e-20	clonal	naive	donor1	78.9	no
THEMIS2	-0.00995919	0.320697	interclonal	naive	donor1	78.9	no
RPA2	0.145271	1.51134e-48	clonal	naive	donor1	74.2	no
RPA2	0.000474968	0.962228	interclonal	naive	donor1	74.2	no
XKR8	0.00386629	0.698408	clonal	naive	donor1	19.4	no
XKR8	-0.0097735	0.329633	interclonal	naive	donor1	19.4	no
EYA3	0.024721	0.0132453	clonal	naive	donor1	46.2	no
EYA3	0.000143255	0.988595	interclonal	naive	donor1	46.2	no
DNAJC8	0.122793	4.96489e-35	clonal	naive	donor1	88.6	no
DNAJC8	0.000521303	0.958519	interclonal	naive	donor1	88.6	no
ATP5IF1	0.0724019	3.80846e-13	clonal	naive	donor1	98.5	no
ATP5IF1	-0.0144759	0.148533	interclonal	naive	donor1	98.5	no
SESN2	0.0280886	0.00488053	clonal	naive	donor1	15.2	no
SESN2	0.000506431	0.959704	interclonal	naive	donor1	15.2	no
MED18	0.00450134	0.651454	clonal	naive	donor1	34.2	no
MED18	-0.00629507	0.530676	interclonal	naive	donor1	34.2	no
PHACTR4	0.018255	0.0672658	clonal	naive	donor1	55.4	no
PHACTR4	0.00917553	0.360107	interclonal	naive	donor1	55.4	no
RCC1	0.156075	9.06223e-56	clonal	naive	donor1	45.4	no
RCC1	0.00242362	0.808927	interclonal	naive	donor1	45.4	no
SNHG3	0.0678069	1.05214e-11	clonal	naive	donor1	38.2	no
SNHG3	-0.00117096	0.906981	interclonal	naive	donor1	38.2	no
TRNAU1AP	0.0618943	5.2342e-10	clonal	naive	donor1	66.3	no
TRNAU1AP	-0.00462986	0.644395	interclonal	naive	donor1	66.3	no
SNHG12	0.042742	1.8343e-05	clonal	naive	donor1	36.5	no
SNHG12	0.0110506	0.270164	interclonal	naive	donor1	36.5	no
TAF12	0.028207	0.00470947	clonal	naive	donor1	64.9	no
TAF12	-0.00299733	0.764879	interclonal	naive	donor1	64.9	no
GMEB1	0.0548518	3.75956e-08	clonal	naive	donor1	40.5	no
GMEB1	0.0114058	0.255279	interclonal	naive	donor1	40.5	no
YTHDF2	0.0151671	0.128488	clonal	naive	donor1	85.9	no
YTHDF2	0.015345	0.12588	interclonal	naive	donor1	85.9	no
EPB41	0.0558517	2.1194e-08	clonal	naive	donor1	74.2	no
EPB41	0.000354978	0.971754	interclonal	naive	donor1	74.2	no
SRSF4	0.0572846	9.09653e-09	clonal	naive	donor1	90.1	no
SRSF4	-0.0164047	0.101853	interclonal	naive	donor1	90.1	no
MECR	0.0327456	0.00102515	clonal	naive	donor1	40.6	no
MECR	0.0041438	0.679453	interclonal	naive	donor1	40.6	no
LAPTM5	0.413722	0	clonal	naive	donor1	95.4	yes
LAPTM5	0.00321499	0.748399	interclonal	naive	donor1	95.4	no
PUM1	0.0262737	0.00843397	clonal	naive	donor1	63.6	no
PUM1	-0.00689176	0.49187	interclonal	naive	donor1	63.6	no
SNRNP40	0.15998	1.35332e-58	clonal	naive	donor1	78.4	no
SNRNP40	-0.00509561	0.61135	interclonal	naive	donor1	78.4	no
ZCCHC17	0.055383	2.79143e-08	clonal	naive	donor1	55.8	no
ZCCHC17	0.00786583	0.432638	interclonal	naive	donor1	55.8	no
PEF1	0.0428634	1.71974e-05	clonal	naive	donor1	69.5	no
PEF1	-0.000908852	0.927781	interclonal	naive	donor1	69.5	no
PTP4A2	0.135693	1.61882e-42	clonal	naive	donor1	94.5	no
PTP4A2	-0.00845373	0.399231	interclonal	naive	donor1	94.5	no
KHDRBS1	0.246392	1.43405e-138	clonal	naive	donor1	92.8	no
KHDRBS1	0.0148376	0.138472	interclonal	naive	donor1	92.8	no
TMEM39B	0.0327759	0.0010153	clonal	naive	donor1	47.9	no
TMEM39B	-0.0111483	0.266192	interclonal	naive	donor1	47.9	no
KPNA6	0.0363534	0.000266837	clonal	naive	donor1	47.7	no
KPNA6	-0.00727516	0.468143	interclonal	naive	donor1	47.7	no
TXLNA	0.0270902	0.00660067	clonal	naive	donor1	51.4	no
TXLNA	-0.0118741	0.236448	interclonal	naive	donor1	51.4	no
CCDC28B	0.203909	8.69261e-95	clonal	naive	donor1	9.6	no
CCDC28B	0.00530489	0.596755	interclonal	naive	donor1	9.6	no
TMEM234	0.0115387	0.246995	clonal	naive	donor1	13.7	no
TMEM234	-0.0046279	0.644752	interclonal	naive	donor1	13.7	no
EIF3I	0.185999	6.79406e-79	clonal	naive	donor1	97.1	no
EIF3I	-0.00274118	0.784537	interclonal	naive	donor1	97.1	no
LCK	0.113391	4.12869e-30	clonal	naive	donor1	19.9	no
LCK	-0.0176959	0.077551	interclonal	naive	donor1	19.9	no
HDAC1	0.224972	2.41392e-115	clonal	naive	donor1	79.8	no
HDAC1	0.00119402	0.905177	interclonal	naive	donor1	79.8	no
MARCKSL1	0.285082	3.27658e-187	clonal	naive	donor1	42.2	yes
MARCKSL1	-0.0118559	0.237073	interclonal	naive	donor1	42.2	no
BSDC1	0.0102047	0.306321	clonal	naive	donor1	35.8	no
BSDC1	0.00382073	0.70325	interclonal	naive	donor1	35.8	no
ZBTB8A	0.00919349	0.356787	clonal	naive	donor1	7.9	no
ZBTB8A	-0.00195313	0.84555	interclonal	naive	donor1	7.9	no
ZBTB8OS	0.0252405	0.0113879	clonal	naive	donor1	84.2	no
ZBTB8OS	-0.011709	0.242979	interclonal	naive	donor1	84.2	no
RBBP4	0.0736029	1.46855e-13	clonal	naive	donor1	96.1	no
RBBP4	-0.00702403	0.48375	interclonal	naive	donor1	96.1	no
SYNC	-0.000394688	0.968439	clonal	naive	donor1	62	no
SYNC	-0.0156332	0.119054	interclonal	naive	donor1	62	no
YARS	0.0912182	5.21987e-20	clonal	naive	donor1	76.2	no
YARS	-0.000589169	0.953137	interclonal	naive	donor1	76.2	no
S100PBP	0.0111685	0.262769	clonal	naive	donor1	60.7	no
S100PBP	0.0111003	0.268401	interclonal	naive	donor1	60.7	no
RNF19B	0.0871157	2.22258e-18	clonal	naive	donor1	10.6	no
RNF19B	-0.0039789	0.691378	interclonal	naive	donor1	10.6	no
AK2	0.112162	1.78854e-29	clonal	naive	donor1	74.8	no
AK2	-0.00593022	0.554068	interclonal	naive	donor1	74.8	no
TRIM62	0.0268414	0.00714984	clonal	naive	donor1	8.2	no
TRIM62	-0.00312391	0.755284	interclonal	naive	donor1	8.2	no
ZNF362	0.0114036	0.253045	clonal	naive	donor1	16.9	no
ZNF362	-0.00358764	0.720463	interclonal	naive	donor1	16.9	no
PHC2	0.0347332	0.000501387	clonal	naive	donor1	21	no
PHC2	0.0234458	0.0192699	interclonal	naive	donor1	21	no
SMIM12	0.0742689	8.77491e-14	clonal	naive	donor1	69.6	no
SMIM12	0.00379072	0.705543	interclonal	naive	donor1	69.6	no
TMEM35B	0.0426971	1.85038e-05	clonal	naive	donor1	38.3	no
TMEM35B	0.0076074	0.448115	interclonal	naive	donor1	38.3	no
ZMYM6	0.0324574	0.00114194	clonal	naive	donor1	46.8	no
ZMYM6	0.0134409	0.179934	interclonal	naive	donor1	46.8	no
ZMYM1	0.0128778	0.196922	clonal	naive	donor1	11.5	no
ZMYM1	0.0133487	0.182917	interclonal	naive	donor1	11.5	no
SFPQ	0.214718	4.94715e-105	clonal	naive	donor1	95.5	no
SFPQ	0.00267662	0.789418	interclonal	naive	donor1	95.5	no
ZMYM4	0.0264012	0.00810897	clonal	naive	donor1	43.6	no
ZMYM4	0.0179066	0.074185	interclonal	naive	donor1	43.6	no
KIAA0319L	-0.0123139	0.217117	clonal	naive	donor1	41.6	no
KIAA0319L	0.0012481	0.900934	interclonal	naive	donor1	41.6	no
NCDN	0.0256839	0.0100305	clonal	naive	donor1	21.1	no
NCDN	0.0140075	0.162415	interclonal	naive	donor1	21.1	no
PSMB2	0.174336	2.12945e-69	clonal	naive	donor1	93	no
PSMB2	-0.0212649	0.0339101	interclonal	naive	donor1	93	no
C1orf216	0.0268595	0.00709675	clonal	naive	donor1	12.3	no
C1orf216	-0.014108	0.159379	interclonal	naive	donor1	12.3	no
CLSPN	0.205095	6.37096e-96	clonal	naive	donor1	57.6	no
CLSPN	-0.00538871	0.5911	interclonal	naive	donor1	57.6	no
AGO4	-0.00181356	0.8557	clonal	naive	donor1	10.5	no
AGO4	0.000540145	0.957054	interclonal	naive	donor1	10.5	no
AGO1	0.0301231	0.00252528	clonal	naive	donor1	16.3	no
AGO1	0.00886644	0.37659	interclonal	naive	donor1	16.3	no
AGO3	0.0118134	0.236551	clonal	naive	donor1	49.8	no
AGO3	-0.00178945	0.858294	interclonal	naive	donor1	49.8	no
ADPRHL2	0.0596263	2.20683e-09	clonal	naive	donor1	53.3	no
ADPRHL2	0.00281305	0.779054	interclonal	naive	donor1	53.3	no
TRAPPC3	0.0242217	0.0152115	clonal	naive	donor1	89.4	no
TRAPPC3	0.00545368	0.586371	interclonal	naive	donor1	89.4	no
MAP7D1	0.106852	6.43688e-27	clonal	naive	donor1	65.8	no
MAP7D1	0.0161321	0.107671	interclonal	naive	donor1	65.8	no
THRAP3	0.138108	5.38593e-44	clonal	naive	donor1	90.7	no
THRAP3	0.0126088	0.208646	interclonal	naive	donor1	90.7	no
EVA1B	0.0412954	3.44091e-05	clonal	naive	donor1	9	no
EVA1B	0.00451664	0.652479	interclonal	naive	donor1	9	no
STK40	0.0133601	0.1806	clonal	naive	donor1	45.9	no
STK40	0.00879576	0.380286	interclonal	naive	donor1	45.9	no
LSM10	0.0699879	2.19949e-12	clonal	naive	donor1	88.8	no
LSM10	0.00836282	0.404107	interclonal	naive	donor1	88.8	no
MRPS15	0.119446	3.19457e-33	clonal	naive	donor1	93.4	no
MRPS15	0.00905306	0.366314	interclonal	naive	donor1	93.4	no
ZC3H12A	0.0465301	3.03848e-06	clonal	naive	donor1	18.6	no
ZC3H12A	0.00576023	0.565835	interclonal	naive	donor1	18.6	no
MEAF6	0.0772041	9.30822e-15	clonal	naive	donor1	67	no
MEAF6	0.0107595	0.28313	interclonal	naive	donor1	67	no
SNIP1	0.012359	0.215459	clonal	naive	donor1	27.7	no
SNIP1	0.0013259	0.894788	interclonal	naive	donor1	27.7	no
GNL2	0.0392111	8.46832e-05	clonal	naive	donor1	61.7	no
GNL2	-0.00110618	0.912137	interclonal	naive	donor1	61.7	no
C1orf109	0.0441906	9.44509e-06	clonal	naive	donor1	36	no
C1orf109	0.0129542	0.19611	interclonal	naive	donor1	36	no
CDCA8	0.14328	3.34665e-47	clonal	naive	donor1	54.3	no
CDCA8	0.015269	0.12765	interclonal	naive	donor1	54.3	no
YRDC	0.0848468	1.58733e-17	clonal	naive	donor1	49.9	no
YRDC	0.0120389	0.229889	interclonal	naive	donor1	49.9	no
C1orf122	0.0198662	0.0462819	clonal	naive	donor1	78	no
C1orf122	0.00506529	0.613721	interclonal	naive	donor1	78	no
MTF1	0.0195662	0.0499637	clonal	naive	donor1	28.7	no
MTF1	0.0143456	0.152263	interclonal	naive	donor1	28.7	no
INPP5B	0.00229774	0.817844	clonal	naive	donor1	29.8	no
INPP5B	0.0105844	0.291182	interclonal	naive	donor1	29.8	no
SF3A3	0.127018	1.84631e-37	clonal	naive	donor1	77.6	no
SF3A3	-0.0126708	0.206621	interclonal	naive	donor1	77.6	no
UTP11	0.046744	2.77394e-06	clonal	naive	donor1	59.3	no
UTP11	-0.00256393	0.798167	interclonal	naive	donor1	59.3	no
RRAGC	0.0231202	0.0204782	clonal	naive	donor1	46.2	no
RRAGC	-0.00135799	0.892262	interclonal	naive	donor1	46.2	no
MYCBP	0.05557	2.48648e-08	clonal	naive	donor1	89	no
MYCBP	0.0124518	0.214253	interclonal	naive	donor1	89	no
AKIRIN1	0.0474477	1.94151e-06	clonal	naive	donor1	67.6	no
AKIRIN1	0.00491058	0.624366	interclonal	naive	donor1	67.6	no
NDUFS5	0.133833	2.25333e-41	clonal	naive	donor1	98.7	no
NDUFS5	0.00500037	0.61792	interclonal	naive	donor1	98.7	no
MACF1	0.109528	3.58033e-28	clonal	naive	donor1	78.3	no
MACF1	0.00160968	0.872414	interclonal	naive	donor1	78.3	no
BMP8A	0.0224657	0.024403	clonal	naive	donor1	8.7	no
BMP8A	-0.0113344	0.257979	interclonal	naive	donor1	8.7	no
PABPC4	0.0544312	4.75932e-08	clonal	naive	donor1	80.2	no
PABPC4	0.00497451	0.619808	interclonal	naive	donor1	80.2	no
PPIE	0.041781	2.77358e-05	clonal	naive	donor1	65.6	no
PPIE	-0.0149653	0.135697	interclonal	naive	donor1	65.6	no
BMP8B	0.308056	1.45576e-219	clonal	naive	donor1	65.1	yes
BMP8B	0.00177812	0.859154	interclonal	naive	donor1	65.1	no
OXCT2	0.0254295	0.0108027	clonal	naive	donor1	13.7	no
OXCT2	0.00471155	0.638396	interclonal	naive	donor1	13.7	no
AL033527.3	0.0319777	0.00134587	clonal	naive	donor1	11.2	no
AL033527.3	-0.011743	0.241569	interclonal	naive	donor1	11.2	no
AL033527.4	0.0300287	0.00261318	clonal	naive	donor1	11.8	no
AL033527.4	-0.0245764	0.0142196	interclonal	naive	donor1	11.8	no
TRIT1	0.0121181	0.224748	clonal	naive	donor1	23	no
TRIT1	-0.0101238	0.312377	interclonal	naive	donor1	23	no
MFSD2A	0.00940902	0.345434	clonal	naive	donor1	14.8	no
MFSD2A	-0.00569315	0.570368	interclonal	naive	donor1	14.8	no
CAP1	0.267579	3.21259e-164	clonal	naive	donor1	93.2	yes
CAP1	0.00192446	0.847729	interclonal	naive	donor1	93.2	no
PPT1	0.0720145	4.96991e-13	clonal	naive	donor1	52.7	no
PPT1	-0.0138112	0.168278	interclonal	naive	donor1	52.7	no
RLF	0.0143099	0.151624	clonal	naive	donor1	48.9	no
RLF	0.0123734	0.217085	interclonal	naive	donor1	48.9	no
AL050341.2	0.00620118	0.534106	clonal	naive	donor1	9.4	no
AL050341.2	-0.000336629	0.973226	interclonal	naive	donor1	9.4	no
ZMPSTE24	0.0107087	0.282881	clonal	naive	donor1	60	no
ZMPSTE24	0.00235766	0.814205	interclonal	naive	donor1	60	no
COL9A2	0.112318	1.37533e-29	clonal	naive	donor1	9.7	no
COL9A2	-0.00775048	0.439601	interclonal	naive	donor1	9.7	no
SMAP2	0.230377	3.75539e-121	clonal	naive	donor1	94.1	no
SMAP2	-0.0353812	0.000415962	interclonal	naive	donor1	94.1	no
AL603839.3	-0.00333876	0.737975	clonal	naive	donor1	8.4	no
AL603839.3	0.0141975	0.156645	interclonal	naive	donor1	8.4	no
EXO5	0.0184388	0.0646624	clonal	naive	donor1	9.6	no
EXO5	-0.00370827	0.711408	interclonal	naive	donor1	9.6	no
ZNF684	-0.0070686	0.478716	clonal	naive	donor1	19.3	no
ZNF684	0.00091503	0.927269	interclonal	naive	donor1	19.3	no
NFYC	0.0365497	0.000249948	clonal	naive	donor1	69.8	no
NFYC	0.0156111	0.119242	interclonal	naive	donor1	69.8	no
CTPS1	0.145516	1.10368e-48	clonal	naive	donor1	51.8	no
CTPS1	-0.016629	0.0972372	interclonal	naive	donor1	51.8	no
SCMH1	0.0269503	0.00686363	clonal	naive	donor1	46.4	no
SCMH1	-0.00240308	0.810693	interclonal	naive	donor1	46.4	no
HIVEP3	0.0462271	3.53771e-06	clonal	naive	donor1	12.7	no
HIVEP3	-0.00138487	0.890176	interclonal	naive	donor1	12.7	no
FOXJ3	-0.0111068	0.265723	clonal	naive	donor1	46.9	no
FOXJ3	-0.00342816	0.732337	interclonal	naive	donor1	46.9	no
PPCS	0.000470215	0.962409	clonal	naive	donor1	70.7	no
PPCS	0.0012155	0.903518	interclonal	naive	donor1	70.7	no
PPIH	0.214762	3.54e-105	clonal	naive	donor1	80.6	no
PPIH	-0.0132638	0.185918	interclonal	naive	donor1	80.6	no
YBX1	0.312511	1.7606e-226	clonal	naive	donor1	99.6	yes
YBX1	-0.0118613	0.236836	interclonal	naive	donor1	99.6	no
P3H1	0.00386426	0.698559	clonal	naive	donor1	35.9	no
P3H1	0.00709452	0.479174	interclonal	naive	donor1	35.9	no
C1orf50	0.0322064	0.00124311	clonal	naive	donor1	52.1	no
C1orf50	-0.0101201	0.312845	interclonal	naive	donor1	52.1	no
SVBP	0.0536281	7.59671e-08	clonal	naive	donor1	46.5	no
SVBP	-0.0136967	0.171745	interclonal	naive	donor1	46.5	no
ZNF691	0.000780182	0.937657	clonal	naive	donor1	21.5	no
ZNF691	-0.00583752	0.560515	interclonal	naive	donor1	21.5	no
SLC2A1	0.0828561	8.43641e-17	clonal	naive	donor1	30.2	no
SLC2A1	0.0228775	0.0226165	interclonal	naive	donor1	30.2	no
EBNA1BP2	0.147923	3.08949e-50	clonal	naive	donor1	79.4	no
EBNA1BP2	0.00398919	0.690665	interclonal	naive	donor1	79.4	no
CDC20	0.156849	2.26051e-56	clonal	naive	donor1	64.7	no
CDC20	-0.00208108	0.835604	interclonal	naive	donor1	64.7	no
ELOVL1	0.131833	2.87457e-40	clonal	naive	donor1	60.9	no
ELOVL1	-0.0236636	0.0183571	interclonal	naive	donor1	60.9	no
MED8	0.0281862	0.00471946	clonal	naive	donor1	77	no
MED8	0.00798312	0.425901	interclonal	naive	donor1	77	no
SZT2	-0.0213455	0.032418	clonal	naive	donor1	30.3	no
SZT2	0.00974474	0.330961	interclonal	naive	donor1	30.3	no
HYI	0.084113	3.14147e-17	clonal	naive	donor1	43.8	no
HYI	0.0197321	0.048952	interclonal	naive	donor1	43.8	no
KDM4A	0.00468025	0.638805	clonal	naive	donor1	43.8	no
KDM4A	-0.00621477	0.535644	interclonal	naive	donor1	43.8	no
KDM4A-AS1	0.0375574	0.000167275	clonal	naive	donor1	8.6	no
KDM4A-AS1	-0.013657	0.172948	interclonal	naive	donor1	8.6	no
ST3GAL3	0.033276	0.000847641	clonal	naive	donor1	29.6	no
ST3GAL3	0.00635208	0.526482	interclonal	naive	donor1	29.6	no
IPO13	0.0306292	0.00212866	clonal	naive	donor1	26	no
IPO13	-0.00619226	0.537	interclonal	naive	donor1	26	no
DPH2	0.064118	1.27784e-10	clonal	naive	donor1	41.2	no
DPH2	0.00312781	0.755	interclonal	naive	donor1	41.2	no
ATP6V0B	0.0860958	5.33077e-18	clonal	naive	donor1	99.6	no
ATP6V0B	0.00572173	0.568221	interclonal	naive	donor1	99.6	no
B4GALT2	0.0306965	0.002081	clonal	naive	donor1	28.8	no
B4GALT2	-0.00826423	0.410001	interclonal	naive	donor1	28.8	no
DMAP1	0.0224534	0.0244455	clonal	naive	donor1	49	no
DMAP1	-0.00264871	0.791594	interclonal	naive	donor1	49	no
ERI3	0.0346367	0.00051647	clonal	naive	donor1	59.1	no
ERI3	-0.0121713	0.224663	interclonal	naive	donor1	59.1	no
RNF220	0.00536578	0.590918	clonal	naive	donor1	56.2	no
RNF220	-0.00102992	0.918151	interclonal	naive	donor1	56.2	no
TMEM53	0.0068977	0.489456	clonal	naive	donor1	12.6	no
TMEM53	-0.00964262	0.33603	interclonal	naive	donor1	12.6	no
KIF2C	0.0885701	5.70044e-19	clonal	naive	donor1	47.8	no
KIF2C	0.00338873	0.735491	interclonal	naive	donor1	47.8	no
RPS8	0.166117	3.70243e-63	clonal	naive	donor1	100	no
RPS8	0.017422	0.082424	interclonal	naive	donor1	100	no
PLK3	0.046097	3.7681e-06	clonal	naive	donor1	15.8	no
PLK3	0.00545025	0.586851	interclonal	naive	donor1	15.8	no
EIF2B3	0.0644713	9.93943e-11	clonal	naive	donor1	69.8	no
EIF2B3	-0.00698657	0.485953	interclonal	naive	donor1	69.8	no
HECTD3	0.00681782	0.494285	clonal	naive	donor1	28.2	no
HECTD3	0.00851104	0.396066	interclonal	naive	donor1	28.2	no
UROD	0.0308957	0.00194867	clonal	naive	donor1	71.4	no
UROD	0.00449601	0.653898	interclonal	naive	donor1	71.4	no
HPDL	0.039696	6.93786e-05	clonal	naive	donor1	8.9	no
HPDL	-0.00445487	0.656667	interclonal	naive	donor1	8.9	no
MUTYH	0.0413265	3.38221e-05	clonal	naive	donor1	38.1	no
MUTYH	0.0016122	0.872324	interclonal	naive	donor1	38.1	no
TOE1	0.0197524	0.047801	clonal	naive	donor1	39.7	no
TOE1	0.00171545	0.864089	interclonal	naive	donor1	39.7	no
TESK2	0.0216013	0.0303984	clonal	naive	donor1	22.5	no
TESK2	0.0146518	0.143823	interclonal	naive	donor1	22.5	no
CCDC163	0.0116393	0.243226	clonal	naive	donor1	21.1	no
CCDC163	0.00648779	0.517706	interclonal	naive	donor1	21.1	no
MMACHC	0.0022027	0.82528	clonal	naive	donor1	12.6	no
MMACHC	-0.00716659	0.474698	interclonal	naive	donor1	12.6	no
PRDX1	0.315717	1.88512e-231	clonal	naive	donor1	100	yes
PRDX1	0.00271328	0.786708	interclonal	naive	donor1	100	no
AKR1A1	0.035241	0.000407291	clonal	naive	donor1	97.8	no
AKR1A1	-0.0157758	0.115815	interclonal	naive	donor1	97.8	no
NASP	0.325101	4.86669e-246	clonal	naive	donor1	85.6	yes
NASP	0.00691939	0.490113	interclonal	naive	donor1	85.6	no
GPBP1L1	0.0133132	0.182028	clonal	naive	donor1	50.5	no
GPBP1L1	0.0206208	0.0397476	interclonal	naive	donor1	50.5	no
TMEM69	0.0501905	4.75023e-07	clonal	naive	donor1	36.7	no
TMEM69	-0.015582	0.120285	interclonal	naive	donor1	36.7	no
IPP	-0.0103287	0.300552	clonal	naive	donor1	22.5	no
IPP	-0.0136594	0.173132	interclonal	naive	donor1	22.5	no
MAST2	0.0273972	0.00603423	clonal	naive	donor1	21.3	no
MAST2	-0.0137577	0.169908	interclonal	naive	donor1	21.3	no
PIK3R3	0.0329127	0.000970345	clonal	naive	donor1	13.4	no
PIK3R3	-0.0045619	0.649048	interclonal	naive	donor1	13.4	no
POMGNT1	0.0291946	0.00344332	clonal	naive	donor1	22.7	no
POMGNT1	0.0126119	0.20826	interclonal	naive	donor1	22.7	no
RAD54L	0.0836122	4.84803e-17	clonal	naive	donor1	30.6	no
RAD54L	0.0111788	0.264548	interclonal	naive	donor1	30.6	no
LRRC41	0.0180015	0.071199	clonal	naive	donor1	60.7	no
LRRC41	-0.0195584	0.0510478	interclonal	naive	donor1	60.7	no
UQCRH	0.152381	3.2449e-53	clonal	naive	donor1	99.8	no
UQCRH	-0.0095093	0.342754	interclonal	naive	donor1	99.8	no
NSUN4	0.0546555	4.19088e-08	clonal	naive	donor1	39.6	no
NSUN4	-0.0141894	0.157071	interclonal	naive	donor1	39.6	no
MKNK1	0.027998	0.00497898	clonal	naive	donor1	33.9	no
MKNK1	0.0158836	0.113402	interclonal	naive	donor1	33.9	no
MOB3C	0.0013467	0.8927	clonal	naive	donor1	9.8	no
MOB3C	0.015883	0.112908	interclonal	naive	donor1	9.8	no
ATPAF1	0.0112454	0.259662	clonal	naive	donor1	65.2	no
ATPAF1	0.0145214	0.147546	interclonal	naive	donor1	65.2	no
EFCAB14	0.0153114	0.124669	clonal	naive	donor1	56.7	no
EFCAB14	0.0068319	0.495856	interclonal	naive	donor1	56.7	no
STIL	0.0619267	5.21841e-10	clonal	naive	donor1	42.4	no
STIL	-0.00423549	0.672674	interclonal	naive	donor1	42.4	no
CMPK1	0.069764	2.52651e-12	clonal	naive	donor1	86	no
CMPK1	-0.0046069	0.645988	interclonal	naive	donor1	86	no
BEND5	0.0654556	5.07291e-11	clonal	naive	donor1	11.5	no
BEND5	-0.0174484	0.0818981	interclonal	naive	donor1	11.5	no
FAF1	0.0742459	9.31541e-14	clonal	naive	donor1	80.9	no
FAF1	0.00641114	0.522414	interclonal	naive	donor1	80.9	no
CDKN2C	0.0825388	1.13567e-16	clonal	naive	donor1	43.7	no
CDKN2C	0.0125466	0.210945	interclonal	naive	donor1	43.7	no
RNF11	0.0211507	0.0338721	clonal	naive	donor1	31.4	no
RNF11	-0.00901211	0.369064	interclonal	naive	donor1	31.4	no
EPS15	0.0692269	3.66528e-12	clonal	naive	donor1	69	no
EPS15	-0.00272534	0.785898	interclonal	naive	donor1	69	no
OSBPL9	0.00918419	0.35749	clonal	naive	donor1	74.9	no
OSBPL9	0.00659525	0.510583	interclonal	naive	donor1	74.9	no
NRDC	0.0175812	0.0779674	clonal	naive	donor1	90.7	no
NRDC	-0.00150694	0.880565	interclonal	naive	donor1	90.7	no
TXNDC12	0.00836191	0.401831	clonal	naive	donor1	73.6	no
TXNDC12	0.00528569	0.598158	interclonal	naive	donor1	73.6	no
KTI12	-0.000680149	0.94567	clonal	naive	donor1	10.1	no
KTI12	-0.00204318	0.838468	interclonal	naive	donor1	10.1	no
BTF3L4	0.0558203	2.18638e-08	clonal	naive	donor1	73.9	no
BTF3L4	0.015667	0.117961	interclonal	naive	donor1	73.9	no
CC2D1B	0.00259986	0.794419	clonal	naive	donor1	20.8	no
CC2D1B	0.0220477	0.0278764	interclonal	naive	donor1	20.8	no
ORC1	0.0539094	6.46258e-08	clonal	naive	donor1	30.8	no
ORC1	0.00778812	0.437129	interclonal	naive	donor1	30.8	no
PRPF38A	0.0690074	4.35897e-12	clonal	naive	donor1	74.1	no
PRPF38A	0.00225278	0.822223	interclonal	naive	donor1	74.1	no
TUT4	0.00594253	0.551397	clonal	naive	donor1	82	no
TUT4	-0.00728022	0.467767	interclonal	naive	donor1	82	no
GPX7	0.0692189	3.74069e-12	clonal	naive	donor1	81.2	no
GPX7	0.00311681	0.755952	interclonal	naive	donor1	81.2	no
SHISAL2A	0.056333	1.60162e-08	clonal	naive	donor1	32.6	no
SHISAL2A	-0.0158417	0.114064	interclonal	naive	donor1	32.6	no
COA7	0.0120887	0.225666	clonal	naive	donor1	27.1	no
COA7	0.00108472	0.913835	interclonal	naive	donor1	27.1	no
ZYG11B	0.00560761	0.57407	clonal	naive	donor1	25.1	no
ZYG11B	-0.0139588	0.163881	interclonal	naive	donor1	25.1	no
ECHDC2	0.0162707	0.102762	clonal	naive	donor1	15.5	no
ECHDC2	-0.00329513	0.74256	interclonal	naive	donor1	15.5	no
SCP2	0.0396336	7.06962e-05	clonal	naive	donor1	81.1	no
SCP2	-0.0183449	0.0672634	interclonal	naive	donor1	81.1	no
CPT2	0.0226925	0.022992	clonal	naive	donor1	31.6	no
CPT2	-0.00835288	0.404524	interclonal	naive	donor1	31.6	no
CZIB	0.0620801	4.8054e-10	clonal	naive	donor1	46.4	no
CZIB	-0.0151872	0.129685	interclonal	naive	donor1	46.4	no
MAGOH	0.163492	4.26502e-61	clonal	naive	donor1	87.2	no
MAGOH	0.0100555	0.315675	interclonal	naive	donor1	87.2	no
LRP8	0.0381804	0.00012933	clonal	naive	donor1	39.1	no
LRP8	0.00970262	0.333177	interclonal	naive	donor1	39.1	no
NDC1	0.0721531	4.49652e-13	clonal	naive	donor1	54.6	no
NDC1	0.00553326	0.580977	interclonal	naive	donor1	54.6	no
YIPF1	0.00884376	0.375092	clonal	naive	donor1	33.4	no
YIPF1	0.00496795	0.620499	interclonal	naive	donor1	33.4	no
HSPB11	0.117568	3.02005e-32	clonal	naive	donor1	82.7	no
HSPB11	-0.00588514	0.557104	interclonal	naive	donor1	82.7	no
LRRC42	0.0327948	0.00101673	clonal	naive	donor1	39.9	no
LRRC42	0.00242767	0.808595	interclonal	naive	donor1	39.9	no
TMEM59	0.188081	1.10554e-80	clonal	naive	donor1	99.2	no
TMEM59	0.00844069	0.399982	interclonal	naive	donor1	99.2	no
TCEANC2	0.0309889	0.001896	clonal	naive	donor1	23.3	no
TCEANC2	0.000125109	0.990042	interclonal	naive	donor1	23.3	no
CYB5RL	-0.00778009	0.435584	clonal	naive	donor1	10.7	no
CYB5RL	-0.0152547	0.128063	interclonal	naive	donor1	10.7	no
MRPL37	0.128215	4.13443e-38	clonal	naive	donor1	82.9	no
MRPL37	0.00333872	0.739189	interclonal	naive	donor1	82.9	no
SSBP3	0.0250656	0.0119742	clonal	naive	donor1	41.6	no
SSBP3	0.00551875	0.582121	interclonal	naive	donor1	41.6	no
TTC4	0.0237394	0.0173561	clonal	naive	donor1	31.3	no
TTC4	0.0166202	0.0972972	interclonal	naive	donor1	31.3	no
PARS2	-0.00427692	0.668089	clonal	naive	donor1	9.1	no
PARS2	-0.00548498	0.584432	interclonal	naive	donor1	9.1	no
DHCR24	0.112112	1.7664e-29	clonal	naive	donor1	56	no
DHCR24	0.00355034	0.723356	interclonal	naive	donor1	56	no
USP24	0.0330051	0.00093328	clonal	naive	donor1	43.1	no
USP24	-0.00286175	0.775386	interclonal	naive	donor1	43.1	no
OMA1	0.000523516	0.958158	clonal	naive	donor1	32.9	no
OMA1	-0.00580283	0.562671	interclonal	naive	donor1	32.9	no
MYSM1	0.0126066	0.206609	clonal	naive	donor1	42	no
MYSM1	0.0113502	0.257318	interclonal	naive	donor1	42	no
JUN	0.0698156	2.47117e-12	clonal	naive	donor1	47.9	no
JUN	-0.00257433	0.797347	interclonal	naive	donor1	47.9	no
LINC01358	0.0349068	0.000468574	clonal	naive	donor1	14.7	no
LINC01358	-0.00176041	0.86059	interclonal	naive	donor1	14.7	no
FGGY	0.0254572	0.0107288	clonal	naive	donor1	25.3	no
FGGY	-0.00594272	0.553252	interclonal	naive	donor1	25.3	no
HOOK1	0.0646295	8.94572e-11	clonal	naive	donor1	23.6	no
HOOK1	0.00239429	0.811233	interclonal	naive	donor1	23.6	no
TM2D1	0.0260805	0.00892755	clonal	naive	donor1	62.8	no
TM2D1	0.00821012	0.412885	interclonal	naive	donor1	62.8	no
PATJ	-0.00666154	0.504362	clonal	naive	donor1	17.4	no
PATJ	0.00209927	0.834163	interclonal	naive	donor1	17.4	no
USP1	0.170974	7.63096e-67	clonal	naive	donor1	69.2	no
USP1	0.000391308	0.968881	interclonal	naive	donor1	69.2	no
DOCK7	0.0185571	0.0630175	clonal	naive	donor1	17.7	no
DOCK7	-0.0112499	0.261594	interclonal	naive	donor1	17.7	no
ATG4C	0.0430219	1.60044e-05	clonal	naive	donor1	68.1	no
ATG4C	-0.0208467	0.0375979	interclonal	naive	donor1	68.1	no
ALG6	0.000164798	0.986824	clonal	naive	donor1	36.3	no
ALG6	0.00242036	0.809217	interclonal	naive	donor1	36.3	no
ITGB3BP	0.0844182	2.32795e-17	clonal	naive	donor1	67.4	no
ITGB3BP	0.0127796	0.202501	interclonal	naive	donor1	67.4	no
EFCAB7	0.00438516	0.660431	clonal	naive	donor1	21.5	no
EFCAB7	-0.000843846	0.93289	interclonal	naive	donor1	21.5	no
PGM1	0.0229621	0.0214086	clonal	naive	donor1	48.4	no
PGM1	-0.0118417	0.237373	interclonal	naive	donor1	48.4	no
JAK1	0.180135	4.83837e-74	clonal	naive	donor1	93	no
JAK1	-0.0109408	0.27512	interclonal	naive	donor1	93	no
LEPROT	0.00701483	0.482003	clonal	naive	donor1	37.4	no
LEPROT	0.0112284	0.262792	interclonal	naive	donor1	37.4	no
LEPR	-0.00507399	0.610798	clonal	naive	donor1	10.3	no
LEPR	0.0075252	0.453263	interclonal	naive	donor1	10.3	no
PDE4B	0.0400928	5.75583e-05	clonal	naive	donor1	74.7	no
PDE4B	0.00674348	0.501471	interclonal	naive	donor1	74.7	no
MIER1	0.033388	0.00081743	clonal	naive	donor1	68.1	no
MIER1	-0.00438268	0.66201	interclonal	naive	donor1	68.1	no
SLC35D1	0.0291628	0.00345922	clonal	naive	donor1	27	no
SLC35D1	0.00318607	0.750647	interclonal	naive	donor1	27	no
SERBP1	0.275438	2.93415e-174	clonal	naive	donor1	97.9	yes
SERBP1	-0.00231767	0.817129	interclonal	naive	donor1	97.9	no
GADD45A	0.0716753	6.53743e-13	clonal	naive	donor1	31.6	no
GADD45A	-0.00894485	0.372071	interclonal	naive	donor1	31.6	no
DEPDC1	0.0360686	0.000298924	clonal	naive	donor1	34.8	no
DEPDC1	0.00183144	0.85507	interclonal	naive	donor1	34.8	no
LRRC40	0.0343968	0.00056582	clonal	naive	donor1	34.5	no
LRRC40	-0.00232709	0.816417	interclonal	naive	donor1	34.5	no
SRSF11	0.109289	4.56458e-28	clonal	naive	donor1	93.5	no
SRSF11	-0.00421211	0.674362	interclonal	naive	donor1	93.5	no
ANKRD13C	0.00215602	0.82895	clonal	naive	donor1	48.3	no
ANKRD13C	-0.0114057	0.255259	interclonal	naive	donor1	48.3	no
HHLA3	0.00700801	0.482319	clonal	naive	donor1	28.8	no
HHLA3	-0.0155467	0.121111	interclonal	naive	donor1	28.8	no
CTH	0.00813727	0.414758	clonal	naive	donor1	9.5	no
CTH	0.00385923	0.700319	interclonal	naive	donor1	9.5	no
ZRANB2	0.0158943	0.111378	clonal	naive	donor1	89	no
ZRANB2	0.00558292	0.577396	interclonal	naive	donor1	89	no
ZRANB2-AS2	-0.0179699	0.0715689	clonal	naive	donor1	12.7	no
ZRANB2-AS2	-0.0109487	0.274991	interclonal	naive	donor1	12.7	no
LRRIQ3	0.00859928	0.38872	clonal	naive	donor1	8.8	no
LRRIQ3	-0.00312675	0.755187	interclonal	naive	donor1	8.8	no
FPGT	0.00664719	0.505323	clonal	naive	donor1	15.4	no
FPGT	0.0132609	0.185947	interclonal	naive	donor1	15.4	no
CRYZ	0.0240578	0.0158934	clonal	naive	donor1	23.2	no
CRYZ	0.00173378	0.862706	interclonal	naive	donor1	23.2	no
TYW3	0.0419946	2.53931e-05	clonal	naive	donor1	62.4	no
TYW3	0.00386754	0.699719	interclonal	naive	donor1	62.4	no
ACADM	0.07075	1.24465e-12	clonal	naive	donor1	83.9	no
ACADM	-0.0111573	0.265804	interclonal	naive	donor1	83.9	no
RABGGTB	0.0240492	0.0159155	clonal	naive	donor1	63.5	no
RABGGTB	-0.0013647	0.891744	interclonal	naive	donor1	63.5	no
PIGK	0.0422665	2.25375e-05	clonal	naive	donor1	61.3	no
PIGK	0.0172546	0.0852567	interclonal	naive	donor1	61.3	no
AC118549.1	0.000473186	0.962177	clonal	naive	donor1	46.1	no
AC118549.1	-0.00704374	0.48226	interclonal	naive	donor1	46.1	no
USP33	0.0199999	0.0450344	clonal	naive	donor1	52.1	no
USP33	0.00670653	0.503561	interclonal	naive	donor1	52.1	no
MIGA1	-0.00582611	0.559339	clonal	naive	donor1	25.4	no
MIGA1	0.00276922	0.782366	interclonal	naive	donor1	25.4	no
FUBP1	0.0414808	3.20096e-05	clonal	naive	donor1	75	no
FUBP1	-0.00147943	0.882677	interclonal	naive	donor1	75	no
DNAJB4	0.0153931	0.122819	clonal	naive	donor1	9.4	no
DNAJB4	0.0050737	0.612918	interclonal	naive	donor1	9.4	no
TTLL7	0.0552533	3.00722e-08	clonal	naive	donor1	8.4	no
TTLL7	-0.0152619	0.127884	interclonal	naive	donor1	8.4	no
PRKACB	0.0575265	8.03964e-09	clonal	naive	donor1	52.7	no
PRKACB	-0.000508768	0.959506	interclonal	naive	donor1	52.7	no
RPF1	0.011126	0.264902	clonal	naive	donor1	44.3	no
RPF1	2.37638e-05	0.998109	interclonal	naive	donor1	44.3	no
GNG5	0.187025	6.81182e-80	clonal	naive	donor1	99.7	no
GNG5	0.0089014	0.374999	interclonal	naive	donor1	99.7	no
SPATA1	0.0117707	0.237828	clonal	naive	donor1	11.6	no
SPATA1	0.00334309	0.738948	interclonal	naive	donor1	11.6	no
CTBS	0.0338739	0.000683639	clonal	naive	donor1	66.2	no
CTBS	0.00239694	0.811046	interclonal	naive	donor1	66.2	no
SSX2IP	0.0211799	0.0337241	clonal	naive	donor1	17.5	no
SSX2IP	0.00269553	0.78807	interclonal	naive	donor1	17.5	no
C1orf52	0.00572113	0.566323	clonal	naive	donor1	56.9	no
C1orf52	-0.00488247	0.626316	interclonal	naive	donor1	56.9	no
BCL10	0.0404699	4.95695e-05	clonal	naive	donor1	37.9	no
BCL10	0.0139982	0.162629	interclonal	naive	donor1	37.9	no
ZNHIT6	0.0353757	0.000390322	clonal	naive	donor1	31.3	no
ZNHIT6	-0.00914136	0.361947	interclonal	naive	donor1	31.3	no
COL24A1	0.163688	3.41217e-61	clonal	naive	donor1	51	no
COL24A1	0.00297769	0.766294	interclonal	naive	donor1	51	no
ODF2L	-0.000860325	0.931244	clonal	naive	donor1	38.1	no
ODF2L	-0.00523729	0.601642	interclonal	naive	donor1	38.1	no
SH3GLB1	0.0262638	0.00847827	clonal	naive	donor1	85.9	no
SH3GLB1	0.010593	0.290672	interclonal	naive	donor1	85.9	no
SELENOF	0.0400898	5.74853e-05	clonal	naive	donor1	97.3	no
SELENOF	0.00952033	0.342753	interclonal	naive	donor1	97.3	no
HS2ST1	0.0463341	3.36587e-06	clonal	naive	donor1	74.7	no
HS2ST1	-0.0129398	0.196945	interclonal	naive	donor1	74.7	no
LMO4	0.0748761	5.44483e-14	clonal	naive	donor1	70.9	no
LMO4	-0.00625507	0.533002	interclonal	naive	donor1	70.9	no
PKN2	0.0212409	0.0332411	clonal	naive	donor1	53.4	no
PKN2	-0.00249899	0.803173	interclonal	naive	donor1	53.4	no
GTF2B	0.0105945	0.288214	clonal	naive	donor1	82.4	no
GTF2B	0.00905194	0.366662	interclonal	naive	donor1	82.4	no
KYAT3	0.00160247	0.872438	clonal	naive	donor1	36.5	no
KYAT3	0.0121266	0.226348	interclonal	naive	donor1	36.5	no
RBMXL1	-0.00502648	0.614495	clonal	naive	donor1	13.5	no
RBMXL1	-0.00752214	0.453015	interclonal	naive	donor1	13.5	no
GBP3	-0.00496212	0.61893	clonal	naive	donor1	14.1	no
GBP3	0.0119249	0.23433	interclonal	naive	donor1	14.1	no
GBP1	0.135166	3.56475e-42	clonal	naive	donor1	22	no
GBP1	-0.000254248	0.979765	interclonal	naive	donor1	22	no
GBP2	0.145457	1.25972e-48	clonal	naive	donor1	24.9	no
GBP2	-0.00486419	0.62754	interclonal	naive	donor1	24.9	no
GBP5	0.0311524	0.00178406	clonal	naive	donor1	38.1	no
GBP5	3.78047e-05	0.996993	interclonal	naive	donor1	38.1	no
LRRC8B	0.0219868	0.0275513	clonal	naive	donor1	22.3	no
LRRC8B	-0.00124311	0.901318	interclonal	naive	donor1	22.3	no
LRRC8C-DT	0.0307985	0.0020065	clonal	naive	donor1	12.1	no
LRRC8C-DT	-0.0206534	0.0395046	interclonal	naive	donor1	12.1	no
LRRC8C	0.0634342	1.93439e-10	clonal	naive	donor1	51.9	no
LRRC8C	0.0104659	0.296717	interclonal	naive	donor1	51.9	no
LRRC8D	-0.0183441	0.0658202	clonal	naive	donor1	38	no
LRRC8D	-0.00483941	0.629501	interclonal	naive	donor1	38	no
ZNF326	0.0491901	8.12109e-07	clonal	naive	donor1	58.4	no
ZNF326	0.00450505	0.653182	interclonal	naive	donor1	58.4	no
ZNF644	0.0199835	0.0450505	clonal	naive	donor1	73	no
ZNF644	-0.00876288	0.382333	interclonal	naive	donor1	73	no
CDC7	0.0474685	1.95114e-06	clonal	naive	donor1	35.1	no
CDC7	-0.0266932	0.00771919	interclonal	naive	donor1	35.1	no
GLMN	0.0440819	9.80372e-06	clonal	naive	donor1	33.3	no
GLMN	-0.00847839	0.39788	interclonal	naive	donor1	33.3	no
RPAP2	-0.0037455	0.707403	clonal	naive	donor1	48.3	no
RPAP2	-0.00807824	0.420338	interclonal	naive	donor1	48.3	no
EVI5	0.0220989	0.0266792	clonal	naive	donor1	50.6	no
EVI5	-0.00189007	0.850566	interclonal	naive	donor1	50.6	no
RPL5	0.203896	9.51561e-95	clonal	naive	donor1	100	no
RPL5	-0.0221973	0.0267944	interclonal	naive	donor1	100	no
DIPK1A	0.104149	1.22443e-25	clonal	naive	donor1	91.2	no
DIPK1A	-0.000164118	0.98694	interclonal	naive	donor1	91.2	no
MTF2	0.0587508	3.84837e-09	clonal	naive	donor1	56.1	no
MTF2	-0.00653515	0.51438	interclonal	naive	donor1	56.1	no
TMED5	0.0961247	4.71458e-22	clonal	naive	donor1	93.1	no
TMED5	0.00573189	0.567475	interclonal	naive	donor1	93.1	no
CCDC18	0.0527537	1.2268e-07	clonal	naive	donor1	67.1	no
CCDC18	-0.00179134	0.858153	interclonal	naive	donor1	67.1	no
CCDC18-AS1	0.0462531	3.54827e-06	clonal	naive	donor1	56	no
CCDC18-AS1	-0.016233	0.105242	interclonal	naive	donor1	56	no
DR1	0.0403612	5.15795e-05	clonal	naive	donor1	68.1	no
DR1	0.00905238	0.366808	interclonal	naive	donor1	68.1	no
BCAR3	0.042434	2.10872e-05	clonal	naive	donor1	42	no
BCAR3	-0.00107883	0.914292	interclonal	naive	donor1	42	no
DNTTIP2	0.0616959	6.11839e-10	clonal	naive	donor1	64.4	no
DNTTIP2	-0.00550244	0.583065	interclonal	naive	donor1	64.4	no
GCLM	0.0747609	6.17447e-14	clonal	naive	donor1	50.8	no
GCLM	-0.00903983	0.367425	interclonal	naive	donor1	50.8	no
ABCD3	0.0327785	0.00101733	clonal	naive	donor1	39.9	no
ABCD3	0.0024515	0.806858	interclonal	naive	donor1	39.9	no
CNN3	0.116817	7.97407e-32	clonal	naive	donor1	25.3	no
CNN3	-0.0239113	0.016976	interclonal	naive	donor1	25.3	no
ALG14	0.0781293	4.43818e-15	clonal	naive	donor1	65.4	no
ALG14	-0.000753617	0.940078	interclonal	naive	donor1	65.4	no
RWDD3	-0.0113352	0.25616	clonal	naive	donor1	43.2	no
RWDD3	-0.00025525	0.979677	interclonal	naive	donor1	43.2	no
PTBP2	0.0128113	0.199288	clonal	naive	donor1	36	no
PTBP2	0.00680544	0.497094	interclonal	naive	donor1	36	no
DPYD	0.0447436	7.23848e-06	clonal	naive	donor1	65.4	no
DPYD	-0.00280461	0.779668	interclonal	naive	donor1	65.4	no
AGL	0.00750269	0.451948	clonal	naive	donor1	33	no
AGL	-0.00810516	0.418978	interclonal	naive	donor1	33	no
SLC35A3	-0.0074474	0.4554	clonal	naive	donor1	33.8	no
SLC35A3	0.0175454	0.0800929	interclonal	naive	donor1	33.8	no
MFSD14A	0.0137951	0.166752	clonal	naive	donor1	57.9	no
MFSD14A	-0.013852	0.167066	interclonal	naive	donor1	57.9	no
SASS6	0.0598878	1.88779e-09	clonal	naive	donor1	52.2	no
SASS6	-0.00817317	0.414921	interclonal	naive	donor1	52.2	no
TRMT13	-0.0114569	0.250667	clonal	naive	donor1	31	no
TRMT13	-0.019952	0.0466732	interclonal	naive	donor1	31	no
DBT	0.00670373	0.501475	clonal	naive	donor1	19.4	no
DBT	-0.0250088	0.0126334	interclonal	naive	donor1	19.4	no
RTCA	0.0278371	0.00526149	clonal	naive	donor1	72.8	no
RTCA	0.000797714	0.936586	interclonal	naive	donor1	72.8	no
CDC14A	0.0179334	0.0722609	clonal	naive	donor1	13.1	no
CDC14A	-0.0179653	0.0731411	interclonal	naive	donor1	13.1	no
SLC30A7	0.0360575	0.000300213	clonal	naive	donor1	60.4	no
SLC30A7	-0.0187679	0.0611899	interclonal	naive	donor1	60.4	no
DPH5	0.0553063	2.90793e-08	clonal	naive	donor1	32	no
DPH5	-0.000370903	0.970486	interclonal	naive	donor1	32	no
AC093157.1	0.0351655	0.000422191	clonal	naive	donor1	21.9	no
AC093157.1	-0.0112241	0.262927	interclonal	naive	donor1	21.9	no
AL109741.1	0.0223827	0.024906	clonal	naive	donor1	14.2	no
AL109741.1	0.00274124	0.784469	interclonal	naive	donor1	14.2	no
S1PR1	0.148944	5.78573e-51	clonal	naive	donor1	58	no
S1PR1	0.00106325	0.915572	interclonal	naive	donor1	58	no
RNPC3	0.018344	0.0659153	clonal	naive	donor1	44.9	no
RNPC3	0.0132626	0.186002	interclonal	naive	donor1	44.9	no
PRMT6	0.0330832	0.000914485	clonal	naive	donor1	24.6	no
PRMT6	0.0151104	0.131637	interclonal	naive	donor1	24.6	no
NTNG1	0.167559	3.66752e-64	clonal	naive	donor1	10.6	no
NTNG1	-0.00498643	0.61897	interclonal	naive	donor1	10.6	no
VAV3	0.0442197	9.22296e-06	clonal	naive	donor1	9.1	no
VAV3	0.0027558	0.783448	interclonal	naive	donor1	9.1	no
SLC25A24	0.0877667	1.17424e-18	clonal	naive	donor1	31.2	no
SLC25A24	-0.0200784	0.0452788	interclonal	naive	donor1	31.2	no
FAM102B	0.0331284	0.000895525	clonal	naive	donor1	14.8	no
FAM102B	0.00948763	0.344	interclonal	naive	donor1	14.8	no
HENMT1	0.0213294	0.0324627	clonal	naive	donor1	15.8	no
HENMT1	0.00614764	0.539856	interclonal	naive	donor1	15.8	no
PRPF38B	0.0368592	0.000221486	clonal	naive	donor1	81.2	no
PRPF38B	-0.00334519	0.738486	interclonal	naive	donor1	81.2	no
STXBP3	0.0116215	0.244183	clonal	naive	donor1	32	no
STXBP3	-0.00761288	0.447629	interclonal	naive	donor1	32	no
AKNAD1	-0.000362752	0.970993	clonal	naive	donor1	10.9	no
AKNAD1	0.0055096	0.582708	interclonal	naive	donor1	10.9	no
GPSM2	0.038245	0.000126656	clonal	naive	donor1	27.7	no
GPSM2	0.0038124	0.70364	interclonal	naive	donor1	27.7	no
CLCC1	0.0288313	0.00385071	clonal	naive	donor1	50.5	no
CLCC1	0.0218914	0.0289724	interclonal	naive	donor1	50.5	no
WDR47	-0.00530788	0.594874	clonal	naive	donor1	15.8	no
WDR47	-0.00632923	0.52766	interclonal	naive	donor1	15.8	no
TAF13	0.00157132	0.874866	clonal	naive	donor1	20.2	no
TAF13	-0.0156531	0.118474	interclonal	naive	donor1	20.2	no
TMEM167B	-0.0138471	0.165243	clonal	naive	donor1	42.6	no
TMEM167B	-0.00624041	0.533695	interclonal	naive	donor1	42.6	no
SARS	0.073179	2.12449e-13	clonal	naive	donor1	76.9	no
SARS	-0.00364244	0.716267	interclonal	naive	donor1	76.9	no
PSRC1	0.026217	0.00862257	clonal	naive	donor1	8.9	no
PSRC1	0.0243405	0.015131	interclonal	naive	donor1	8.9	no
PSMA5	0.143006	4.71103e-47	clonal	naive	donor1	98.6	no
PSMA5	0.000250362	0.980078	interclonal	naive	donor1	98.6	no
ATXN7L2	-0.00931897	0.350214	clonal	naive	donor1	11.2	no
ATXN7L2	0.013087	0.191874	interclonal	naive	donor1	11.2	no
CYB561D1	0.0158958	0.111113	clonal	naive	donor1	15.6	no
CYB561D1	-0.00166112	0.868399	interclonal	naive	donor1	15.6	no
GNAI3	0.118522	9.58277e-33	clonal	naive	donor1	73.3	no
GNAI3	0.00394226	0.694149	interclonal	naive	donor1	73.3	no
AMPD2	-0.00865976	0.385393	clonal	naive	donor1	19.2	no
AMPD2	0.00967335	0.334808	interclonal	naive	donor1	19.2	no
GSTM4	0.0360158	0.000304253	clonal	naive	donor1	23.6	no
GSTM4	0.000711023	0.943474	interclonal	naive	donor1	23.6	no
GSTM2	0.220308	1.19471e-110	clonal	naive	donor1	20.7	no
GSTM2	0.00583874	0.560276	interclonal	naive	donor1	20.7	no
GSTM1	0.0137142	0.169361	clonal	naive	donor1	22	no
GSTM1	0.0254524	0.011098	interclonal	naive	donor1	22	no
GSTM3	0.0902191	1.31542e-19	clonal	naive	donor1	18.4	no
GSTM3	-0.00807074	0.420769	interclonal	naive	donor1	18.4	no
AHCYL1	0.0156326	0.117045	clonal	naive	donor1	53.4	no
AHCYL1	-0.00750564	0.454392	interclonal	naive	donor1	53.4	no
STRIP1	-0.000979057	0.921792	clonal	naive	donor1	25	no
STRIP1	-0.0092578	0.356058	interclonal	naive	donor1	25	no
RBM15-AS1	-0.0205707	0.0392796	clonal	naive	donor1	11.6	no
RBM15-AS1	0.00440895	0.660015	interclonal	naive	donor1	11.6	no
RBM15	0.0188398	0.0589178	clonal	naive	donor1	38.8	no
RBM15	-0.0131355	0.190254	interclonal	naive	donor1	38.8	no
LAMTOR5-AS1	-0.00369753	0.710829	clonal	naive	donor1	14.8	no
LAMTOR5-AS1	0.004232	0.67313	interclonal	naive	donor1	14.8	no
LAMTOR5	0.0889481	4.18952e-19	clonal	naive	donor1	94.1	no
LAMTOR5	-0.00556248	0.578962	interclonal	naive	donor1	94.1	no
KCNA2	0.0225936	0.0235194	clonal	naive	donor1	25.4	no
KCNA2	0.00815516	0.415997	interclonal	naive	donor1	25.4	no
AL365361.1	0.0180246	0.0707243	clonal	naive	donor1	29.2	no
AL365361.1	0.00216642	0.82899	interclonal	naive	donor1	29.2	no
KCNA3	0.0814465	2.83841e-16	clonal	naive	donor1	71.8	no
KCNA3	-0.00422014	0.673978	interclonal	naive	donor1	71.8	no
CD53	0.209751	2.14112e-100	clonal	naive	donor1	92.1	no
CD53	0.00157308	0.87539	interclonal	naive	donor1	92.1	no
LRIF1	-0.0172767	0.0831847	clonal	naive	donor1	57.3	no
LRIF1	0.0113516	0.257833	interclonal	naive	donor1	57.3	no
DRAM2	0.0518546	2.01837e-07	clonal	naive	donor1	64.5	no
DRAM2	0.0180996	0.0708355	interclonal	naive	donor1	64.5	no
CEPT1	0.0234085	0.018981	clonal	naive	donor1	44.3	no
CEPT1	0.017231	0.0856061	interclonal	naive	donor1	44.3	no
DENND2D	0.0190428	0.0564992	clonal	naive	donor1	12.6	no
DENND2D	-0.0318653	0.00146506	interclonal	naive	donor1	12.6	no
CHI3L2	0.214239	1.39394e-104	clonal	naive	donor1	12.2	no
CHI3L2	-0.0111656	0.265307	interclonal	naive	donor1	12.2	no
WDR77	0.112137	1.75892e-29	clonal	naive	donor1	64.7	no
WDR77	0.0154691	0.122921	interclonal	naive	donor1	64.7	no
ATP5PB	0.186306	2.72158e-79	clonal	naive	donor1	98.9	no
ATP5PB	-0.0105519	0.293056	interclonal	naive	donor1	98.9	no
RAP1A	0.244534	1.14236e-136	clonal	naive	donor1	87.8	no
RAP1A	-0.00383517	0.702026	interclonal	naive	donor1	87.8	no
INKA2	-0.0162654	0.103132	clonal	naive	donor1	10.9	no
INKA2	-0.0150815	0.132394	interclonal	naive	donor1	10.9	no
DDX20	0.0236747	0.0176187	clonal	naive	donor1	32.2	no
DDX20	0.0152559	0.12813	interclonal	naive	donor1	32.2	no
ST7L	0.0097229	0.32999	clonal	naive	donor1	22.5	no
ST7L	-0.00312018	0.755567	interclonal	naive	donor1	22.5	no
CAPZA1	0.0691674	3.84294e-12	clonal	naive	donor1	88.4	no
CAPZA1	-0.0235153	0.0190348	interclonal	naive	donor1	88.4	no
MOV10	0.0933325	7.01501e-21	clonal	naive	donor1	13.5	no
MOV10	0.000669013	0.946792	interclonal	naive	donor1	13.5	no
RHOC	0.325558	1.14495e-246	clonal	naive	donor1	26.7	no
RHOC	0.00228488	0.819707	interclonal	naive	donor1	26.7	no
SLC16A1	0.0405898	4.72004e-05	clonal	naive	donor1	39.1	no
SLC16A1	0.010123	0.312535	interclonal	naive	donor1	39.1	no
SLC16A1-AS1	0.0123405	0.216217	clonal	naive	donor1	44.3	no
SLC16A1-AS1	-0.00357509	0.721387	interclonal	naive	donor1	44.3	no
LRIG2	0.0195571	0.0500474	clonal	naive	donor1	16.9	no
LRIG2	0.00826947	0.409304	interclonal	naive	donor1	16.9	no
MAGI3	0.0783284	3.81809e-15	clonal	naive	donor1	23.5	no
MAGI3	0.0168281	0.0932804	interclonal	naive	donor1	23.5	no
PHTF1	0.0367955	0.000225322	clonal	naive	donor1	58.3	no
PHTF1	0.0124423	0.214557	interclonal	naive	donor1	58.3	no
RSBN1	0.0499476	5.39432e-07	clonal	naive	donor1	41.1	no
RSBN1	-0.0213342	0.0334393	interclonal	naive	donor1	41.1	no
PTPN22	0.0474068	1.99769e-06	clonal	naive	donor1	48	no
PTPN22	-0.000843183	0.932976	interclonal	naive	donor1	48	no
AP4B1	0.0174951	0.079615	clonal	naive	donor1	37.9	no
AP4B1	0.00110994	0.911822	interclonal	naive	donor1	37.9	no
DCLRE1B	0.029664	0.00293576	clonal	naive	donor1	16.8	no
DCLRE1B	0.0130861	0.191881	interclonal	naive	donor1	16.8	no
HIPK1	0.00368293	0.712112	clonal	naive	donor1	24.8	no
HIPK1	-0.0280791	0.00507989	interclonal	naive	donor1	24.8	no
TRIM33	0.0161537	0.105485	clonal	naive	donor1	46.6	no
TRIM33	0.000762584	0.939361	interclonal	naive	donor1	46.6	no
BCAS2	0.0409858	3.99485e-05	clonal	naive	donor1	74.7	no
BCAS2	0.000900168	0.92844	interclonal	naive	donor1	74.7	no
NRAS	0.0450345	6.35644e-06	clonal	naive	donor1	47.4	no
NRAS	-0.00439479	0.661038	interclonal	naive	donor1	47.4	no
CSDE1	0.0636919	1.6197e-10	clonal	naive	donor1	93	no
CSDE1	0.00325393	0.745654	interclonal	naive	donor1	93	no
SIKE1	0.0327749	0.0010145	clonal	naive	donor1	61.1	no
SIKE1	-0.00434624	0.66479	interclonal	naive	donor1	61.1	no
VANGL1	0.0761238	2.17852e-14	clonal	naive	donor1	19.7	no
VANGL1	0.0107368	0.284146	interclonal	naive	donor1	19.7	no
ATP1A1	0.0583386	4.76123e-09	clonal	naive	donor1	55.7	no
ATP1A1	-0.00513547	0.608763	interclonal	naive	donor1	55.7	no
ATP1A1-AS1	-0.00102499	0.918196	clonal	naive	donor1	19.7	no
ATP1A1-AS1	-0.0040249	0.688057	interclonal	naive	donor1	19.7	no
CD58	0.203221	3.33535e-94	clonal	naive	donor1	66.2	no
CD58	0.0131454	0.190011	interclonal	naive	donor1	66.2	no
TTF2	0.121489	2.37898e-34	clonal	naive	donor1	54.7	no
TTF2	0.00488663	0.626023	interclonal	naive	donor1	54.7	no
MAN1A2	0.0580014	6.02054e-09	clonal	naive	donor1	85.9	no
MAN1A2	0.0132818	0.185146	interclonal	naive	donor1	85.9	no
TENT5C	0.361717	8.51724e-308	clonal	naive	donor1	93.7	yes
TENT5C	0.0115299	0.249787	interclonal	naive	donor1	93.7	no
GDAP2	0.0184969	0.0635996	clonal	naive	donor1	38.2	no
GDAP2	0.00847798	0.397998	interclonal	naive	donor1	38.2	no
WDR3	0.0313551	0.00166548	clonal	naive	donor1	34.3	no
WDR3	0.0114305	0.254347	interclonal	naive	donor1	34.3	no
WARS2	0.0266492	0.00754639	clonal	naive	donor1	29	no
WARS2	-0.00483634	0.629546	interclonal	naive	donor1	29	no
WARS2-AS1	-0.0150293	0.131899	clonal	naive	donor1	19.9	no
WARS2-AS1	-0.00724495	0.470082	interclonal	naive	donor1	19.9	no
PHGDH	0.191727	7.96609e-84	clonal	naive	donor1	51.5	no
PHGDH	-0.0101303	0.312333	interclonal	naive	donor1	51.5	no
NOTCH2	0.0288557	0.0038086	clonal	naive	donor1	20.2	no
NOTCH2	-0.0112438	0.262236	interclonal	naive	donor1	20.2	no
SEC22B	0.011177	0.262407	clonal	naive	donor1	72	no
SEC22B	-0.00901168	0.368943	interclonal	naive	donor1	72	no
FAM72B	0.0219719	0.0276179	clonal	naive	donor1	20.8	no
FAM72B	0.009306	0.353414	interclonal	naive	donor1	20.8	no
SRGAP2C	-0.000894904	0.928545	clonal	naive	donor1	13.3	no
SRGAP2C	0.00143437	0.886214	interclonal	naive	donor1	13.3	no
LINC02802	0.0299439	0.00268461	clonal	naive	donor1	10.1	no
LINC02802	0.00974745	0.330973	interclonal	naive	donor1	10.1	no
NBPF15	-0.00166511	0.867418	clonal	naive	donor1	29.7	no
NBPF15	0.0102927	0.304758	interclonal	naive	donor1	29.7	no
SRGAP2B	-0.00319919	0.74843	clonal	naive	donor1	13	no
SRGAP2B	-0.0100632	0.315594	interclonal	naive	donor1	13	no
AC245014.3	-0.00711563	0.475927	clonal	naive	donor1	12.3	no
AC245014.3	-0.00942699	0.346899	interclonal	naive	donor1	12.3	no
GPR89A	0.00824814	0.408149	clonal	naive	donor1	26.8	no
GPR89A	-0.00266387	0.790603	interclonal	naive	donor1	26.8	no
RNF115	0.052163	1.6889e-07	clonal	naive	donor1	70.9	no
RNF115	-0.00933119	0.351967	interclonal	naive	donor1	70.9	no
POLR3C	0.0217083	0.0295372	clonal	naive	donor1	49.4	no
POLR3C	0.00269307	0.78829	interclonal	naive	donor1	49.4	no
PIAS3	0.0163921	0.10017	clonal	naive	donor1	20.9	no
PIAS3	-0.00305633	0.760647	interclonal	naive	donor1	20.9	no
PEX11B	0.0374433	0.000174706	clonal	naive	donor1	44.7	no
PEX11B	-0.00392543	0.695331	interclonal	naive	donor1	44.7	no
RBM8A	0.172204	8.63384e-68	clonal	naive	donor1	92.7	no
RBM8A	0.00221689	0.825105	interclonal	naive	donor1	92.7	no
LIX1L	0.00860727	0.388374	clonal	naive	donor1	50.7	no
LIX1L	-0.000977457	0.922338	interclonal	naive	donor1	50.7	no
POLR3GL	0.0325232	0.00111313	clonal	naive	donor1	70.2	no
POLR3GL	0.0217405	0.0301139	interclonal	naive	donor1	70.2	no
TXNIP	0.0680367	8.70935e-12	clonal	naive	donor1	75.1	no
TXNIP	0.00221288	0.825286	interclonal	naive	donor1	75.1	no
AC239799.2	0.00992289	0.319802	clonal	naive	donor1	7.2	no
AC239799.2	-0.0105309	0.293726	interclonal	naive	donor1	7.2	no
NBPF10	0.024888	0.0126278	clonal	naive	donor1	10	no
NBPF10	-0.0116868	0.243567	interclonal	naive	donor1	10	no
AC245407.2	0.0380157	0.000137125	clonal	naive	donor1	10.5	no
AC245407.2	0.00999373	0.319095	interclonal	naive	donor1	10.5	no
NBPF12	0.0260853	0.0089218	clonal	naive	donor1	9.2	no
NBPF12	-0.000488724	0.961123	interclonal	naive	donor1	9.2	no
PRKAB2	0.0228976	0.0217116	clonal	naive	donor1	18.3	no
PRKAB2	-0.00804071	0.422594	interclonal	naive	donor1	18.3	no
AC242426.2	0.0133777	0.180091	clonal	naive	donor1	10.2	no
AC242426.2	0.0168212	0.0933	interclonal	naive	donor1	10.2	no
CHD1L	0.0428149	1.77833e-05	clonal	naive	donor1	13.1	no
CHD1L	-0.0051732	0.605681	interclonal	naive	donor1	13.1	no
BCL9	0.000230482	0.981565	clonal	naive	donor1	10.8	no
BCL9	-0.0210539	0.035777	interclonal	naive	donor1	10.8	no
ACP6	0.000833989	0.933387	clonal	naive	donor1	17.9	no
ACP6	-0.00248702	0.804077	interclonal	naive	donor1	17.9	no
GPR89B	0.00148274	0.881925	clonal	naive	donor1	25.3	no
GPR89B	-0.021543	0.0315579	interclonal	naive	donor1	25.3	no
NBPF11	0.0147283	0.13958	clonal	naive	donor1	14.1	no
NBPF11	-0.00695886	0.48797	interclonal	naive	donor1	14.1	no
NBPF14	0.0318531	0.00139628	clonal	naive	donor1	10.1	no
NBPF14	-0.0184698	0.0656239	interclonal	naive	donor1	10.1	no
PDE4DIP	0.0428312	1.76016e-05	clonal	naive	donor1	63	no
PDE4DIP	0.00239684	0.810989	interclonal	naive	donor1	63	no
NBPF9	0.00889489	0.372575	clonal	naive	donor1	14.4	no
NBPF9	-0.0188734	0.0598134	interclonal	naive	donor1	14.4	no
HIST2H2BF	0.0267454	0.00735568	clonal	naive	donor1	29.4	no
HIST2H2BF	0.00675201	0.500521	interclonal	naive	donor1	29.4	no
HIST2H3D	0.0133344	0.181397	clonal	naive	donor1	12.8	no
HIST2H3D	-0.0064925	0.517276	interclonal	naive	donor1	12.8	no
AC239868.1	0.0168916	0.0904485	clonal	naive	donor1	9.9	no
AC239868.1	0.0017562	0.860983	interclonal	naive	donor1	9.9	no
HIST2H2BE	0.0091983	0.356679	clonal	naive	donor1	8.4	no
HIST2H2BE	0.00407858	0.684074	interclonal	naive	donor1	8.4	no
HIST2H2AC	0.0561841	1.72166e-08	clonal	naive	donor1	48.5	no
HIST2H2AC	0.00140733	0.888412	interclonal	naive	donor1	48.5	no
HIST2H2AB	0.0097026	0.331241	clonal	naive	donor1	21.6	no
HIST2H2AB	0.00216915	0.828566	interclonal	naive	donor1	21.6	no
BOLA1	0.00120481	0.903857	clonal	naive	donor1	41.1	no
BOLA1	0.00790504	0.430533	interclonal	naive	donor1	41.1	no
SF3B4	0.159909	1.8261e-58	clonal	naive	donor1	88.7	no
SF3B4	0.000490153	0.96098	interclonal	naive	donor1	88.7	no
OTUD7B	0.0288991	0.00377695	clonal	naive	donor1	26.4	no
OTUD7B	0.00624202	0.533425	interclonal	naive	donor1	26.4	no
VPS45	-0.00155725	0.876044	clonal	naive	donor1	34.4	no
VPS45	-0.00497379	0.619701	interclonal	naive	donor1	34.4	no
PLEKHO1	0.338734	3.40016e-268	clonal	naive	donor1	54.6	yes
PLEKHO1	0.0147886	0.140198	interclonal	naive	donor1	54.6	no
ANP32E	0.244551	1.2749e-136	clonal	naive	donor1	89.9	no
ANP32E	0.00383547	0.701904	interclonal	naive	donor1	89.9	no
APH1A	0.0767232	1.30903e-14	clonal	naive	donor1	89.9	no
APH1A	-0.0126677	0.206595	interclonal	naive	donor1	89.9	no
MRPS21	0.0895794	2.27628e-19	clonal	naive	donor1	95.9	no
MRPS21	0.0130917	0.191716	interclonal	naive	donor1	95.9	no
PRPF3	0.0179913	0.071274	clonal	naive	donor1	36.9	no
PRPF3	-0.00892175	0.373644	interclonal	naive	donor1	36.9	no
RPRD2	0.0110198	0.269299	clonal	naive	donor1	57.1	no
RPRD2	-0.00181113	0.856681	interclonal	naive	donor1	57.1	no
TARS2	0.0164076	0.100121	clonal	naive	donor1	34.9	no
TARS2	-0.00561592	0.57534	interclonal	naive	donor1	34.9	no
ADAMTSL4-AS1	0.00130584	0.8959	clonal	naive	donor1	21	no
ADAMTSL4-AS1	-0.00792607	0.429099	interclonal	naive	donor1	21	no
MCL1	0.0433985	1.3612e-05	clonal	naive	donor1	91.8	no
MCL1	-0.024386	0.0149575	interclonal	naive	donor1	91.8	no
ENSA	0.124178	8.13607e-36	clonal	naive	donor1	91.9	no
ENSA	-0.0184813	0.065239	interclonal	naive	donor1	91.9	no
GOLPH3L	0.0447495	7.21095e-06	clonal	naive	donor1	49.7	no
GOLPH3L	0.0170972	0.0881451	interclonal	naive	donor1	49.7	no
CTSS	0.0473272	2.07345e-06	clonal	naive	donor1	79.8	no
CTSS	-0.00545913	0.586091	interclonal	naive	donor1	79.8	no
ARNT	-0.0158553	0.112025	clonal	naive	donor1	37.4	no
ARNT	-0.00341203	0.733677	interclonal	naive	donor1	37.4	no
SETDB1	0.0425056	2.02476e-05	clonal	naive	donor1	37	no
SETDB1	-0.00345809	0.730168	interclonal	naive	donor1	37	no
CERS2	0.0425132	2.014e-05	clonal	naive	donor1	52.3	no
CERS2	0.000417319	0.966802	interclonal	naive	donor1	52.3	no
MINDY1	-0.0108565	0.276744	clonal	naive	donor1	13	no
MINDY1	-0.0152259	0.12867	interclonal	naive	donor1	13	no
PRUNE1	9.7914e-05	0.992172	clonal	naive	donor1	20.9	no
PRUNE1	-0.00442999	0.658527	interclonal	naive	donor1	20.9	no
C1orf56	-0.002176	0.827398	clonal	naive	donor1	8.4	no
C1orf56	0.00344492	0.73113	interclonal	naive	donor1	8.4	no
CDC42SE1	0.185593	1.7507e-78	clonal	naive	donor1	74.2	no
CDC42SE1	0.00179273	0.858044	interclonal	naive	donor1	74.2	no
MLLT11	0.0534053	8.28764e-08	clonal	naive	donor1	13.7	no
MLLT11	-0.0231822	0.0208496	interclonal	naive	donor1	13.7	no
GABPB2	0.0177729	0.0748791	clonal	naive	donor1	18.9	no
GABPB2	0.00868685	0.386237	interclonal	naive	donor1	18.9	no
TNFAIP8L2	0.0588205	3.57214e-09	clonal	naive	donor1	17.8	no
TNFAIP8L2	0.00516729	0.606454	interclonal	naive	donor1	17.8	no
SCNM1	0.054953	3.55989e-08	clonal	naive	donor1	62.4	no
SCNM1	0.00287116	0.774579	interclonal	naive	donor1	62.4	no
VPS72	0.035128	0.000426823	clonal	naive	donor1	56.7	no
VPS72	-0.0011423	0.909316	interclonal	naive	donor1	56.7	no
PIP5K1A	0.0134214	0.178307	clonal	naive	donor1	44.5	no
PIP5K1A	-0.0132563	0.186411	interclonal	naive	donor1	44.5	no
PSMD4	0.129936	4.28919e-39	clonal	naive	donor1	93.7	no
PSMD4	-0.0178594	0.0748933	interclonal	naive	donor1	93.7	no
ZNF687	-0.0214309	0.0317146	clonal	naive	donor1	11.7	no
ZNF687	0.0126158	0.20821	interclonal	naive	donor1	11.7	no
PI4KB	0.0403974	5.13126e-05	clonal	naive	donor1	45.7	no
PI4KB	0.00679453	0.497935	interclonal	naive	donor1	45.7	no
RFX5	0.0662729	2.96414e-11	clonal	naive	donor1	36.5	no
RFX5	0.00483216	0.629825	interclonal	naive	donor1	36.5	no
PSMB4	0.0509169	3.28046e-07	clonal	naive	donor1	92	no
PSMB4	0.00576669	0.565165	interclonal	naive	donor1	92	no
POGZ	0.00903002	0.365379	clonal	naive	donor1	58.2	no
POGZ	-0.00285131	0.776129	interclonal	naive	donor1	58.2	no
SNX27	-0.000556996	0.955478	clonal	naive	donor1	31.3	no
SNX27	-0.0114379	0.253993	interclonal	naive	donor1	31.3	no
MRPL9	0.0743937	8.32158e-14	clonal	naive	donor1	72.3	no
MRPL9	0.00982292	0.327072	interclonal	naive	donor1	72.3	no
TDRKH	-0.00728389	0.465268	clonal	naive	donor1	13.2	no
TDRKH	-0.0124446	0.214612	interclonal	naive	donor1	13.2	no
THEM4	0.0368575	0.000219398	clonal	naive	donor1	39.2	no
THEM4	-0.00293392	0.769845	interclonal	naive	donor1	39.2	no
S100A10	0.319625	2.17787e-237	clonal	naive	donor1	83.2	yes
S100A10	-0.00561017	0.575827	interclonal	naive	donor1	83.2	no
S100A11	0.301775	1.15349e-210	clonal	naive	donor1	92	yes
S100A11	-0.0209908	0.0362969	interclonal	naive	donor1	92	no
S100A6	0.463697	0	clonal	naive	donor1	80.6	yes
S100A6	0.00394189	0.694191	interclonal	naive	donor1	80.6	no
S100A4	0.413725	0	clonal	naive	donor1	80.6	yes
S100A4	-0.0172949	0.0846401	interclonal	naive	donor1	80.6	no
S100A13	0.267958	1.15333e-164	clonal	naive	donor1	5.6	no
S100A13	0.00214659	0.830397	interclonal	naive	donor1	5.6	no
CHTOP	0.0334883	0.000783998	clonal	naive	donor1	66.6	no
CHTOP	-0.00366584	0.71473	interclonal	naive	donor1	66.6	no
SNAPIN	0.0528094	1.16098e-07	clonal	naive	donor1	60.9	no
SNAPIN	0.0142209	0.156338	interclonal	naive	donor1	60.9	no
ILF2	0.115635	3.12626e-31	clonal	naive	donor1	97.9	no
ILF2	-0.00750586	0.453903	interclonal	naive	donor1	97.9	no
INTS3	0.0108407	0.277422	clonal	naive	donor1	40.1	no
INTS3	-0.00104442	0.917011	interclonal	naive	donor1	40.1	no
SLC27A3	-0.00417225	0.675911	clonal	naive	donor1	16.8	no
SLC27A3	-0.0125202	0.211587	interclonal	naive	donor1	16.8	no
GATAD2B	0.0252848	0.0112444	clonal	naive	donor1	55.4	no
GATAD2B	0.0289368	0.00390046	interclonal	naive	donor1	55.4	no
DENND4B	0.0118524	0.234866	clonal	naive	donor1	27.8	no
DENND4B	0.00214662	0.830471	interclonal	naive	donor1	27.8	no
CRTC2	0.0344029	0.000563109	clonal	naive	donor1	38.1	no
CRTC2	0.00075195	0.94022	interclonal	naive	donor1	38.1	no
SLC39A1	0.0458271	4.37357e-06	clonal	naive	donor1	49.7	no
SLC39A1	-0.000763134	0.939299	interclonal	naive	donor1	49.7	no
CREB3L4	0.0156183	0.117434	clonal	naive	donor1	18.4	no
CREB3L4	-0.0203727	0.0421721	interclonal	naive	donor1	18.4	no
JTB	0.0716985	6.34325e-13	clonal	naive	donor1	98.4	no
JTB	0.00178123	0.858945	interclonal	naive	donor1	98.4	no
RAB13	0.11818	1.41046e-32	clonal	naive	donor1	25.4	no
RAB13	0.000290586	0.976878	interclonal	naive	donor1	25.4	no
RPS27	0.172748	3.35919e-68	clonal	naive	donor1	99.8	no
RPS27	-0.0200769	0.0452948	interclonal	naive	donor1	99.8	no
TPM3	0.371065	0	clonal	naive	donor1	96.4	yes
TPM3	-0.0082475	0.410761	interclonal	naive	donor1	96.4	no
C1orf43	0.0349556	0.000458234	clonal	naive	donor1	96.1	no
C1orf43	-0.00759833	0.448497	interclonal	naive	donor1	96.1	no
UBAP2L	0.0597128	2.13076e-09	clonal	naive	donor1	54.3	no
UBAP2L	-0.00302302	0.762946	interclonal	naive	donor1	54.3	no
HAX1	0.0591968	2.84825e-09	clonal	naive	donor1	95.6	no
HAX1	-0.000431444	0.965691	interclonal	naive	donor1	95.6	no
ATP8B2	0.0436476	1.21178e-05	clonal	naive	donor1	49	no
ATP8B2	0.00190472	0.849271	interclonal	naive	donor1	49	no
IL6R	0.140527	2.08421e-45	clonal	naive	donor1	55.5	no
IL6R	0.0054819	0.584247	interclonal	naive	donor1	55.5	no
UBE2Q1	0.0199912	0.0451169	clonal	naive	donor1	47.5	no
UBE2Q1	-0.0155203	0.121592	interclonal	naive	donor1	47.5	no
ADAR	0.00453882	0.649186	clonal	naive	donor1	84	no
ADAR	0.0047056	0.638803	interclonal	naive	donor1	84	no
KCNN3	0.125507	1.54261e-36	clonal	naive	donor1	52.1	no
KCNN3	0.00964951	0.335708	interclonal	naive	donor1	52.1	no
PMVK	0.136734	3.72365e-43	clonal	naive	donor1	89.4	no
PMVK	0.0151767	0.130181	interclonal	naive	donor1	89.4	no
PBXIP1	0.0170139	0.0883604	clonal	naive	donor1	45.5	no
PBXIP1	-0.0146068	0.144836	interclonal	naive	donor1	45.5	no
PYGO2	0.00768579	0.441009	clonal	naive	donor1	27	no
PYGO2	-0.00213821	0.83115	interclonal	naive	donor1	27	no
AL451085.2	0.00458977	0.645582	clonal	naive	donor1	10.3	no
AL451085.2	-0.000198912	0.984167	interclonal	naive	donor1	10.3	no
SHC1	0.0273543	0.00609358	clonal	naive	donor1	49.4	no
SHC1	0.00691618	0.490467	interclonal	naive	donor1	49.4	no
CKS1B	0.167353	5.55454e-64	clonal	naive	donor1	75.7	no
CKS1B	0.00771428	0.441511	interclonal	naive	donor1	75.7	no
FLAD1	0.0551593	3.1886e-08	clonal	naive	donor1	51.5	no
FLAD1	0.00543128	0.587872	interclonal	naive	donor1	51.5	no
ZBTB7B	0.0212209	0.0333814	clonal	naive	donor1	23.4	no
ZBTB7B	-0.0310954	0.00192346	interclonal	naive	donor1	23.4	no
ADAM15	0.0740658	1.02458e-13	clonal	naive	donor1	36.4	no
ADAM15	0.00804729	0.422401	interclonal	naive	donor1	36.4	no
EFNA4	0.0239293	0.016485	clonal	naive	donor1	13.6	no
EFNA4	-0.00799635	0.425041	interclonal	naive	donor1	13.6	no
EFNA3	0.000871535	0.930413	clonal	naive	donor1	7.7	no
EFNA3	-0.0067491	0.500749	interclonal	naive	donor1	7.7	no
SLC50A1	0.0357475	0.00033765	clonal	naive	donor1	76.2	no
SLC50A1	0.00386292	0.70006	interclonal	naive	donor1	76.2	no
DPM3	0.0280839	0.00488983	clonal	naive	donor1	72.8	no
DPM3	0.0147536	0.140959	interclonal	naive	donor1	72.8	no
KRTCAP2	0.16217	3.36903e-60	clonal	naive	donor1	99.7	no
KRTCAP2	0.00704701	0.482188	interclonal	naive	donor1	99.7	no
TRIM46	0.0113949	0.253477	clonal	naive	donor1	8.4	no
TRIM46	0.00375691	0.707824	interclonal	naive	donor1	8.4	no
MTX1	0.0529018	1.11139e-07	clonal	naive	donor1	68.7	no
MTX1	0.0180865	0.0713387	interclonal	naive	donor1	68.7	no
GBA	0.017778	0.0748104	clonal	naive	donor1	53.6	no
GBA	0.0129711	0.195662	interclonal	naive	donor1	53.6	no
FAM189B	0.00312369	0.754339	clonal	naive	donor1	25.2	no
FAM189B	0.00309622	0.757408	interclonal	naive	donor1	25.2	no
SCAMP3	0.0555458	2.51354e-08	clonal	naive	donor1	87.8	no
SCAMP3	0.0124815	0.213277	interclonal	naive	donor1	87.8	no
CLK2	0.0339788	0.000658209	clonal	naive	donor1	42.5	no
CLK2	0.00840241	0.402004	interclonal	naive	donor1	42.5	no
FDPS	0.225227	9.12796e-116	clonal	naive	donor1	97.4	no
FDPS	0.00426149	0.670846	interclonal	naive	donor1	97.4	no
RUSC1	0.0793488	1.64599e-15	clonal	naive	donor1	29.2	no
RUSC1	0.00846032	0.398721	interclonal	naive	donor1	29.2	no
ASH1L	0.0186208	0.0619747	clonal	naive	donor1	78.1	no
ASH1L	0.00561692	0.575348	interclonal	naive	donor1	78.1	no
ASH1L-AS1	0.0258809	0.00945416	clonal	naive	donor1	12.6	no
ASH1L-AS1	-0.00673878	0.501704	interclonal	naive	donor1	12.6	no
MSTO1	0.0365278	0.000250673	clonal	naive	donor1	55.7	no
MSTO1	-0.00528985	0.597686	interclonal	naive	donor1	55.7	no
YY1AP1	0.0286535	0.00408411	clonal	naive	donor1	56.7	no
YY1AP1	-0.0103708	0.300789	interclonal	naive	donor1	56.7	no
DAP3	0.0450796	6.13024e-06	clonal	naive	donor1	82.9	no
DAP3	-0.00686957	0.493396	interclonal	naive	donor1	82.9	no
GON4L	0.000355157	0.971615	clonal	naive	donor1	59.4	no
GON4L	0.00595891	0.552152	interclonal	naive	donor1	59.4	no
SYT11	0.218475	7.22503e-109	clonal	naive	donor1	16.9	no
SYT11	0.00645441	0.519779	interclonal	naive	donor1	16.9	no
RIT1	0.0409197	4.111e-05	clonal	naive	donor1	23.5	no
RIT1	0.00478756	0.632904	interclonal	naive	donor1	23.5	no
KHDC4	0.0115176	0.248258	clonal	naive	donor1	42.6	no
KHDC4	-0.000777851	0.938174	interclonal	naive	donor1	42.6	no
ARHGEF2	0.0347208	0.000498868	clonal	naive	donor1	49.8	no
ARHGEF2	-0.00638671	0.524146	interclonal	naive	donor1	49.8	no
SSR2	0.192124	4.24766e-84	clonal	naive	donor1	99.8	no
SSR2	-0.0101398	0.311659	interclonal	naive	donor1	99.8	no
UBQLN4	0.0319657	0.00135677	clonal	naive	donor1	26.5	no
UBQLN4	0.0218469	0.0292753	interclonal	naive	donor1	26.5	no
LAMTOR2	0.0514201	2.5011e-07	clonal	naive	donor1	91.3	no
LAMTOR2	-0.00283359	0.777483	interclonal	naive	donor1	91.3	no
LMNA	0.286016	2.94691e-188	clonal	naive	donor1	80.9	yes
LMNA	-0.000658131	0.947635	interclonal	naive	donor1	80.9	no
SEMA4A	0.275312	3.23789e-174	clonal	naive	donor1	78.8	yes
SEMA4A	-0.0039189	0.695885	interclonal	naive	donor1	78.8	no
SLC25A44	0.00524133	0.599246	clonal	naive	donor1	23.8	no
SLC25A44	-0.0093664	0.350347	interclonal	naive	donor1	23.8	no
PMF1	0.0583531	4.76141e-09	clonal	naive	donor1	74.5	no
PMF1	0.00441911	0.659473	interclonal	naive	donor1	74.5	no
SMG5	0.00983707	0.324053	clonal	naive	donor1	35.6	no
SMG5	-0.00587476	0.558017	interclonal	naive	donor1	35.6	no
TMEM79	0.00754687	0.449289	clonal	naive	donor1	10.6	no
TMEM79	-0.00214796	0.830442	interclonal	naive	donor1	10.6	no
GLMP	0.0478888	1.58569e-06	clonal	naive	donor1	58.8	no
GLMP	0.0122153	0.222874	interclonal	naive	donor1	58.8	no
CCT3	0.295104	5.34932e-201	clonal	naive	donor1	95.6	yes
CCT3	-0.014286	0.154099	interclonal	naive	donor1	95.6	no
MEF2D	0.0397045	6.77034e-05	clonal	naive	donor1	68.6	no
MEF2D	-0.00836164	0.404622	interclonal	naive	donor1	68.6	no
IQGAP3	0.0233683	0.0191812	clonal	naive	donor1	10.2	no
IQGAP3	0.0068613	0.493786	interclonal	naive	donor1	10.2	no
NAXE	0.0528728	1.16583e-07	clonal	naive	donor1	84.2	no
NAXE	-0.00761085	0.447522	interclonal	naive	donor1	84.2	no
GPATCH4	0.129663	5.97137e-39	clonal	naive	donor1	57.4	no
GPATCH4	0.00343584	0.731928	interclonal	naive	donor1	57.4	no
AL590666.2	0.0592339	2.83996e-09	clonal	naive	donor1	10.6	no
AL590666.2	-0.00791854	0.429537	interclonal	naive	donor1	10.6	no
ISG20L2	0.0580858	5.5658e-09	clonal	naive	donor1	50.7	no
ISG20L2	0.00438839	0.661756	interclonal	naive	donor1	50.7	no
RRNAD1	0.00995431	0.318368	clonal	naive	donor1	33.5	no
RRNAD1	-0.00203349	0.83928	interclonal	naive	donor1	33.5	no
MRPL24	0.0243715	0.0145243	clonal	naive	donor1	73.3	no
MRPL24	0.00132282	0.895067	interclonal	naive	donor1	73.3	no
HDGF	0.178716	7.31591e-73	clonal	naive	donor1	78.6	no
HDGF	-0.00327219	0.744127	interclonal	naive	donor1	78.6	no
PRCC	0.0378166	0.000148992	clonal	naive	donor1	64.8	no
PRCC	0.00359194	0.720264	interclonal	naive	donor1	64.8	no
ETV3	0.0288542	0.00383148	clonal	naive	donor1	13.9	no
ETV3	-0.00637377	0.5248	interclonal	naive	donor1	13.9	no
FCRL5	0.288324	1.47008e-191	clonal	naive	donor1	46.6	yes
FCRL5	-0.0199273	0.0468133	interclonal	naive	donor1	46.6	no
FCRL1	0.0778813	5.46354e-15	clonal	naive	donor1	17.2	no
FCRL1	-0.00539838	0.590173	interclonal	naive	donor1	17.2	no
IFI16	0.157052	1.66808e-56	clonal	naive	donor1	83.5	no
IFI16	0.00761094	0.447744	interclonal	naive	donor1	83.5	no
AIM2	0.217083	1.61514e-107	clonal	naive	donor1	25.4	no
AIM2	-0.00735513	0.463356	interclonal	naive	donor1	25.4	no
DUSP23	0.047647	1.77672e-06	clonal	naive	donor1	51	no
DUSP23	0.00363713	0.716731	interclonal	naive	donor1	51	no
TAGLN2	0.393853	0	clonal	naive	donor1	94.6	yes
TAGLN2	-0.00939806	0.348599	interclonal	naive	donor1	94.6	no
PIGM	0.00928356	0.352144	clonal	naive	donor1	23.7	no
PIGM	-0.00568011	0.571	interclonal	naive	donor1	23.7	no
IGSF8	0.0433056	1.41466e-05	clonal	naive	donor1	67.1	no
IGSF8	-0.00646396	0.519035	interclonal	naive	donor1	67.1	no
PEA15	0.250353	2.68581e-143	clonal	naive	donor1	28.2	no
PEA15	-0.0126997	0.205085	interclonal	naive	donor1	28.2	no
DCAF8	0.0165198	0.097703	clonal	naive	donor1	60.7	no
DCAF8	0.00346046	0.730056	interclonal	naive	donor1	60.7	no
PEX19	0.0242946	0.0148232	clonal	naive	donor1	27.7	no
PEX19	-0.012338	0.218725	interclonal	naive	donor1	27.7	no
COPA	0.0165287	0.0976064	clonal	naive	donor1	92.2	no
COPA	-0.00860357	0.390783	interclonal	naive	donor1	92.2	no
NCSTN	-0.039694	6.90324e-05	clonal	naive	donor1	46.7	no
NCSTN	0.00569618	0.56995	interclonal	naive	donor1	46.7	no
SLAMF6	0.0443139	8.82656e-06	clonal	naive	donor1	44	no
SLAMF6	0.00136002	0.892107	interclonal	naive	donor1	44	no
SLAMF1	0.0789145	2.44845e-15	clonal	naive	donor1	78	no
SLAMF1	-0.0104868	0.295221	interclonal	naive	donor1	78	no
AL121985.1	-0.00396237	0.691192	clonal	naive	donor1	13.2	no
AL121985.1	0.00416094	0.678262	interclonal	naive	donor1	13.2	no
CD48	0.124983	2.86076e-36	clonal	naive	donor1	91.1	no
CD48	0.00602579	0.54786	interclonal	naive	donor1	91.1	no
SLAMF7	0.510678	0	clonal	naive	donor1	38.5	no
SLAMF7	0.0108301	0.280152	interclonal	naive	donor1	38.5	no
LY9	0.11186	2.49728e-29	clonal	naive	donor1	23.8	no
LY9	-0.00189127	0.850345	interclonal	naive	donor1	23.8	no
F11R	0.029739	0.00285758	clonal	naive	donor1	23.9	no
F11R	0.00857317	0.392769	interclonal	naive	donor1	23.9	no
TSTD1	0.0617162	5.94608e-10	clonal	naive	donor1	81.4	no
TSTD1	-0.00328078	0.743517	interclonal	naive	donor1	81.4	no
USF1	0.00320174	0.748163	clonal	naive	donor1	57.4	no
USF1	-0.00926072	0.356003	interclonal	naive	donor1	57.4	no
ARHGAP30	0.139237	1.18354e-44	clonal	naive	donor1	76.1	no
ARHGAP30	-0.000287063	0.977154	interclonal	naive	donor1	76.1	no
PFDN2	0.127965	5.25078e-38	clonal	naive	donor1	84.2	no
PFDN2	-8.0386e-05	0.993608	interclonal	naive	donor1	84.2	no
NIT1	0.00642435	0.519702	clonal	naive	donor1	49.1	no
NIT1	-0.0172171	0.0858907	interclonal	naive	donor1	49.1	no
DEDD	0.0198123	0.0471403	clonal	naive	donor1	49	no
DEDD	0.0132081	0.187483	interclonal	naive	donor1	49	no
UFC1	0.0310313	0.00185132	clonal	naive	donor1	98.3	no
UFC1	-0.00571261	0.569091	interclonal	naive	donor1	98.3	no
USP21	0.0176731	0.0765428	clonal	naive	donor1	26.1	no
USP21	-0.0251646	0.0120432	interclonal	naive	donor1	26.1	no
PPOX	0.0227744	0.0224024	clonal	naive	donor1	41.2	no
PPOX	0.0222478	0.026526	interclonal	naive	donor1	41.2	no
B4GALT3	0.108755	8.65025e-28	clonal	naive	donor1	84.4	no
B4GALT3	-0.00411475	0.68132	interclonal	naive	donor1	84.4	no
NDUFS2	0.054581	4.42598e-08	clonal	naive	donor1	91.6	no
NDUFS2	0.0017199	0.863767	interclonal	naive	donor1	91.6	no
TOMM40L	0.00367403	0.712749	clonal	naive	donor1	13.8	no
TOMM40L	0.0141584	0.157874	interclonal	naive	donor1	13.8	no
SDHC	0.0809423	4.55859e-16	clonal	naive	donor1	90	no
SDHC	0.00630232	0.52952	interclonal	naive	donor1	90	no
FCGR2B	0.107926	2.08173e-27	clonal	naive	donor1	77	no
FCGR2B	-0.00439618	0.661018	interclonal	naive	donor1	77	no
FCRLA	0.225417	6.77804e-116	clonal	naive	donor1	64	no
FCRLA	-0.0104155	0.298783	interclonal	naive	donor1	64	no
FCRLB	0.0104416	0.29535	clonal	naive	donor1	10.9	no
FCRLB	-0.00315812	0.752763	interclonal	naive	donor1	10.9	no
DUSP12	0.0204849	0.0400671	clonal	naive	donor1	58.8	no
DUSP12	-0.00474434	0.636061	interclonal	naive	donor1	58.8	no
ATF6	0.0157336	0.114734	clonal	naive	donor1	58	no
ATF6	0.00891144	0.374172	interclonal	naive	donor1	58	no
UHMK1	0.0418537	2.70811e-05	clonal	naive	donor1	64	no
UHMK1	-0.00137284	0.891086	interclonal	naive	donor1	64	no
UAP1	0.10198	1.19053e-24	clonal	naive	donor1	72.5	no
UAP1	0.0183302	0.06762	interclonal	naive	donor1	72.5	no
HSD17B7	0.0394603	7.64202e-05	clonal	naive	donor1	66.4	no
HSD17B7	0.00423508	0.672642	interclonal	naive	donor1	66.4	no
NUF2	0.0884163	6.95702e-19	clonal	naive	donor1	57.4	no
NUF2	0.0142121	0.156156	interclonal	naive	donor1	57.4	no
MGST3	0.0682796	7.23987e-12	clonal	naive	donor1	86.4	no
MGST3	0.0142187	0.156193	interclonal	naive	donor1	86.4	no
ALDH9A1	0.00140427	0.888071	clonal	naive	donor1	69	no
ALDH9A1	-0.00595994	0.552203	interclonal	naive	donor1	69	no
TMCO1	0.0274634	0.00589852	clonal	naive	donor1	81.9	no
TMCO1	-0.000366153	0.970876	interclonal	naive	donor1	81.9	no
UCK2	0.141528	4.02931e-46	clonal	naive	donor1	65.9	no
UCK2	-0.029665	0.00308581	interclonal	naive	donor1	65.9	no
POGK	0.0260946	0.008918	clonal	naive	donor1	36.5	no
POGK	-0.00957787	0.339357	interclonal	naive	donor1	36.5	no
TADA1	0.00738334	0.459153	clonal	naive	donor1	32.4	no
TADA1	0.0124887	0.213013	interclonal	naive	donor1	32.4	no
POU2F1	0.0435939	1.24085e-05	clonal	naive	donor1	60	no
POU2F1	-0.00552991	0.581205	interclonal	naive	donor1	60	no
CREG1	0.0267944	0.00723678	clonal	naive	donor1	30.2	no
CREG1	-0.00208702	0.835084	interclonal	naive	donor1	30.2	no
AL031733.2	0.0159527	0.109732	clonal	naive	donor1	9.4	no
AL031733.2	-0.0191997	0.0555414	interclonal	naive	donor1	9.4	no
RCSD1	0.218989	1.63917e-109	clonal	naive	donor1	86.5	no
RCSD1	-0.00227934	0.820261	interclonal	naive	donor1	86.5	no
MPZL1	0.0217332	0.0294241	clonal	naive	donor1	62.7	no
MPZL1	-0.00638376	0.524213	interclonal	naive	donor1	62.7	no
MPC2	0.100695	4.47781e-24	clonal	naive	donor1	92.5	no
MPC2	-0.00616557	0.538777	interclonal	naive	donor1	92.5	no
DCAF6	0.0168359	0.0915482	clonal	naive	donor1	62.3	no
DCAF6	-0.00265931	0.79081	interclonal	naive	donor1	62.3	no
TIPRL	0.0407102	4.47743e-05	clonal	naive	donor1	78.9	no
TIPRL	0.00454377	0.650366	interclonal	naive	donor1	78.9	no
SFT2D2	0.00932566	0.349988	clonal	naive	donor1	40.5	no
SFT2D2	-0.0027459	0.784164	interclonal	naive	donor1	40.5	no
NME7	0.0372416	0.000188522	clonal	naive	donor1	23.7	no
NME7	-0.00337319	0.736557	interclonal	naive	donor1	23.7	no
BLZF1	0.00588053	0.555715	clonal	naive	donor1	27.8	no
BLZF1	-0.0244918	0.0145514	interclonal	naive	donor1	27.8	no
SLC19A2	0.00923391	0.354701	clonal	naive	donor1	15.3	no
SLC19A2	0.00814746	0.41646	interclonal	naive	donor1	15.3	no
C1orf112	0.0551435	3.18741e-08	clonal	naive	donor1	36.5	no
C1orf112	-0.0073483	0.463592	interclonal	naive	donor1	36.5	no
SELL	0.322841	2.39117e-242	clonal	naive	donor1	87.1	yes
SELL	0.00438395	0.661886	interclonal	naive	donor1	87.1	no
METTL18	0.00905053	0.364196	clonal	naive	donor1	19.6	no
METTL18	-0.00408587	0.683705	interclonal	naive	donor1	19.6	no
SCYL3	0.0220928	0.0267973	clonal	naive	donor1	23.8	no
SCYL3	0.00481862	0.630836	interclonal	naive	donor1	23.8	no
KIFAP3	0.0126527	0.204819	clonal	naive	donor1	42.6	no
KIFAP3	-0.00376326	0.707325	interclonal	naive	donor1	42.6	no
GORAB	-0.00380106	0.703127	clonal	naive	donor1	26.2	no
GORAB	0.00632827	0.528054	interclonal	naive	donor1	26.2	no
BX284613.2	0.0368554	0.000220218	clonal	naive	donor1	28	no
BX284613.2	-0.00578521	0.563858	interclonal	naive	donor1	28	no
PRRC2C	0.173569	9.34761e-69	clonal	naive	donor1	95.5	no
PRRC2C	-0.00263691	0.792531	interclonal	naive	donor1	95.5	no
VAMP4	-0.00243533	0.807192	clonal	naive	donor1	40.8	no
VAMP4	-0.0178169	0.0755153	interclonal	naive	donor1	40.8	no
EEF1AKNMT	0.0147246	0.139916	clonal	naive	donor1	41.2	no
EEF1AKNMT	0.00431983	0.666625	interclonal	naive	donor1	41.2	no
DNM3	-0.00976518	0.327843	clonal	naive	donor1	7.4	no
DNM3	0.000214302	0.982944	interclonal	naive	donor1	7.4	no
PIGC	0.0280924	0.0048598	clonal	naive	donor1	32.2	no
PIGC	0.00390197	0.697162	interclonal	naive	donor1	32.2	no
SUCO	0.0158045	0.113216	clonal	naive	donor1	60.3	no
SUCO	0.00539972	0.590118	interclonal	naive	donor1	60.3	no
AL645568.1	0.0265471	0.00775553	clonal	naive	donor1	12.6	no
AL645568.1	-0.00880297	0.380207	interclonal	naive	donor1	12.6	no
PRDX6	0.150413	6.4028e-52	clonal	naive	donor1	96.6	no
PRDX6	0.000167674	0.986656	interclonal	naive	donor1	96.6	no
KLHL20	0.00440384	0.658869	clonal	naive	donor1	43.9	no
KLHL20	0.0209454	0.0367499	interclonal	naive	donor1	43.9	no
CENPL	0.0859804	5.9019e-18	clonal	naive	donor1	35.6	no
CENPL	0.00836895	0.403976	interclonal	naive	donor1	35.6	no
DARS2	0.0356055	0.000353672	clonal	naive	donor1	37	no
DARS2	-0.0170409	0.089455	interclonal	naive	donor1	37	no
GAS5	0.148145	2.22879e-50	clonal	naive	donor1	84.3	no
GAS5	-0.00446057	0.656337	interclonal	naive	donor1	84.3	no
RC3H1	0.0369127	0.000215447	clonal	naive	donor1	63.6	no
RC3H1	-0.00978799	0.328819	interclonal	naive	donor1	63.6	no
RABGAP1L	0.155769	1.44799e-55	clonal	naive	donor1	85.7	no
RABGAP1L	-0.00643203	0.521018	interclonal	naive	donor1	85.7	no
CACYBP	0.289758	1.09648e-193	clonal	naive	donor1	88.3	yes
CACYBP	-0.0103766	0.30081	interclonal	naive	donor1	88.3	no
MRPS14	0.0182177	0.0677995	clonal	naive	donor1	85.6	no
MRPS14	-0.0209211	0.0369219	interclonal	naive	donor1	85.6	no
KIAA0040	0.0436718	1.19236e-05	clonal	naive	donor1	77.6	no
KIAA0040	0.00105061	0.916543	interclonal	naive	donor1	77.6	no
COP1	0.0183975	0.0653046	clonal	naive	donor1	66	no
COP1	-0.00538678	0.590935	interclonal	naive	donor1	66	no
RASAL2	0.081263	3.5627e-16	clonal	naive	donor1	9.3	no
RASAL2	-0.00279438	0.780332	interclonal	naive	donor1	9.3	no
RALGPS2	0.117233	4.67838e-32	clonal	naive	donor1	93.6	no
RALGPS2	-0.00461759	0.644957	interclonal	naive	donor1	93.6	no
ANGPTL1	0.0309416	0.00193466	clonal	naive	donor1	28.8	no
ANGPTL1	-0.00171108	0.864398	interclonal	naive	donor1	28.8	no
FAM20B	0.0112591	0.25887	clonal	naive	donor1	18.2	no
FAM20B	0.00733816	0.464569	interclonal	naive	donor1	18.2	no
TOR3A	0.0519895	1.84005e-07	clonal	naive	donor1	89	no
TOR3A	-0.00739967	0.460563	interclonal	naive	donor1	89	no
ABL2	-0.0153405	0.124195	clonal	naive	donor1	23.6	no
ABL2	-0.00425834	0.670981	interclonal	naive	donor1	23.6	no
SOAT1	0.0419638	2.58146e-05	clonal	naive	donor1	42.1	no
SOAT1	-0.00305833	0.76032	interclonal	naive	donor1	42.1	no
TOR1AIP2	0.0196852	0.0484073	clonal	naive	donor1	32.1	no
TOR1AIP2	0.0200192	0.045906	interclonal	naive	donor1	32.1	no
TOR1AIP1	0.0135352	0.17504	clonal	naive	donor1	47.9	no
TOR1AIP1	-0.00894781	0.372033	interclonal	naive	donor1	47.9	no
CEP350	0.00631483	0.526762	clonal	naive	donor1	79.7	no
CEP350	-0.000585736	0.953414	interclonal	naive	donor1	79.7	no
QSOX1	0.0176036	0.07756	clonal	naive	donor1	30.8	no
QSOX1	-0.0126182	0.20833	interclonal	naive	donor1	30.8	no
ACBD6	0.0313408	0.00167993	clonal	naive	donor1	74.1	no
ACBD6	0.0060069	0.549095	interclonal	naive	donor1	74.1	no
XPR1	0.00827063	0.406966	clonal	naive	donor1	31.5	no
XPR1	0.00785608	0.433463	interclonal	naive	donor1	31.5	no
STX6	0.0381469	0.000131613	clonal	naive	donor1	25.7	no
STX6	-0.0108007	0.281146	interclonal	naive	donor1	25.7	no
MR1	0.00694166	0.486476	clonal	naive	donor1	32.9	no
MR1	0.00613961	0.540427	interclonal	naive	donor1	32.9	no
IER5	0.108957	6.54029e-28	clonal	naive	donor1	23.8	no
IER5	0.00704163	0.482457	interclonal	naive	donor1	23.8	no
GLUL	0.163768	2.26982e-61	clonal	naive	donor1	14	no
GLUL	-0.0132402	0.186724	interclonal	naive	donor1	14	no
RNASEL	0.00419125	0.674382	clonal	naive	donor1	12.7	no
RNASEL	0.0161119	0.108113	interclonal	naive	donor1	12.7	no
RGS16	0.0385297	0.000112283	clonal	naive	donor1	33.3	no
RGS16	-0.00610286	0.54265	interclonal	naive	donor1	33.3	no
DHX9	0.132251	2.18293e-40	clonal	naive	donor1	69.1	no
DHX9	-0.00600275	0.54915	interclonal	naive	donor1	69.1	no
LAMC1	0.113788	2.46694e-30	clonal	naive	donor1	52.6	no
LAMC1	-0.00417234	0.677461	interclonal	naive	donor1	52.6	no
SMG7	0.00978563	0.326903	clonal	naive	donor1	69.1	no
SMG7	0.000478141	0.961947	interclonal	naive	donor1	69.1	no
NCF2	0.0857304	7.32819e-18	clonal	naive	donor1	32.2	no
NCF2	-0.00795842	0.427403	interclonal	naive	donor1	32.2	no
ARPC5	0.352141	2.68172e-291	clonal	naive	donor1	99.2	yes
ARPC5	0.0217944	0.0297647	interclonal	naive	donor1	99.2	no
RGL1	0.0627857	2.97651e-10	clonal	naive	donor1	29.3	no
RGL1	0.00415832	0.678392	interclonal	naive	donor1	29.3	no
TSEN15	0.0789911	2.22935e-15	clonal	naive	donor1	79	no
TSEN15	-0.00594347	0.553302	interclonal	naive	donor1	79	no
EDEM3	0.113174	5.17415e-30	clonal	naive	donor1	70.5	no
EDEM3	-0.00678108	0.498894	interclonal	naive	donor1	70.5	no
NIBAN1	0.0621659	4.5389e-10	clonal	naive	donor1	56.1	no
NIBAN1	0.00205412	0.837616	interclonal	naive	donor1	56.1	no
RNF2	-0.0011706	0.906616	clonal	naive	donor1	36	no
RNF2	0.0277135	0.00569204	interclonal	naive	donor1	36	no
TRMT1L	0.0247799	0.0129962	clonal	naive	donor1	44.4	no
TRMT1L	0.00531614	0.595923	interclonal	naive	donor1	44.4	no
SWT1	-0.0029736	0.765675	clonal	naive	donor1	15.7	no
SWT1	-0.00540843	0.58963	interclonal	naive	donor1	15.7	no
IVNS1ABP	0.032886	0.000979651	clonal	naive	donor1	49.6	no
IVNS1ABP	0.00426353	0.670604	interclonal	naive	donor1	49.6	no
TPR	0.139302	9.21983e-45	clonal	naive	donor1	91.2	no
TPR	0.00788766	0.431686	interclonal	naive	donor1	91.2	no
ODR4	-0.00527387	0.597036	clonal	naive	donor1	45.8	no
ODR4	0.00126597	0.899532	interclonal	naive	donor1	45.8	no
ERVMER61-1	0.129963	4.50801e-39	clonal	naive	donor1	11.1	no
ERVMER61-1	0.000961157	0.923595	interclonal	naive	donor1	11.1	no
RGS1	0.175123	4.94749e-70	clonal	naive	donor1	16.8	no
RGS1	-0.0178136	0.0756421	interclonal	naive	donor1	16.8	no
UCHL5	0.0461646	3.65873e-06	clonal	naive	donor1	81.5	no
UCHL5	-0.0060872	0.543788	interclonal	naive	donor1	81.5	no
RO60	0.0246833	0.0133631	clonal	naive	donor1	65.5	no
RO60	0.000160988	0.987188	interclonal	naive	donor1	65.5	no
GLRX2	0.101551	1.83355e-24	clonal	naive	donor1	59.6	no
GLRX2	-0.0155315	0.121418	interclonal	naive	donor1	59.6	no
CDC73	0.0380668	0.000134721	clonal	naive	donor1	63.8	no
CDC73	0.000912996	0.927478	interclonal	naive	donor1	63.8	no
ASPM	0.0737707	1.32951e-13	clonal	naive	donor1	58.6	no
ASPM	0.0038053	0.704265	interclonal	naive	donor1	58.6	no
ZBTB41	0.0488305	9.70385e-07	clonal	naive	donor1	14.8	no
ZBTB41	-0.0139824	0.163191	interclonal	naive	donor1	14.8	no
DENND1B	0.0299417	0.00268131	clonal	naive	donor1	61.8	no
DENND1B	-0.0140118	0.162307	interclonal	naive	donor1	61.8	no
NEK7	0.0133458	0.181111	clonal	naive	donor1	45.3	no
NEK7	-0.00976611	0.329902	interclonal	naive	donor1	45.3	no
PTPRC	0.240405	5.06114e-132	clonal	naive	donor1	96.2	no
PTPRC	-0.00140721	0.888354	interclonal	naive	donor1	96.2	no
MIR181A1HG	0.252769	3.03066e-146	clonal	naive	donor1	35.7	no
MIR181A1HG	-0.00816256	0.415527	interclonal	naive	donor1	35.7	no
ZNF281	0.00980984	0.325274	clonal	naive	donor1	35.5	no
ZNF281	-0.021447	0.032489	interclonal	naive	donor1	35.5	no
KIF14	0.0371082	0.000199239	clonal	naive	donor1	39.1	no
KIF14	-0.00129169	0.897498	interclonal	naive	donor1	39.1	no
DDX59	0.00517513	0.603795	clonal	naive	donor1	33.4	no
DDX59	-0.0201542	0.0445033	interclonal	naive	donor1	33.4	no
KIF21B	0.0923947	1.66066e-20	clonal	naive	donor1	47.6	no
KIF21B	0.0238098	0.0175688	interclonal	naive	donor1	47.6	no
TMEM9	0.0469399	2.4878e-06	clonal	naive	donor1	50.3	no
TMEM9	0.0134131	0.181101	interclonal	naive	donor1	50.3	no
CSRP1	0.0680578	8.64282e-12	clonal	naive	donor1	59.5	no
CSRP1	-0.00149309	0.88159	interclonal	naive	donor1	59.5	no
AC096677.1	-0.0101706	0.308085	clonal	naive	donor1	17.3	no
AC096677.1	-0.004245	0.671967	interclonal	naive	donor1	17.3	no
NAV1	0.0484504	1.19491e-06	clonal	naive	donor1	16.3	no
NAV1	0.0091903	0.359142	interclonal	naive	donor1	16.3	no
IPO9	0.0444893	8.04764e-06	clonal	naive	donor1	51.1	no
IPO9	0.025107	0.0123239	interclonal	naive	donor1	51.1	no
TIMM17A	0.0644457	1.01103e-10	clonal	naive	donor1	93.1	no
TIMM17A	-0.0180497	0.0717883	interclonal	naive	donor1	93.1	no
RNPEP	0.0460986	3.77769e-06	clonal	naive	donor1	76.4	no
RNPEP	-0.00370049	0.712084	interclonal	naive	donor1	76.4	no
ELF3-AS1	0.00590193	0.554336	clonal	naive	donor1	12.7	no
ELF3-AS1	0.0166376	0.0968815	interclonal	naive	donor1	12.7	no
ARL8A	0.0434266	1.32793e-05	clonal	naive	donor1	50.2	no
ARL8A	-0.00711425	0.478085	interclonal	naive	donor1	50.2	no
PTPN7	0.122722	4.62656e-35	clonal	naive	donor1	65.9	no
PTPN7	0.0133145	0.184463	interclonal	naive	donor1	65.9	no
UBE2T	0.211722	3.45367e-102	clonal	naive	donor1	69.2	no
UBE2T	0.00573259	0.567487	interclonal	naive	donor1	69.2	no
PPP1R12B	0.00116673	0.906867	clonal	naive	donor1	32.3	no
PPP1R12B	-0.00233573	0.815866	interclonal	naive	donor1	32.3	no
KDM5B	0.053077	1.0223e-07	clonal	naive	donor1	31.3	no
KDM5B	0.00139112	0.889623	interclonal	naive	donor1	31.3	no
RABIF	0.0760319	2.2329e-14	clonal	naive	donor1	56.8	no
RABIF	0.0120627	0.229248	interclonal	naive	donor1	56.8	no
KLHL12	0.0284246	0.00437495	clonal	naive	donor1	30.8	no
KLHL12	-0.0117317	0.241997	interclonal	naive	donor1	30.8	no
ADIPOR1	0.024471	0.0141611	clonal	naive	donor1	83.8	no
ADIPOR1	0.0067134	0.50321	interclonal	naive	donor1	83.8	no
CYB5R1	0.0066994	0.501773	clonal	naive	donor1	38.4	no
CYB5R1	-0.00306451	0.759933	interclonal	naive	donor1	38.4	no
TMEM183A	0.0567305	1.27073e-08	clonal	naive	donor1	84	no
TMEM183A	-0.00422537	0.673411	interclonal	naive	donor1	84	no
BTG2	0.233824	8.22451e-125	clonal	naive	donor1	95.5	no
BTG2	-0.00221048	0.825481	interclonal	naive	donor1	95.5	no
ATP2B4	0.0448238	7.01418e-06	clonal	naive	donor1	25.6	no
ATP2B4	0.0124121	0.215672	interclonal	naive	donor1	25.6	no
LAX1	0.325343	3.52035e-246	clonal	naive	donor1	54.1	yes
LAX1	-0.00770461	0.44213	interclonal	naive	donor1	54.1	no
ZC3H11A	0.0157005	0.115627	clonal	naive	donor1	18.7	no
ZC3H11A	0.00150129	0.880962	interclonal	naive	donor1	18.7	no
ZBED6	-0.0143293	0.150888	clonal	naive	donor1	18.8	no
ZBED6	0.0015932	0.873784	interclonal	naive	donor1	18.8	no
SNRPE	0.270488	4.55815e-168	clonal	naive	donor1	90.9	yes
SNRPE	0.0111051	0.268193	interclonal	naive	donor1	90.9	no
PPP1R15B	-0.0111183	0.264922	clonal	naive	donor1	36.9	no
PPP1R15B	0.011645	0.245612	interclonal	naive	donor1	36.9	no
PIK3C2B	0.0340051	0.000653914	clonal	naive	donor1	22.1	no
PIK3C2B	0.0170033	0.0898082	interclonal	naive	donor1	22.1	no
MDM4	0.0107614	0.280901	clonal	naive	donor1	69.5	no
MDM4	-0.0060616	0.545342	interclonal	naive	donor1	69.5	no
RBBP5	0.0260364	0.00908168	clonal	naive	donor1	40.7	no
RBBP5	-0.0167041	0.0956034	interclonal	naive	donor1	40.7	no
DSTYK	0.00496697	0.618675	clonal	naive	donor1	22	no
DSTYK	-0.0221822	0.0268904	interclonal	naive	donor1	22	no
TMCC2	0.0197111	0.0481019	clonal	naive	donor1	9.4	no
TMCC2	0.00649608	0.517171	interclonal	naive	donor1	9.4	no
NUAK2	0.0082802	0.406399	clonal	naive	donor1	21	no
NUAK2	-0.0173274	0.0840569	interclonal	naive	donor1	21	no
ELK4	0.0231839	0.0201517	clonal	naive	donor1	34.1	no
ELK4	0.00626966	0.531717	interclonal	naive	donor1	34.1	no
NUCKS1	0.204862	8.48732e-96	clonal	naive	donor1	88.3	no
NUCKS1	-0.00278696	0.781201	interclonal	naive	donor1	88.3	no
RAB29	0.113626	3.01961e-30	clonal	naive	donor1	48.4	no
RAB29	-0.00426558	0.670626	interclonal	naive	donor1	48.4	no
SLC41A1	0.0708304	1.13535e-12	clonal	naive	donor1	17.4	no
SLC41A1	-0.00216846	0.828883	interclonal	naive	donor1	17.4	no
RHEX	0.0591472	3.01102e-09	clonal	naive	donor1	63.5	no
RHEX	0.0193297	0.0537503	interclonal	naive	donor1	63.5	no
SRGAP2	0.0254938	0.0105969	clonal	naive	donor1	23.7	no
SRGAP2	-0.00615862	0.539132	interclonal	naive	donor1	23.7	no
IKBKE	0.0550357	3.433e-08	clonal	naive	donor1	21.2	no
IKBKE	-0.00498645	0.618828	interclonal	naive	donor1	21.2	no
RASSF5	0.0153485	0.12402	clonal	naive	donor1	61.9	no
RASSF5	-0.00462534	0.644518	interclonal	naive	donor1	61.9	no
EIF2D	0.0123633	0.215047	clonal	naive	donor1	57	no
EIF2D	-0.00113706	0.909749	interclonal	naive	donor1	57	no
MAPKAPK2	0.0300133	0.00262647	clonal	naive	donor1	56.2	no
MAPKAPK2	-0.00393944	0.694386	interclonal	naive	donor1	56.2	no
FCMR	0.160266	8.99243e-59	clonal	naive	donor1	45.1	no
FCMR	0.0100559	0.315828	interclonal	naive	donor1	45.1	no
YOD1	-0.00563418	0.572047	clonal	naive	donor1	11.4	no
YOD1	0.00329623	0.742527	interclonal	naive	donor1	11.4	no
CD55	0.124701	4.40924e-36	clonal	naive	donor1	73.7	no
CD55	0.00464628	0.642904	interclonal	naive	donor1	73.7	no
CD46	0.0102956	0.301817	clonal	naive	donor1	66.4	no
CD46	-0.010527	0.294126	interclonal	naive	donor1	66.4	no
MIR29B2CHG	0.015858	0.111946	clonal	naive	donor1	11.7	no
MIR29B2CHG	-0.000687955	0.945296	interclonal	naive	donor1	11.7	no
G0S2	0.0705859	1.40239e-12	clonal	naive	donor1	23.6	no
G0S2	-0.00572818	0.567804	interclonal	naive	donor1	23.6	no
TRAF3IP3	0.161401	1.30613e-59	clonal	naive	donor1	88.9	no
TRAF3IP3	-0.0153923	0.124696	interclonal	naive	donor1	88.9	no
C1orf74	0.0178252	0.0739127	clonal	naive	donor1	12.3	no
C1orf74	-0.00737867	0.461926	interclonal	naive	donor1	12.3	no
UTP25	0.00697593	0.484066	clonal	naive	donor1	16.8	no
UTP25	0.0121909	0.224502	interclonal	naive	donor1	16.8	no
RCOR3	-0.00694208	0.486644	clonal	naive	donor1	42.1	no
RCOR3	0.00218251	0.827638	interclonal	naive	donor1	42.1	no
TRAF5	0.0576989	7.06957e-09	clonal	naive	donor1	8.7	no
TRAF5	-0.0116943	0.243575	interclonal	naive	donor1	8.7	no
LINC00467	0.0501252	5.0324e-07	clonal	naive	donor1	25.1	no
LINC00467	-0.0152269	0.128683	interclonal	naive	donor1	25.1	no
SLC30A1	0.0302159	0.00245124	clonal	naive	donor1	19.3	no
SLC30A1	0.000263232	0.979058	interclonal	naive	donor1	19.3	no
NEK2	0.0428451	1.73739e-05	clonal	naive	donor1	29.2	no
NEK2	0.00235137	0.814564	interclonal	naive	donor1	29.2	no
LPGAT1	0.0712413	8.87487e-13	clonal	naive	donor1	22.7	no
LPGAT1	0.00796936	0.426559	interclonal	naive	donor1	22.7	no
INTS7	0.0380294	0.000138051	clonal	naive	donor1	39.6	no
INTS7	0.00865185	0.388035	interclonal	naive	donor1	39.6	no
DTL	0.131176	9.09711e-40	clonal	naive	donor1	50.6	no
DTL	-0.0023736	0.812741	interclonal	naive	donor1	50.6	no
PPP2R5A	0.033401	0.000812622	clonal	naive	donor1	44.8	no
PPP2R5A	-0.00331442	0.74093	interclonal	naive	donor1	44.8	no
PACC1	0.0109913	0.270846	clonal	naive	donor1	29.6	no
PACC1	0.00116346	0.90757	interclonal	naive	donor1	29.6	no
NENF	0.0485224	1.13527e-06	clonal	naive	donor1	84.7	no
NENF	0.00658964	0.511112	interclonal	naive	donor1	84.7	no
NSL1	0.0411588	3.69861e-05	clonal	naive	donor1	65.4	no
NSL1	0.0129207	0.197359	interclonal	naive	donor1	65.4	no
TATDN3	0.00893757	0.370094	clonal	naive	donor1	41.8	no
TATDN3	0.0228286	0.0228588	interclonal	naive	donor1	41.8	no
FLVCR1-DT	-0.00766123	0.442629	clonal	naive	donor1	25.6	no
FLVCR1-DT	-0.00776213	0.438776	interclonal	naive	donor1	25.6	no
FLVCR1	0.0345394	0.000533181	clonal	naive	donor1	20.3	no
FLVCR1	0.00698306	0.486238	interclonal	naive	donor1	20.3	no
ANGEL2	-0.00416962	0.676088	clonal	naive	donor1	35.4	no
ANGEL2	0.00428017	0.66941	interclonal	naive	donor1	35.4	no
RPS6KC1	0.00975819	0.328045	clonal	naive	donor1	29.9	no
RPS6KC1	-0.00790483	0.430522	interclonal	naive	donor1	29.9	no
SMYD2	0.0200635	0.044462	clonal	naive	donor1	37.1	no
SMYD2	0.00568313	0.570563	interclonal	naive	donor1	37.1	no
CENPF	0.101481	2.18793e-24	clonal	naive	donor1	62.1	no
CENPF	0.000364008	0.971023	interclonal	naive	donor1	62.1	no
KCTD3	-0.0161254	0.10582	clonal	naive	donor1	23.6	no
KCTD3	-0.00976412	0.330414	interclonal	naive	donor1	23.6	no
GPATCH2	0.00161602	0.871375	clonal	naive	donor1	34.9	no
GPATCH2	-0.00544728	0.58681	interclonal	naive	donor1	34.9	no
RRP15	0.0146792	0.141063	clonal	naive	donor1	27.4	no
RRP15	-0.0105493	0.292882	interclonal	naive	donor1	27.4	no
LYPLAL1	0.0190602	0.0559685	clonal	naive	donor1	53.1	no
LYPLAL1	0.0121234	0.22682	interclonal	naive	donor1	53.1	no
EPRS	0.0569142	1.13085e-08	clonal	naive	donor1	94.7	no
EPRS	0.00138552	0.890108	interclonal	naive	donor1	94.7	no
BPNT1	0.0167446	0.0932079	clonal	naive	donor1	26.5	no
BPNT1	0.00528234	0.598353	interclonal	naive	donor1	26.5	no
IARS2	0.0305246	0.00218796	clonal	naive	donor1	63.2	no
IARS2	0.00495541	0.621522	interclonal	naive	donor1	63.2	no
RAB3GAP2	0.030322	0.0023532	clonal	naive	donor1	52.1	no
RAB3GAP2	0.00335201	0.738277	interclonal	naive	donor1	52.1	no
HLX	0.12157	2.3003e-34	clonal	naive	donor1	9.9	no
HLX	0.0123169	0.219074	interclonal	naive	donor1	9.9	no
TAF1A	0.0049084	0.622749	clonal	naive	donor1	9.3	no
TAF1A	0.0116015	0.247214	interclonal	naive	donor1	9.3	no
MIA3	0.0162918	0.1023	clonal	naive	donor1	72.5	no
MIA3	-0.0102584	0.306593	interclonal	naive	donor1	72.5	no
AIDA	0.0680943	8.01535e-12	clonal	naive	donor1	38.7	no
AIDA	-0.00850264	0.396817	interclonal	naive	donor1	38.7	no
BROX	0.00776935	0.435944	clonal	naive	donor1	31.1	no
BROX	0.0103296	0.303172	interclonal	naive	donor1	31.1	no
AL392172.1	0.01191	0.232505	clonal	naive	donor1	18.8	no
AL392172.1	0.00403446	0.687429	interclonal	naive	donor1	18.8	no
DISP1	0.035369	0.000389482	clonal	naive	donor1	9.6	no
DISP1	0.00841622	0.401397	interclonal	naive	donor1	9.6	no
CAPN2	0.157879	4.22753e-57	clonal	naive	donor1	66.2	no
CAPN2	0.000727249	0.942186	interclonal	naive	donor1	66.2	no
TP53BP2	0.0356962	0.00034791	clonal	naive	donor1	32.8	no
TP53BP2	-0.0114146	0.254627	interclonal	naive	donor1	32.8	no
FBXO28	-0.0136047	0.172749	clonal	naive	donor1	42.5	no
FBXO28	-0.000754072	0.940045	interclonal	naive	donor1	42.5	no
DEGS1	0.0692393	3.6868e-12	clonal	naive	donor1	59.8	no
DEGS1	-0.00298386	0.766064	interclonal	naive	donor1	59.8	no
NVL	0.0337822	0.00071001	clonal	naive	donor1	47.4	no
NVL	-0.00390453	0.696887	interclonal	naive	donor1	47.4	no
CNIH4	0.0814019	2.97621e-16	clonal	naive	donor1	57.3	no
CNIH4	0.00549165	0.583937	interclonal	naive	donor1	57.3	no
WDR26	0.0016365	0.869708	clonal	naive	donor1	39.1	no
WDR26	0.0189933	0.0581578	interclonal	naive	donor1	39.1	no
CNIH3	0.00134675	0.892621	clonal	naive	donor1	9	no
CNIH3	0.0107727	0.282683	interclonal	naive	donor1	9	no
LBR	0.203586	2.2362e-94	clonal	naive	donor1	86.3	no
LBR	0.000942714	0.925042	interclonal	naive	donor1	86.3	no
SRP9	0.215504	5.82683e-106	clonal	naive	donor1	96.1	no
SRP9	-0.0117405	0.241738	interclonal	naive	donor1	96.1	no
EPHX1	0.0337415	0.000721542	clonal	naive	donor1	11.7	no
EPHX1	-0.000853645	0.932116	interclonal	naive	donor1	11.7	no
TMEM63A	0.00519995	0.602331	clonal	naive	donor1	25.1	no
TMEM63A	0.0126503	0.206946	interclonal	naive	donor1	25.1	no
PYCR2	0.0298116	0.00280531	clonal	naive	donor1	78.2	no
PYCR2	0.00989995	0.323341	interclonal	naive	donor1	78.2	no
SDE2	-0.00213084	0.830933	clonal	naive	donor1	39.8	no
SDE2	-0.0013392	0.893717	interclonal	naive	donor1	39.8	no
H3F3A	0.242373	4.28868e-134	clonal	naive	donor1	100	no
H3F3A	-0.00593003	0.553921	interclonal	naive	donor1	100	no
ACBD3	0.0491108	8.55461e-07	clonal	naive	donor1	89.9	no
ACBD3	-0.000495111	0.960592	interclonal	naive	donor1	89.9	no
MIXL1	0.064064	1.28578e-10	clonal	naive	donor1	17.7	no
MIXL1	-0.017849	0.0750917	interclonal	naive	donor1	17.7	no
LIN9	0.0190565	0.0561627	clonal	naive	donor1	37.8	no
LIN9	-0.00542714	0.588251	interclonal	naive	donor1	37.8	no
PARP1	0.215802	3.49225e-106	clonal	naive	donor1	99	no
PARP1	-0.0035528	0.723066	interclonal	naive	donor1	99	no
ITPKB	0.0393853	7.828e-05	clonal	naive	donor1	18.4	no
ITPKB	-0.0055046	0.583051	interclonal	naive	donor1	18.4	no
PSEN2	0.00498583	0.617045	clonal	naive	donor1	16.3	no
PSEN2	0.00524167	0.601375	interclonal	naive	donor1	16.3	no
COQ8A	-0.0109205	0.273469	clonal	naive	donor1	33.4	no
COQ8A	-0.0155048	0.122154	interclonal	naive	donor1	33.4	no
ZNF678	0.0135587	0.174315	clonal	naive	donor1	19.2	no
ZNF678	-0.00316609	0.752111	interclonal	naive	donor1	19.2	no
SNAP47	0.00981578	0.325583	clonal	naive	donor1	37.7	no
SNAP47	-0.00961322	0.337214	interclonal	naive	donor1	37.7	no
JMJD4	0.0163516	0.101233	clonal	naive	donor1	52.8	no
JMJD4	0.00909402	0.364391	interclonal	naive	donor1	52.8	no
ARF1	0.109656	3.11942e-28	clonal	naive	donor1	98.8	no
ARF1	0.00578184	0.563987	interclonal	naive	donor1	98.8	no
C1orf35	0.0840921	3.10784e-17	clonal	naive	donor1	45.8	no
C1orf35	0.0109311	0.275544	interclonal	naive	donor1	45.8	no
MRPL55	0.0468746	2.61661e-06	clonal	naive	donor1	87.6	no
MRPL55	-0.00375418	0.707942	interclonal	naive	donor1	87.6	no
GUK1	0.0295803	0.00302431	clonal	naive	donor1	99.3	no
GUK1	-0.00914509	0.3618	interclonal	naive	donor1	99.3	no
IBA57	0.00606127	0.543673	clonal	naive	donor1	9.6	no
IBA57	-0.0146084	0.144952	interclonal	naive	donor1	9.6	no
TRIM11	0.0107233	0.282775	clonal	naive	donor1	33.8	no
TRIM11	0.000267678	0.978686	interclonal	naive	donor1	33.8	no
HIST3H2A	0.0642067	1.18981e-10	clonal	naive	donor1	18.1	no
HIST3H2A	-0.0105817	0.291111	interclonal	naive	donor1	18.1	no
RNF187	0.0457381	4.48069e-06	clonal	naive	donor1	64.5	no
RNF187	0.00477802	0.633803	interclonal	naive	donor1	64.5	no
RAB4A	0.0469079	2.53602e-06	clonal	naive	donor1	62.1	no
RAB4A	0.00619737	0.536603	interclonal	naive	donor1	62.1	no
CCSAP	0.0185232	0.0634607	clonal	naive	donor1	15.4	no
CCSAP	0.0127577	0.203047	interclonal	naive	donor1	15.4	no
NUP133	0.0345902	0.000523166	clonal	naive	donor1	40.7	no
NUP133	0.00712741	0.477294	interclonal	naive	donor1	40.7	no
ABCB10	0.0294078	0.00322013	clonal	naive	donor1	33.1	no
ABCB10	0.0215827	0.0312116	interclonal	naive	donor1	33.1	no
TAF5L	-0.00190155	0.848841	clonal	naive	donor1	21.6	no
TAF5L	-0.00934536	0.351357	interclonal	naive	donor1	21.6	no
URB2	0.0357938	0.000331465	clonal	naive	donor1	18.4	no
URB2	-0.029342	0.0034277	interclonal	naive	donor1	18.4	no
GALNT2	0.0449474	6.61675e-06	clonal	naive	donor1	76.9	no
GALNT2	-0.00254077	0.799873	interclonal	naive	donor1	76.9	no
COG2	0.0171298	0.0861521	clonal	naive	donor1	45	no
COG2	0.0102165	0.308038	interclonal	naive	donor1	45	no
TTC13	0.000643441	0.948598	clonal	naive	donor1	32.2	no
TTC13	-0.00446406	0.656069	interclonal	naive	donor1	32.2	no
ARV1	0.0120285	0.228008	clonal	naive	donor1	48.6	no
[truncated: 40,219 more rows]

## Sheet: Legend
Dataset EV5: Pearson Correlation Coefficient of gene expression in the clonal dataset
