# Supplementary material for: Competing gene regulatory networks drive naive and memory B cell differentiation
Source: Mol Syst Biol. 2026 Apr 16;22(7):1097–117. doi: 10.1038/s44320-026-00207-8 (PMC13328623; doi:10.1038/s44320-026-00207-8)
Supplement: Supplementary file 8 — Dataset EV6 [file 44320_2026_207_MOESM8_ESM.xlsx]

## Sheet: Dataset EV 6
gene	logFC(switched/unswitched)	logCPM	F	PValue	FDR
CCL3	-5.94998	6.19876	9345.58	1.23188e-12	1.70473e-08
IGHG1	4.40232	6.13776	8204.18	1.98317e-12	1.70473e-08
IGHV3-30	1.08494	12.0689	2361.58	1.87358e-10	1.07369e-06
DUSP2	-2.6991	5.33621	1737.49	5.73665e-10	2.46561e-06
NR4A1	-3.63609	3.51504	885.102	6.67601e-09	2.29548e-05
CCL3L1	-5.33094	3.85731	712.859	1.46398e-08	4.1948e-05
CALR	-0.752053	10.1124	590.587	2.894e-08	7.10767e-05
IGKV2-26	-13.3386	3.20584	903.904	4.65929e-08	0.000100128
NR4A3	-6.80694	2.36553	472.664	6.47187e-08	0.000123627
IGLV5-48	2.33604	4.32898	453.773	7.49775e-08	0.000128901
SNX9	-2.35479	3.30087	434.252	8.7857e-08	0.000137312
CCL1	-3.491	3.12279	400.543	1.17537e-07	0.000168392
CRELD2	-0.774728	7.74488	359.393	1.73575e-07	0.000229546
FCRLA	0.789998	5.89149	336.879	2.18964e-07	0.000260562
IGKV5-2	1.04339	6.89567	333.373	2.2734e-07	0.000260562
IGHG4	3.49608	0.812404	310.082	2.9475e-07	0.000316709
ACTN1	-2.82838	2.60934	297.054	3.43726e-07	0.000347608
CCR7	-1.185	4.63174	283.56	4.05926e-07	0.000387705
HERPUD1	-0.569769	9.25542	276.731	4.42894e-07	0.000400749
ZBED2	-0.814345	5.01217	226.869	8.99327e-07	0.000746584
SDF2L1	-0.512762	9.19763	225.982	9.11951e-07	0.000746584
IGHGP	5.13079	3.20202	658.396	1.11336e-06	0.000870039
MANF	-0.504413	8.71065	206.604	1.25381e-06	0.000910644
ZBTB38	-1.13131	4.71203	204.421	1.30193e-06	0.000910644
CAVIN3	-2.19558	2.6283	201.951	1.35926e-06	0.000910644
CD200	-1.25128	4.38113	199.167	1.42778e-06	0.000910644
IL4I1	-3.13611	1.94846	199.073	1.43016e-06	0.000910644
IGLV1-36	-4.69303	2.68909	190.198	1.68074e-06	0.00100426
IGHV3-22	-5.04267	1.46827	189.775	1.69401e-06	0.00100426
DERL3	-0.768445	8.46909	211.6	1.77433e-06	0.00101681
GNA15	-1.16683	4.09197	182.502	1.94494e-06	0.00102843
RIPOR2	0.560447	6.49183	182.313	1.95205e-06	0.00102843
GADD45B	-0.642491	5.34822	181.735	1.97406e-06	0.00102843
UCHL1	-0.773771	4.90754	170.803	2.45707e-06	0.00124241
BHLHE41	0.673269	4.96484	167.257	2.64553e-06	0.00129948
HSPA5	-0.478979	9.44077	162.593	2.92236e-06	0.00135908
JUND	-0.620445	7.60287	162.552	2.92496e-06	0.00135908
ANXA1	2.39097	0.84036	154.267	3.51524e-06	0.00159037
RNASE6	0.543355	6.26718	152.774	3.63723e-06	0.00160336
SLC7A5	-0.568716	5.42423	150.094	3.87021e-06	0.00166342
PDLIM1	0.428083	8.28836	147.275	4.1361e-06	0.00167577
RB1	0.480995	6.73294	147.246	4.13892e-06	0.00167577
IGHD	-1.34128	3.66345	146.326	4.23084e-06	0.00167577
IGLV3-24	2.87306	1.73133	211.666	4.28884e-06	0.00167577
HRK	0.738503	4.78794	143.328	4.5489e-06	0.00169038
SQSTM1	-0.487597	7.32782	143.007	4.58468e-06	0.00169038
FTL	-0.295213	11.8182	142.683	4.6212e-06	0.00169038
FCGR2B	0.557771	6.13228	139.99	4.93971e-06	0.00176924
NXPE3	0.48445	5.63454	138.61	5.11368e-06	0.00179417
CYBB	0.547559	5.19643	133.418	5.8427e-06	0.00199062
HLA-DQA1	-0.447637	8.16558	132.498	5.98548e-06	0.00199062
G0S2	-1.05815	4.86778	146.627	6.1116e-06	0.00199062
HSPB1	-0.915503	5.54178	175.525	6.13674e-06	0.00199062
HSP90B1	-0.341119	10.9296	129.053	6.56103e-06	0.00208884
CTSZ	-0.522619	5.35925	127.463	6.85033e-06	0.00214057
SIAH2	-0.500311	5.93079	126.345	7.06377e-06	0.00214057
LMNA	-0.489982	6.73725	126.174	7.09706e-06	0.00214057
BCL2L11	-0.637463	6.49105	125.193	7.29237e-06	0.00216156
ADA2	0.534485	5.49231	123.158	7.71991e-06	0.0022495
EGR2	-3.89915	1.57022	121.002	8.20829e-06	0.00235195
GLA	-0.580802	5.78565	119.131	8.66443e-06	0.00244195
MARCKS	-0.524252	6.01766	117.106	9.19509e-06	0.00254971
IGHV1-45	-10.9496	1.10947	162.224	9.69627e-06	0.00263221
TBC1D9	0.759013	4.29388	114.801	9.85058e-06	0.00263221
IGKV2D-26	-10.9691	1.11185	160.847	9.95192e-06	0.00263221
NUCB2	-0.565285	6.3348	112.211	1.06598e-05	0.00276852
WNT10A	-1.64861	2.37752	111.614	1.08583e-05	0.00276852
STAT4	-1.70742	2.36958	111.342	1.09504e-05	0.00276852
BCAT1	-0.891362	4.17434	110.334	1.13e-05	0.00281551
CHAC1	-1.69359	2.38379	107.169	1.24943e-05	0.00306859
EMP1	-2.26575	1.81021	106.173	1.29029e-05	0.00310948
HLA-DQB1	-0.380478	7.55756	105.523	1.3179e-05	0.00310948
PHGDH	-0.43767	5.82604	105.457	1.32075e-05	0.00310948
SOCS1	-0.753424	6.67502	136.733	1.34055e-05	0.00310948
MIR181A1HG	0.483218	5.18834	104.556	1.36038e-05	0.00310948
ASS1	-3.7467	0.848818	104.241	1.37459e-05	0.00310948
SRGN	-0.389481	8.25467	103.676	1.40055e-05	0.00312704
CD38	0.544473	6.44849	102.006	1.48104e-05	0.00324514
ANXA11	-0.383904	7.34034	101.804	1.49119e-05	0.00324514
S100A11	-0.42977	7.48447	100.56	1.55555e-05	0.00334287
ZBTB20	0.537055	5.95469	99.1795	1.63119e-05	0.00342748
PLAC8	0.711659	5.35386	111.818	1.63479e-05	0.00342748
CTSH	-0.351633	8.23961	98.4142	1.67514e-05	0.003453
RAB31	0.715374	4.43064	98.0913	1.69414e-05	0.003453
AC233755.2	-0.323676	10.8441	97.8717	1.70722e-05	0.003453
MYO1E	-1.12444	4.1341	96.5743	1.79078e-05	0.0035449
FAR2	1.26456	2.85	96.4684	1.79389e-05	0.0035449
RCBTB2	0.564008	4.92831	95.7885	1.8379e-05	0.0035906
CYP1B1	-2.3115	1.6926	95.2475	1.87391e-05	0.00360034
CSF2RB	-0.9149	3.56307	94.9395	1.89481e-05	0.00360034
MAPK8	-0.514592	5.01973	94.7805	1.90572e-05	0.00360034
ZFP36L1	-0.607004	5.1724	94.4098	1.93145e-05	0.0036093
RAMP1	-4.02784	0.970862	94.0985	1.95341e-05	0.00361108
NFKBIA	-0.689799	6.22171	109.829	1.99493e-05	0.00362072
SLC3A2	-0.398446	7.13246	93.4161	2.00267e-05	0.00362072
DDIT3	-0.828182	3.72643	93.1566	2.02181e-05	0.00362072
RIN3	-1.07634	2.99966	91.0869	2.18317e-05	0.0038304
CD151	-0.919561	4.06533	91.0834	2.18345e-05	0.0038304
CD19	-0.418769	6.22563	90.5101	2.23104e-05	0.00387435
MT1G	-0.974708	3.84525	89.4932	2.31873e-05	0.00398636
TNFRSF8	-1.21569	2.95537	89.0277	2.36035e-05	0.00399653
TIMP1	-0.404438	6.07023	88.9086	2.37114e-05	0.00399653
HMOX1	-0.853735	4.47001	88.2786	2.42932e-05	0.00405484
XBP1	0.491011	10.3487	112.504	2.50995e-05	0.00412789
PDIA3	-0.492521	8.20386	90.476	2.52111e-05	0.00412789
MT1H	-1.94894	1.69607	85.5312	2.70537e-05	0.00438455
ISOC2	-0.394189	6.23454	85.3139	2.72887e-05	0.00438455
PDIA6	-0.321611	9.21408	84.9635	2.76732e-05	0.00440516
TNS3	0.427771	5.49033	84.4251	2.82775e-05	0.00446006
GSN	-0.812871	4.21467	82.9529	3.00179e-05	0.00465278
KCNN4	-0.506932	4.92724	82.8576	3.01352e-05	0.00465278
CEBPD	-2.39744	1.18272	82.7154	3.03113e-05	0.00465278
KCNMA1	0.484544	6.34743	82.4341	3.06636e-05	0.0046652
HLA-DPB1	-0.319063	8.10583	81.1539	3.23342e-05	0.00482298
CD58	-0.410501	6.12177	81.074	3.24423e-05	0.00482298
PLEKHG1	0.439717	5.21774	81.0004	3.25422e-05	0.00482298
BTG1	0.333637	8.14454	80.309	3.35007e-05	0.00488552
TMEM154	0.376476	5.86122	80.2865	3.35325e-05	0.00488552
IDH2	0.448378	7.09156	80.0414	3.38814e-05	0.00488864
CLEC2D	-0.363485	6.94563	79.8737	3.41227e-05	0.00488864
METRNL	-1.57391	2.54034	78.8335	3.56694e-05	0.00506801
HLA-DRA	-0.311781	9.66608	77.2966	3.81223e-05	0.00534755
SELENOM	-0.783001	4.71275	77.2146	3.8259e-05	0.00534755
CD9	-1.22305	5.13339	163.66	3.94903e-05	0.00547514
PPP1R15A	-0.815768	4.10436	76.2743	3.98735e-05	0.00548405
DNAJB11	-0.319767	7.60701	76.0477	4.02756e-05	0.00548627
FAM107B	-0.344593	7.01904	75.7563	4.08001e-05	0.00548627
RILPL2	-0.561096	4.7021	75.7304	4.0847e-05	0.00548627
CLINT1	0.33265	6.95236	74.5796	4.3009e-05	0.00573187
TSPAN33	-0.369545	5.61124	73.9395	4.42746e-05	0.00585515
ZNF804A	-1.24239	4.08737	92.4787	4.48255e-05	0.00588274
TNIP1	-0.358455	5.77056	73.4391	4.52972e-05	0.00589961
NPDC1	-0.610282	4.3925	72.9917	4.62371e-05	0.00597676
TP53INP1	0.55217	5.52989	78.025	4.72257e-05	0.00605899
EGR3	-10.0202	0.42465	95.7233	4.77608e-05	0.00606704
PLEKHH3	-1.09123	2.66804	71.9525	4.85182e-05	0.00606704
CISH	-0.649311	4.13718	71.9457	4.85336e-05	0.00606704
NUCB1	-0.358495	6.48783	71.8723	4.87001e-05	0.00606704
MT1F	-0.44699	5.01504	71.512	4.95283e-05	0.00612583
B4GALT2	-0.794782	3.63506	71.3556	4.98932e-05	0.00612689
IGFLR1	-0.603072	5.95191	82.7824	5.16877e-05	0.0062818
IL2RA	-0.617311	5.06638	70.5271	5.18855e-05	0.0062818
ASXL1	-0.337478	7.25506	70.1967	5.27081e-05	0.00632825
CHPF	-0.355893	6.26259	70.0789	5.30053e-05	0.00632825
FTH1	-0.295564	10.9704	69.5912	5.42592e-05	0.00639689
TGFB1	-0.352238	6.58653	69.4524	5.4623e-05	0.00639689
LGALS3	-0.373831	5.8343	69.4047	5.47487e-05	0.00639689
RUNX2	-1.49479	1.94947	69.2519	5.51539e-05	0.00639689
HOPX	0.489441	5.57935	69.1446	5.54407e-05	0.00639689
IL6ST	0.38136	5.54103	68.4805	5.72589e-05	0.00656263
PYCR1	-0.516999	5.28619	68.1671	5.81435e-05	0.00658069
OTUD1	-0.984912	3.31604	68.1536	5.8182e-05	0.00658069
C12orf42	0.889166	3.24535	67.8297	5.91152e-05	0.00661028
HYOU1	-0.440887	6.78773	67.7963	5.92126e-05	0.00661028
HLA-DRB1	-0.318742	9.34255	67.4427	6.02554e-05	0.00667354
PIM3	-0.353287	6.14364	67.3423	6.05556e-05	0.00667354
IL16	0.431161	6.62485	66.9813	6.16516e-05	0.00675104
MDFIC	-0.41147	6.12636	66.3882	6.35075e-05	0.00691026
TYMP	-0.443954	6.39199	65.5341	6.63069e-05	0.00716948
GBP2	-0.640801	4.17458	65.3732	6.68518e-05	0.00718323
RPS27L	0.349226	7.80774	64.3014	7.06307e-05	0.00754213
PTGIR	-1.75426	2.96469	79.1114	7.21511e-05	0.00765693
DNAJC3	-0.310643	7.16657	63.5936	7.32764e-05	0.0076619
ITM2B	0.319267	7.57805	63.56	7.34052e-05	0.0076619
SEC11C	-0.338195	8.96182	63.5262	7.35349e-05	0.0076619
SLC39A14	-0.700606	3.60059	63.3321	7.42855e-05	0.00769347
EGR1	-3.76813	1.07448	62.909	7.59566e-05	0.00781943
ALDH1L2	-0.516483	4.64614	62.638	7.70517e-05	0.00784529
PTPN7	-0.385646	5.95061	62.6212	7.71204e-05	0.00784529
ZCCHC12	-5.14573	-0.0160938	62.1617	7.9026e-05	0.00795557
TMEM173	-0.508296	5.16693	62.1371	7.913e-05	0.00795557
CD276	-4.14788	0.101448	61.6854	8.10656e-05	0.00805675
ARHGAP44	-1.30654	2.2036	61.5823	8.15159e-05	0.00805675
TLE4	0.343725	5.46322	61.5762	8.15423e-05	0.00805675
IFITM1	0.340989	5.67174	61.3375	8.25977e-05	0.0081144
ITM2A	-0.339239	6.30397	60.832	8.489e-05	0.00829221
KDELR3	-1.69278	1.9099	60.6558	8.57079e-05	0.00832481
USP6NL	0.470839	4.93458	59.98	8.89404e-05	0.00859024
WARS	-0.27808	7.38514	59.4056	9.18108e-05	0.0087791
TNFAIP3	-0.801437	4.21926	59.3847	9.19171e-05	0.0087791
NT5DC2	-0.355107	6.38667	59.2	9.28668e-05	0.00882081
TIFA	-0.344016	5.5797	58.108	9.87425e-05	0.00932737
EIF4EBP1	-0.326203	6.0363	57.9581	9.95856e-05	0.0093556
RELB	-0.661953	4.4408	57.4734	0.000102375	0.0095654
PTGDR	1.2648	1.84225	57.2777	0.00010353	0.00962101
ARID5A	-0.343412	5.91337	56.015	0.000111392	0.010296
PTPRJ	-0.757713	3.81876	55.8343	0.000112579	0.010338
ERO1B	-0.552183	4.30614	55.7634	0.000113049	0.010338
PDIA4	-0.26352	8.23824	55.5566	0.000114434	0.0104093
ATP12A	-2.47694	0.660486	55.4412	0.000115217	0.0104253
CAMK1	-1.33102	1.89345	55.3464	0.000115864	0.010429
HOXB4	0.723634	3.10267	54.4985	0.00012187	0.0109125
PDCD1	-3.24671	0.192127	54.1968	0.000124102	0.0110107
EDEM1	-0.311524	6.29525	54.1773	0.000124249	0.0110107
U62317.4	-1.05661	2.48249	54.0487	0.000125217	0.0110397
MLC1	-0.653142	3.81587	53.7508	0.000127499	0.0111644
FCHSD2	0.262728	7.55128	53.6952	0.00012793	0.0111644
DSTN	-0.311226	6.23591	53.4911	0.000129531	0.011247
FKBP5	-0.311397	5.82435	53.3718	0.000130478	0.0112723
SCN3A	0.434143	4.78124	52.889	0.000134404	0.0114494
PDGFA	-4.30968	0.177319	52.8857	0.000134432	0.0114494
IGHV1OR15-9	-3.49483	0.241455	52.8743	0.000134526	0.0114494
GPR137B	-0.904907	2.9771	52.5876	0.000136931	0.0115291
DNAH8	1.16502	1.54516	52.5769	0.000137022	0.0115291
NAB2	-1.87761	2.62995	65.976	0.000137475	0.0115291
GADD45G	-1.61088	1.82484	52.414	0.000138414	0.0115516
RABAC1	-0.254921	8.85957	52.2125	0.000140161	0.0116408
GSTP1	0.24685	11.1436	52.0345	0.000141728	0.0117099
NFKB2	-0.345663	5.24675	51.964	0.000142355	0.0117099
FBXW8	0.352376	5.08647	51.3584	0.000147886	0.0121069
SP110	0.325176	5.37051	51.1495	0.000149858	0.0121773
FAM131C	-3.97669	-0.0945126	51.1175	0.000150162	0.0121773
TAPBPL	0.322252	5.3453	50.8299	0.000152939	0.0123443
SMAP2	-0.258364	7.64063	50.6723	0.000154489	0.0124111
LPAR6	0.679679	3.10312	50.4977	0.000156228	0.0124138
DNAJC6	-2.12492	0.958773	50.471	0.000156496	0.0124138
NFKB1	-0.360765	5.75281	50.4519	0.000156689	0.0124138
AICDA	-0.533381	4.2664	50.3211	0.000158013	0.0124534
RTTN	-0.424328	4.85465	50.2599	0.000158638	0.0124534
GPX4	-0.258369	7.5562	49.8815	0.000162571	0.0127042
PSAT1	-0.452634	5.21687	49.8104	0.000163324	0.0127053
FGD2	0.309394	5.48514	49.5419	0.000166207	0.0128713
ATXN1	-0.426566	4.74406	49.3585	0.000168214	0.0129683
CCR6	0.529693	4.05118	48.8971	0.000173401	0.0132778
TNFAIP2	-4.98214	-7.72083e-05	48.8061	0.000174448	0.0132778
ITPKA	-2.37284	0.576591	48.7946	0.000174581	0.0132778
MAP1B	-1.43501	2.51706	48.9485	0.000175317	0.0132778
LUCAT1	-2.22739	0.594729	48.6423	0.000176354	0.0132977
BCL2	-0.605976	4.26842	47.4748	0.000190729	0.0143189
EVL	0.365551	5.37324	46.8146	0.00019952	0.014878
SEMA7A	-1.76282	1.00411	46.7864	0.000199908	0.014878
CD47	0.245253	7.47369	46.6451	0.000201862	0.0149586
STX17-AS1	-3.43171	-0.0179395	46.385	0.00020552	0.0151368
PARP9	0.520117	4.42902	46.3495	0.000206026	0.0151368
DBN1	-2.18884	0.874729	46.2877	0.000206911	0.0151371
IGKV1-13	0.595645	5.26373	46.7933	0.000208194	0.0151664
MYH6	-4.8623	-0.1379	46.0097	0.000210951	0.0152791
COL6A2	-1.83598	0.940338	45.9113	0.000212406	0.0152791
RYBP	0.337978	5.24243	45.7973	0.000214106	0.0152791
TVP23A	-1.61575	1.11298	45.7695	0.000214523	0.0152791
LYST	-0.720713	3.8914	45.7314	0.000215097	0.0152791
PPIB	-0.184361	10.8753	45.6998	0.000215575	0.0152791
MT2A	-0.250657	7.2849	45.6742	0.000215962	0.0152791
KBTBD11	-4.04572	-0.106223	45.2162	0.000223049	0.0156824
SPHK1	-1.71891	1.7506	45.1885	0.000223488	0.0156824
XYLT1	-0.296572	5.42512	44.834	0.000229191	0.015981
GNG4	-4.85732	-0.122131	44.809	0.000229601	0.015981
PIGT	0.284856	5.90494	44.5877	0.000233265	0.0161705
IGKV4-1	-0.142404	12.1761	44.4865	0.000234965	0.016223
IGKV2D-40	0.934908	2.80392	44.3173	0.000237844	0.016356
CDYL2	-1.37865	1.50797	44.2218	0.000239488	0.0164035
SLC7A1	-0.314555	5.23733	44.1356	0.000240983	0.0164255
MAP2K3	-0.294779	6.04046	44.0934	0.00024172	0.0164255
DNAAF1	-1.53159	2.01419	43.7984	0.000246954	0.0167151
ADM	-1.19422	2.63152	43.4444	0.000253425	0.0170527
SELPLG	0.296261	6.06203	43.4175	0.000253925	0.0170527
BEX3	-1.03178	2.12903	43.3231	0.000255693	0.0171045
NINJ1	-0.483894	5.12006	44.1409	0.000261356	0.0173614
NDUFAF6	0.26889	5.67643	42.9932	0.000261992	0.0173614
SEC14L1	0.273168	7.24067	42.9498	0.000262834	0.0173614
HABP4	-0.708254	3.57043	42.9075	0.00026366	0.0173614
LRMP	-0.276229	6.95461	42.8525	0.000264738	0.0173614
CYBRD1	-1.73173	0.901175	42.801	0.000265751	0.0173614
MTSS1	-0.59693	4.73159	43.9372	0.000266602	0.0173614
TEC	-0.531845	3.85258	42.5249	0.000271275	0.0175609
PDGFB	-1.58658	1.24658	42.4934	0.000271914	0.0175609
PARP14	0.34632	4.95402	42.4148	0.000273518	0.0175609
FHL3	-1.28325	1.62234	42.4035	0.000273751	0.0175609
SOCS2	-0.72884	2.93369	41.9734	0.000282753	0.0178834
BTN3A2	0.312682	5.10318	41.963	0.000282975	0.0178834
CLIP2	-0.766507	2.86606	41.9595	0.00028305	0.0178834
CYB561	-1.12047	1.93986	41.9234	0.000283824	0.0178834
FAM111B	0.275871	6.31053	41.9162	0.000283979	0.0178834
E2F5	0.302817	5.21571	41.7045	0.000288573	0.0181064
TP73	-9.14048	-0.287337	51.6622	0.000290238	0.0181446
KLF13	0.237018	7.28689	41.3171	0.000297231	0.0185003
ASRGL1	0.344615	4.95904	41.2799	0.000298079	0.0185003
TNFRSF13C	-1.19715	1.70209	40.9074	0.00030675	0.0189499
ANGPTL6	-1.14708	1.80586	40.784	0.000309693	0.0189499
HIVEP1	-0.499571	4.65346	40.7695	0.00031004	0.0189499
LTA4H	0.26322	6.79706	40.7379	0.000310801	0.0189499
SSPN	0.601717	3.75555	40.7365	0.000310835	0.0189499
CDKN2A	0.274428	5.76629	40.5032	0.000316524	0.019219
TIGIT	-3.86714	-0.00476492	40.4507	0.000317825	0.019219
RNF103	-0.598573	3.34639	40.4193	0.000318603	0.019219
TPRG1	-1.62417	1.24192	40.1781	0.000324676	0.0195169
VEGFB	-0.263578	5.67554	40.0942	0.000326824	0.0195776
DISC1	0.5622	3.27749	39.9914	0.00032948	0.0196681
AL606807.1	-1.97193	0.802517	39.8873	0.000332195	0.019707
SAT1	-0.315108	6.84105	39.8786	0.000332424	0.019707
ATF5	-0.571221	3.38779	39.7619	0.000335507	0.0198214
ACP5	0.51163	3.48053	39.6328	0.00033896	0.0199569
CYTOR	-0.26354	7.89596	39.4252	0.000344608	0.0202201
LOXL3	-0.990945	2.11702	39.3421	0.000346901	0.0202714
CEP128	0.320874	7.80613	39.2885	0.000348391	0.0202714
ACOT9	-0.369487	4.95173	39.266	0.000349019	0.0202714
UTRN	0.288424	5.36674	39.2136	0.000350488	0.0202882
AK4	-9.06081	-0.392426	48.2567	0.000352382	0.0203052
CD48	-0.249347	7.26792	39.0717	0.000354503	0.0203052
ZFAND5	-0.317283	5.42656	38.982	0.000357073	0.0203052
TOR3A	0.29137	6.81748	38.9729	0.000357333	0.0203052
CD27	-0.26693	6.19291	38.8998	0.000359446	0.0203052
CRELD1	-0.613146	3.41179	38.8953	0.000359578	0.0203052
H2AFJ	0.262684	6.31832	38.8772	0.000360103	0.0203052
MAST4	-0.558357	4.21109	38.8654	0.000360447	0.0203052
MFSD2A	-1.03708	2.16781	38.8323	0.000361412	0.0203052
KISS1R	-2.15109	0.997817	38.7696	0.000363249	0.020306
DAAM1	0.367854	5.45002	38.7349	0.000364271	0.020306
IL2RG	-0.223863	7.6531	38.7062	0.00036512	0.020306
NUDT4	-0.277819	5.82771	38.6714	0.000366151	0.020306
FBXO32	-0.993158	2.1036	38.6022	0.000368214	0.0203548
BHLHE40	-0.623348	4.2658	38.557	0.000369569	0.0203642
ETS2	-0.930315	2.38337	38.5095	0.000371001	0.0203778
FBXW7	0.240092	6.88451	38.442	0.000373045	0.0204248
RGS10	-0.27179	6.16135	38.2995	0.000377413	0.0205983
CADPS2	-0.922213	2.52125	38.2592	0.000378658	0.0206009
CTNNAL1	-0.256639	5.59481	37.8608	0.00039127	0.0212199
HID1	-0.597916	3.26649	37.8154	0.000392741	0.0212327
NT5DC1	0.256731	6.5567	37.7591	0.000394575	0.021265
SLC43A2	0.340609	5.33432	37.5617	0.00040109	0.0215122
QSOX1	-0.506868	3.83555	37.5445	0.000401665	0.0215122
COPRS	-0.265802	5.4845	37.4878	0.000403567	0.021547
IL21R	-0.272666	5.48404	37.269	0.00041101	0.0218764
FAM43A	-0.426621	4.40969	37.1211	0.000416139	0.0220811
CREM	-0.46326	4.19451	37.0373	0.000419083	0.0221688
ZNF827	-1.15475	1.77237	36.8865	0.000424444	0.0223836
RAB11FIP1	-0.57351	3.74847	36.3295	0.000445026	0.0233372
RNFT2	0.393772	4.53225	36.3238	0.000445243	0.0233372
NRCAM	-0.970692	2.64479	36.2239	0.000449072	0.0234664
IGKC	0.162664	11.728	36.12	0.000453097	0.023605
MIXL1	0.750206	3.1365	36.0294	0.000456647	0.023718
U2AF1L4	-0.349902	5.02108	35.9687	0.000459042	0.0237706
KCNK6	-0.343979	5.10157	35.8238	0.000464827	0.0239667
CDK2AP1	-0.312279	5.00007	35.8043	0.000465616	0.0239667
EMP2	-2.61687	0.0987266	35.4191	0.000481488	0.0247097
SMS	-0.296306	5.31717	35.111	0.000494688	0.0252829
TCTN1	-0.482367	3.95766	35.0901	0.000495599	0.0252829
PPP1R2	-0.237449	7.00014	34.9371	0.000502341	0.025551
FAM214A	0.250881	5.50694	34.7972	0.000508604	0.0257933
SH3BP5	0.218249	7.21927	34.7108	0.000512526	0.0259157
CERCAM	-1.41532	1.03926	34.6411	0.000515715	0.0260005
GSTM3	-0.741808	2.79221	34.4804	0.000523166	0.0262237
RAB13	-0.482434	3.80695	34.4798	0.000523194	0.0262237
KDM5B	-0.473792	3.9202	34.4223	0.000525894	0.0262825
KCNA3	0.274612	5.8141	34.2657	0.000533342	0.0264937
HSPA1A	-0.501966	4.24607	34.2377	0.000534686	0.0264937
SYTL1	-0.393921	4.79642	34.2215	0.000535467	0.0264937
SCCPDH	-0.34916	4.77876	34.1969	0.000536652	0.0264937
GRINA	-0.264608	6.14591	34.1727	0.000537825	0.0264937
BUB3	0.211465	8.07315	34.1392	0.00053945	0.0264978
MGAT4B	-0.331314	4.86365	34.0843	0.000542133	0.0265537
AL034397.3	0.756908	2.83685	34.0462	0.000544	0.0265695
NMU	1.12474	2.69947	39.8196	0.000546776	0.0265943
IGFBP7	-0.700598	3.49192	33.9733	0.000547602	0.0265943
TMEM50B	-0.313877	5.55543	33.8216	0.000555192	0.026887
CSGALNACT1	0.373273	5.04334	33.7733	0.000557636	0.0269294
FABP5	-0.238329	8.14275	33.6987	0.000561441	0.027035
ISG20	0.198826	9.46447	33.6689	0.000562968	0.027035
CHST15	0.369375	4.94121	33.6348	0.000564727	0.027044
ATP2A2	-0.261287	5.82685	33.447	0.000574519	0.0274365
ATG4C	0.274662	5.33844	33.3275	0.000580867	0.0276628
CARHSP1	0.213844	7.33357	33.1644	0.000589673	0.0279365
PLPP5	-0.220306	6.96325	33.1608	0.000589865	0.0279365
SYNE1	0.298975	5.23388	33.1302	0.00059154	0.0279389
CBR1	0.245565	6.531	32.9845	0.00059958	0.028241
SRI	-0.263595	6.48893	32.8804	0.000605416	0.028438
ALDOC	0.467167	3.93873	32.8265	0.000608462	0.0285032
OAS2	0.288038	5.23656	32.6671	0.000617592	0.0288523
TENT5C	0.258194	8.27189	32.5887	0.000622145	0.0289862
ESR1	0.432895	4.04877	32.4941	0.000627696	0.0291658
HLA-DPA1	-0.199509	9.12255	32.4221	0.000631968	0.0292852
MALAT1	-0.243244	11.5423	39.5506	0.000635922	0.0293083
DNAJC18	-0.741002	2.55542	32.3554	0.000635951	0.0293083
LINC01943	-0.793449	2.86485	32.3283	0.000637581	0.0293083
MEF2B	-0.265347	5.29955	32.2478	0.00064245	0.0294533
EPHA4	0.560802	3.1346	32.1811	0.000646525	0.0295559
BID	0.295231	6.39435	32.155	0.000648126	0.0295559
SLC35D2	-1.33199	1.1468	32.0948	0.000651842	0.0296467
MAN1A1	0.255769	8.34578	31.9964	0.000657971	0.0298466
ZDHHC14	-0.372013	4.73422	31.8844	0.00066504	0.0299802
RHBDD1	0.260081	5.27573	31.8802	0.000665307	0.0299802
CLECL1	-0.42626	4.8532	31.8102	0.000669776	0.0299802
SLC44A1	0.266264	6.54588	31.8082	0.000669907	0.0299802
ZNF710	0.562443	3.01901	31.7854	0.000671368	0.0299802
LRP5	0.367836	4.54379	31.7852	0.000671381	0.0299802
PCGF2	-3.50039	-0.368352	31.7293	0.000674992	0.0300634
GPR183	0.391427	5.56471	36.2889	0.000677651	0.0301038
KCNN3	0.25764	5.30266	31.5886	0.000684181	0.030309
RAD23A	0.204782	7.52996	31.5641	0.000685796	0.030309
KHDRBS2	0.417866	4.13325	31.439	0.000694124	0.0305984
CLPTM1L	-0.213148	7.42143	31.3939	0.00069716	0.0306537
SYNGR1	0.388077	4.76568	31.3014	0.000703434	0.0308506
TCEAL9	-1.03359	1.83073	31.2493	0.000707001	0.0308616
TRIB1	-0.380959	5.79435	34.6015	0.000707275	0.0308616
SHROOM1	-2.22317	0.0097689	31.1603	0.000713153	0.0310393
PCK2	-0.247973	5.60389	31.093	0.000717845	0.0311646
AIFM2	-0.269602	5.2593	31.0406	0.000721527	0.0312456
SYTL3	-0.465596	3.97732	30.9897	0.000725123	0.0313224
NR4A2	-0.817369	2.26599	30.8838	0.000732688	0.0315698
UBALD2	-0.289018	8.39742	31.4665	0.000738892	0.0317485
CD63	-0.234901	7.34826	30.7755	0.000740527	0.0317485
LINC00963	-1.34984	1.28187	30.6379	0.000750641	0.0321021
PMAIP1	-0.484744	3.99369	30.5799	0.000754958	0.0322065
PLAAT3	-0.69962	2.71449	30.4849	0.000762094	0.0324305
AHI1	-0.338201	4.7164	30.4497	0.000764763	0.0324637
HMGN2	0.178291	9.71242	30.4129	0.000767559	0.0325022
PDE4A	-1.14223	1.60224	30.3664	0.000771122	0.0325728
LINC00877	0.432558	4.03383	30.3399	0.000773158	0.0325787
CKAP4	0.228087	6.75984	30.2955	0.000776586	0.0326432
OSBPL10	0.267969	6.68355	30.2402	0.00078088	0.0327436
ACYP2	0.263222	5.37528	30.156	0.000787482	0.0329401
SELENOS	-0.216602	6.98662	30.0775	0.000793694	0.0331194
SPECC1	-0.497445	3.37986	29.9632	0.000802864	0.0334209
JDP2	-1.04276	1.66486	29.8706	0.000810388	0.0335612
PPCDC	0.243354	5.38534	29.8516	0.000811943	0.0335612
RCN3	-1.053	1.55065	29.8498	0.00081209	0.0335612
PSTPIP1	-0.469582	3.64475	29.7739	0.000818344	0.0337385
RGL1	-0.414593	4.16367	29.748	0.00082049	0.0337461
HIST1H1D	0.279919	7.70373	29.6848	0.000825753	0.0338815
CLIC5	-1.16953	1.2744	29.6403	0.000829493	0.0339229
IER2	-0.243008	6.59013	29.5649	0.000835869	0.0339229
SLC35B1	-0.226896	6.41671	29.5588	0.000836393	0.0339229
MAMLD1	-1.67459	0.468179	29.5564	0.000836598	0.0339229
CLMN	0.482397	3.42918	29.556	0.000836628	0.0339229
GABPB1-AS1	0.268306	5.09026	29.5124	0.000840355	0.0339357
AOAH	0.896208	2.51178	29.5061	0.000840892	0.0339357
PRKCE	-0.325182	5.15657	29.478	0.000843301	0.0339532
OAS1	0.237418	5.51629	29.338	0.000855451	0.0342919
AC243960.1	-0.403188	4.49634	29.3173	0.000857269	0.0342919
PRDM2	-0.244388	6.14776	29.3124	0.000857697	0.0342919
MICAL2	-2.2766	0.218568	29.0887	0.000877651	0.0350083
BCL3	-0.234131	5.96999	29.0563	0.000880585	0.035044
TTC3	-0.229647	6.24598	29.0204	0.000883855	0.0350929
CAMSAP2	-1.18834	1.17104	28.9706	0.000888416	0.0351927
ITGAX	-1.02985	2.24295	28.9313	0.000892037	0.035255
ARRB1	-1.79139	0.535086	28.8605	0.000898613	0.0354334
TGFB1I1	-1.19141	1.40487	28.8375	0.000900757	0.0354367
SPRED2	-2.04589	0.33798	28.808	0.000903523	0.0354643
TSC22D3	-0.295526	5.70221	28.716	0.00091221	0.0357237
HIVEP2	-0.431835	4.08211	28.6805	0.000915597	0.0357749
CDK17	0.232334	5.50275	28.6485	0.000918661	0.0358132
LRRC8C	0.31272	4.79745	28.5578	0.000927409	0.0360724
ARNTL2	-0.446675	3.66205	28.5252	0.000930584	0.0361142
PRR7	-0.522768	3.20826	28.4667	0.000936306	0.0362293
FKBP11	-0.226979	8.82839	28.4519	0.000937765	0.0362293
HIST1H2AB	0.340181	4.78893	28.3889	0.000943995	0.0362424
NFKBID	-1.74496	4.37734	89.8606	0.000944116	0.0362424
MIR155HG	-1.01807	5.96641	92.6182	0.000944428	0.0362424
TMEM71	0.561229	2.88888	28.1863	0.000964381	0.0368904
LINC02397	0.641554	5.0309	45.5696	0.000965605	0.0368904
DERL2	-0.218998	6.56859	28.1046	0.000972766	0.0370816
BTN1A1	0.601664	2.70591	28.0354	0.000979936	0.0371541
APOD	-4.70027	0.459933	33.7432	0.000980654	0.0371541
AHRR	-0.444845	3.64608	27.9961	0.000984041	0.0371541
PRKAR2B	-0.403144	4.17908	27.9933	0.000984333	0.0371541
GYG1	0.233346	6.12843	27.9824	0.000985474	0.0371541
CASP10	0.339467	4.59746	27.8941	0.000994794	0.0374234
DANCR	0.207379	7.60712	27.7557	0.00100963	0.0378616
PDK1	0.328323	4.83481	27.7444	0.00101085	0.0378616
GRASP	-2.33716	0.0568185	27.7078	0.00101482	0.037928
FBXO6	-0.413599	4.01039	27.6809	0.00101775	0.0379549
SLC22A31	-1.17903	1.13785	27.5889	0.00102788	0.0380578
MAP6D1	-2.19322	-0.0315528	27.5819	0.00102865	0.0380578
CNTNAP2	0.50623	3.5248	27.5801	0.00102885	0.0380578
NLRC5	0.294016	4.85414	27.5754	0.00102937	0.0380578
SLAMF6	0.387542	4.33084	27.5217	0.00103534	0.0381966
LDLR	0.25709	5.0753	27.4558	0.00104274	0.0383873
METTL7A	0.507738	4.24085	27.4265	0.00104605	0.0384268
PTTG1	0.189684	7.58505	27.3988	0.00104919	0.0384598
NFIC	-0.462339	3.61846	27.3478	0.00105501	0.0385908
COTL1	0.280167	6.86784	27.2899	0.00106165	0.0386146
PTPRO	0.829538	1.74852	27.2853	0.00106218	0.0386146
TYROBP	-1.6876	0.827914	27.2835	0.0010624	0.0386146
BRD8	0.320107	4.68636	27.1989	0.00107222	0.0388894
HOOK1	-0.505352	3.25105	27.1608	0.00107668	0.0389031
ARHGAP11A	0.297242	5.12901	27.157	0.00107712	0.0389031
MAGT1	-0.220918	5.746	27.1245	0.00108095	0.0389596
BEX5	-0.459196	3.66877	27.0906	0.00108497	0.0390225
GTF2A1	0.236948	5.79388	26.998	0.00109601	0.0393374
LMBRD1	0.220747	6.17936	26.9739	0.00109892	0.0393595
MCUB	0.209776	6.6518	26.8787	0.00111046	0.0396902
CASP8	0.232325	5.7963	26.7504	0.00112628	0.0401722
HIST1H3F	0.314983	5.25728	26.7243	0.00112952	0.0402044
PTP4A3	-0.255482	5.2434	26.6868	0.00113421	0.040288
KDM6B	-0.775519	2.33813	26.6121	0.00114363	0.0405389
MEI1	-0.218307	5.89345	26.5721	0.00114873	0.0405937
CCDC112	0.395993	3.938	26.5629	0.0011499	0.0405937
PIGS	0.314929	4.69032	26.5367	0.00115325	0.0406285
TRAF4	-0.296477	5.45498	26.4856	0.00115982	0.0407764
AC024560.1	-0.843544	1.98957	26.4545	0.00116385	0.0408346
PRMT2	-0.284385	4.99941	26.4113	0.00116947	0.0409481
C12orf49	0.283693	5.34304	26.2075	0.00119644	0.0418073
SLC17A9	-0.279108	5.04244	26.092	0.00121209	0.0422683
LINC01619	0.481537	3.27492	26.0613	0.00121629	0.0423289
NETO2	-0.52204	3.45476	26.0031	0.0012243	0.0425216
TMSB4X	-0.152094	11.6429	25.9213	0.00123568	0.0428304
NUMBL	-1.75461	0.180411	25.8569	0.00124473	0.0429916
TRPM4	-0.632358	3.20233	25.8411	0.00124697	0.0429916
DEPDC1B	0.224651	5.47636	25.835	0.00124784	0.0429916
E2F8	0.301387	4.76088	25.7938	0.0012537	0.0430539
P4HA2	-0.591556	2.83565	25.7837	0.00125514	0.0430539
PIK3R5	0.208118	6.63393	25.7696	0.00125716	0.0430539
PRRG4	-1.39895	0.882632	25.7396	0.00126145	0.043115
HTRA2	-0.220214	6.14743	25.7191	0.00126441	0.0431304
ASPM	0.208458	6.74347	25.6828	0.00126964	0.0432231
RALGPS2	0.258265	7.29541	25.651	0.00127426	0.0432917
ARHGEF3	0.439119	4.4544	25.6343	0.00127669	0.0432917
BFSP2	0.313039	4.72704	25.612	0.00127995	0.0433169
RASA3	0.219189	5.64948	25.583	0.00128421	0.0433755
AIM2	-0.578713	2.87578	25.5533	0.00128858	0.0434162
PTGR1	-1.43102	0.598815	25.5304	0.00129197	0.0434162
IGHV3-71	-1.78715	0.758484	25.5068	0.00129547	0.0434162
ARHGAP10	-0.921675	1.87998	25.5065	0.00129551	0.0434162
KIF2A	-0.2149	6.45059	25.4166	0.00130897	0.0437819
NME4	0.21737	5.83422	25.3287	0.0013223	0.0441417
CNST	0.232435	5.25657	25.3003	0.00132664	0.0442008
GNG11	-1.54807	0.453577	25.2096	0.00134062	0.0445802
GPR155	0.499979	3.86758	25.1285	0.00135329	0.0448358
EML2-AS1	-0.611257	3.29349	25.1271	0.00135352	0.0448358
CITED2	-0.293787	5.89389	25.0665	0.00136308	0.0450557
PSME2	0.172355	9.40389	25.0519	0.0013654	0.0450557
EIF2B5	0.290182	5.07399	25.0068	0.00137259	0.0452062
CD80	-1.25798	1.31204	24.9782	0.00137719	0.0452327
TMEM243	-0.185215	7.10715	24.9467	0.00138226	0.0452327
B4GALT1	0.484444	5.30135	35.2388	0.00138277	0.0452327
LINC02099	-2.88429	-0.22753	24.9146	0.00138745	0.0452327
AC017002.1	-0.622722	2.61854	24.91	0.0013882	0.0452327
H1F0	-1.17121	1.2825	24.8911	0.00139126	0.0452327
RASGRP3	-0.211031	5.59943	24.8878	0.00139181	0.0452327
COBLL1	0.224659	6.58078	24.837	0.00140011	0.0454164
CCR1	1.14136	0.331542	24.8192	0.00140305	0.0454259
IGHV1-18	1.45451	13.0434	433.931	0.00140763	0.0454887
DCK	0.204415	5.64685	24.7085	0.00142141	0.0457731
CISD2	-0.21051	6.9284	24.6854	0.00142529	0.0457731
FOS	-2.69331	1.70493	38.5905	0.00142689	0.0457731
SH2D2A	-1.17232	1.16756	24.6747	0.00142708	0.0457731
MB21D2	-1.6381	1.01975	24.6299	0.00143464	0.0459299
MAD2L2	-0.216624	5.96568	24.5957	0.00144045	0.0460301
MACC1	0.390489	3.77892	24.5706	0.00144473	0.0460811
AREG	-1.97135	2.48593	42.0579	0.00145924	0.0464579
TM7SF2	0.206401	5.79639	24.4034	0.00147364	0.0468297
GOLM1	-0.885045	1.73422	24.3808	0.00147761	0.0468692
INCENP	0.203208	5.59086	24.2623	0.00149863	0.0474484
G2E3	0.27576	5.07559	24.2043	0.00150905	0.0475357
IFT43	-0.482355	3.18806	24.1907	0.00151151	0.0475357
AC092546.1	0.427094	3.95839	24.1874	0.00151211	0.0475357
ZC3H12C	-2.20037	-0.173311	24.1855	0.00151245	0.0475357
GPRIN3	0.250908	5.526	24.1544	0.0015181	0.0475868
POU2AF1	0.194929	8.41381	24.1367	0.00152133	0.0475868
PLK1	0.194821	6.86014	24.1229	0.00152384	0.0475868
ZBP1	0.229997	6.71903	24.1095	0.0015263	0.0475868
LARP1B	-0.228207	5.71239	24.1007	0.00152791	0.0475868
DNAJB9	-0.232566	5.9823	24.0832	0.00153113	0.0476008
GGA2	0.241317	5.20305	23.9345	0.0015588	0.0483043
ODF3B	-0.388391	3.9771	23.9314	0.00155938	0.0483043
LINC01358	0.905885	2.54045	25.7854	0.0015696	0.0485334
SPAG4	0.649872	4.71388	34.8246	0.00157372	0.0485736
SELL	0.234055	7.86911	23.8198	0.00158057	0.0486184
PKD2	-0.404506	3.95692	23.8066	0.0015831	0.0486184
PCED1B-AS1	0.204066	6.53883	23.8037	0.00158366	0.0486184
TOP1	0.179857	8.31776	23.7655	0.00159102	0.0487573
DNAJB6	-0.207497	5.86475	23.7354	0.00159685	0.0488135
SEPTIN11	-0.259802	5.58776	23.7267	0.00159853	0.0488135
ZFP36	-0.20389	7.60077	23.7085	0.00160207	0.0488347
LASP1	-0.296687	4.81105	23.6277	0.00161792	0.0490559
MYL9	-1.84523	0.620479	23.6128	0.00162087	0.0490559
BAX	0.187965	7.73135	23.6078	0.00162185	0.0490559
CCDC32	0.209322	6.06739	23.5878	0.00162582	0.0490559
USP12	-0.409687	4.10423	23.5865	0.00162607	0.0490559
SYNGR3	-0.877902	1.86116	23.5846	0.00162645	0.0490559
RALY	0.173782	8.07569	23.546	0.00163414	0.0492017
TMEM179B	0.186478	6.99047	23.4741	0.0016486	0.0495504
GNG7	0.20799	7.41149	23.4152	0.00166056	0.0498227
TJP2	-0.826328	1.86184	23.3682	0.00167018	0.050024
ANKRD33B	-0.374093	4.5075	23.3019	0.00168387	0.0503463
DAXX	0.229659	6.3208	23.2874	0.00168689	0.0503489
ADGRE2	-0.856098	1.77927	23.2716	0.00169019	0.0503602
CARD11	0.213548	5.40668	23.2453	0.00169568	0.0503772
PLXND1	-1.8858	0.475374	23.2408	0.00169663	0.0503772
IQSEC1	0.227985	6.73716	23.201	0.001705	0.0505387
PLS3	-1.44702	0.689343	23.1377	0.00171843	0.0508488
NRSN2	-0.622831	2.78168	23.0869	0.00172929	0.0510825
EVA1B	-0.654118	2.39185	23.0534	0.0017365	0.0512075
TXNIP	0.208283	6.03042	23.0229	0.00174312	0.0513146
EHD4	-0.408894	4.68532	23.0066	0.00174666	0.0513308
MAPKAPK3	-0.287855	4.75113	22.9918	0.00174988	0.0513378
KIF5C	-0.418331	3.44661	22.975	0.00175354	0.0513574
MB	-8.28147	-1.05891	26.7587	0.00177042	0.0517213
PLEKHA7	-0.756969	2.04454	22.8913	0.00177198	0.0517213
RASSF6	0.657291	5.2214	44.1437	0.00178302	0.0519399
TOP2A	0.199099	6.91169	22.8305	0.00178551	0.0519399
ARHGAP45	0.227519	5.8294	22.8128	0.00178948	0.0519674
CCDC117	0.350741	4.12406	22.7924	0.00179407	0.052013
SLC22A17	-1.54817	0.588934	22.7545	0.00180263	0.0521731
HIST1H2AE	0.22332	5.35004	22.7091	0.00181295	0.0523836
DBP	0.372666	4.03071	22.6943	0.00181632	0.052393
SPIRE1	-0.934704	1.48138	22.6515	0.00182613	0.0525089
RAB27A	-0.305823	4.84066	22.648	0.00182694	0.0525089
HNRNPLL	-0.584981	3.1377	22.6369	0.00182951	0.0525089
HOMER2	-0.705116	4.11991	28.5514	0.0018326	0.0525102
TMEM70	-0.198826	6.36104	22.5294	0.00185453	0.0529839
CD300A	0.420547	3.46407	22.5262	0.0018553	0.0529839
BLVRA	-0.386756	3.81673	22.4492	0.0018735	0.053415
BSPRY	-0.551525	2.81113	22.426	0.00187903	0.0534219
SMCO4	-0.414138	3.56594	22.4221	0.00187996	0.0534219
HSD17B8	-0.290049	4.79907	22.2975	0.00191005	0.0541874
TRPM2	0.401092	3.6145	22.2788	0.0019146	0.0542271
AC020914.1	1.90391	-1.45685	22.2255	0.0019277	0.0544719
PLK3	-0.547591	2.92136	22.2009	0.00193377	0.0544719
DTX3L	0.355994	4.04018	22.1963	0.00193493	0.0544719
SH3TC1	-0.40299	4.14145	22.1821	0.00193846	0.0544719
MOGS	-0.241559	5.88353	22.1795	0.00193909	0.0544719
CCL5	-2.25011	-0.296961	22.131	0.0019512	0.0547227
NAB1	-0.5042	3.16951	22.1084	0.00195687	0.0547925
SEMA3D	-3.06856	-0.820552	22.0704	0.00196647	0.0548567
ATP2A3	0.188512	6.64921	22.0676	0.00196718	0.0548567
NT5C3B	-0.384014	3.85975	22.0614	0.00196874	0.0548567
CLCF1	-1.86275	-0.0171891	21.9786	0.00198989	0.0552278
IL13RA1	-1.06113	1.29649	21.9768	0.00199034	0.0552278
TMEM123	-0.198305	6.27821	21.9715	0.0019917	0.0552278
CD4	-2.84029	0.0967062	21.9566	0.00199552	0.0552448
TROAP	0.212508	5.60664	21.9237	0.00200403	0.0553333
CDIP1	0.262976	4.89111	21.9119	0.0020071	0.0553333
SORBS3	-0.552186	2.85176	21.8879	0.00201335	0.0553333
ZFYVE28	-0.602139	2.81517	21.8786	0.00201578	0.0553333
HIST1H2BG	0.430396	3.42943	21.8647	0.00201941	0.0553333
SULF2	-0.963744	1.50434	21.8645	0.00201948	0.0553333
PIP5K1B	-0.384552	4.83633	21.8577	0.00202125	0.0553333
CLEC12A	2.80234	-2.49587	21.7528	0.00204898	0.0560032
SGO2	0.200101	5.52113	21.7247	0.00205649	0.0560517
GADD45A	0.323126	4.52644	21.7218	0.00205727	0.0560517
MYO1B	-1.57167	0.272918	21.6848	0.00206722	0.0562336
KLF6	-0.285608	5.04423	21.6351	0.00208069	0.0565106
ACAT2	0.16695	7.42622	21.5625	0.00210054	0.0569598
STARD13	-1.02229	1.27536	21.5374	0.00210749	0.0570582
PHLDA1	-2.20822	-0.462391	21.4766	0.00212437	0.0574245
WASHC3	0.181635	6.78554	21.4639	0.00212791	0.0574245
ARHGDIB	0.16519	9.64042	21.4528	0.00213104	0.0574245
HMGA1	0.179208	8.22165	21.4299	0.00213747	0.0574486
FNDC3A	-0.210994	6.7182	21.4258	0.00213862	0.0574486
PLAAT2	-0.649389	2.42696	21.303	0.00217358	0.0582966
LTBP3	-0.366012	3.9507	21.227	0.00219556	0.0587301
AP002813.1	0.545285	2.71903	21.2215	0.00219719	0.0587301
CTH	-0.938328	1.7956	21.2072	0.00220135	0.0587301
RARRES2	-8.17594	-1.15315	24.6042	0.0022034	0.0587301
ARFGEF3	-1.60688	0.135037	21.1777	0.00220998	0.0587691
SNAP25	-3.90559	-0.923334	21.1659	0.00221347	0.0587691
MAPK13	-0.373838	4.53053	21.1603	0.00221512	0.0587691
IGHV4-39	-0.580105	11.2662	76.4765	0.00222751	0.0589458
RAPGEF1	-0.223898	5.86933	21.1146	0.00222864	0.0589458
FAM92A	-1.53185	0.221334	21.1021	0.00223233	0.0589528
IFNG-AS1	0.340601	6.21392	24.3786	0.00224292	0.0591416
RPL22L1	-0.168773	8.06763	21.0531	0.00224697	0.0591575
SLC12A8	-1.22586	0.878622	21.0207	0.00225672	0.0593235
CXorf21	-0.366828	4.50922	20.9554	0.00227652	0.0597526
SPAG5	0.21661	5.4075	20.9195	0.00228752	0.0598453
TIMD4	1.68239	1.71699	32.7633	0.0022901	0.0598453
PYCARD	0.175692	7.00869	20.9098	0.0022905	0.0598453
CHST11	-0.199156	6.72451	20.8729	0.00230188	0.0600515
CXCR3	0.379725	3.59691	20.8523	0.00230827	0.060127
ARMCX1	-3.89798	-1.04582	20.821	0.00231802	0.0602895
PNMA1	-0.697757	2.09126	20.8011	0.00232424	0.0603418
LIN7A	-3.87674	-1.10322	20.7868	0.00232871	0.0603418
RBL2	0.212941	5.26744	20.781	0.00233056	0.0603418
PCED1B	0.204884	5.51144	20.756	0.00233841	0.0604541
CDKN3	0.178038	6.81939	20.7387	0.00234387	0.0605043
APBB2	-0.84808	1.58892	20.6842	0.00236122	0.0608364
ICAM1	-0.444727	3.65243	20.6669	0.00236677	0.0608364
SHF	-1.31902	0.551928	20.6519	0.00237159	0.0608364
TEX9	-0.871418	1.50239	20.6473	0.00237306	0.0608364
SHMT2	-0.163943	7.26421	20.6354	0.0023769	0.0608364
HCK	0.336277	4.36118	20.6257	0.00238	0.0608364
MAP3K1	0.291373	5.28294	20.6211	0.00238151	0.0608364
ANKRD13A	0.237387	5.07888	20.5934	0.00239048	0.0609749
AKAP12	-1.47438	0.235838	20.5518	0.00240404	0.06123
MTHFD2	-0.196763	7.45585	20.4659	0.00243233	0.0618589
TUBA1B	0.116386	11.1263	20.4456	0.00243909	0.0619391
DLAT	0.208923	5.25358	20.3837	0.0024598	0.0623396
GPAT3	-2.70667	-0.1854	20.3769	0.00246211	0.0623396
IGHV3-35	-2.37221	-0.648789	20.3271	0.00247898	0.0626745
GALE	-0.299402	4.60912	20.2829	0.00249405	0.0627575
ASPHD2	0.322537	4.4127	20.2804	0.00249491	0.0627575
CARD19	-0.316544	4.62339	20.2707	0.00249822	0.0627575
RHOH	0.207558	6.06357	20.2659	0.0024999	0.0627575
SH3RF3	0.344298	4.53902	20.2563	0.0025032	0.0627575
PTMS	-0.449773	5.48233	29.9089	0.00250773	0.0627575
GAS6	0.183321	6.75941	20.2372	0.00250977	0.0627575
TMEM258	0.15979	9.43943	20.2323	0.00251147	0.0627575
SIGLEC6	0.812117	1.60686	20.2127	0.00251827	0.0628362
MYBL2	0.168048	8.58622	20.2004	0.00252255	0.0628516
RPS6KA5	0.312817	4.33249	20.1682	0.00253378	0.0629291
TFRC	-0.193525	5.51181	20.1613	0.00253617	0.0629291
DMD	-1.07649	1.4065	20.16	0.00253664	0.0629291
LBR	0.164693	7.33702	20.1183	0.0025513	0.0632018
BNIP3	-0.286441	4.64512	20.0313	0.00258221	0.0638754
ARHGAP31	0.35697	4.29606	20.0209	0.00258594	0.0638756
CD44	0.242925	6.39146	19.9815	0.00260014	0.0641343
HIST1H2BB	0.363864	4.1797	19.9337	0.0026175	0.0644385
AC025437.4	0.991522	1.47798	19.9228	0.00262148	0.0644385
CSK	0.159946	7.65406	19.9166	0.00262372	0.0644385
UNC93B1	0.243016	4.99047	19.899	0.00263018	0.064505
NPW	-0.997754	1.74724	19.8717	0.00264022	0.0646591
TNFRSF9	-2.22445	-0.466355	19.8401	0.00265188	0.0648224
TAPBP	0.204068	6.60148	19.812	0.00266232	0.0648224
TNFRSF21	-1.7889	-0.204095	19.812	0.00266233	0.0648224
CASTOR2	-0.463472	3.15882	19.8095	0.00266325	0.0648224
TCEAL3	-0.347966	4.15792	19.8029	0.00266574	0.0648224
CBX7	-0.76907	1.87201	19.7543	0.00268393	0.0651726
CAMK2D	0.186524	6.37568	19.71	0.00270069	0.0654869
CTSS	0.187917	5.92941	19.6928	0.00270722	0.0655528
HLX	-0.586434	2.63669	19.6551	0.00272161	0.0658085
REEP2	-2.58934	-0.777612	19.6434	0.00272609	0.0658243
ADTRP	-0.421324	4.17472	19.621	0.00273472	0.0659401
TCF4	-0.186979	6.43559	19.5918	0.00274602	0.0661197
EPB41	0.187916	5.77948	19.561	0.00275796	0.0663146
PADI2	-2.95891	-0.953609	19.5188	0.00277446	0.0666179
FLT1	-0.573611	3.17191	19.4878	0.00278667	0.0668178
CDK2AP2	-0.164851	8.40838	19.416	0.00281523	0.0674086
AC108477.2	-8.05211	-1.25107	22.3469	0.00282028	0.0674357
INPP1	-0.427654	3.27681	19.3775	0.00283065	0.0674685
SIL1	-0.18679	5.90458	19.3763	0.00283115	0.0674685
HOXB2	0.364952	3.85646	19.3707	0.00283342	0.0674685
MAF	-1.08691	0.816642	19.331	0.00284946	0.0677565
MFSD10	-0.237318	5.0382	19.2841	0.0028686	0.0681173
HIST1H2BK	-0.22846	5.00218	19.2594	0.00287876	0.0682642
FSD1L	-0.604637	2.34117	19.2148	0.00289717	0.0686063
SELENOK	-0.16401	7.74102	19.1933	0.00290612	0.0686475
APTR	-0.490362	3.25294	19.1914	0.0029069	0.0686475
PDLIM4	-1.56845	0.739016	19.1542	0.00292246	0.0689204
INSIG1	-0.156325	8.00967	19.1402	0.00292836	0.0689649
HUWE1	-0.179436	6.51761	19.12	0.00293688	0.0690708
SWAP70	-0.236644	5.39422	19.1007	0.002945	0.0691673
SPCS1	0.151851	9.71628	19.0662	0.00295968	0.0694172
ABRACL	-0.166076	7.38113	19.0559	0.00296409	0.069426
MTPN	0.172653	6.77172	19.018	0.00298032	0.0697111
SOS1	0.344198	5.54901	23.3746	0.00298883	0.0698151
PEG10	0.326442	4.05602	18.9022	0.00303069	0.070617
LAG3	-2.11297	-0.489809	18.9006	0.00303137	0.070617
MIR3142HG	-0.931956	1.51603	18.8521	0.00305278	0.0710195
LINC02642	-0.625053	2.58612	18.8017	0.00307525	0.0713784
ITPR1	0.298682	4.53735	18.7776	0.00308606	0.0713784
ASCC3	0.181913	6.37084	18.7673	0.0030907	0.0713784
CTLA4	-1.24014	1.19885	18.767	0.00309087	0.0713784
ADGRG5	0.360852	4.39127	18.765	0.00309174	0.0713784
CENPF	0.171369	6.93251	18.755	0.00309627	0.0713784
CD109	-1.2396	0.633211	18.7528	0.00309727	0.0713784
SLC7A7	0.339291	4.84885	18.7292	0.00310796	0.0715288
FAM3C	-0.190411	6.26165	18.6958	0.00312313	0.0717033
TRPV3	-3.78172	-1.0397	18.6942	0.00312388	0.0717033
IGHV6-1	-3.68329	7.95331	433.495	0.0031307	0.0717641
PPIA	0.109639	11.2602	18.6106	0.00316235	0.072364
HIST1H3J	0.247818	4.80505	18.6043	0.00316529	0.072364
TENM4	-3.71289	-1.04	18.5927	0.00317068	0.0723909
H3F3A	0.122302	10.7395	18.5592	0.00318633	0.0726015
PLAUR	-0.456353	3.0388	18.5549	0.00318835	0.0726015
LMTK3	-1.04185	0.972362	18.4957	0.00321624	0.0731397
VAMP5	0.176276	5.7045	18.4438	0.00324098	0.0736049
STMN1	0.152828	8.69409	18.3604	0.00328122	0.0744205
JUNB	-0.551349	6.55193	36.6485	0.00328599	0.0744304
PPP1R21	0.22801	4.93845	18.3414	0.00329047	0.0744339
CCR10	0.226871	6.63847	18.3009	0.00331031	0.0747843
TUBG2	-0.663979	2.11936	18.278	0.00332159	0.0749407
HNRNPA2B1	0.131431	10.0293	18.2669	0.0033271	0.0749665
RNASEH2C	0.156828	7.1495	18.2579	0.00333158	0.0749693
GPX7	0.180105	5.89851	18.2256	0.00334763	0.0750927
GRIK4	-1.32232	0.877306	18.2193	0.0033508	0.0750927
SVIP	0.191875	5.45835	18.2108	0.00335503	0.0750927
LAGE3	0.175989	6.66154	18.2078	0.00335652	0.0750927
FABP3	-2.47657	-0.632974	18.203	0.00335891	0.0750927
RPA1	0.180256	5.9071	18.1914	0.00336476	0.075126
SEL1L3	0.163331	7.5727	18.152	0.0033846	0.0754708
METRN	-0.398433	3.39862	18.1079	0.00340701	0.0758722
B9D1	-0.415503	4.21778	18.055	0.00343417	0.0762995
MXD4	-0.19336	5.425	18.0532	0.00343507	0.0762995
NBPF14	-0.632394	2.15753	18.0153	0.00345471	0.0766366
COMTD1	-0.199973	5.34838	17.9909	0.0034674	0.076819
SNRNP25	0.188834	6.92735	17.9746	0.00347589	0.0768694
BTBD16	-2.22558	-0.597641	17.9694	0.00347862	0.0768694
HIST2H2AC	0.212214	5.51387	17.9577	0.00348475	0.0769058
LAD1	-7.94065	-1.31809	20.538	0.00348921	0.0769058
ERP44	-0.204418	6.71427	17.9276	0.00350061	0.0769794
IL2RB	-1.255	3.43542	35.7016	0.00350151	0.0769794
SYPL1	0.280861	4.5816	17.8601	0.00353654	0.0776177
MAGED2	-0.24488	4.93886	17.8544	0.00353957	0.0776177
BASP1	-0.303964	6.11105	19.8577	0.00355387	0.077811
ZNF30	0.643327	1.81869	17.8212	0.00355744	0.077811
NEK2	0.307839	4.23725	17.8075	0.0035648	0.0778729
TMEM117	-0.294211	4.38256	17.7981	0.00356992	0.0778859
COL6A1	-1.75589	-0.139376	17.7815	0.00357889	0.0778954
TBCEL	0.341466	3.7213	17.7723	0.0035839	0.0778954
ST3GAL5	0.361785	3.61263	17.7646	0.00358813	0.0778954
SMIM3	-0.389773	3.4864	17.7639	0.00358848	0.0778954
SMIM33	-1.32178	0.355788	17.7421	0.00360037	0.0780549
UBE2E1	0.201071	5.23526	17.731	0.00360649	0.078089
NCAPD3	0.196237	6.17972	17.7138	0.00361592	0.0781438
BCL7A	0.286212	4.44786	17.7099	0.00361811	0.0781438
RPS19	0.105396	11.7424	17.6687	0.00364089	0.0785372
NUB1	0.322522	3.94443	17.6509	0.00365078	0.0786518
TM7SF3	0.187117	5.37944	17.6029	0.00367764	0.0791297
MEF2A	-0.203646	6.47427	17.5949	0.00368216	0.0791297
GRAMD1A	-0.207671	5.09063	17.5705	0.00369595	0.0792124
PRKCZ	-0.624077	2.4477	17.5682	0.00369724	0.0792124
CREG1	-0.348637	3.67203	17.5587	0.00370262	0.0792124
SLC1A5	-0.244488	6.0939	17.5555	0.00370444	0.0792124
USP8	0.186945	5.71301	17.5408	0.00371282	0.0792782
FCRLB	0.606389	1.97209	17.5313	0.00371821	0.0792782
CENPV	-0.568716	2.61161	17.5258	0.00372135	0.0792782
TMPO	0.157597	7.45688	17.5157	0.00372716	0.0793036
C1orf122	-0.174195	5.76441	17.5066	0.00373236	0.0793161
COL9A2	-0.625309	2.57757	17.4954	0.00373879	0.0793547
RPS28	0.105173	11.3925	17.4582	0.00376025	0.0797117
BMERB1	-0.755278	1.61919	17.3927	0.0037984	0.0804212
RHOB	-0.302843	4.69973	17.3749	0.00380882	0.0804999
TP63	-3.81359	-1.01556	17.3704	0.00381148	0.0804999
MSL3	0.41556	4.27241	17.349	0.00382412	0.0806679
COPDA1	-2.5987	-0.931046	17.3406	0.0038291	0.080674
LACTB	-0.291088	4.39129	17.3322	0.00383406	0.0806795
UQCRH	0.14442	9.32978	17.3083	0.00384826	0.0808185
SERPINF1	0.454309	2.79574	17.3049	0.00385027	0.0808185
PXN	0.527835	2.3658	17.2974	0.00385477	0.0808185
SIK3	0.175391	5.53929	17.2604	0.00387697	0.0811851
PAN3	0.176856	5.55066	17.2371	0.00389099	0.0813795
SMKR1	-0.504334	2.96516	17.2121	0.00390617	0.0814743
MYCBP	0.177851	6.54435	17.2041	0.00391105	0.0814743
PRKD2	0.179701	6.30555	17.1841	0.00392321	0.0814743
TRAF3IP3	0.164586	6.87165	17.1735	0.00392971	0.0814743
PASK	-0.358698	3.51743	17.1602	0.00393786	0.0814743
TMED2	-0.148301	7.71843	17.1584	0.00393895	0.0814743
ADD2	0.362807	3.43361	17.1564	0.0039402	0.0814743
JAM2	-0.519166	2.60638	17.1563	0.00394023	0.0814743
AC019197.1	0.564903	2.32563	17.1541	0.00394163	0.0814743
ECT2	0.224266	4.90701	17.152	0.00394292	0.0814743
TXK	-0.614845	2.16993	17.1377	0.00395169	0.0814905
RPS26	0.118583	10.3969	17.1353	0.00395318	0.0814905
CCPG1	-0.306456	5.28783	18.3748	0.00395804	0.081493
C11orf80	0.213423	5.06937	17.1111	0.00396817	0.0815031
SIRPA	-1.35119	0.233861	17.1074	0.00397043	0.0815031
MZB1	-0.116272	10.7478	17.1037	0.00397276	0.0815031
TECR	0.146769	8.10451	17.0615	0.00399908	0.0816502
ABCA6	-0.933918	1.33281	17.0588	0.00400074	0.0816502
KIAA0040	0.180252	6.03484	17.0547	0.00400329	0.0816502
OTUD5	-0.202192	5.14899	17.0538	0.0040039	0.0816502
PHACTR1	-0.220906	5.30469	17.0533	0.0040042	0.0816502
MYBPC2	-0.516132	2.58683	17.0466	0.00400842	0.0816502
MYB	-0.475147	4.28758	18.2039	0.00402583	0.0819078
SARM1	-0.535976	2.54835	16.9746	0.00405394	0.0823573
DDIT4	-0.226012	7.94879	17.8198	0.0040575	0.0823573
ITGAL	-0.205548	5.60924	16.9321	0.00408112	0.0827154
AC009570.2	-0.648249	3.97346	21.3676	0.00408477	0.0827154
HSPB8	-2.31319	0.706599	18.9858	0.00411114	0.0831515
PIR	-0.364582	4.21513	16.8745	0.00411837	0.0831998
CDC25B	0.206374	6.01643	16.7848	0.00417719	0.0842034
PTPRS	-1.1512	0.476779	16.7838	0.00417785	0.0842034
CDCA2	0.172681	5.89599	16.7602	0.00419352	0.0844204
NUS1	-0.22061	5.60528	16.7118	0.00422585	0.0849718
NASP	0.146476	7.86992	16.7015	0.00423277	0.084972
GPLD1	-2.35028	-0.562079	16.6971	0.00423575	0.084972
HJURP	0.176695	5.47237	16.6781	0.00424857	0.0850785
PLSCR1	0.190624	5.66618	16.6746	0.00425096	0.0850785
PRXL2C	-0.311102	4.16987	16.6321	0.00427982	0.0855565
PARM1	0.216488	5.14257	16.6076	0.00429663	0.0857658
C10orf99	-1.13946	1.47932	16.5923	0.00430716	0.0857658
AFF1	0.169602	6.38975	16.5869	0.00431083	0.0857658
IRF1	0.200678	6.6072	16.583	0.00431355	0.0857658
IGHV3-38	-1.00598	0.990981	16.5805	0.00431523	0.0857658
IGHV5-78	0.211668	5.32728	16.5398	0.00434343	0.0862266
TUBA4A	0.167545	8.70876	16.5217	0.00435605	0.0863774
AC023424.3	0.30448	4.55049	16.4639	0.00439669	0.0870828
TUBB	0.144728	10.2196	16.4373	0.00441554	0.0872085
PEA15	-0.264108	4.60717	16.4255	0.00442389	0.0872085
DENND4A	-0.187231	5.31205	16.4037	0.00443946	0.0872085
IFI16	0.17827	6.77698	16.4018	0.00444084	0.0872085
E2F2	0.215608	5.38868	16.3983	0.00444337	0.0872085
CARMIL1	0.284006	4.5842	16.3959	0.00444505	0.0872085
S100A13	-0.751927	1.69283	16.3957	0.00444522	0.0872085
ZNF652	0.190051	5.36236	16.3928	0.00444732	0.0872085
PLAGL1	-0.696659	1.80036	16.3908	0.00444869	0.0872085
IRF5	-0.358674	4.61733	16.3786	0.00445751	0.0872737
NRBP1	-0.172467	5.96329	16.3721	0.00446217	0.0872737
SERPINE2	-0.864376	1.2498	16.3497	0.00447833	0.0874902
BCL7C	-0.196359	5.1191	16.3302	0.00449246	0.0875281
RELT	-0.344435	3.83445	16.325	0.00449624	0.0875281
AL365361.1	0.333786	3.57061	16.3184	0.00450103	0.0875281
RHBDF2	0.291171	4.84346	16.3163	0.0045026	0.0875281
LINC01806	-0.695177	1.83893	16.312	0.00450572	0.0875281
PLGRKT	0.254022	4.93975	16.3001	0.00451443	0.0875502
AP001610.2	1.34554	-0.869905	16.2934	0.00451929	0.0875502
BIK	-0.337375	5.90093	20.4915	0.00452214	0.0875502
CHAC2	0.193317	5.32205	16.2181	0.00457483	0.0883944
MSTO1	-0.218386	4.93016	16.2165	0.00457602	0.0883944
WDR34	0.180431	5.57895	16.1837	0.00460052	0.0887332
CCNA2	0.153635	6.94008	16.1792	0.00460389	0.0887332
PLD6	-0.613591	2.10875	16.161	0.00461755	0.088897
NCAPD2	0.176169	6.34655	16.1471	0.00462799	0.0889677
NSMCE1	0.172041	5.94796	16.1416	0.00463218	0.0889677
TCEAL4	-0.413126	3.63625	16.1355	0.00463675	0.0889677
DCPS	0.197922	7.00223	16.0824	0.00467712	0.0896422
C5AR1	-0.821651	1.40105	16.0687	0.00468767	0.0896792
NLRP6	-3.03791	-0.92185	16.0663	0.00468948	0.0896792
SPRYD7	-0.311845	4.03055	16.0391	0.00471044	0.0898979
ERGIC1	0.170811	6.24865	16.0379	0.00471138	0.0898979
CST6	-7.825	-1.52773	18.1768	0.00471708	0.0899069
HEATR5A	-0.317343	3.94651	15.9996	0.00474103	0.0902213
AKT3	-0.338387	3.96805	15.9919	0.00474703	0.0902213
TAC1	-7.81332	-1.52368	18.126	0.00474932	0.0902213
NUDT5	0.151888	7.02974	15.9665	0.00476687	0.0904548
DUT	0.14055	8.38223	15.9574	0.00477399	0.0904899
ACY3	0.455136	2.92843	15.9486	0.0047809	0.0905212
KCNC3	-1.71042	-0.117166	15.9388	0.00478862	0.0905675
ARF6	-0.157147	6.77244	15.9246	0.00479988	0.0906807
AC012150.1	1.8197	-1.34062	15.9017	0.00481798	0.09087
PDE1B	-1.05864	0.633477	15.8986	0.00482046	0.09087
ALDH5A1	-0.585301	2.22838	15.8845	0.00483165	0.0908889
TCL1A	0.532881	8.84502	38.1417	0.00483204	0.0908889
DCTN3	0.156013	7.22179	15.8663	0.00484619	0.0909656
RPS15	0.109727	11.3462	15.8657	0.0048467	0.0909656
MANEA	0.207227	5.10859	15.8395	0.0048677	0.0912548
NOTCH2	-0.542076	3.12055	15.8333	0.00487273	0.0912548
SLC52A2	-0.179047	5.95269	15.8192	0.0048841	0.0913147
TLNRD1	-0.293978	5.13091	16.3933	0.00489118	0.0913147
MAD1L1	-0.189715	5.19608	15.8096	0.00489186	0.0913147
TRIP6	-0.337019	3.9362	15.784	0.00491262	0.0916027
CAPN2	0.167401	5.85379	15.7655	0.00492771	0.0916175
RPN1	-0.139952	8.30833	15.7614	0.00493109	0.0916175
C9orf78	0.165443	5.59063	15.7566	0.00493502	0.0916175
TNIP3	-7.77157	-1.50951	17.8391	0.00493715	0.0916175
ST14	-2.00387	-0.325334	15.7492	0.00494111	0.0916175
SPON2	-0.558745	2.36852	15.744	0.00494538	0.0916175
EBPL	0.168013	6.733	15.724	0.00496183	0.0918232
TM2D3	-0.194673	5.15027	15.6961	0.00498491	0.0920002
OSBPL11	0.242331	4.6944	15.6955	0.00498538	0.0920002
CHROMR	-0.310836	4.04528	15.693	0.00498745	0.0920002
AC008892.1	0.467798	2.55169	15.676	0.00500161	0.0921625
TSTD1	-0.193015	6.15688	15.645	0.00502748	0.0925402
GPCPD1	0.173911	5.40981	15.6129	0.00505454	0.0928694
RPL19	0.0985397	11.5845	15.6109	0.00505617	0.0928694
ELOB	0.138366	8.61543	15.5785	0.00508365	0.0932744
B2M	0.0799692	12.4258	15.5521	0.00510622	0.0935886
ARL5A	0.169886	7.16906	15.5101	0.00514225	0.0936876
CHEK2	0.241331	4.69479	15.5063	0.00514559	0.0936876
NSL1	0.166518	5.52545	15.5046	0.00514704	0.0936876
LINC00887	0.486566	3.49543	16.0839	0.0051495	0.0936876
FAM83D	0.298022	4.21873	15.5016	0.0051496	0.0936876
AC016074.2	0.623864	1.99876	15.4916	0.00515829	0.0936876
LINC01507	0.806236	0.769661	15.4862	0.00516297	0.0936876
C20orf194	-0.478471	2.71518	15.485	0.00516403	0.0936876
FBXL6	-0.218416	4.88969	15.483	0.00516574	0.0936876
P2RY11	-1.07346	0.631553	15.4826	0.00516611	0.0936876
MYLIP	0.357194	3.31514	15.4507	0.00519384	0.0939945
ZBTB8A	-0.708073	1.62008	15.4506	0.00519397	0.0939945
RNF130	-0.366991	4.27125	15.4227	0.00521843	0.0943378
SLC38A5	-0.193919	6.24302	15.3693	0.00526569	0.0950921
APBB1IP	0.239808	6.20124	15.3431	0.005289	0.0953499
RTL8C	-0.306855	4.06675	15.3382	0.00529342	0.0953499
VMP1	-0.172049	6.09608	15.3294	0.00530134	0.0953499
LRWD1	0.220221	4.84003	15.3236	0.00530653	0.0953499
C12orf75	0.144406	7.59008	15.322	0.00530799	0.0953499
NME8	1.86901	-1.86756	15.3125	0.00531651	0.0953499
INTS12	0.260828	4.47086	15.3056	0.00532276	0.0953499
ADARB1	-0.791911	1.83165	15.3038	0.00532433	0.0953499
CNTN5	-2.2105	-0.770628	15.2665	0.00535812	0.0956724
ITGAE	0.174606	6.55058	15.2661	0.0053585	0.0956724
SLC27A4	-0.369923	3.58363	15.2645	0.00535998	0.0956724
GFPT1	-0.172553	6.06868	15.2594	0.0053646	0.0956724
AKAP17A	-0.175702	5.39603	15.2283	0.00539301	0.0959927
PLEKHA2	0.261871	4.82931	15.2275	0.00539373	0.0959927
TOX	0.158876	6.61134	15.1997	0.00541938	0.0962861
CDCA8	0.184522	6.28458	15.1928	0.0054257	0.0962861
STAP1	0.246104	4.62373	15.1914	0.00542701	0.0962861
AC112721.2	-7.72499	-1.56596	17.1395	0.005438	0.0963815
SETX	-0.216041	5.60359	15.1673	0.00544939	0.0964115
LINC02641	0.989744	0.0511162	15.1656	0.00545091	0.0964115
TOMM6	0.138663	8.17755	15.1565	0.00545944	0.0964633
ATL2	-0.345288	3.88743	15.1479	0.00546742	0.096476
TNFRSF11A	-2.36905	-0.9803	15.1379	0.00547681	0.096476
BTG3	-0.189337	5.12332	15.1377	0.005477	0.096476
S1PR2	-1.8306	-0.531318	15.1151	0.00549811	0.09671
TYMS	0.16291	8.45457	15.1081	0.00550471	0.09671
AHDC1	-0.635699	2.14369	15.1043	0.00550828	0.09671
SLC43A3	-0.225312	5.28428	15.0996	0.00551279	0.09671
ENPP2	-0.401283	3.49688	15.0864	0.00552523	0.0968296
GMPPA	-0.1651	6.22284	15.0713	0.00553954	0.0968924
PARP12	0.363247	3.34375	15.0654	0.00554515	0.0968924
EI24	0.198563	5.78715	15.0648	0.00554573	0.0968924
NCOA3	0.160322	7.22694	15.0413	0.00556814	0.0971852
PHLDA3	0.843407	0.606288	15.0158	0.00559254	0.0974264
AC006329.1	-1.97965	-0.206938	15.015	0.00559329	0.0974264
TRERF1	-0.706833	1.85638	14.9713	0.00563548	0.0979786
EXTL2	-1.01443	0.663026	14.9704	0.00563639	0.0979786
ODC1	-0.138118	7.91915	14.9579	0.00564855	0.0980909
GYS1	-0.30264	4.07059	14.9406	0.00566542	0.0982845
SLC35C1	-0.335431	3.44699	14.9347	0.00567116	0.0982848
DHRS9	0.290273	5.08166	15.5757	0.00571633	0.098968
MAP4	-0.165124	6.01294	14.8532	0.00575162	0.0994788
SIGLEC10	-0.978391	1.12471	14.8333	0.00577147	0.0997022
RACGAP1	0.181423	5.48833	14.8286	0.00577614	0.0997022
GLDC	-0.247684	4.7455	14.8159	0.0057889	0.0998222
CHCHD10	-0.148234	8.00559	14.8101	0.00579473	0.0998226
LINC01781	0.653818	1.49134	14.7955	0.00580944	0.0999759
CLIP3	-1.92332	-0.700722	14.768	0.00583721	0.100221
ATP5F1D	0.134182	8.96158	14.766	0.00583926	0.100221
TIFAB	-7.67147	-1.53058	16.6355	0.00584118	0.100221
YPEL5	-0.23712	4.95513	14.7196	0.00588659	0.1009
LRSAM1	-0.39802	3.0734	14.7044	0.00590229	0.100974
DGKH	-0.410956	3.0199	14.704	0.0059027	0.100974
BEX2	-0.732545	1.55296	14.6943	0.0059127	0.101045
GALK2	-0.190774	5.10554	14.6802	0.00592718	0.101049
AUTS2	0.50968	2.24673	14.6708	0.00593701	0.101049
RNH1	-0.145142	7.09497	14.6679	0.00593997	0.101049
CEP97	0.328894	4.54766	14.6657	0.00594221	0.101049
CLIC4	-0.157395	6.54031	14.6606	0.00594761	0.101049
TRAPPC2L	0.144853	7.12048	14.6532	0.00595521	0.101049
OIP5	0.171759	5.36906	14.6508	0.00595771	0.101049
ATP5PF	0.13296	8.85354	14.6478	0.00596092	0.101049
CNKSR1	0.591786	2.32914	14.643	0.00596584	0.101049
MAGED1	-0.211127	6.2591	14.6364	0.00597279	0.101067
MOXD1	-0.425981	3.45466	14.6271	0.00598247	0.101131
MED16	0.189281	5.06372	14.615	0.0059952	0.101137
CEACAM21	-0.360336	4.15482	14.6116	0.00599873	0.101137
CTSC	-0.163137	6.02188	14.61	0.00600045	0.101137
HECW2	0.664553	1.41654	14.5907	0.00602083	0.101381
TFG	-0.167951	5.87206	14.5716	0.00604103	0.101622
ATP10D	0.245486	4.61286	14.5567	0.0060568	0.101787
S100A9	-7.65004	-1.56021	16.3585	0.00607957	0.102059
NDUFS7	0.13645	7.64727	14.5305	0.00608481	0.102059
ZNF706	0.130547	9.11381	14.4819	0.00613709	0.102835
S100A6	-0.139782	7.80769	14.4643	0.0061562	0.103055
NFKBIE	-0.306539	3.8256	14.4571	0.00616393	0.103084
NQO1	-0.264827	5.59816	15.8287	0.00623078	0.104016
DNMT3A	-0.378245	3.23452	14.3953	0.00623173	0.104016
PMCH	-2.14935	-0.782066	14.3886	0.00623913	0.104038
SEC24D	-0.159992	6.81107	14.3739	0.00625537	0.104208
DNAJC10	-0.183041	5.52614	14.2985	0.00633964	0.105509
AURKA	0.190199	5.89606	14.2915	0.00634757	0.105539
CD72	-0.508592	2.74658	14.2783	0.00636246	0.105606
ARL10	-0.796834	1.16528	14.2771	0.00636388	0.105606
CD40	-0.185131	5.42561	14.2657	0.00637676	0.105713
EMD	-0.152633	6.97179	14.2606	0.00638263	0.105713
SOX2	-7.67388	-1.68161	16.0167	0.00639186	0.105764
PSMB10	0.157212	7.47909	14.2394	0.00640674	0.105908
IL10RB-DT	0.466266	2.69691	14.168	0.00648906	0.107166
FDXR	0.37853	3.97838	14.1255	0.00653869	0.107882
ORC2	0.225674	4.71708	14.1035	0.00656457	0.108205
PSAP	0.165739	7.351	14.09	0.00658045	0.10836
ATP5PO	0.131176	8.71138	14.0766	0.00659633	0.10836
PSMB9	0.138454	8.47891	14.0717	0.00660219	0.10836
DDR2	-0.83811	1.05217	14.0708	0.00660329	0.10836
ANKRD11	-0.158919	6.60047	14.0689	0.00660547	0.10836
AC078883.1	0.280426	4.23811	14.0567	0.00662007	0.108496
KIF18B	0.249387	4.48756	14.0323	0.00664915	0.108646
ETS1	0.173197	6.40505	14.0313	0.00665037	0.108646
TLCD3A	-0.670284	1.64457	14.0287	0.00665357	0.108646
MORF4L2	-0.157894	6.70571	14.0279	0.00665448	0.108646
TIMM8B	0.138832	7.35153	13.9934	0.00669602	0.109166
QPCT	-0.483561	2.65823	13.9909	0.00669904	0.109166
DNM2	0.151203	7.1505	13.9743	0.00671925	0.109389
ELL3	-0.854638	1.21059	13.9614	0.00673487	0.109389
ARL3	-0.202385	4.99642	13.9592	0.00673758	0.109389
HLA-DRB5	-0.130712	8.72399	13.9587	0.00673821	0.109389
HPGD	0.255612	4.41101	13.944	0.00675614	0.109577
FNIP2	-0.719849	1.6889	13.9251	0.00677933	0.109849
PTHLH	-1.90489	-0.185372	13.907	0.00680155	0.110106
BRI3	-0.174807	5.9503	13.8886	0.00682439	0.110372
SYNE3	-0.185567	5.20703	13.8794	0.00683579	0.110452
NMB	0.327478	3.32505	13.8457	0.00687776	0.111026
CTDSPL	-1.32364	0.762538	13.8348	0.00689148	0.111143
IFIT5	0.541062	2.24475	13.812	0.00692011	0.111455
FOXN3	-0.151348	6.64142	13.8091	0.00692379	0.111455
C12orf77	-0.805952	1.31458	13.7975	0.00693846	0.111587
CLEC16A	-0.243937	4.57199	13.7709	0.00697216	0.112024
ANK2	-1.15045	0.267908	13.7594	0.00698687	0.112155
HMGCR	0.158256	5.99391	13.7434	0.00700738	0.112265
ELK1	-0.270957	4.27004	13.739	0.00701303	0.112265
HYI	0.244334	4.55126	13.7387	0.00701332	0.112265
TUBB3	-1.05574	3.28969	23.8774	0.0070426	0.112627
TTLL7	-0.796825	2.00185	13.711	0.00704899	0.112627
BUB1	0.1407	7.12497	13.7046	0.0070573	0.112631
KIF20B	0.164282	6.43909	13.6982	0.00706558	0.112631
DUSP14	-0.422264	3.38648	13.6956	0.00706893	0.112631
NDUFB1	0.161249	6.42269	13.6756	0.00709491	0.112907
RBM33	-0.164037	5.53644	13.6722	0.00709936	0.112907
LRRC32	-7.56892	-1.66776	15.3036	0.00711488	0.112908
DPM2	-0.159121	6.37007	13.656	0.00712049	0.112908
AMOTL1	-0.630698	1.97655	13.6525	0.00712511	0.112908
AMPD3	-0.557739	2.4751	13.652	0.00712571	0.112908
SMG7	0.152776	5.60803	13.6445	0.00713555	0.112915
SMAD3	0.296586	3.78379	13.6395	0.00714213	0.112915
DLGAP5	0.156899	6.00836	13.6367	0.00714584	0.112915
HIST1H4C	0.17817	10.7551	15.7027	0.00719699	0.113619
NFATC1	-0.309915	3.70821	13.5287	0.00728954	0.114924
PPARG	-7.58327	-1.73206	15.1362	0.00730008	0.114924
EIF2AK3	-0.229504	6.25943	13.6989	0.00730224	0.114924
SCAMP5	0.537323	1.94876	13.5162	0.00730641	0.114924
TMEM238	0.155343	6.28093	13.5023	0.00732532	0.115116
DIRAS2	-7.56945	-1.72771	15.0704	0.00737457	0.1157
TMED9	-0.144667	8.09875	13.4651	0.00737596	0.1157
KLF2	0.146591	8.37873	13.4415	0.00740832	0.11601
C17orf107	-1.29161	0.558531	13.4409	0.0074092	0.11601
SGPP2	-2.31796	0.616685	16.326	0.00742097	0.116089
TRADD	-0.189079	5.51448	13.4265	0.00742904	0.116109
MTM1	0.302506	3.59237	13.3327	0.0075601	0.117987
MAP3K13	0.184192	5.03811	13.3307	0.00756289	0.117987
ALG12	-0.265137	4.23948	13.3189	0.00757954	0.118109
CNR2	0.428668	2.6011	13.3154	0.0075845	0.118109
SSH1	-0.3196	3.41381	13.3037	0.00760115	0.118261
APOL4	-3.53041	-1.32267	13.2908	0.00761961	0.118441
TNIK	0.373873	4.01825	13.2702	0.00764899	0.118791
RAB33A	-0.424757	3.55423	13.2607	0.00766263	0.118895
HDGF	0.145021	6.73511	13.2318	0.00770428	0.119434
ANAPC5	0.143401	7.52382	13.2196	0.00772192	0.119599
BSCL2	0.159755	6.03833	13.1909	0.00776374	0.120139
RNF216	-0.236994	4.61815	13.1832	0.00777504	0.120206
AC109446.3	-3.46668	-1.37803	13.1612	0.00780726	0.120525
MATK	-2.80065	-1.1904	13.1596	0.00780975	0.120525
MX1	0.368828	4.6494	14.265	0.00782763	0.12068
GOLIM4	-0.230963	4.99372	13.1406	0.0078377	0.12068
PRPF38B	0.153766	6.20196	13.1352	0.00784567	0.12068
RPS6	0.0962162	11.2917	13.1338	0.00784786	0.12068
DNAJB5	-0.654639	1.71644	13.1107	0.00788213	0.121062
PLBD1	-1.25285	0.871138	13.1076	0.00788679	0.121062
DTX3	-0.52522	2.32166	13.1028	0.00789393	0.121064
PLOD1	-0.30108	3.888	13.0879	0.00791624	0.121247
SYNRG	0.153529	5.91717	13.0809	0.00792661	0.121247
QRSL1	0.281875	4.53863	13.0793	0.00792911	0.121247
RPL29	0.092616	11.2247	13.076	0.00793409	0.121247
SPOCK2	0.460849	5.93691	23.4083	0.00795896	0.121519
CRLF3	0.161636	5.37837	13.0543	0.00796671	0.121529
ME3	-1.7164	-0.647036	13.0483	0.00797572	0.121559
ZNF445	0.305833	3.72347	13.0299	0.00800363	0.121876
INF2	-0.302189	3.8606	13.0202	0.00801843	0.121994
SURF2	0.230796	4.79767	13.0068	0.00803889	0.122191
TESK1	-0.426495	2.73696	13.0024	0.00804561	0.122191
AC097713.1	1.32994	-1.11619	12.9755	0.00808691	0.12266
ZBTB46	-1.37186	-0.186534	12.973	0.00809075	0.12266
ACSL1	-0.267711	4.20777	12.9537	0.00812046	0.123002
SCNN1B	-2.22844	-1.0022	12.949	0.00812775	0.123004
HIST1H3H	0.215917	4.85392	12.9394	0.00814276	0.123042
CBFA2T3	0.292106	3.83173	12.9356	0.00814865	0.123042
SERPINH1	-0.697872	1.93005	12.931	0.00815582	0.123042
EPOP	-0.965245	0.611554	12.929	0.00815891	0.123042
NFE2L3	-0.352347	4.33758	12.9143	0.0081818	0.123208
HMGCS1	0.143838	6.7592	12.9115	0.0081861	0.123208
PACSIN2	-0.212029	4.78513	12.9081	0.00819143	0.123208
TKTL1	-1.06374	0.342851	12.8834	0.00823032	0.123652
ATG101	-0.211875	5.26364	12.8802	0.00823533	0.123652
RAB4A	0.209049	5.06227	12.861	0.00826561	0.123999
STEAP3	-2.02073	-0.639513	12.8263	0.0083208	0.124699
CDC42EP5	-7.50481	-1.79042	14.3002	0.00832683	0.124699
B4GALT5	-0.781868	1.11366	12.8149	0.0083391	0.124728
AC010359.3	1.12534	-0.463875	12.8123	0.00834322	0.124728
IGHJ3	-1.93907	-0.683815	12.7864	0.00838474	0.125109
ERAP1	-0.213279	5.09511	12.785	0.008387	0.125109
SLC26A11	-0.992064	0.511149	12.7784	0.00839766	0.125109
COCH	-0.558304	2.13428	12.7783	0.00839788	0.125109
COL9A3	-0.746332	1.61701	12.7545	0.00843641	0.125575
PSME1	0.127198	8.63921	12.7315	0.00847391	0.125993
AP2S1	0.139871	7.59541	12.7283	0.0084792	0.125993
AARS	-0.1489	6.50041	12.7173	0.0084971	0.126093
APOC2	-7.5037	-1.8113	14.1722	0.00850058	0.126093
ZFAND2A	-0.35031	3.49932	12.7107	0.00850809	0.126096
ARF4	-0.127507	7.87461	12.7059	0.00851593	0.126103
IGHA1	1.09396	7.24103	69.7233	0.00853035	0.126119
IGHV1OR15-3	-1.22258	1.16985	13.1845	0.00853398	0.126119
MESD	-0.140975	7.06645	12.6919	0.00853898	0.126119
H1FX	0.133925	7.02516	12.6872	0.00854673	0.126125
RAB1A	-0.149575	6.35593	12.6793	0.00855975	0.126209
OXR1	0.150635	5.74578	12.6693	0.00857636	0.126299
N4BP3	-0.352612	3.17009	12.6636	0.00858591	0.126299
IL10RA	0.289753	5.4153	14.8975	0.00858794	0.126299
HDAC9	-0.337907	5.54678	17.2605	0.00860768	0.126382
GALNT11	-0.42542	2.83451	12.6501	0.00860825	0.126382
GAPT	0.541928	2.53647	12.6438	0.00861887	0.12643
RAB12	0.363287	2.99558	12.6316	0.00863924	0.126621
IFNAR2	0.142277	7.47221	12.6248	0.00865059	0.126679
BOP1	0.151507	6.01152	12.6148	0.00866747	0.126818
UBL5	0.125742	8.54197	12.6033	0.00868678	0.126943
MARK1	-1.63351	-0.49466	12.5953	0.00870033	0.126943
HECTD2	-0.579395	1.90717	12.5918	0.00870618	0.126943
HIST1H2BI	0.348352	3.52241	12.5898	0.00870959	0.126943
GPR157	-0.934664	0.78142	12.5816	0.00872345	0.126943
UBL7	0.185689	6.32649	12.5808	0.00872494	0.126943
FRMD4B	-1.70691	-0.645613	12.5791	0.00872773	0.126943
PDXDC1	-0.151167	5.74654	12.5637	0.0087539	0.12712
MEF2D	0.163951	5.87472	12.5599	0.00876043	0.12712
ZNF608	-0.359826	3.09669	12.5555	0.00876801	0.12712
EML2	-0.245155	4.83199	12.5546	0.00876946	0.12712
NDUFC2	0.12584	8.52087	12.5405	0.00879355	0.127344
NUDT1	0.141602	6.73714	12.5364	0.00880057	0.127344
PKIG	-0.24415	4.60148	12.5326	0.00880715	0.127344
PCBD1	-0.264767	4.845	12.5105	0.00884519	0.127537
TESC	0.232526	5.51922	13.0855	0.00884693	0.127537
KIF2C	0.155781	5.4599	12.5071	0.008851	0.127537
GMPPB	-0.127453	7.32532	12.505	0.00885477	0.127537
AP3D1	-0.155077	6.22845	12.4991	0.00886497	0.127537
IGF2BP3	-1.01121	0.59069	12.4957	0.00887083	0.127537
FAM89B	-0.260027	4.62599	12.4939	0.008874	0.127537
PRC1	0.146943	5.78854	12.4899	0.00888085	0.127537
FUOM	-0.158547	5.37911	12.4862	0.00888722	0.127537
NEU1	-0.150335	5.97037	12.4792	0.00889941	0.127605
KIF23	0.217324	5.19273	12.4601	0.00893274	0.127888
IGHV3-64	-0.260848	6.06063	13.9276	0.00893404	0.127888
PDLIM7	-0.460212	2.92734	12.4364	0.00897433	0.128358
TMEM19	0.171947	5.27558	12.4199	0.0090034	0.128667
BTN3A3	0.307861	3.39296	12.4131	0.0090154	0.128725
SP100	0.143641	7.13545	12.4091	0.00902246	0.128725
REEP5	0.135151	8.21382	12.3971	0.00904381	0.128923
FNDC3B	0.199821	5.72186	12.3882	0.00905956	0.129041
TBCB	0.139045	6.83331	12.3809	0.00907268	0.129067
TBC1D5	0.168025	6.12768	12.3749	0.00908328	0.129067
SLC17A5	-0.294532	3.71385	12.3745	0.00908397	0.129067
ELMO1	0.161466	6.85291	12.3344	0.00915606	0.129984
SPTBN1	0.154479	6.98541	12.3045	0.00921026	0.130587
C7orf50	0.165689	6.53888	12.2996	0.00921918	0.130587
NRROS	-0.175872	5.13857	12.2984	0.00922131	0.130587
AL138720.1	-1.44826	-0.351416	12.294	0.00922938	0.130594
MANEAL	-0.994436	0.618343	12.2737	0.00926633	0.131009
ARHGAP19	0.203902	4.83427	12.2591	0.00929314	0.13128
FARS2	-0.191534	4.96358	12.2286	0.00934952	0.131861
TBC1D10C	0.157709	6.1793	12.2286	0.00934961	0.131861
STX11	-0.223103	4.63468	12.217	0.00937108	0.132055
ABI2	-0.300242	3.72204	12.2058	0.00939191	0.132241
PTPRK	0.388507	2.89903	12.1919	0.00941779	0.132496
FGFRL1	-1.20615	-0.013357	12.1827	0.00943501	0.132581
RCAN1	-0.293502	3.62689	12.1793	0.00944145	0.132581
UAP1	-0.147882	5.59636	12.1764	0.00944693	0.132581
DOCK9	0.406381	2.80514	12.1486	0.00949931	0.133207
TLR4	1.58135	-1.4411	12.1415	0.00951274	0.133287
TLCD1	-0.736009	1.30853	12.1306	0.00953344	0.133438
OS9	-0.159803	6.3432	12.1277	0.00953904	0.133438
SLC7A11	-0.491731	2.26592	12.1158	0.00956155	0.133644
CEMIP2	-0.506781	2.1904	12.1011	0.00958978	0.13393
TNRC6B	0.166777	5.70035	12.0953	0.00960077	0.133974
AL096865.1	-7.40351	-1.82448	13.4231	0.00961961	0.134128
PRKAR1A	0.182441	5.03238	12.0799	0.0096304	0.13417
KNL1	0.150442	5.87259	12.072	0.00964559	0.134273
TAP2	0.137573	6.7222	12.0555	0.00967743	0.134607
CERS6	-0.166401	5.60175	12.0381	0.00971123	0.134929
DCP2	0.158266	5.87547	12.0355	0.00971626	0.134929
CHCHD6	-0.401692	2.78175	12.0231	0.00974057	0.135068
RHOQ	-0.620954	5.41171	27.7834	0.00974199	0.135068
CDC14B	-0.831022	0.966365	12.0171	0.00975222	0.135079
ZMIZ1	-0.168821	5.52577	12.0139	0.00975849	0.135079
ACER3	-0.309722	3.44554	11.9961	0.00979336	0.135389
SIPA1	0.163689	5.18636	11.9945	0.00979665	0.135389
LPCAT1	-0.25465	4.82602	11.9874	0.00981057	0.135451
P2RX4	-0.401205	2.84303	11.9816	0.00982196	0.135451
SLCO4A1	-0.162167	5.31638	11.9802	0.00982477	0.135451
AC007384.1	-0.19753	5.18114	11.9686	0.00984764	0.135658
MAP3K8	-0.214978	4.93484	11.9433	0.009898	0.136242
UGDH	-0.257134	4.51951	11.936	0.00991257	0.136333
AL136418.1	-7.39737	-1.86653	13.2333	0.00993377	0.136516
P4HB	-0.120207	8.79992	11.8892	0.0100067	0.137253
BUD23	0.135803	7.22456	11.8828	0.0100195	0.137253
MCF2L2	-1.20991	-0.0684202	11.8826	0.0100199	0.137253
COX6B1	0.12437	9.22809	11.8788	0.0100278	0.137253
TAPT1	0.256863	4.10057	11.8755	0.0100344	0.137253
PRELID2	-0.5466	2.00043	11.875	0.0100353	0.137253
CHMP4B	0.146215	5.59962	11.8695	0.0100466	0.137298
CATIP-AS1	-1.53284	-0.428117	11.8643	0.010057	0.137332
NAMPT	-0.334334	4.97934	13.7975	0.0101158	0.138024
SYVN1	-0.142355	6.63334	11.8296	0.010128	0.138082
RPS16	0.0949416	11.0036	11.8165	0.010155	0.13834
MICU3	-0.45707	2.55287	11.8	0.0101892	0.13867
PNN	0.145851	6.60853	11.7938	0.0102018	0.13867
REL	-1.05768	4.46837	29.7037	0.0102034	0.13867
CBLB	-0.608087	2.39706	11.7863	0.0102175	0.138751
RIN2	-2.52025	-1.33427	11.7812	0.0102281	0.138786
AL133467.1	0.325662	5.92169	15.9615	0.010295	0.139584
GLO1	0.177432	6.6968	11.7414	0.0103113	0.139694
BTK	0.150892	5.97884	11.734	0.0103268	0.13974
RAD17	0.214877	4.74862	11.732	0.0103309	0.13974
UPF3A	0.165651	5.94066	11.7221	0.0103519	0.139913
CDS2	0.166883	5.15989	11.714	0.0103689	0.140014
LINC00598	0.602031	1.45542	11.7075	0.0103827	0.140014
TBXA2R	-0.96215	0.550947	11.707	0.0103838	0.140014
TRPS1	-0.479305	2.295	11.6972	0.0104046	0.140185
FBXO33	-0.248931	4.26596	11.6876	0.010425	0.140244
PTGER4	-0.509694	2.79612	11.6801	0.010441	0.140244
SMIM20	0.163231	5.17404	11.6784	0.0104447	0.140244
HMG20B	-0.157925	5.50543	11.6767	0.0104484	0.140244
BAIAP2	-1.05902	0.301215	11.6722	0.010458	0.140244
TES	-0.143925	5.82603	11.6696	0.0104635	0.140244
IRF2BP2	-0.237369	4.38417	11.6665	0.0104702	0.140244
CUX1	0.208441	4.98029	11.6646	0.0104742	0.140244
KIF14	0.193472	5.16982	11.6457	0.0105149	0.140582
DAP	-0.154379	5.38878	11.6452	0.0105159	0.140582
FURIN	-0.331711	3.88024	11.6368	0.0105339	0.140701
ZCWPW2	-0.675193	1.7123	11.6335	0.0105411	0.140701
CPXM1	-1.26689	-0.193001	11.6201	0.0105702	0.14098
CAPZB	0.12111	7.98098	11.6084	0.0105955	0.141201
FKBP8	0.127266	7.82764	11.6038	0.0106055	0.141201
GRAMD1B	-1.24461	0.502091	11.5979	0.0106184	0.141201
RPL7A	0.099279	11.4892	11.5973	0.0106196	0.141201
ADD1	0.137929	6.61018	11.5932	0.0106288	0.141213
ZFPL1	-0.230112	4.48376	11.5819	0.0106533	0.14143
LINC02156	-1.37861	-0.312273	11.563	0.0106949	0.141798
WDR54	0.145364	6.13423	11.5618	0.0106975	0.141798
PRDX4	-0.124676	7.71624	11.5489	0.010726	0.142066
LINC02576	0.525975	3.59846	13.8959	0.0107418	0.142166
FBH1	0.215267	5.81096	11.8902	0.010762	0.142323
POLH	0.18292	4.94756	11.5258	0.0107771	0.142414
AL022724.3	-1.38947	0.0627702	11.5151	0.0108011	0.142621
CAT	0.140194	5.62743	11.5056	0.0108223	0.142734
GTSE1	0.138789	6.5281	11.5018	0.0108308	0.142734
H2AFV	0.118754	9.07655	11.4987	0.0108377	0.142734
ZFAND6	0.127399	7.04967	11.4907	0.0108555	0.142734
GAL	-7.35409	-1.9217	12.7175	0.0108588	0.142734
IFT80	0.255604	4.17865	11.4805	0.0108785	0.142734
MAGEF1	-0.224991	4.93416	11.4792	0.0108814	0.142734
HIP1	0.149346	5.42113	11.4757	0.0108893	0.142734
ARL4C	0.123766	7.66969	11.4756	0.0108896	0.142734
RPS18	0.0809711	12.2883	11.4722	0.0108971	0.142734
RAB30	0.200429	5.47166	11.4705	0.010901	0.142734
FAM126A	0.143362	5.52167	11.4646	0.0109145	0.142754
EP400	0.161687	5.14726	11.4625	0.0109191	0.142754
HADH	0.145292	5.83494	11.454	0.0109384	0.142897
PPP1R16B	-0.177393	5.03606	11.4401	0.0109699	0.1432
PVR	-0.930156	0.533838	11.4332	0.0109857	0.143208
SYNJ2	-0.268982	4.07697	11.4325	0.0109871	0.143208
IL7R	-1.81141	0.133627	11.7287	0.0110077	0.143367
COX5B	0.121405	8.707	11.4018	0.0110575	0.143906
FGFR1	-1.12269	0.373611	11.3895	0.0110857	0.144076
LAT	0.416436	2.49735	11.3888	0.0110873	0.144076
BMPR1A	-0.463163	2.4717	11.3791	0.0111097	0.144165
NDUFA9	0.130593	6.86386	11.3773	0.0111139	0.144165
BATF3	-1.89569	2.23685	22.2159	0.0111273	0.144165
HERPUD2	-0.273567	4.03704	11.3714	0.0111276	0.144165
ARMCX3	-0.147032	6.16238	11.3532	0.0111699	0.144536
UBA5	-0.144605	6.22026	11.3518	0.0111731	0.144536
HMHB1	-1.30921	-0.200715	11.3477	0.0111827	0.144551
CALHM6	0.379725	2.8333	11.3344	0.0112138	0.144788
RPL18A	0.0856766	11.6879	11.3326	0.0112178	0.144788
AC005674.1	-2.27131	-0.912615	11.3017	0.0112905	0.145616
SAMHD1	0.148532	5.43167	11.2944	0.0113078	0.14573
FXN	-0.173578	5.00841	11.2771	0.0113488	0.146149
C1GALT1	0.141799	5.69569	11.2638	0.0113804	0.146446
CALCA	-7.29851	-1.86101	12.4394	0.011405	0.146653
WFDC2	-1.65003	-0.775665	11.2343	0.0114509	0.146929
HIST1H2AK	0.236971	4.27728	11.2338	0.0114523	0.146929
GSTM2	-0.408884	2.92772	11.2332	0.0114535	0.146929
MBD5	0.149144	5.62664	11.2303	0.0114607	0.146929
ETFB	0.133372	6.71783	11.221	0.011483	0.147029
NDUFA3	0.13417	6.78739	11.2199	0.0114856	0.147029
RPS15A	0.0902417	11.289	11.1922	0.0115527	0.147779
ZNF860	0.275377	3.66893	11.1859	0.0115681	0.147865
POLR2J	0.151455	5.72512	11.1695	0.0116079	0.148264
AC069503.1	1.01044	-0.478274	11.1609	0.011629	0.148343
IFI27L1	-0.153181	5.73217	11.16	0.0116314	0.148343
PAPSS1	0.186143	6.28224	11.154	0.011646	0.14842
UGP2	-0.150823	5.52908	11.136	0.0116904	0.148875
ALKBH4	0.24893	4.08411	11.1314	0.0117017	0.148909
SOGA3	-0.660206	1.33592	11.1275	0.0117112	0.14892
NCAPG	0.141486	6.15311	11.0959	0.0117897	0.149807
MYO7A	-7.29817	-1.95226	12.249	0.0118003	0.14983
GZF1	-0.40401	2.73596	11.0653	0.0118665	0.150354
PGD	-0.141714	6.13095	11.0553	0.0118916	0.150354
SIAH2-AS1	-0.576448	2.35605	11.0541	0.0118945	0.150354
ESYT2	-0.229506	4.53782	11.0527	0.0118982	0.150354
FOSL2	-0.870029	1.12374	11.052	0.0118999	0.150354
ST3GAL6-AS1	-7.27502	-1.89971	12.2017	0.0119012	0.150354
HMGCL	-0.27811	3.57646	11.0445	0.0119187	0.150354
KIF11	0.176785	5.95196	11.0419	0.0119254	0.150354
ATP5MG	0.11368	9.43273	11.0408	0.0119282	0.150354
LAT2	0.178149	6.22886	11.0405	0.0119289	0.150354
MYC	-0.374435	6.14916	16.9374	0.0119682	0.150731
ARL2BP	-0.176637	4.99647	11.0206	0.0119795	0.150731
C1orf216	-0.453758	2.33904	11.0184	0.0119852	0.150731
CD74	-0.0881803	11.8842	10.9939	0.0120478	0.151408
STXBP1	-0.647011	1.34665	10.97	0.0121093	0.151945
PER1	-0.449108	2.37057	10.9675	0.0121156	0.151945
LYRM4	-0.155333	5.23502	10.967	0.012117	0.151945
STRIP2	-0.582354	1.82213	10.9618	0.0121303	0.152001
TSTA3	-0.144615	6.116	10.9372	0.0121941	0.152688
COPZ2	-0.520464	2.44766	10.9263	0.0122226	0.152933
AC022167.3	0.636009	0.989764	10.9219	0.0122341	0.152961
AL121933.2	-7.27578	-1.96962	12.0441	0.012246	0.152961
SAMD9L	0.254466	5.84706	12.6502	0.0122515	0.152961
HIST2H2BE	0.499979	1.92075	10.904	0.012281	0.153219
KDM7A-DT	0.679895	0.768063	10.8965	0.0123007	0.15331
ZNF441	0.394194	2.5382	10.8945	0.0123062	0.15331
C5orf56	0.185817	4.97028	10.8877	0.0123239	0.153329
CLP1	0.25199	4.02617	10.8871	0.0123255	0.153329
IGHV3OR16-13	-1.51236	-0.309577	10.8809	0.012342	0.153423
IFNLR1	-0.190497	4.83313	10.8709	0.0123686	0.153574
RPL13	0.0800407	12.0787	10.8695	0.0123721	0.153574
STEAP1	-7.25546	-1.94057	11.9822	0.0123849	0.153586
RPL11	0.0886972	11.2678	10.8625	0.0123909	0.153586
P2RX5	-0.226717	5.60873	11.7415	0.0124153	0.153778
LINC01094	-1.56687	-0.545723	10.8402	0.0124502	0.153995
GNB4	0.168914	5.02647	10.84	0.0124507	0.153995
SEPTIN7	-0.133666	7.20653	10.8354	0.012463	0.154035
PTPN3	-1.06936	0.129335	10.8285	0.0124816	0.154155
MR1	0.257347	3.86318	10.8088	0.0125344	0.154637
HOXB7	0.484239	1.96453	10.8025	0.0125516	0.154637
KIFC1	0.137295	6.42312	10.8023	0.012552	0.154637
EHMT1	-0.164901	6.57224	10.8006	0.0125566	0.154637
ATP8B4	-1.04081	0.233703	10.7943	0.0125738	0.154692
RGS3	-0.588985	1.69758	10.7923	0.0125791	0.154692
BET1L	-0.180297	5.39608	10.7802	0.0126119	0.154908
MCM4	0.157177	6.46299	10.7792	0.0126147	0.154908
SPC25	0.153529	5.37907	10.7693	0.0126416	0.15508
PRR5	-0.384203	3.99745	10.9844	0.0126467	0.15508
IMPG2	-1.62545	-0.690519	10.7529	0.0126866	0.155458
ZNF92	0.223423	4.40908	10.7268	0.0127584	0.156136
ARL4A	-0.276437	3.49744	10.7246	0.0127643	0.156136
SBDS	-0.146119	5.42696	10.7208	0.0127749	0.156136
LFNG	-0.34344	3.02566	10.7196	0.0127782	0.156136
DDX54	0.13929	6.19187	10.7145	0.0127922	0.156196
MSRB2	0.204376	4.65543	10.706	0.0128158	0.156372
TRIM22	0.4222	2.74646	10.6951	0.0128462	0.156611
AC099508.1	-3.20431	-1.68295	10.6924	0.0128535	0.156611
NUP43	0.259888	3.79783	10.6852	0.0128738	0.156747
INHBA	-3.26966	-1.53563	10.68	0.0128881	0.15681
TLE5	0.155081	8.08314	10.6731	0.0129076	0.156844
RHOBTB3	-0.823369	0.839391	10.672	0.0129106	0.156844
ZNF32	-0.389328	2.91047	10.6678	0.0129224	0.156844
SNX8	-0.137448	5.80935	10.6626	0.0129369	0.156844
CBX5	0.129559	6.78097	10.6623	0.0129379	0.156844
SMARCA1	-7.22795	-1.95668	11.7399	0.0129497	0.156844
ANKRD28	-0.139658	6.20642	10.6563	0.0129548	0.156844
TAGLN2	0.119596	8.68387	10.6414	0.0129968	0.157195
AC018450.1	0.991698	0.117605	10.6395	0.013002	0.157195
SLC25A29	-0.766	1.11495	10.6286	0.013033	0.157313
MAP2K6	0.279846	4.16437	10.6278	0.0130351	0.157313
UBE2C	0.122644	7.90422	10.6264	0.0130392	0.157313
CDK1	0.159944	6.71153	10.6211	0.0130544	0.157385
AL662797.1	0.239914	4.17751	10.6135	0.0130758	0.157471
NDUFB6	0.119854	7.89278	10.6121	0.0130798	0.157471
TMED5	-0.128849	6.82923	10.592	0.0131372	0.157758
MAP3K14	-0.206329	4.66523	10.5909	0.0131405	0.157758
TCEAL8	-0.222284	4.439	10.5888	0.0131465	0.157758
CST3	-0.447649	2.69657	10.5885	0.0131473	0.157758
RPS3A	0.0983627	10.8308	10.5877	0.0131496	0.157758
AC007319.1	-0.742605	1.17837	10.5681	0.013206	0.158325
APOC1	-0.923278	1.23737	10.5472	0.0132664	0.158938
VLDLR	-7.24609	-2.03387	11.6044	0.0132803	0.158993
CCNYL1	-0.312764	3.23191	10.5348	0.0133026	0.159087
KLF9	-0.367227	3.05677	10.5322	0.0133101	0.159087
UIMC1	0.161617	5.11758	10.53	0.0133164	0.159087
AC004551.1	0.628026	0.972746	10.527	0.0133251	0.159087
ZDHHC12	0.153061	6.62583	10.5145	0.0133616	0.159412
BATF	-0.195687	5.29709	10.5043	0.0133917	0.15966
AL031590.1	-1.00348	0.549705	10.4924	0.0134265	0.159964
SLC44A2	0.214013	4.51177	10.4887	0.0134374	0.159984
B4GALNT1	-1.2776	-0.386933	10.4791	0.0134658	0.160068
CIITA	-0.558158	3.59277	12.9811	0.0134808	0.160068
TMEM64	-0.355943	3.04251	10.4727	0.0134849	0.160068
GFI1	-0.855014	0.624696	10.4723	0.013486	0.160068
SPRYD3	-0.249696	4.07603	10.4606	0.0135207	0.160068
ZNF526	-0.278187	3.58108	10.4603	0.0135216	0.160068
DYRK3	-1.03581	0.292857	10.4592	0.0135247	0.160068
GAMT	0.280457	3.95539	10.4518	0.0135468	0.160068
ZNF267	-0.247769	4.34658	10.4475	0.0135597	0.160068
PSD3	-0.584084	2.40296	10.4451	0.0135669	0.160068
IGHV3OR16-15	-1.86739	-0.881175	10.444	0.0135701	0.160068
DCXR	0.123411	7.01352	10.436	0.013594	0.160068
PIGV	0.466656	1.9899	10.435	0.013597	0.160068
TRIB3	-0.255909	3.91087	10.435	0.0135971	0.160068
PSMB8-AS1	0.138794	5.56132	10.4343	0.0135992	0.160068
CERNA2	-0.362602	4.17146	10.698	0.0136118	0.160068
PXMP2	0.134602	5.69573	10.4289	0.0136155	0.160068
AGPAT5	0.161938	5.04677	10.4255	0.0136254	0.160068
COA5	0.151626	5.21241	10.4254	0.013626	0.160068
QKI	-0.138567	6.25581	10.4238	0.0136307	0.160068
PPP1R26	-1.08167	0.277617	10.4114	0.0136679	0.160278
ACTR2	0.1214	7.07745	10.4109	0.0136694	0.160278
RPS23	0.0840529	11.3394	10.4086	0.0136766	0.160278
PNPLA2	0.136767	5.53498	10.3864	0.0137435	0.160927
CREB3	-0.14933	5.53763	10.3841	0.0137506	0.160927
PHLDA2	-2.26305	-0.688876	10.3774	0.0137709	0.161054
KLHL29	-3.3276	-1.52218	10.3702	0.0137929	0.161157
MCM7	0.114649	7.87736	10.3684	0.0137985	0.161157
EPN2	-0.37519	2.93087	10.3643	0.0138109	0.161192
PDIA5	-0.166202	5.28352	10.3536	0.0138435	0.161464
SEMA4D	0.1423	5.41493	10.3427	0.0138771	0.161688
AC123768.5	0.433943	2.20235	10.3402	0.0138848	0.161688
TMED3	-0.136636	6.19713	10.3359	0.0138979	0.161688
ARHGEF7	0.189521	4.81721	10.3351	0.0139004	0.161688
HDHD3	0.246381	4.30446	10.3278	0.0139228	0.16184
OTUB1	0.120947	7.05055	10.3187	0.0139511	0.162059
ENPP4	-0.346777	3.23017	10.3148	0.0139633	0.162091
AC023825.2	1.41912	-1.62783	10.3079	0.0139844	0.162171
AC018682.1	-0.79554	1.12784	10.3064	0.013989	0.162171
SLC6A9	-0.999603	0.440877	10.2979	0.0140157	0.162308
DOK3	-0.136662	6.34658	10.2966	0.0140197	0.162308
MYO1C	-0.22685	4.36458	10.2884	0.0140452	0.162494
RPA2	0.14579	6.19461	10.2825	0.0140637	0.16259
SHISA5	0.134003	5.78856	10.2797	0.0140725	0.16259
NEFH	-1.0032	0.870102	10.2748	0.0140878	0.162617
SUPT3H	-0.432632	3.43923	10.6873	0.0140949	0.162617
GPHN	-0.139412	5.59789	10.2699	0.0141032	0.162617
RFX4	1.86478	-2.42574	10.2644	0.0141205	0.162706
VWA1	-2.27118	-1.13405	10.259	0.0141374	0.162706
RTN4	-0.133567	6.5664	10.2584	0.0141393	0.162706
HIST1H3C	0.14469	6.20653	10.2383	0.0142028	0.163327
RFLNB	0.315513	3.24339	10.2017	0.0143193	0.164524
BACH2	0.269843	3.91859	10.1996	0.014326	0.164524
HASPIN	0.255482	3.9992	10.1904	0.0143553	0.16475
ZNF280D	0.179831	5.04125	10.1769	0.0143989	0.165059
FBXO16	-0.443349	2.30672	10.1742	0.0144075	0.165059
CKB	-0.908285	1.03424	10.1731	0.014411	0.165059
SPIN1	-0.297445	3.31835	10.1643	0.0144396	0.165276
EHBP1L1	-0.149194	5.24375	10.1523	0.0144782	0.165609
TTC30B	0.683816	0.809156	10.14	0.0145183	0.16591
PCNA	0.114336	7.40579	10.1365	0.0145298	0.16591
RPL18	0.0901094	11.2288	10.1349	0.0145351	0.16591
PLAGL2	-0.276869	3.64396	10.1324	0.0145432	0.16591
DSG2	-1.17775	-0.225586	10.1091	0.0146193	0.166668
XPNPEP2	0.700071	0.541892	10.1009	0.0146465	0.166867
RPL32	0.0825967	11.3291	10.0943	0.014668	0.167001
AC005920.2	-1.3688	-0.559439	10.0861	0.0146951	0.167199
MGST3	-0.163281	6.46722	10.0825	0.0147072	0.167226
AC008875.3	0.366682	2.70487	10.0792	0.0147179	0.167237
RRP1B	0.131293	6.44261	10.0696	0.01475	0.167391
FLT3	-0.503557	2.12981	10.0693	0.0147509	0.167391
PRRX2	-7.15027	-2.03305	11.0311	0.0148103	0.167867
TNKS2	0.13908	5.42933	10.0508	0.0148124	0.167867
ABI3	0.163868	5.09214	10.0382	0.0148547	0.168236
EIF3K	0.124797	8.85074	10.0262	0.0148949	0.16858
CTNS	-0.55928	2.49099	10.0033	0.0149724	0.169346
PATL2	0.268247	3.72142	9.98764	0.0150255	0.169835
EPS8L2	-0.503235	2.5436	9.98045	0.01505	0.17
CHPT1	0.137718	5.90577	9.97158	0.0150803	0.170119
OXCT1	0.137285	5.95838	9.97156	0.0150804	0.170119
MYL4	0.565757	1.35707	9.96587	0.0150998	0.17018
CDKN2C	0.189514	4.89147	9.9612	0.0151158	0.17018
SDF4	-0.119116	7.05129	9.96086	0.015117	0.17018
FECH	-0.2789	3.40549	9.95844	0.0151253	0.17018
IL10RB	0.138194	5.93324	9.95054	0.0151525	0.170374
TPT1-AS1	-0.263389	3.5761	9.93635	0.0152014	0.170812
ZSWIM6	0.167074	5.77826	9.93213	0.015216	0.170864
NQO2	0.137516	5.6645	9.92609	0.0152369	0.170987
TERF1	0.174441	4.89431	9.91748	0.0152667	0.17121
NDUFA2	0.119138	7.76761	9.89796	0.0153347	0.171861
PCNT	0.156544	5.14257	9.88642	0.0153751	0.172178
FGFBP2	-3.77181	-0.359963	12.1496	0.0153851	0.172178
ATR	0.153541	5.16979	9.88129	0.0153931	0.172178
AC017002.3	-1.1176	0.708049	9.86751	0.0154415	0.172513
ICOSLG	-0.660657	1.78788	9.86486	0.0154509	0.172513
RPS17	0.114926	9.23007	9.8633	0.0154564	0.172513
PAG1	0.321234	3.80542	9.85973	0.015469	0.172513
HOMER1	-0.560919	1.89329	9.85854	0.0154732	0.172513
PNLDC1	1.19077	-1.17148	9.85279	0.0154935	0.172628
AP005019.1	-1.22392	-0.333232	9.84558	0.0155191	0.172801
HERC5	0.26698	3.44635	9.84218	0.0155312	0.172823
TEAD4	-1.31972	-0.432165	9.83666	0.0155508	0.172929
EXOC3	-0.242838	4.36387	9.82878	0.0155788	0.173093
IRF4	0.11996	8.05484	9.82274	0.0156003	0.173093
FMNL1	-0.132777	6.70538	9.81937	0.0156124	0.173093
AC099524.1	0.364294	2.62374	9.81632	0.0156233	0.173093
ZNF85	0.289301	3.97729	9.81537	0.0156267	0.173093
ARHGAP26	-0.345792	3.60619	9.81193	0.015639	0.173093
ABI1	-0.16588	5.34242	9.80973	0.0156469	0.173093
TIMM17A	-0.125308	7.13881	9.80781	0.0156538	0.173093
DTNBP1	0.142095	5.62788	9.80716	0.0156561	0.173093
TLK1	0.13405	6.49446	9.79908	0.0156851	0.173303
MTLN	-0.13351	5.67975	9.79256	0.0157086	0.173409
NTRK2	-7.13222	-2.10419	10.7277	0.0157149	0.173409
TCIRG1	0.136103	6.23581	9.78293	0.0157433	0.173597
RPS2	0.0840224	11.4062	9.78049	0.0157522	0.173597
TMEM178B	-1.1522	-0.262749	9.77428	0.0157746	0.173673
RPS12	0.0919923	11.753	9.77299	0.0157793	0.173673
TCHP	0.194865	4.73569	9.76858	0.0157953	0.173738
TAB2	-0.187202	4.7886	9.76463	0.0158096	0.173785
EPB41L4B	-2.03311	-1.26731	9.7199	0.0159732	0.17547
NOC3L	0.205169	5.08989	9.70283	0.0160362	0.17605
SMPDL3A	-1.35601	-0.553221	9.6959	0.0160618	0.176125
HACD1	-1.51433	-0.763741	9.69545	0.0160635	0.176125
LHFPL6	-0.945283	0.20247	9.68031	0.0161197	0.176629
ATP6V1C2	-0.652095	1.18961	9.66936	0.0161606	0.176964
HIST1H4I	0.256435	3.49657	9.66521	0.0161761	0.177021
CIP2A	0.145056	5.24311	9.66183	0.0161888	0.177047
AC008105.3	-0.245385	4.07603	9.65504	0.0162142	0.177081
CENPQ	0.265883	3.88912	9.65111	0.0162289	0.177081
CENPC	0.157085	5.32149	9.64927	0.0162359	0.177081
FKBP1A	-0.111099	7.6801	9.64885	0.0162374	0.177081
PHKA1	-1.18844	0.0542487	9.64727	0.0162434	0.177081
TACC3	0.135243	6.16309	9.64069	0.0162682	0.177186
ATAD3B	-0.182472	4.79357	9.63924	0.0162736	0.177186
S100A2	-1.55451	-0.783615	9.63593	0.0162861	0.177209
IL18R1	-1.83709	-1.07012	9.62983	0.0163091	0.177277
TNRC6C	0.256199	3.51234	9.62883	0.0163129	0.177277
ZNF248	-0.353515	2.924	9.6215	0.0163407	0.177466
MPZL1	0.142748	5.38437	9.61028	0.0163833	0.177723
CENPA	0.15334	6.26916	9.60806	0.0163917	0.177723
POU2F1	0.140547	5.38776	9.60477	0.0164042	0.177723
NR3C1	-0.131601	5.77512	9.59649	0.0164358	0.177723
IRAK3	-0.550915	1.79315	9.59649	0.0164358	0.177723
RAP1GAP2	0.340966	2.77671	9.59637	0.0164363	0.177723
ASCL2	-0.982581	0.622681	9.59625	0.0164367	0.177723
AL136040.1	-0.790173	0.668335	9.57922	0.0165019	0.178124
AC025259.3	-7.09746	-2.1212	10.4812	0.0165044	0.178124
TET1	0.51136	2.34036	9.57637	0.0165129	0.178124
AL357992.1	-7.08063	-2.06556	10.478	0.0165152	0.178124
NFKBIB	-0.147343	5.20141	9.57022	0.0165365	0.178241
ALCAM	-0.205307	4.98213	9.56643	0.0165511	0.178287
CPNE1	0.148795	6.13101	9.56333	0.016563	0.178304
SEC13	-0.109968	7.98117	9.56004	0.0165757	0.178329
APRT	0.109278	8.17534	9.54306	0.0166414	0.178924
CDHR1	-0.764432	0.802119	9.53841	0.0166595	0.178973
STX7	0.159755	5.57704	9.53653	0.0166668	0.178973
FAM114A1	-0.532836	1.83272	9.53134	0.0166869	0.179077
ANKRD10	-0.148845	5.31259	9.51761	0.0167405	0.17954
TPX2	0.11613	7.02376	9.50855	0.016776	0.179632
AK6	-0.130839	5.53283	9.50837	0.0167767	0.179632
IDH3A	0.145459	5.85814	9.5039	0.0167942	0.179632
ICK	0.256018	3.45428	9.50117	0.016805	0.179632
NCAPH	0.140702	5.71377	9.49915	0.0168129	0.179632
GSTK1	0.120475	6.8467	9.49747	0.0168195	0.179632
UXS1	-0.256753	3.59163	9.49613	0.0168247	0.179632
TRAFD1	0.258967	3.55151	9.49348	0.0168352	0.179632
NT5E	0.283276	3.22807	9.49147	0.0168431	0.179632
ITGB3BP	0.133045	5.77646	9.48554	0.0168665	0.17977
HMGB2	0.123415	9.2028	9.47703	0.0169001	0.180016
MTX1	-0.127455	5.62114	9.47402	0.016912	0.180032
CCNI2	-7.07309	-2.11506	10.3525	0.0169378	0.180194
PTGES3L	-0.990627	0.0342366	9.4557	0.0169848	0.180583
TPR	0.119439	7.15616	9.43401	0.0170714	0.181392
MAD2L1	0.122779	6.75265	9.41335	0.0171545	0.182085
RAD9A	-0.193666	4.65494	9.41251	0.0171579	0.182085
SEPTIN5	-0.951461	1.02411	9.39014	0.0172484	0.182888
ATP6V0B	-0.10818	8.25402	9.38857	0.0172548	0.182888
CSNK1G3	0.22461	4.46988	9.38461	0.0172709	0.182946
SLC25A1	0.130725	6.49679	9.37758	0.0172995	0.183136
HOTAIRM1	-0.588958	1.58633	9.37384	0.0173148	0.183186
LIG4	0.339327	3.23012	9.36496	0.0173511	0.183407
ARHGAP42	0.192508	4.84095	9.36316	0.0173585	0.183407
WDR26	-0.230246	4.24802	9.36089	0.0173678	0.183407
UCK2	-0.128876	5.85298	9.35518	0.0173912	0.18352
RBM38	0.144121	5.3454	9.34985	0.0174131	0.18352
EVI2A	-0.179552	4.81402	9.3493	0.0174154	0.18352
TLE1	0.166333	5.09973	9.34717	0.0174241	0.18352
PKMYT1	0.131967	6.45265	9.3444	0.0174355	0.18352
CLDN7	-2.40306	-1.49834	9.3427	0.0174425	0.18352
TRIM25	0.175448	4.82939	9.33578	0.0174711	0.183708
RALGDS	-0.341091	3.45124	9.32674	0.0175084	0.183908
SPRYD4	-0.324044	3.16734	9.32588	0.017512	0.183908
KRAS	0.134282	5.67324	9.32161	0.0175297	0.183908
MON1B	-0.220077	4.27112	9.32055	0.0175341	0.183908
USF1	0.174146	4.91833	9.31827	0.0175436	0.183908
CYSLTR1	0.157318	5.00207	9.31373	0.0175624	0.183993
ALDH1B1	-0.334707	3.1959	9.29891	0.0176242	0.184528
TBXAS1	-0.255223	3.85153	9.29195	0.0176532	0.18472
NAT1	-0.426772	2.31229	9.27089	0.0177416	0.185532
GAB1	0.176743	5.49131	9.25938	0.0177902	0.185841
RNPS1	0.12083	7.22319	9.25875	0.0177929	0.185841
ZAP70	0.423818	3.07722	9.25373	0.0178141	0.18595
MAP3K2-DT	0.342599	2.78837	9.24853	0.0178361	0.18604
AC139019.1	0.813659	-0.00381328	9.24513	0.0178505	0.18604
CFAP410	-0.224993	4.59585	9.24404	0.0178552	0.18604
AC097382.3	0.695762	0.878438	9.23592	0.0178897	0.186287
PHB	0.112466	7.76165	9.22817	0.0179227	0.186292
XACT	0.602919	1.31403	9.22623	0.017931	0.186292
C16orf74	-0.189927	4.7014	9.22568	0.0179333	0.186292
CD79B	0.118469	7.31373	9.22564	0.0179335	0.186292
FADS3	-0.323225	3.52587	9.22262	0.0179464	0.186313
MICA	-0.446735	2.13141	9.21638	0.0179731	0.186478
PDGFD	-0.945477	0.175512	9.21098	0.0179963	0.186605
PGAP1	-0.733052	0.762286	9.20376	0.0180273	0.186808
AC020915.2	0.325828	2.85187	9.20136	0.0180376	0.186808
BIRC2	-0.253966	4.07745	9.19234	0.0180765	0.18701
CPM	-0.598382	1.37251	9.18941	0.0180891	0.18701
HIST1H4J	0.449472	2.02326	9.18826	0.018094	0.18701
NFYC	0.128924	5.78079	9.1845	0.0181103	0.18701
IL12RB2	-0.990401	0.483478	9.18251	0.0181189	0.18701
YTHDC2	0.20676	4.42527	9.18097	0.0181256	0.18701
CTSA	-0.126977	5.61355	9.17684	0.0181435	0.18701
AC055839.2	-2.58643	-1.27794	9.17669	0.0181441	0.18701
HLA-DMA	-0.114395	7.64948	9.17405	0.0181556	0.187017
SMYD4	0.229071	4.16342	9.16463	0.0181965	0.187282
NME3	0.13429	5.89381	9.16311	0.0182031	0.187282
CYB5R2	-1.50876	-0.805452	9.14677	0.0182744	0.187805
FANCI	0.12707	5.85173	9.14644	0.0182758	0.187805
C15orf39	0.156874	5.00352	9.14223	0.0182943	0.187882
TRIM61	0.398103	2.35945	9.13818	0.018312	0.187952
ADGRD1	-3.0293	-1.66948	9.12767	0.0183582	0.188314
MAML3	-1.09369	0.19721	9.11774	0.0184019	0.18865
TMEM132A	-2.34013	-1.52847	9.10598	0.0184539	0.18907
VTA1	0.131374	5.46023	9.09973	0.0184817	0.189227
A2M	-2.20307	-0.717755	9.09757	0.0184912	0.189227
ARL13B	-0.342259	3.5418	9.09033	0.0185234	0.189443
MBD3	-0.213896	4.31431	9.08187	0.0185611	0.189683
RFFL	-0.250122	4.19179	9.08013	0.0185689	0.189683
RPL41	0.078788	12.4992	9.07535	0.0185903	0.189704
CCDC39	-1.02291	-0.068119	9.07356	0.0185982	0.189704
RFC5	0.156337	5.13268	9.07225	0.0186041	0.189704
EVI2B	0.128073	6.06172	9.0668	0.0186285	0.189841
TMEM256	0.114334	7.62925	9.03497	0.018772	0.191014
AC010149.1	0.404196	2.47656	9.03456	0.0187738	0.191014
DEK	-0.260165	5.4552	10.8392	0.018777	0.191014
TSNAX	0.168689	4.86066	9.03124	0.0187888	0.191022
CAV1	0.553396	4.92058	16.8456	0.0188298	0.191233
AC097382.2	0.838252	0.105283	9.0215	0.0188331	0.191233
PRKACB	0.170172	4.95814	9.01886	0.018845	0.191233
HERC1	0.144304	5.26002	9.0156	0.0188599	0.191233
SSR4	-0.0941138	9.95899	9.01444	0.0188652	0.191233
ZC2HC1B	-0.792892	0.625667	9.00079	0.0189275	0.191719
WRAP53	0.202399	4.47157	8.99906	0.0189354	0.191719
MVB12A	-0.186025	4.92128	8.9939	0.0189591	0.191845
RGS1	-0.194117	4.74282	8.98665	0.0189924	0.192009
XPNPEP1	-0.197728	4.58912	8.98551	0.0189976	0.192009
MT-ND4	0.0938341	10.1969	8.98251	0.0190114	0.192035
ZFHX3	-0.554688	1.95929	8.96484	0.0190929	0.192609
ZNF213	-0.547884	1.57895	8.96455	0.0190943	0.192609
POLR3F	0.305873	3.03861	8.96186	0.0191067	0.192609
HAGHL	-0.257677	3.77274	8.96051	0.019113	0.192609
THUMPD3-AS1	-0.131345	5.43583	8.93884	0.0192137	0.193511
ABTB2	-0.949828	0.247318	8.9238	0.0192841	0.193999
AP000696.2	-1.77283	-1.14201	8.92207	0.0192922	0.193999
TNFSF8	0.498501	1.53274	8.92124	0.0192961	0.193999
DLL3	-0.595935	1.27762	8.90368	0.0193787	0.194527
MRPS18A	0.126784	6.1587	8.90166	0.0193882	0.194527
PPM1K	0.128959	6.09322	8.90004	0.0193959	0.194527
TRPT1	0.123939	5.70237	8.89923	0.0193997	0.194527
RUBCNL	0.29076	4.02653	8.89734	0.0194086	0.194527
TMC8	0.157117	5.37104	8.89314	0.0194285	0.194527
AC011603.2	0.141959	6.51441	8.89274	0.0194304	0.194527
LINC02694	0.420027	2.43628	8.89035	0.0194417	0.194527
GSTT2B	-0.867429	0.436217	8.8885	0.0194504	0.194527
TXLNA	-0.159536	4.9897	8.88376	0.0194729	0.194639
LINC02328	0.306722	3.19684	8.88104	0.0194858	0.194655
UFD1	0.122007	7.34843	8.87009	0.0195379	0.195062
HACD4	0.203324	4.50769	8.86723	0.0195516	0.195085
LINC01506	1.19725	-1.03936	8.86324	0.0195706	0.195161
S1PR1	0.162263	5.59101	8.84588	0.0196538	0.195716
STAG3	-0.172583	5.17116	8.84302	0.0196675	0.195716
CD37	0.153772	7.66002	8.84206	0.0196721	0.195716
TLR10	0.331793	2.87515	8.83929	0.0196854	0.195716
RPS4X	0.0900679	10.9164	8.83843	0.0196896	0.195716
ARSG	-0.2732	3.6097	8.8374	0.0196946	0.195716
DLEU2	0.115557	6.85945	8.82888	0.0197356	0.195969
ATP5MF	0.104455	8.54229	8.82739	0.0197428	0.195969
CENPE	0.125625	6.27908	8.81516	0.019802	0.19631
PDLIM3	-2.54209	-1.32408	8.81209	0.0198169	0.19631
LINC02256	0.783255	0.582868	8.81123	0.0198211	0.19631
FAM111A-DT	0.35548	2.53559	8.81086	0.0198229	0.19631
CHPF2	-0.268165	3.98963	8.80581	0.0198474	0.19644
RPS24	0.0831316	10.9337	8.8013	0.0198694	0.196545
CEP112	-0.372783	2.5343	8.79186	0.0199154	0.1966
TMEM100	-1.08946	-0.194415	8.79158	0.0199168	0.1966
RPLP2	0.0809468	10.9833	8.79006	0.0199242	0.1966
AL160314.2	0.340744	2.82561	8.78751	0.0199366	0.1966
ATRX	0.123244	6.40838	8.78685	0.0199399	0.1966
CLDN14	-1.7792	-1.11629	8.78567	0.0199457	0.1966
SP140	0.136224	6.43203	8.78376	0.019955	0.1966
MBOAT2	-0.823121	1.52421	8.87166	0.0199833	0.196741
PSMB2	0.106201	7.74355	8.77616	0.0199923	0.196741
DNAJC15	0.127872	7.0714	8.7582	0.0200807	0.197499
CLEC2B	0.173024	6.53312	8.73391	0.0202011	0.198388
LBH	-0.235814	4.62335	8.73253	0.0202079	0.198388
PCBP3	-0.667748	0.949678	8.73202	0.0202105	0.198388
HIST1H2AJ	0.231232	3.88944	8.72594	0.0202408	0.198388
LINC01857	-2.21173	-1.1394	8.72437	0.0202486	0.198388
PPP1R14B	-0.107243	7.60607	8.72418	0.0202496	0.198388
NECTIN3	-6.96906	-2.22434	9.49372	0.020252	0.198388
RPL28	0.0879697	12.1024	8.71373	0.0203018	0.198763
AP1AR	-0.310062	3.09742	8.70891	0.0203259	0.198887
TMEM263	-0.192822	5.27135	8.70407	0.0203502	0.19897
MTAP	0.120066	5.64833	8.70258	0.0203577	0.19897
LEPROTL1	0.12527	5.9769	8.70031	0.0203692	0.19897
ANKRD6	-0.656908	1.0779	8.69753	0.0203831	0.198993
JOSD1	-0.241995	3.70896	8.6868	0.0204372	0.1993
MBNL1	-0.107037	7.62823	8.68669	0.0204378	0.1993
IMPA2	0.160263	4.91241	8.68323	0.0204553	0.199358
NDUFB3	0.106229	7.62681	8.67892	0.0204771	0.199443
SRSF2	0.105694	8.40218	8.67691	0.0204873	0.199443
PSTPIP2	-1.09329	0.877684	8.98404	0.0205128	0.199579
SHROOM3	1.29003	-1.47353	8.66472	0.0205491	0.199819
IBTK	0.132332	5.91543	8.66084	0.0205688	0.199855
NUGGC	-0.275077	4.17314	8.65943	0.020576	0.199855
NUSAP1	0.136989	7.02876	8.65257	0.020611	0.200082
ATP5F1A	0.102652	8.72434	8.64815	0.0206336	0.200151
TTC24	-1.00924	0.103146	8.64519	0.0206488	0.200151
TNFRSF1A	-1.12732	-0.223362	8.64433	0.0206531	0.200151
C19orf38	0.238563	3.91391	8.63579	0.0206969	0.20044
UGCG	0.139747	5.17002	8.62732	0.0207405	0.20044
LGALSL	-0.629084	1.09314	8.62708	0.0207417	0.20044
ZGPAT	0.13718	5.3289	8.62562	0.0207492	0.20044
NDUFB10	0.114356	7.87864	8.62468	0.020754	0.20044
PTPRE	-0.350933	3.02594	8.62362	0.0207595	0.20044
DUSP23	-0.186368	4.73374	8.62124	0.0207718	0.20044
SCHIP1	-2.29094	-1.5668	8.62037	0.0207762	0.20044
SESN3	-0.316272	2.96359	8.61488	0.0208046	0.200601
PHF11	0.162011	4.89285	8.61082	0.0208256	0.200646
AK8	0.811786	0.146399	8.60947	0.0208326	0.200646
SLC31A1	-0.265079	4.18641	8.59338	0.020916	0.201335
IGHV3-64D	-2.49559	1.08247	13.069	0.0209275	0.201335
MKI67	0.112246	7.95674	8.58723	0.0209481	0.20142
POGLUT3	-0.359472	2.64722	8.58457	0.020962	0.201441
MIR22HG	-0.54195	2.38174	8.57357	0.0210195	0.201881
SSBP3	0.205006	4.30503	8.56895	0.0210436	0.202
AC034231.1	-1.16267	-0.274247	8.56018	0.0210897	0.202329
PACS1	-0.277078	4.38794	8.54949	0.021146	0.202572
LIMD1	0.125513	5.53553	8.5482	0.0211528	0.202572
GK	-0.232369	4.0057	8.54665	0.021161	0.202572
ENO3	-0.488214	1.91017	8.54517	0.0211688	0.202572
PRDX2	0.102653	8.44311	8.54421	0.0211739	0.202572
MX2	1.16763	-0.616325	8.53858	0.0212036	0.202744
HP1BP3	0.109204	7.07009	8.53607	0.021217	0.202758
COL6A6	2.04157	-2.90902	8.53243	0.0212363	0.20283
PSD	-3.00808	-1.80816	8.50664	0.0213736	0.203792
CBR3	-0.286253	3.52479	8.50662	0.0213738	0.203792
PLXNA3	-0.700719	1.2481	8.50572	0.0213785	0.203792
EIF1AY	0.122023	6.59918	8.5037	0.0213894	0.203792
TSPYL4	-0.480336	1.84808	8.50241	0.0213962	0.203792
DNAJC1	-0.12392	7.03132	8.49397	0.0214415	0.20411
UBA52	0.0858025	10.2719	8.48763	0.0214756	0.204321
FANCG	-0.154685	5.02356	8.47989	0.0215173	0.204605
ZC3H14	-0.200576	4.4519	8.47358	0.0215514	0.204816
PRMT1	-0.107583	7.74749	8.46897	0.0215764	0.20494
IDO2	0.809119	0.412426	8.45913	0.0216297	0.205333
HRH2	-2.25356	-1.51739	8.44622	0.0217	0.205886
AC005562.1	-0.229848	4.34622	8.4345	0.021764	0.206274
BEX4	-0.257721	3.63663	8.43404	0.0217665	0.206274
TLCD5	-1.41805	-0.546057	8.43217	0.0217768	0.206274
ATXN7L1	-0.232231	4.29588	8.42759	0.0218019	0.206398
YWHAB	0.106153	8.90648	8.41946	0.0218466	0.206655
NTHL1	0.141185	5.20312	8.41718	0.0218591	0.206655
ARL2	-0.145865	5.06996	8.41609	0.0218651	0.206655
PROS1	-1.95018	-1.3825	8.40886	0.021905	0.206918
IKZF1	-0.121998	6.92189	8.40162	0.021945	0.207182
AC016831.5	-1.00772	-0.153495	8.39383	0.0219881	0.207322
NDUFA13	0.100608	8.83533	8.39319	0.0219917	0.207322
PSMB3	0.102494	8.66915	8.39132	0.0220021	0.207322
AL133551.1	0.787058	-0.113468	8.39024	0.0220081	0.207322
AL096701.4	0.64102	0.66304	8.386	0.0220317	0.20733
RXRB	0.236379	3.61714	8.38576	0.022033	0.20733
AC006460.2	-0.597796	1.14779	8.37692	0.0220822	0.207679
AP001830.1	-6.91213	-2.26743	9.09052	0.0221067	0.207796
PPIF	-0.122754	6.22589	8.36745	0.0221351	0.20793
LINC01483	1.18937	-1.28503	8.36371	0.022156	0.20793
LMAN1	-0.102876	8.27443	8.36216	0.0221648	0.20793
TNKS1BP1	-0.642481	0.951313	8.36135	0.0221693	0.20793
ASNS	-0.62257	1.10246	8.35326	0.0222147	0.208242
ARHGEF17	-6.90662	-2.26616	9.06428	0.0222351	0.208319
DNAJC19	0.125404	6.13959	8.34514	0.0222604	0.208443
PRF1	-1.57801	-0.750904	8.33843	0.0222983	0.208665
NDUFA11	0.101016	8.9136	8.33524	0.0223163	0.208665
AC073611.1	-0.979056	0.73086	8.33448	0.0223206	0.208665
AHR	-0.326959	2.94971	8.32972	0.0223476	0.208787
DYNC1LI2	-0.178325	4.68616	8.32789	0.0223579	0.208787
PSME4	0.138746	5.11758	8.32221	0.0223901	0.208925
NFE2L2	-0.134378	5.38124	8.321	0.022397	0.208925
CC2D1A	-0.24767	3.53723	8.3156	0.0224277	0.209098
EML4	0.123039	6.2521	8.31054	0.0224565	0.209253
CFAP97D2	0.81485	-0.0264242	8.30361	0.0224961	0.209508
CNN3	-0.297187	3.59918	8.29943	0.0225199	0.209617
MSH2	-0.137149	5.19012	8.29168	0.0225643	0.209917
CCDC167	-0.125523	7.26988	8.28727	0.0225897	0.210039
HLA-DOA	-0.297592	3.16763	8.27126	0.0226818	0.210666
PMS1	0.130238	5.36195	8.27037	0.022687	0.210666
AC124014.1	-1.09488	-0.333549	8.26918	0.0226939	0.210666
UBAP2L	0.138457	5.39523	8.25909	0.0227523	0.211094
HTRA3	-0.95092	0.0923797	8.25576	0.0227716	0.211159
ITPR2	0.157843	5.30435	8.24278	0.0228471	0.211745
ATN1	-0.397935	2.43061	8.23844	0.0228724	0.211865
TTK	0.193181	4.4524	8.23274	0.0229056	0.212059
PPIH	0.118263	6.6396	8.22973	0.0229233	0.212108
NUBP1	-0.187439	4.5821	8.22589	0.0229457	0.212112
ANXA6	-0.102993	7.60774	8.22544	0.0229484	0.212112
PCGF1	-0.226839	3.90151	8.21929	0.0229845	0.212254
KDELR2	-0.102952	8.66475	8.21769	0.0229939	0.212254
PRDX6	-0.109892	7.70736	8.21652	0.0230007	0.212254
RPL30	0.0836519	11.0217	8.21197	0.0230275	0.212387
DEPDC1	0.19126	4.58949	8.19022	0.023156	0.213338
ZBTB32	-0.16103	4.94302	8.18808	0.0231687	0.213338
CES4A	-0.564966	1.53803	8.18708	0.0231746	0.213338
FAM78A	0.236244	3.85693	8.18563	0.0231833	0.213338
MRPL16	0.110875	7.0556	8.18405	0.0231926	0.213338
SMC1A	0.120595	6.67365	8.17562	0.0232428	0.213596
HACD3	0.123956	5.695	8.17515	0.0232456	0.213596
ZBTB34	-0.617317	1.05008	8.17194	0.0232647	0.213658
RASSF4	-0.508509	2.30484	8.16865	0.0232844	0.213688
MDK	-2.45226	-1.42231	8.16536	0.023304	0.213688
RNF121	-0.196762	4.44706	8.16493	0.0233066	0.213688
TBC1D30	-6.8923	-2.32104	8.84982	0.0233224	0.213688
SUCLA2	0.124345	5.48107	8.16076	0.0233315	0.213688
AC008014.1	0.148287	5.49864	8.15891	0.0233426	0.213688
PAWR	-0.211349	4.1737	8.15231	0.0233822	0.213937
RAB11FIP3	-0.308491	3.15119	8.14491	0.0234267	0.214194
MAN2C1	0.258937	3.50972	8.14243	0.0234416	0.214194
CCNF	0.137989	5.10812	8.14141	0.0234477	0.214194
KIF5A	-2.22858	-1.60209	8.13867	0.0234642	0.214231
RDH11	0.13255	5.26576	8.12928	0.023521	0.214635
Z94721.1	0.217869	4.0518	8.11758	0.0235919	0.215113
CARD6	0.546391	1.02001	8.11651	0.0235984	0.215113
WDR74	0.115835	5.6504	8.10931	0.0236422	0.215398
DTX4	0.642861	0.476402	8.1042	0.0236734	0.215454
AL139807.1	0.39144	2.66443	8.10395	0.0236748	0.215454
NTNG1	-0.413352	3.1393	8.10213	0.0236859	0.215454
IGKJ2	-6.86015	-2.28438	8.77596	0.0237132	0.215588
AC090825.1	-0.522031	1.77399	8.08936	0.023764	0.215936
PIK3C2A	-0.191068	4.53509	8.08491	0.0237914	0.21607
PRKCH	-0.913882	0.425034	8.07978	0.0238229	0.216224
RAB11B	0.11797	6.41539	8.07584	0.0238471	0.216224
SFMBT2	0.145196	6.25264	8.07528	0.0238506	0.216224
RNASEH2B	0.119058	6.49649	8.07399	0.0238586	0.216224
ERAP2	0.187528	4.7816	8.06235	0.0239304	0.216644
LY9	-0.299428	3.02903	8.0597	0.0239468	0.216644
TMEM156	0.233263	4.56476	8.05911	0.0239505	0.216644
HMGN4	0.120254	6.21309	8.0578	0.0239585	0.216644
AL021707.6	-1.27265	-0.498772	8.05628	0.0239679	0.216644
AC006206.2	0.912641	-0.539148	8.04621	0.0240305	0.217095
CEP70	-0.346151	2.62158	8.02368	0.0241711	0.21803
BACE2	0.275548	3.38681	8.02268	0.0241774	0.21803
MREG	-0.243878	3.63174	8.02141	0.0241853	0.21803
MTMR4	-0.176246	4.67354	8.02126	0.0241863	0.21803
SEMA4C	-1.55171	-0.772746	8.0195	0.0241973	0.21803
MRPL35	0.131655	5.50432	8.0149	0.0242262	0.218175
MAPK6	-0.170471	4.80608	8.01277	0.0242396	0.218182
DCBLD2	0.376131	2.46787	7.99836	0.0243305	0.218885
LINC01480	-3.6963	5.97766	129.418	0.0243581	0.219019
F11R	-0.244364	3.43092	7.9867	0.0244042	0.219319
HEBP1	-0.236986	3.87647	7.98398	0.0244215	0.219327
TXNDC17	0.102756	7.42455	7.98255	0.0244306	0.219327
LINC02332	1.36161	-1.81057	7.97437	0.0244826	0.219679
LINC01762	-0.953492	0.339995	7.97072	0.0245059	0.219722
TOLLIP	-0.147073	5.12177	7.96961	0.024513	0.219722
USP22	-0.130867	5.76939	7.96309	0.0245546	0.219889
KCNA2	0.282146	3.30589	7.96269	0.0245572	0.219889
CSNK1G1	-0.183993	4.61742	7.95118	0.0246309	0.220347
HIST1H4A	0.28037	3.13435	7.9507	0.024634	0.220347
KIF22	0.122205	6.74338	7.94651	0.0246609	0.220473
APOBEC3G	0.1217	6.35587	7.94294	0.0246839	0.220564
AC138649.1	-0.92284	-0.0152029	7.93836	0.0247134	0.220713
STAT1	-0.129633	5.99314	7.92136	0.0248233	0.221576
TSC22D4	-0.132999	6.04667	7.91943	0.0248358	0.221576
ZFAT	0.172279	4.68706	7.90686	0.0249175	0.222056
SH2B3	-0.455888	2.01406	7.90612	0.0249223	0.222056
MCUR1	-0.133629	6.53483	7.9052	0.0249283	0.222056
PITPNM2	-1.40019	-0.488426	7.90018	0.0249611	0.222087
TTYH3	-0.488283	1.72264	7.89797	0.0249755	0.222087
AC008750.4	0.87441	-0.500982	7.89544	0.0249921	0.222087
FAM8A1	-0.337238	2.65701	7.89167	0.0250167	0.222087
SF3B6	0.102408	7.51933	7.89097	0.0250213	0.222087
TMEM45A	-0.461261	1.90807	7.89069	0.0250232	0.222087
LCN12	-6.83392	-2.33746	8.53938	0.0250249	0.222087
WDR91	-0.334742	2.7948	7.88564	0.0250563	0.222087
SUCLG2	0.122691	5.4514	7.88295	0.0250739	0.222087
SLC50A1	-0.123209	5.8193	7.88254	0.0250766	0.222087
TUBA1C	0.115616	7.56326	7.88038	0.0250908	0.222087
B4GALT4	-0.217992	4.11041	7.87997	0.0250935	0.222087
IFNAR1	0.117646	6.67098	7.87827	0.0251047	0.222087
SAMSN1	-0.184147	4.64929	7.87621	0.0251182	0.222087
MUC20	-0.455472	1.88508	7.87509	0.0251256	0.222087
AC107068.1	1.05259	-0.90829	7.87052	0.0251557	0.22223
RAPGEF2	-0.185085	5.16234	7.86871	0.0251677	0.22223
EFCAB11	0.240455	4.07168	7.86475	0.0251938	0.222247
STARD10	-0.422132	2.49129	7.86072	0.0252205	0.222247
STK38	0.159358	4.96458	7.86033	0.0252231	0.222247
MARCKSL1	0.182574	6.3008	8.12456	0.0252251	0.222247
IL27RA	-0.241877	4.37524	7.85799	0.0252385	0.222247
GHRL	-0.696827	0.682508	7.85669	0.0252472	0.222247
COL23A1	0.853686	-0.465223	7.84844	0.0253019	0.222547
CHUK	0.19724	4.28772	7.84766	0.0253071	0.222547
C11orf24	0.105538	7.12835	7.82713	0.025444	0.223579
CLDND1	0.220547	7.28326	9.9202	0.0254504	0.223579
LINC02427	-0.489074	1.99827	7.81987	0.0254927	0.223828
IL15	0.25662	3.5165	7.81804	0.0255049	0.223828
TMSB15A	-1.88898	-1.34257	7.81489	0.0255261	0.223828
AC055854.1	-3.02567	-1.77463	7.81418	0.0255309	0.223828
MLXIP	0.173399	4.73307	7.80973	0.0255608	0.223976
TTC38	-0.278941	3.43634	7.8053	0.0255907	0.223976
DPH3	-0.144891	5.14371	7.8044	0.0255968	0.223976
DENND1A	0.240978	4.59897	7.80258	0.025609	0.223976
AC092919.1	1.01484	-0.956693	7.80201	0.0256129	0.223976
AC004130.2	0.401948	2.04746	7.79207	0.0256801	0.22435
RPP21	0.115015	5.66926	7.7903	0.0256921	0.22435
ST7	-0.543682	2.87821	8.49864	0.0257039	0.22435
CDK12	0.132985	5.52551	7.78798	0.0257078	0.22435
DDOST	-0.103957	8.56376	7.78027	0.0257602	0.224692
RGS13	-1.22909	-0.154678	7.77825	0.0257739	0.224698
TMEM14B	0.100925	7.21992	7.77303	0.0258094	0.224857
PCDH9-AS4	1.45226	-1.78305	7.77173	0.0258183	0.224857
FBXO10	-0.402521	2.26309	7.76862	0.0258395	0.224928
NPM3	-0.15393	4.91462	7.76431	0.025869	0.22507
FAM177B	0.889003	-0.578921	7.75366	0.025942	0.225591
HERC3	0.236167	3.40756	7.74469	0.0260036	0.225985
DMGDH	-0.398795	2.49122	7.74209	0.0260215	0.225985
CABP4	-6.79863	-2.32965	8.36953	0.0260266	0.225985
KIF15	0.13296	5.15287	7.73732	0.0260544	0.226112
LDHB	0.0945122	9.2292	7.72944	0.0261088	0.22647
IL4R	0.242456	4.11483	7.71314	0.0262219	0.227336
ZNF138	0.218509	3.96442	7.7107	0.0262389	0.227369
FCN1	1.09605	-1.14961	7.70702	0.0262645	0.227476
PIK3CG	0.148236	6.05308	7.69652	0.0263379	0.227557
FBXL20	-0.277713	3.23733	7.69632	0.0263393	0.227557
HNMT	-2.94043	-1.8328	7.69467	0.0263508	0.227557
CDC25C	0.214607	4.26178	7.69188	0.0263704	0.227557
SPAG9	-0.17168	5.06616	7.69129	0.0263745	0.227557
EIF2B1	0.114799	5.58487	7.69071	0.0263786	0.227557
PPP2R2A	0.14142	5.3903	7.68823	0.026396	0.227557
PCBP4	-0.529651	1.4512	7.68543	0.0264157	0.227557
PBX4	-0.926908	-0.0873968	7.68343	0.0264297	0.227557
CCDC138	0.197772	4.29496	7.6826	0.0264355	0.227557
B3GNT2	0.215762	4.40868	7.68194	0.0264401	0.227557
SLC10A7	-0.191161	4.40702	7.68162	0.0264424	0.227557
TPK1	0.187592	4.49369	7.68111	0.026446	0.227557
SEPTIN9	0.104415	7.01296	7.67443	0.0264931	0.227783
[truncated: 15,193 more rows]

## Sheet: Legend
Dataset EV 6: Differentially expressed genes (DEG) between class-switched and IgM cells in the clonal dataset
