# Supplementary material for: Competing gene regulatory networks drive naive and memory B cell differentiation
Source: Mol Syst Biol. 2026 Apr 16;22(7):1097–117. doi: 10.1038/s44320-026-00207-8 (PMC13328623; doi:10.1038/s44320-026-00207-8)
Supplement: Supplementary file 9 — Dataset EV7 [file 44320_2026_207_MOESM9_ESM.xlsx]

## Sheet: Dataset EV 7
source	term_name	p_value	term_id	comparions
CORUM	Ferritin complex	0.04993	CORUM:6135	upregulated in unswithed cells
GO:BP	response to stimulus	2.64708e-19	GO:0050896	upregulated in unswithed cells
GO:BP	cellular response to stimulus	2.78762e-19	GO:0051716	upregulated in unswithed cells
GO:BP	response to chemical	1.20202e-16	GO:0042221	upregulated in unswithed cells
GO:BP	multicellular organismal process	5.73392e-15	GO:0032501	upregulated in unswithed cells
GO:BP	cell communication	1.97137e-14	GO:0007154	upregulated in unswithed cells
GO:BP	cellular response to chemical stimulus	2.1739e-14	GO:0070887	upregulated in unswithed cells
GO:BP	regulation of multicellular organismal process	2.55448e-14	GO:0051239	upregulated in unswithed cells
GO:BP	signaling	3.38627e-14	GO:0023052	upregulated in unswithed cells
GO:BP	intracellular signal transduction	3.97318e-14	GO:0035556	upregulated in unswithed cells
GO:BP	signal transduction	1.11416e-13	GO:0007165	upregulated in unswithed cells
GO:BP	anatomical structure development	1.12266e-13	GO:0048856	upregulated in unswithed cells
GO:BP	positive regulation of cellular process	1.51253e-13	GO:0048522	upregulated in unswithed cells
GO:BP	developmental process	6.42737e-13	GO:0032502	upregulated in unswithed cells
GO:BP	response to stress	6.68879e-13	GO:0006950	upregulated in unswithed cells
GO:BP	multicellular organism development	1.07525e-12	GO:0007275	upregulated in unswithed cells
GO:BP	regulation of response to stimulus	1.29025e-12	GO:0048583	upregulated in unswithed cells
GO:BP	regulation of cell communication	2.42149e-12	GO:0010646	upregulated in unswithed cells
GO:BP	positive regulation of biological process	3.08332e-12	GO:0048518	upregulated in unswithed cells
GO:BP	regulation of signaling	5.70552e-12	GO:0023051	upregulated in unswithed cells
GO:BP	response to endoplasmic reticulum stress	8.46627e-12	GO:0034976	upregulated in unswithed cells
GO:BP	cell activation	8.96514e-12	GO:0001775	upregulated in unswithed cells
GO:BP	biological regulation	1.03805e-11	GO:0065007	upregulated in unswithed cells
GO:BP	regulation of biological process	2.08348e-11	GO:0050789	upregulated in unswithed cells
GO:BP	programmed cell death	2.51802e-11	GO:0012501	upregulated in unswithed cells
GO:BP	cell death	2.8067e-11	GO:0008219	upregulated in unswithed cells
GO:BP	apoptotic process	4.6134e-11	GO:0006915	upregulated in unswithed cells
GO:BP	immune system process	4.91657e-11	GO:0002376	upregulated in unswithed cells
GO:BP	negative regulation of biological process	6.27371e-11	GO:0048519	upregulated in unswithed cells
GO:BP	regulation of apoptotic process	8.43413e-11	GO:0042981	upregulated in unswithed cells
GO:BP	regulation of programmed cell death	8.47944e-11	GO:0043067	upregulated in unswithed cells
GO:BP	regulation of signal transduction	1.13753e-10	GO:0009966	upregulated in unswithed cells
GO:BP	positive regulation of biosynthetic process	1.4349e-10	GO:0009891	upregulated in unswithed cells
GO:BP	positive regulation of multicellular organismal process	1.97934e-10	GO:0051240	upregulated in unswithed cells
GO:BP	regulation of immune system process	6.7057e-10	GO:0002682	upregulated in unswithed cells
GO:BP	positive regulation of metabolic process	7.82918e-10	GO:0009893	upregulated in unswithed cells
GO:BP	positive regulation of macromolecule biosynthetic process	8.265e-10	GO:0010557	upregulated in unswithed cells
GO:BP	negative regulation of cellular process	8.47862e-10	GO:0048523	upregulated in unswithed cells
GO:BP	response to oxygen-containing compound	1.40064e-09	GO:1901700	upregulated in unswithed cells
GO:BP	leukocyte activation	1.55848e-09	GO:0045321	upregulated in unswithed cells
GO:BP	regulation of cellular process	2.95674e-09	GO:0050794	upregulated in unswithed cells
GO:BP	cellular response to stress	9.37566e-09	GO:0033554	upregulated in unswithed cells
GO:BP	positive regulation of macromolecule metabolic process	1.10337e-08	GO:0010604	upregulated in unswithed cells
GO:BP	positive regulation of immune system process	2.58298e-08	GO:0002684	upregulated in unswithed cells
GO:BP	negative regulation of response to stimulus	2.93096e-08	GO:0048585	upregulated in unswithed cells
GO:BP	lymphocyte activation	3.31322e-08	GO:0046649	upregulated in unswithed cells
GO:BP	system development	4.69604e-08	GO:0048731	upregulated in unswithed cells
GO:BP	cell surface receptor signaling pathway	4.94381e-08	GO:0007166	upregulated in unswithed cells
GO:BP	cell differentiation	7.85649e-08	GO:0030154	upregulated in unswithed cells
GO:BP	cellular developmental process	7.97806e-08	GO:0048869	upregulated in unswithed cells
GO:BP	response to lipid	9.53664e-08	GO:0033993	upregulated in unswithed cells
GO:BP	regulation of cell activation	1.10938e-07	GO:0050865	upregulated in unswithed cells
GO:BP	intracellular signaling cassette	1.32137e-07	GO:0141124	upregulated in unswithed cells
GO:BP	response to endogenous stimulus	1.51573e-07	GO:0009719	upregulated in unswithed cells
GO:BP	cell population proliferation	2.39323e-07	GO:0008283	upregulated in unswithed cells
GO:BP	animal organ development	3.12564e-07	GO:0048513	upregulated in unswithed cells
GO:BP	regulation of cell population proliferation	3.82902e-07	GO:0042127	upregulated in unswithed cells
GO:BP	regulation of developmental process	4.97639e-07	GO:0050793	upregulated in unswithed cells
GO:BP	response to cytokine	5.71722e-07	GO:0034097	upregulated in unswithed cells
GO:BP	response to topologically incorrect protein	5.94988e-07	GO:0035966	upregulated in unswithed cells
GO:BP	positive regulation of cell differentiation	6.16178e-07	GO:0045597	upregulated in unswithed cells
GO:BP	tube development	6.4862e-07	GO:0035295	upregulated in unswithed cells
GO:BP	positive regulation of developmental process	6.85914e-07	GO:0051094	upregulated in unswithed cells
GO:BP	regulation of cytokine production	7.65769e-07	GO:0001817	upregulated in unswithed cells
GO:BP	response to peptide	8.75103e-07	GO:1901652	upregulated in unswithed cells
GO:BP	cytokine production	9.90218e-07	GO:0001816	upregulated in unswithed cells
GO:BP	cell adhesion	1.01873e-06	GO:0007155	upregulated in unswithed cells
GO:BP	positive regulation of gene expression	1.12779e-06	GO:0010628	upregulated in unswithed cells
GO:BP	cellular response to tumor necrosis factor	1.36407e-06	GO:0071356	upregulated in unswithed cells
GO:BP	response to external stimulus	1.40319e-06	GO:0009605	upregulated in unswithed cells
GO:BP	response to lipopolysaccharide	1.70391e-06	GO:0032496	upregulated in unswithed cells
GO:BP	tissue development	1.73152e-06	GO:0009888	upregulated in unswithed cells
GO:BP	T cell activation	2.58688e-06	GO:0042110	upregulated in unswithed cells
GO:BP	regulation of leukocyte activation	2.94205e-06	GO:0002694	upregulated in unswithed cells
GO:BP	cellular response to cytokine stimulus	3.35767e-06	GO:0071345	upregulated in unswithed cells
GO:BP	leukocyte differentiation	3.5032e-06	GO:0002521	upregulated in unswithed cells
GO:BP	immune response	4.03977e-06	GO:0006955	upregulated in unswithed cells
GO:BP	protein folding	4.12339e-06	GO:0006457	upregulated in unswithed cells
GO:BP	response to molecule of bacterial origin	4.81123e-06	GO:0002237	upregulated in unswithed cells
GO:BP	response to nitrogen compound	5.6104e-06	GO:1901698	upregulated in unswithed cells
GO:BP	negative regulation of programmed cell death	6.00433e-06	GO:0043069	upregulated in unswithed cells
GO:BP	response to tumor necrosis factor	6.30953e-06	GO:0034612	upregulated in unswithed cells
GO:BP	circulatory system development	6.72743e-06	GO:0072359	upregulated in unswithed cells
GO:BP	cellular response to endogenous stimulus	6.8623e-06	GO:0071495	upregulated in unswithed cells
GO:BP	tube morphogenesis	8.63201e-06	GO:0035239	upregulated in unswithed cells
GO:BP	response to unfolded protein	9.1186e-06	GO:0006986	upregulated in unswithed cells
GO:BP	positive regulation of response to stimulus	1.17305e-05	GO:0048584	upregulated in unswithed cells
GO:BP	mononuclear cell differentiation	1.22871e-05	GO:1903131	upregulated in unswithed cells
GO:BP	inflammatory response	1.27882e-05	GO:0006954	upregulated in unswithed cells
GO:BP	protein folding in endoplasmic reticulum	1.32204e-05	GO:0034975	upregulated in unswithed cells
GO:BP	regulation of multicellular organismal development	1.548e-05	GO:2000026	upregulated in unswithed cells
GO:BP	lymphocyte differentiation	1.55226e-05	GO:0030098	upregulated in unswithed cells
GO:BP	cell-cell adhesion	2.73545e-05	GO:0098609	upregulated in unswithed cells
GO:BP	negative regulation of apoptotic process	2.78973e-05	GO:0043066	upregulated in unswithed cells
GO:BP	cellular response to oxygen-containing compound	3.26943e-05	GO:1901701	upregulated in unswithed cells
GO:BP	response to biotic stimulus	4.85149e-05	GO:0009607	upregulated in unswithed cells
GO:BP	negative regulation of multicellular organismal process	4.95595e-05	GO:0051241	upregulated in unswithed cells
GO:BP	hemopoiesis	5.27888e-05	GO:0030097	upregulated in unswithed cells
GO:BP	T cell differentiation	5.37319e-05	GO:0030217	upregulated in unswithed cells
GO:BP	regulation of immune response	5.8889e-05	GO:0050776	upregulated in unswithed cells
GO:BP	leukocyte cell-cell adhesion	5.91396e-05	GO:0007159	upregulated in unswithed cells
GO:BP	MAPK cascade	6.46879e-05	GO:0000165	upregulated in unswithed cells
GO:BP	response to hormone	6.81218e-05	GO:0009725	upregulated in unswithed cells
GO:BP	regulation of intracellular signal transduction	8.43111e-05	GO:1902531	upregulated in unswithed cells
GO:BP	positive regulation of leukocyte activation	0.000108575	GO:0002696	upregulated in unswithed cells
GO:BP	actin filament-based process	0.000119395	GO:0030029	upregulated in unswithed cells
GO:BP	positive regulation of cytokine production	0.00012698	GO:0001819	upregulated in unswithed cells
GO:BP	regulation of localization	0.000131154	GO:0032879	upregulated in unswithed cells
GO:BP	negative regulation of molecular function	0.000143675	GO:0044092	upregulated in unswithed cells
GO:BP	regulation of response to endoplasmic reticulum stress	0.000150587	GO:1905897	upregulated in unswithed cells
GO:BP	negative regulation of signal transduction	0.000154697	GO:0009968	upregulated in unswithed cells
GO:BP	intrinsic apoptotic signaling pathway in response to endoplasmic reticulum stress	0.000162679	GO:0070059	upregulated in unswithed cells
GO:BP	positive regulation of signal transduction	0.00017481	GO:0009967	upregulated in unswithed cells
GO:BP	regulation of protein metabolic process	0.000176907	GO:0051246	upregulated in unswithed cells
GO:BP	regulation of leukocyte cell-cell adhesion	0.000185598	GO:1903037	upregulated in unswithed cells
GO:BP	regulation of lymphocyte activation	0.000197517	GO:0051249	upregulated in unswithed cells
GO:BP	cellular response to topologically incorrect protein	0.00020461	GO:0035967	upregulated in unswithed cells
GO:BP	regulation of cell differentiation	0.000218939	GO:0045595	upregulated in unswithed cells
GO:BP	apoptotic signaling pathway	0.000236073	GO:0097190	upregulated in unswithed cells
GO:BP	maintenance of location in cell	0.000242552	GO:0051651	upregulated in unswithed cells
GO:BP	positive regulation of cell activation	0.000246422	GO:0050867	upregulated in unswithed cells
GO:BP	negative regulation of cell communication	0.000247001	GO:0010648	upregulated in unswithed cells
GO:BP	negative regulation of signaling	0.000247001	GO:0023057	upregulated in unswithed cells
GO:BP	positive regulation of protein metabolic process	0.000248411	GO:0051247	upregulated in unswithed cells
GO:BP	defense response	0.000248471	GO:0006952	upregulated in unswithed cells
GO:BP	vasculature development	0.000252871	GO:0001944	upregulated in unswithed cells
GO:BP	immune response-regulating signaling pathway	0.000259804	GO:0002764	upregulated in unswithed cells
GO:BP	locomotion	0.000261053	GO:0040011	upregulated in unswithed cells
GO:BP	cellular response to lipid	0.000262017	GO:0071396	upregulated in unswithed cells
GO:BP	actin cytoskeleton organization	0.000265013	GO:0030036	upregulated in unswithed cells
GO:BP	adaptive immune response based on somatic recombination of immune receptors built from immunoglobulin superfamily domains	0.000296675	GO:0002460	upregulated in unswithed cells
GO:BP	transport	0.000299389	GO:0006810	upregulated in unswithed cells
GO:BP	blood vessel development	0.000319587	GO:0001568	upregulated in unswithed cells
GO:BP	immune response-activating signaling pathway	0.000340018	GO:0002757	upregulated in unswithed cells
GO:BP	response to other organism	0.000345032	GO:0051707	upregulated in unswithed cells
GO:BP	regulation of cell-cell adhesion	0.000353745	GO:0022407	upregulated in unswithed cells
GO:BP	positive regulation of cell communication	0.000359965	GO:0010647	upregulated in unswithed cells
GO:BP	response to external biotic stimulus	0.000366485	GO:0043207	upregulated in unswithed cells
GO:BP	positive regulation of signaling	0.000366751	GO:0023056	upregulated in unswithed cells
GO:BP	chaperone-mediated protein folding	0.00043486	GO:0061077	upregulated in unswithed cells
GO:BP	response to glucocorticoid	0.000459018	GO:0051384	upregulated in unswithed cells
GO:BP	positive regulation of lymphocyte activation	0.000475067	GO:0051251	upregulated in unswithed cells
GO:BP	positive regulation of cell development	0.000478607	GO:0010720	upregulated in unswithed cells
GO:BP	MHC protein complex assembly	0.000484202	GO:0002396	upregulated in unswithed cells
GO:BP	peptide antigen assembly with MHC protein complex	0.000484202	GO:0002501	upregulated in unswithed cells
GO:BP	blood vessel morphogenesis	0.000498644	GO:0048514	upregulated in unswithed cells
GO:BP	regulation of cell adhesion	0.000517835	GO:0030155	upregulated in unswithed cells
GO:BP	cellular response to lipopolysaccharide	0.000624607	GO:0071222	upregulated in unswithed cells
GO:BP	response to toxic substance	0.000645543	GO:0009636	upregulated in unswithed cells
GO:BP	negative regulation of response to endoplasmic reticulum stress	0.000648022	GO:1903573	upregulated in unswithed cells
GO:BP	biological process involved in interspecies interaction between organisms	0.000660166	GO:0044419	upregulated in unswithed cells
GO:BP	positive regulation of leukocyte cell-cell adhesion	0.000663518	GO:1903039	upregulated in unswithed cells
GO:BP	cell migration	0.000669468	GO:0016477	upregulated in unswithed cells
GO:BP	cell development	0.000669749	GO:0048468	upregulated in unswithed cells
GO:BP	positive regulation of hemopoiesis	0.00068504	GO:1903708	upregulated in unswithed cells
GO:BP	positive regulation of leukocyte differentiation	0.00068504	GO:1902107	upregulated in unswithed cells
GO:BP	anatomical structure morphogenesis	0.000766589	GO:0009653	upregulated in unswithed cells
GO:BP	immune response-regulating cell surface receptor signaling pathway	0.000771485	GO:0002768	upregulated in unswithed cells
GO:BP	protein maturation	0.000834804	GO:0051604	upregulated in unswithed cells
GO:BP	immune response-activating cell surface receptor signaling pathway	0.000876706	GO:0002429	upregulated in unswithed cells
GO:BP	positive regulation of T cell activation	0.000912368	GO:0050870	upregulated in unswithed cells
GO:BP	regulation of metabolic process	0.000985531	GO:0019222	upregulated in unswithed cells
GO:BP	response to abiotic stimulus	0.00106036	GO:0009628	upregulated in unswithed cells
GO:BP	regulation of biosynthetic process	0.00106259	GO:0009889	upregulated in unswithed cells
GO:BP	cellular response to biotic stimulus	0.00108031	GO:0071216	upregulated in unswithed cells
GO:BP	cellular response to molecule of bacterial origin	0.00115661	GO:0071219	upregulated in unswithed cells
GO:BP	homeostatic process	0.0012082	GO:0042592	upregulated in unswithed cells
GO:BP	positive regulation of immune response	0.00123341	GO:0050778	upregulated in unswithed cells
GO:BP	regulation of response to stress	0.00127796	GO:0080134	upregulated in unswithed cells
GO:BP	positive regulation of cell adhesion	0.00131261	GO:0045785	upregulated in unswithed cells
GO:BP	cellular response to vascular endothelial growth factor stimulus	0.00142184	GO:0035924	upregulated in unswithed cells
GO:BP	regulation of apoptotic signaling pathway	0.00146318	GO:2001233	upregulated in unswithed cells
GO:BP	positive regulation of apoptotic process	0.00152047	GO:0043065	upregulated in unswithed cells
GO:BP	immune effector process	0.00161798	GO:0002252	upregulated in unswithed cells
GO:BP	positive regulation of cell-cell adhesion	0.00164703	GO:0022409	upregulated in unswithed cells
GO:BP	growth	0.00165242	GO:0040007	upregulated in unswithed cells
GO:BP	regulation of biological quality	0.00166468	GO:0065008	upregulated in unswithed cells
GO:BP	negative regulation of cell population proliferation	0.00171595	GO:0008285	upregulated in unswithed cells
GO:BP	intracellular monoatomic cation homeostasis	0.00175018	GO:0030003	upregulated in unswithed cells
GO:BP	regulation of endoplasmic reticulum stress-induced intrinsic apoptotic signaling pathway	0.00175774	GO:1902235	upregulated in unswithed cells
GO:BP	alpha-beta T cell differentiation	0.00180444	GO:0046632	upregulated in unswithed cells
GO:BP	negative regulation of apoptotic signaling pathway	0.00206977	GO:2001234	upregulated in unswithed cells
GO:BP	cellular response to hormone stimulus	0.0021628	GO:0032870	upregulated in unswithed cells
GO:BP	cytoskeleton organization	0.00227286	GO:0007010	upregulated in unswithed cells
GO:BP	regulation of protein modification process	0.0023689	GO:0031399	upregulated in unswithed cells
GO:BP	intracellular monoatomic ion homeostasis	0.00238851	GO:0006873	upregulated in unswithed cells
GO:BP	ERAD pathway	0.00240832	GO:0036503	upregulated in unswithed cells
GO:BP	inorganic ion homeostasis	0.00247131	GO:0098771	upregulated in unswithed cells
GO:BP	response to corticosteroid	0.00261679	GO:0031960	upregulated in unswithed cells
GO:BP	positive regulation of programmed cell death	0.00264489	GO:0043068	upregulated in unswithed cells
GO:BP	cellular response to cadmium ion	0.00265523	GO:0071276	upregulated in unswithed cells
GO:BP	chemotaxis	0.00271704	GO:0006935	upregulated in unswithed cells
GO:BP	taxis	0.0029236	GO:0042330	upregulated in unswithed cells
GO:BP	cell motility	0.00301134	GO:0048870	upregulated in unswithed cells
GO:BP	cellular localization	0.00318916	GO:0051641	upregulated in unswithed cells
GO:BP	positive regulation of regulatory T cell differentiation	0.00324299	GO:0045591	upregulated in unswithed cells
GO:BP	anatomical structure formation involved in morphogenesis	0.00327103	GO:0048646	upregulated in unswithed cells
GO:BP	maintenance of location	0.00327119	GO:0051235	upregulated in unswithed cells
GO:BP	response to peptide hormone	0.00333899	GO:0043434	upregulated in unswithed cells
GO:BP	angiogenesis	0.00345729	GO:0001525	upregulated in unswithed cells
GO:BP	leukocyte activation involved in immune response	0.00368007	GO:0002366	upregulated in unswithed cells
GO:BP	activation of immune response	0.00369339	GO:0002253	upregulated in unswithed cells
GO:BP	localization	0.00385415	GO:0051179	upregulated in unswithed cells
GO:BP	cellular response to unfolded protein	0.00388138	GO:0034620	upregulated in unswithed cells
GO:BP	regulation of cell migration	0.00418565	GO:0030334	upregulated in unswithed cells
GO:BP	cell activation involved in immune response	0.00442719	GO:0002263	upregulated in unswithed cells
GO:BP	cellular response to glucocorticoid stimulus	0.00462194	GO:0071385	upregulated in unswithed cells
GO:BP	regulation of T cell activation	0.0046707	GO:0050863	upregulated in unswithed cells
GO:BP	regulation of primary metabolic process	0.00480328	GO:0080090	upregulated in unswithed cells
GO:BP	protein metabolic process	0.00508614	GO:0019538	upregulated in unswithed cells
GO:BP	establishment of localization	0.00508752	GO:0051234	upregulated in unswithed cells
GO:BP	adaptive immune response	0.00528284	GO:0002250	upregulated in unswithed cells
GO:BP	cellular homeostasis	0.00544042	GO:0019725	upregulated in unswithed cells
GO:BP	regulation of inflammatory response	0.00594319	GO:0050727	upregulated in unswithed cells
GO:BP	positive regulation of T cell differentiation	0.00596454	GO:0045582	upregulated in unswithed cells
GO:BP	platelet-derived growth factor receptor signaling pathway	0.00610451	GO:0048008	upregulated in unswithed cells
GO:BP	CD4-positive, alpha-beta T cell differentiation	0.00631828	GO:0043367	upregulated in unswithed cells
GO:BP	regulation of T cell apoptotic process	0.00668681	GO:0070232	upregulated in unswithed cells
GO:BP	regulation of cell motility	0.00669178	GO:2000145	upregulated in unswithed cells
GO:BP	leukocyte proliferation	0.00678043	GO:0070661	upregulated in unswithed cells
GO:BP	cell chemotaxis	0.00693152	GO:0060326	upregulated in unswithed cells
GO:BP	regulation of hemopoiesis	0.00717977	GO:1903706	upregulated in unswithed cells
GO:BP	CD4-positive, alpha-beta T cell activation	0.00761529	GO:0035710	upregulated in unswithed cells
GO:BP	extrinsic apoptotic signaling pathway	0.00769743	GO:0097191	upregulated in unswithed cells
GO:BP	T cell apoptotic process	0.00797253	GO:0070231	upregulated in unswithed cells
GO:BP	response to bacterium	0.00800929	GO:0009617	upregulated in unswithed cells
GO:BP	regulation of transport	0.00836375	GO:0051049	upregulated in unswithed cells
GO:BP	intracellular chemical homeostasis	0.00845073	GO:0055082	upregulated in unswithed cells
GO:BP	endoplasmic reticulum to cytosol transport	0.00861039	GO:1903513	upregulated in unswithed cells
GO:BP	retrograde protein transport, ER to cytosol	0.00861039	GO:0030970	upregulated in unswithed cells
GO:BP	positive regulation of cell motility	0.00871172	GO:2000147	upregulated in unswithed cells
GO:BP	supramolecular fiber organization	0.00894879	GO:0097435	upregulated in unswithed cells
GO:BP	regulation of leukocyte differentiation	0.00898925	GO:1902105	upregulated in unswithed cells
GO:BP	establishment of localization in cell	0.0095257	GO:0051649	upregulated in unswithed cells
GO:BP	regulation of cell development	0.0101045	GO:0060284	upregulated in unswithed cells
GO:BP	negative regulation of immune system process	0.0105035	GO:0002683	upregulated in unswithed cells
GO:BP	negative regulation of cell activation	0.0112588	GO:0050866	upregulated in unswithed cells
GO:BP	response to oxidative stress	0.0114399	GO:0006979	upregulated in unswithed cells
GO:BP	positive regulation of cell migration	0.0116188	GO:0030335	upregulated in unswithed cells
GO:BP	fat cell differentiation	0.0123148	GO:0045444	upregulated in unswithed cells
GO:BP	alpha-beta T cell activation	0.0127434	GO:0046631	upregulated in unswithed cells
GO:BP	positive regulation of locomotion	0.0136767	GO:0040017	upregulated in unswithed cells
GO:BP	response to organic cyclic compound	0.014884	GO:0014070	upregulated in unswithed cells
GO:BP	canonical NF-kappaB signal transduction	0.0159852	GO:0007249	upregulated in unswithed cells
GO:BP	negative regulation of protein metabolic process	0.0162378	GO:0051248	upregulated in unswithed cells
GO:BP	positive regulation of transcription by RNA polymerase II	0.0163317	GO:0045944	upregulated in unswithed cells
GO:BP	regulation of B cell activation	0.0163505	GO:0050864	upregulated in unswithed cells
GO:BP	lymphocyte activation involved in immune response	0.0165058	GO:0002285	upregulated in unswithed cells
GO:BP	regulation of locomotion	0.0167049	GO:0040012	upregulated in unswithed cells
GO:BP	cellular response to corticosteroid stimulus	0.0167279	GO:0071384	upregulated in unswithed cells
GO:BP	lymphocyte proliferation	0.0174133	GO:0046651	upregulated in unswithed cells
GO:BP	positive regulation of lymphocyte differentiation	0.018888	GO:0045621	upregulated in unswithed cells
GO:BP	regulation of gene expression	0.019019	GO:0010468	upregulated in unswithed cells
GO:BP	regulation of macromolecule biosynthetic process	0.0194978	GO:0010556	upregulated in unswithed cells
GO:BP	T cell homeostasis	0.0199375	GO:0043029	upregulated in unswithed cells
GO:BP	monoatomic cation homeostasis	0.0199388	GO:0055080	upregulated in unswithed cells
GO:BP	epithelium development	0.0208178	GO:0060429	upregulated in unswithed cells
GO:BP	muscle structure development	0.0215369	GO:0061061	upregulated in unswithed cells
GO:BP	negative regulation of intracellular signal transduction	0.0217802	GO:1902532	upregulated in unswithed cells
GO:BP	negative regulation of metabolic process	0.0219529	GO:0009892	upregulated in unswithed cells
GO:BP	cellular response to oxidative stress	0.0222477	GO:0034599	upregulated in unswithed cells
GO:BP	cellular response to chemical stress	0.0224088	GO:0062197	upregulated in unswithed cells
GO:BP	B cell activation	0.0228353	GO:0042113	upregulated in unswithed cells
GO:BP	regulation of leukocyte apoptotic process	0.0232971	GO:2000106	upregulated in unswithed cells
GO:BP	intracellular transport	0.0233316	GO:0046907	upregulated in unswithed cells
GO:BP	mononuclear cell proliferation	0.0233559	GO:0032943	upregulated in unswithed cells
GO:BP	antigen receptor-mediated signaling pathway	0.0241481	GO:0050851	upregulated in unswithed cells
GO:BP	regulation of MAPK cascade	0.0249436	GO:0043408	upregulated in unswithed cells
GO:BP	negative regulation of endoplasmic reticulum stress-induced intrinsic apoptotic signaling pathway	0.0253341	GO:1902236	upregulated in unswithed cells
GO:BP	monoatomic ion homeostasis	0.026423	GO:0050801	upregulated in unswithed cells
GO:BP	regulation of molecular function	0.0265171	GO:0065009	upregulated in unswithed cells
GO:BP	protein transport	0.0282906	GO:0015031	upregulated in unswithed cells
GO:BP	positive regulation of DNA-templated transcription	0.028296	GO:0045893	upregulated in unswithed cells
GO:BP	positive regulation of RNA biosynthetic process	0.0296554	GO:1902680	upregulated in unswithed cells
GO:BP	antigen processing and presentation	0.0315378	GO:0019882	upregulated in unswithed cells
GO:BP	positive regulation of CD4-positive, alpha-beta T cell differentiation	0.0338273	GO:0043372	upregulated in unswithed cells
GO:BP	regulation of regulatory T cell differentiation	0.0338273	GO:0045589	upregulated in unswithed cells
GO:BP	positive regulation of MAPK cascade	0.0338689	GO:0043410	upregulated in unswithed cells
GO:BP	leukocyte apoptotic process	0.0340136	GO:0071887	upregulated in unswithed cells
GO:BP	cytokine-mediated signaling pathway	0.0348529	GO:0019221	upregulated in unswithed cells
GO:BP	negative regulation of DNA-binding transcription factor activity	0.0350275	GO:0043433	upregulated in unswithed cells
GO:BP	cellular response to hypoxia	0.0350275	GO:0071456	upregulated in unswithed cells
GO:BP	blood vessel endothelial cell migration	0.0366548	GO:0043534	upregulated in unswithed cells
GO:BP	leukocyte migration	0.0376358	GO:0050900	upregulated in unswithed cells
GO:BP	regulation of growth	0.0377043	GO:0040008	upregulated in unswithed cells
GO:BP	regulation of macromolecule metabolic process	0.0400804	GO:0060255	upregulated in unswithed cells
GO:BP	regulation of leukocyte proliferation	0.0442785	GO:0070663	upregulated in unswithed cells
GO:BP	positive regulation of RNA metabolic process	0.0499336	GO:0051254	upregulated in unswithed cells
GO:CC	cytoplasm	1.98708e-25	GO:0005737	upregulated in unswithed cells
GO:CC	endomembrane system	5.59864e-14	GO:0012505	upregulated in unswithed cells
GO:CC	cytosol	2.38585e-12	GO:0005829	upregulated in unswithed cells
GO:CC	endoplasmic reticulum lumen	1.36243e-11	GO:0005788	upregulated in unswithed cells
GO:CC	endoplasmic reticulum	4.56739e-10	GO:0005783	upregulated in unswithed cells
GO:CC	vesicle	6.80489e-09	GO:0031982	upregulated in unswithed cells
GO:CC	endoplasmic reticulum chaperone complex	1.49635e-08	GO:0034663	upregulated in unswithed cells
GO:CC	cytoplasmic vesicle	2.19248e-08	GO:0031410	upregulated in unswithed cells
GO:CC	intracellular vesicle	2.46266e-08	GO:0097708	upregulated in unswithed cells
GO:CC	cell surface	3.15851e-08	GO:0009986	upregulated in unswithed cells
GO:CC	extracellular space	2.41007e-07	GO:0005615	upregulated in unswithed cells
GO:CC	endoplasmic reticulum protein-containing complex	8.96659e-07	GO:0140534	upregulated in unswithed cells
GO:CC	extracellular exosome	1.07736e-06	GO:0070062	upregulated in unswithed cells
GO:CC	extracellular vesicle	1.69737e-06	GO:1903561	upregulated in unswithed cells
GO:CC	extracellular organelle	1.72948e-06	GO:0043230	upregulated in unswithed cells
GO:CC	extracellular membrane-bounded organelle	1.72948e-06	GO:0065010	upregulated in unswithed cells
GO:CC	secretory granule	1.02246e-05	GO:0030141	upregulated in unswithed cells
GO:CC	I-kappaB/NF-kappaB complex	1.43695e-05	GO:0033256	upregulated in unswithed cells
GO:CC	secretory vesicle	1.46924e-05	GO:0099503	upregulated in unswithed cells
GO:CC	platelet alpha granule lumen	1.78367e-05	GO:0031093	upregulated in unswithed cells
GO:CC	platelet alpha granule	3.65468e-05	GO:0031091	upregulated in unswithed cells
GO:CC	cell periphery	3.88534e-05	GO:0071944	upregulated in unswithed cells
GO:CC	membrane	4.33622e-05	GO:0016020	upregulated in unswithed cells
GO:CC	extracellular region	5.53661e-05	GO:0005576	upregulated in unswithed cells
GO:CC	secretory granule lumen	0.000143063	GO:0034774	upregulated in unswithed cells
GO:CC	cytoplasmic vesicle lumen	0.0001647	GO:0060205	upregulated in unswithed cells
GO:CC	vesicle lumen	0.00017255	GO:0031983	upregulated in unswithed cells
GO:CC	side of membrane	0.000185479	GO:0098552	upregulated in unswithed cells
GO:CC	autolysosome	0.00038483	GO:0044754	upregulated in unswithed cells
GO:CC	intracellular anatomical structure	0.000391411	GO:0005622	upregulated in unswithed cells
GO:CC	lumenal side of endoplasmic reticulum membrane	0.000445762	GO:0098553	upregulated in unswithed cells
GO:CC	lytic vacuole	0.000573736	GO:0000323	upregulated in unswithed cells
GO:CC	lysosome	0.000573736	GO:0005764	upregulated in unswithed cells
GO:CC	plasma membrane	0.00111819	GO:0005886	upregulated in unswithed cells
GO:CC	MHC class II protein complex	0.00114578	GO:0042613	upregulated in unswithed cells
GO:CC	endocytic vesicle	0.00175522	GO:0030139	upregulated in unswithed cells
GO:CC	organelle subcompartment	0.00185431	GO:0031984	upregulated in unswithed cells
GO:CC	external side of plasma membrane	0.00199263	GO:0009897	upregulated in unswithed cells
GO:CC	organelle	0.00212527	GO:0043226	upregulated in unswithed cells
GO:CC	melanosome	0.00223035	GO:0042470	upregulated in unswithed cells
GO:CC	pigment granule	0.00223035	GO:0048770	upregulated in unswithed cells
GO:CC	membrane-bounded organelle	0.00240472	GO:0043227	upregulated in unswithed cells
GO:CC	intracellular organelle	0.00349404	GO:0043229	upregulated in unswithed cells
GO:CC	secondary lysosome	0.00358467	GO:0005767	upregulated in unswithed cells
GO:CC	lumenal side of membrane	0.00426043	GO:0098576	upregulated in unswithed cells
GO:CC	endoplasmic reticulum membrane	0.00431867	GO:0005789	upregulated in unswithed cells
GO:CC	endoplasmic reticulum subcompartment	0.00482099	GO:0098827	upregulated in unswithed cells
GO:CC	vacuole	0.00539033	GO:0005773	upregulated in unswithed cells
GO:CC	nuclear outer membrane-endoplasmic reticulum membrane network	0.00655008	GO:0042175	upregulated in unswithed cells
GO:CC	bounding membrane of organelle	0.00705069	GO:0098588	upregulated in unswithed cells
GO:CC	MHC protein complex	0.00721308	GO:0042611	upregulated in unswithed cells
GO:CC	cell cortex	0.0076775	GO:0005938	upregulated in unswithed cells
GO:CC	intracellular membrane-bounded organelle	0.0101059	GO:0043231	upregulated in unswithed cells
GO:CC	endoplasmic reticulum quality control compartment	0.0171851	GO:0044322	upregulated in unswithed cells
GO:CC	organelle lumen	0.01874	GO:0043233	upregulated in unswithed cells
GO:CC	intracellular organelle lumen	0.01874	GO:0070013	upregulated in unswithed cells
GO:CC	membrane-enclosed lumen	0.01874	GO:0031974	upregulated in unswithed cells
GO:CC	smooth endoplasmic reticulum	0.0309415	GO:0005790	upregulated in unswithed cells
GO:CC	cortical actin cytoskeleton	0.033029	GO:0030864	upregulated in unswithed cells
GO:CC	actin cytoskeleton	0.0363786	GO:0015629	upregulated in unswithed cells
GO:CC	organelle membrane	0.0371197	GO:0031090	upregulated in unswithed cells
GO:CC	Golgi apparatus	0.0436062	GO:0005794	upregulated in unswithed cells
GO:CC	perinuclear region of cytoplasm	0.044796	GO:0048471	upregulated in unswithed cells
GO:MF	protein binding	7.66013e-16	GO:0005515	upregulated in unswithed cells
GO:MF	enzyme binding	4.49414e-09	GO:0019899	upregulated in unswithed cells
GO:MF	misfolded protein binding	7.15917e-09	GO:0051787	upregulated in unswithed cells
GO:MF	signaling receptor binding	1.40294e-05	GO:0005102	upregulated in unswithed cells
GO:MF	identical protein binding	0.000109899	GO:0042802	upregulated in unswithed cells
GO:MF	protein disulfide isomerase activity	0.000259124	GO:0003756	upregulated in unswithed cells
GO:MF	intramolecular oxidoreductase activity, transposing S-S bonds	0.000259124	GO:0016864	upregulated in unswithed cells
GO:MF	kinase binding	0.000748252	GO:0019900	upregulated in unswithed cells
GO:MF	DNA-binding transcription factor binding	0.00157213	GO:0140297	upregulated in unswithed cells
GO:MF	unfolded protein binding	0.00168382	GO:0051082	upregulated in unswithed cells
GO:MF	protein-containing complex binding	0.00227987	GO:0044877	upregulated in unswithed cells
GO:MF	RNA polymerase II-specific DNA-binding transcription factor binding	0.00380463	GO:0061629	upregulated in unswithed cells
GO:MF	protein kinase binding	0.00463999	GO:0019901	upregulated in unswithed cells
GO:MF	transcription factor binding	0.0156484	GO:0008134	upregulated in unswithed cells
GO:MF	nuclear glucocorticoid receptor binding	0.0188409	GO:0035259	upregulated in unswithed cells
GO:MF	MHC class II protein complex binding	0.0228441	GO:0023026	upregulated in unswithed cells
GO:MF	protein folding chaperone	0.0420759	GO:0044183	upregulated in unswithed cells
HP	Abnormal lymph node morphology	4.39929e-07	HP:0002733	upregulated in unswithed cells
HP	Lymphadenopathy	6.33882e-07	HP:0002716	upregulated in unswithed cells
HP	Arthralgia	5.04078e-05	HP:0002829	upregulated in unswithed cells
HP	Abnormal arterial physiology	0.00129528	HP:0025323	upregulated in unswithed cells
HP	Nephritis	0.00209779	HP:0000123	upregulated in unswithed cells
HP	Depression	0.00265696	HP:0000716	upregulated in unswithed cells
HP	Abnormality of thrombocytes	0.00284258	HP:0001872	upregulated in unswithed cells
HP	Sinusitis	0.00345362	HP:0000246	upregulated in unswithed cells
HP	Respiratory tract infection	0.00654191	HP:0011947	upregulated in unswithed cells
HP	Abnormality of humoral immunity	0.00710784	HP:0005368	upregulated in unswithed cells
HP	Restless legs	0.0072056	HP:0012452	upregulated in unswithed cells
HP	Abnormal emotional state	0.00852321	HP:0100851	upregulated in unswithed cells
HP	Akathisia	0.00912649	HP:0031943	upregulated in unswithed cells
HP	Vasculitis	0.0106062	HP:0002633	upregulated in unswithed cells
HP	Autoimmunity	0.0127898	HP:0002960	upregulated in unswithed cells
HP	Abnormal paranasal sinus morphology	0.0145769	HP:0000245	upregulated in unswithed cells
HP	Abnormality on pulmonary function testing	0.0171255	HP:0030878	upregulated in unswithed cells
HP	Autoimmune antibody positivity	0.0217118	HP:0030057	upregulated in unswithed cells
HP	Polyarticular arthritis	0.024821	HP:0005764	upregulated in unswithed cells
HP	Airway obstruction	0.0249505	HP:0006536	upregulated in unswithed cells
HP	Abnormal platelet count	0.0254186	HP:0011873	upregulated in unswithed cells
HP	Lymphoma	0.0264432	HP:0002665	upregulated in unswithed cells
HP	Abnormal platelet morphology	0.0296961	HP:0011875	upregulated in unswithed cells
HP	Recurrent lower respiratory tract infections	0.033039	HP:0002783	upregulated in unswithed cells
HP	Polyarticular arthropathy	0.0336892	HP:0005195	upregulated in unswithed cells
HP	Abnormal lymphocyte morphology	0.0409287	HP:0004332	upregulated in unswithed cells
HP	Serositis	0.0414118	HP:0045073	upregulated in unswithed cells
HP	Increased inflammatory response	0.0422969	HP:0012649	upregulated in unswithed cells
HP	Abnormal inflammatory response	0.0422969	HP:0012647	upregulated in unswithed cells
HP	Alopecia	0.0431474	HP:0001596	upregulated in unswithed cells
HP	Tissue ischemia	0.0440267	HP:0033401	upregulated in unswithed cells
HP	Cerebral ischemia	0.0440267	HP:0002637	upregulated in unswithed cells
HP	Hemolytic anemia	0.0452861	HP:0001878	upregulated in unswithed cells
HP	Abnormal movement during sleep	0.045637	HP:5200300	upregulated in unswithed cells
HP	Recurrent bronchitis	0.045637	HP:0002837	upregulated in unswithed cells
HP	Abnormal urine protein level	0.0479099	HP:0020129	upregulated in unswithed cells
HPA	skin 1; fibrohistiocytic cells[â‰¥Low]	1.30166e-09	HPA:0461441	upregulated in unswithed cells
HPA	skin 2; fibrohistiocytic cells[â‰¥Low]	3.31417e-09	HPA:0471441	upregulated in unswithed cells
HPA	skin 2; fibrohistiocytic cells[â‰¥Medium]	5.19351e-09	HPA:0471442	upregulated in unswithed cells
HPA	rectum; mucosal lymphoid cells[â‰¥Medium]	1.5133e-08	HPA:0401332	upregulated in unswithed cells
HPA	rectum; mucosal lymphoid cells[â‰¥Low]	6.95493e-08	HPA:0401331	upregulated in unswithed cells
HPA	colon; mucosal lymphoid cells[â‰¥Low]	6.19607e-07	HPA:0131331	upregulated in unswithed cells
HPA	colon; mucosal lymphoid cells[â‰¥Medium]	6.66023e-07	HPA:0131332	upregulated in unswithed cells
HPA	skin 2; fibrohistiocytic cells[High]	9.52182e-07	HPA:0471443	upregulated in unswithed cells
HPA	skin 1; fibrohistiocytic cells[â‰¥Medium]	2.45806e-06	HPA:0461442	upregulated in unswithed cells
HPA	skin 1; fibrohistiocytic cells[High]	3.04002e-05	HPA:0461443	upregulated in unswithed cells
HPA	bone marrow; hematopoietic cells[â‰¥Low]	8.23563e-05	HPA:0040081	upregulated in unswithed cells
HPA	bone marrow	8.23563e-05	HPA:0040000	upregulated in unswithed cells
HPA	appendix; non-germinal center cells[â‰¥Low]	0.000127466	HPA:0030441	upregulated in unswithed cells
HPA	tonsil	0.000181802	HPA:0600000	upregulated in unswithed cells
HPA	spleen; cells in red pulp[â‰¥Low]	0.000235098	HPA:0530711	upregulated in unswithed cells
HPA	skin 2; endothelial cells[â‰¥Low]	0.000240061	HPA:0470201	upregulated in unswithed cells
HPA	skin 1; endothelial cells[â‰¥Low]	0.000380453	HPA:0460201	upregulated in unswithed cells
HPA	tonsil; non-germinal center cells[â‰¥Low]	0.000381261	HPA:0600441	upregulated in unswithed cells
HPA	appendix; non-germinal center cells[â‰¥Medium]	0.000464102	HPA:0030442	upregulated in unswithed cells
HPA	appendix; germinal center cells[â‰¥Low]	0.000470978	HPA:0030431	upregulated in unswithed cells
HPA	rectum; mucosal lymphoid cells[High]	0.000531071	HPA:0401333	upregulated in unswithed cells
HPA	lymph node	0.000542256	HPA:0310000	upregulated in unswithed cells
HPA	appendix; germinal center cells[â‰¥Medium]	0.000867999	HPA:0030432	upregulated in unswithed cells
HPA	rectum; fibroblasts[â‰¥Medium]	0.00135177	HPA:0400652	upregulated in unswithed cells
HPA	skin 1; endothelial cells[â‰¥Medium]	0.00220099	HPA:0460202	upregulated in unswithed cells
HPA	lymph node; non-germinal center cells[â‰¥Low]	0.00230677	HPA:0310441	upregulated in unswithed cells
HPA	rectum; fibroblasts[High]	0.00273759	HPA:0400653	upregulated in unswithed cells
HPA	spleen	0.00300138	HPA:0530000	upregulated in unswithed cells
HPA	skin 2; cells in basal layer[â‰¥Low]	0.00448002	HPA:0471391	upregulated in unswithed cells
HPA	rectum; fibroblasts[â‰¥Low]	0.00478055	HPA:0400651	upregulated in unswithed cells
HPA	rectum	0.00529311	HPA:0400000	upregulated in unswithed cells
HPA	rectum; peripheral nerve/ganglion[â‰¥Low]	0.00568493	HPA:0400241	upregulated in unswithed cells
HPA	skin 2; endothelial cells[â‰¥Medium]	0.00898702	HPA:0470202	upregulated in unswithed cells
HPA	tonsil; germinal center cells[â‰¥Low]	0.00959629	HPA:0600431	upregulated in unswithed cells
HPA	skin 1; cells in basal layer[â‰¥Low]	0.0157469	HPA:0461391	upregulated in unswithed cells
HPA	skin 2; melanocytes[â‰¥Low]	0.0179933	HPA:0470671	upregulated in unswithed cells
HPA	skin 2; langerhans cells[â‰¥Low]	0.0183372	HPA:0471461	upregulated in unswithed cells
HPA	cerebellum; molecular layer cells - cytoplasm/membrane[â‰¥Low]	0.0195395	HPA:0091001	upregulated in unswithed cells
HPA	pancreas	0.0202651	HPA:0350000	upregulated in unswithed cells
HPA	soft tissue 1	0.02154	HPA:0500000	upregulated in unswithed cells
HPA	appendix	0.0241055	HPA:0030000	upregulated in unswithed cells
HPA	lung; macrophages[â‰¥Medium]	0.0304527	HPA:0300412	upregulated in unswithed cells
KEGG	Protein processing in endoplasmic reticulum	4.0217e-08	KEGG:04141	upregulated in unswithed cells
KEGG	Epstein-Barr virus infection	4.42988e-06	KEGG:05169	upregulated in unswithed cells
KEGG	Human T-cell leukemia virus 1 infection	2.19501e-05	KEGG:05166	upregulated in unswithed cells
KEGG	Intestinal immune network for IgA production	7.35281e-05	KEGG:04672	upregulated in unswithed cells
KEGG	Th17 cell differentiation	0.000113554	KEGG:04659	upregulated in unswithed cells
KEGG	Th1 and Th2 cell differentiation	0.0001181	KEGG:04658	upregulated in unswithed cells
KEGG	Toxoplasmosis	0.000157305	KEGG:05145	upregulated in unswithed cells
KEGG	Inflammatory bowel disease	0.00017776	KEGG:05321	upregulated in unswithed cells
KEGG	Apoptosis	0.00037652	KEGG:04210	upregulated in unswithed cells
KEGG	MAPK signaling pathway	0.000938753	KEGG:04010	upregulated in unswithed cells
KEGG	Osteoclast differentiation	0.00149026	KEGG:04380	upregulated in unswithed cells
KEGG	Antigen processing and presentation	0.00351314	KEGG:04612	upregulated in unswithed cells
KEGG	Rheumatoid arthritis	0.0043573	KEGG:05323	upregulated in unswithed cells
KEGG	Ferroptosis	0.00458547	KEGG:04216	upregulated in unswithed cells
KEGG	Leishmaniasis	0.00496085	KEGG:05140	upregulated in unswithed cells
KEGG	Mineral absorption	0.00824628	KEGG:04978	upregulated in unswithed cells
KEGG	Allograft rejection	0.0135227	KEGG:05330	upregulated in unswithed cells
KEGG	Colorectal cancer	0.0201116	KEGG:05210	upregulated in unswithed cells
KEGG	Graft-versus-host disease	0.0220262	KEGG:05332	upregulated in unswithed cells
KEGG	Pathways in cancer	0.0314189	KEGG:05200	upregulated in unswithed cells
KEGG	Type I diabetes mellitus	0.0342705	KEGG:04940	upregulated in unswithed cells
KEGG	Asthma	0.0397841	KEGG:05310	upregulated in unswithed cells
KEGG	Fluid shear stress and atherosclerosis	0.0452199	KEGG:05418	upregulated in unswithed cells
REAC	Cytokine Signaling in Immune system	6.33789e-07	REAC:R-HSA-1280215	upregulated in unswithed cells
REAC	Immune System	0.000146726	REAC:R-HSA-168256	upregulated in unswithed cells
REAC	Platelet degranulation	0.000201669	REAC:R-HSA-114608	upregulated in unswithed cells
REAC	Unfolded Protein Response (UPR)	0.000242012	REAC:R-HSA-381119	upregulated in unswithed cells
REAC	Response to elevated platelet cytosolic Ca2+	0.000326186	REAC:R-HSA-76005	upregulated in unswithed cells
REAC	IRE1alpha activates chaperones	0.000351112	REAC:R-HSA-381070	upregulated in unswithed cells
REAC	Signaling by Interleukins	0.000362939	REAC:R-HSA-449147	upregulated in unswithed cells
REAC	Platelet activation, signaling and aggregation	0.00118579	REAC:R-HSA-76002	upregulated in unswithed cells
REAC	Inflammasomes	0.00124735	REAC:R-HSA-622312	upregulated in unswithed cells
REAC	XBP1(S) activates chaperone genes	0.00269486	REAC:R-HSA-381038	upregulated in unswithed cells
REAC	NGF-stimulated transcription	0.00734638	REAC:R-HSA-9031628	upregulated in unswithed cells
REAC	Cellular responses to stimuli	0.0169415	REAC:R-HSA-8953897	upregulated in unswithed cells
REAC	Metallothioneins bind metals	0.0281227	REAC:R-HSA-5661231	upregulated in unswithed cells
REAC	Phosphorylation of CD3 and TCR zeta chains	0.0490855	REAC:R-HSA-202427	upregulated in unswithed cells
TF	Factor: Sp1; motif: NGGGGCGGGGN; match class: 1	1.96055e-14	TF:M07395_1	upregulated in unswithed cells
TF	Factor: WT1; motif: GNGGGGGCGGGG	4.40665e-13	TF:M03893	upregulated in unswithed cells
TF	Factor: Sp1; motif: NGGGGGCGGGGCCNGGGGGGGG; match class: 1	3.56398e-12	TF:M10071_1	upregulated in unswithed cells
TF	Factor: SP1; motif: GGGGYGGGGNS	1.10447e-11	TF:M01303	upregulated in unswithed cells
TF	Factor: Sp1; motif: NGGGGCGGGGN	1.45618e-11	TF:M07395	upregulated in unswithed cells
TF	Factor: WT1; motif: CGCCCCCNCN; match class: 1	2.53093e-11	TF:M02036_1	upregulated in unswithed cells
TF	Factor: HA95; motif: CCSNSSCCNSCNCCWSCCNS	3.40132e-11	TF:M13127	upregulated in unswithed cells
TF	Factor: ZNF670; motif: SNGGGCRGRG; match class: 1	4.13968e-11	TF:M13124_1	upregulated in unswithed cells
TF	Factor: BTEB1; motif: GGGGGCGGGGCNGSGGGNGS; match class: 1	4.65265e-11	TF:M09723_1	upregulated in unswithed cells
TF	Factor: HA95; motif: CCSNSSCCNSCNCCWSCCNS; match class: 1	5.67662e-11	TF:M13127_1	upregulated in unswithed cells
TF	Factor: E2F-3; motif: GGCGGGN; match class: 1	1.04215e-10	TF:M02089_1	upregulated in unswithed cells
TF	Factor: sp4; motif: NNGNARGRGGCGGRGCNNRR	1.9282e-10	TF:M10072	upregulated in unswithed cells
TF	Factor: KLF3; motif: NNNNNNGGGCGGGGCNNGN	3.88668e-10	TF:M09970	upregulated in unswithed cells
TF	Factor: TIEG1; motif: NCCCNSNCCCCGCCCCC; match class: 1	4.04788e-10	TF:M12351_1	upregulated in unswithed cells
TF	Factor: TIEG1; motif: NCCCNSNCCCCGCCCCC	4.47003e-10	TF:M12351	upregulated in unswithed cells
TF	Factor: Sp1; motif: NGGGGGCGGGGYN; match class: 1	5.38225e-10	TF:M00196_1	upregulated in unswithed cells
TF	Factor: SP1; motif: GGCCCCGCCCCCN; match class: 1	5.53407e-10	TF:M12666_1	upregulated in unswithed cells
TF	Factor: AP-2beta; motif: GCNNNGGSCNGVGGGN	5.61788e-10	TF:M01858	upregulated in unswithed cells
TF	Factor: BTEB3; motif: CCNNSCCNSCCCCKCCCCC; match class: 1	6.15554e-10	TF:M09826_1	upregulated in unswithed cells
TF	Factor: Sp1; motif: NGGGGGCGGGGYN	8.18444e-10	TF:M00196	upregulated in unswithed cells
TF	Factor: Sp2; motif: GYCCCGCCYCYNNNN	8.43478e-10	TF:M07129	upregulated in unswithed cells
TF	Factor: ETF; motif: CCCCGCCCCYN; match class: 1	1.33876e-09	TF:M07039_1	upregulated in unswithed cells
TF	Factor: EGR; motif: CGCCCCCGCNN	1.60461e-09	TF:M08878	upregulated in unswithed cells
TF	Factor: ZNF37A; motif: CCYYGGCTCCNTSCCMN	1.85196e-09	TF:M12354	upregulated in unswithed cells
TF	Factor: ZNF300; motif: SWGGGGGSN	2.18035e-09	TF:M07486	upregulated in unswithed cells
TF	Factor: Churchill; motif: CGGGNN; match class: 1	2.23809e-09	TF:M00986_1	upregulated in unswithed cells
TF	Factor: MED8; motif: CYYNSCYYCCTSCNCC	2.42378e-09	TF:M13128	upregulated in unswithed cells
TF	Factor: ZNF253; motif: SNGNSCGNGGNGCKGNN; match class: 1	2.42655e-09	TF:M13147_1	upregulated in unswithed cells
TF	Factor: WT1; motif: CGCCCCCNCN	3.3753e-09	TF:M02036	upregulated in unswithed cells
TF	Factor: SP2; motif: GNNGGGGGCGGGGSN	3.40373e-09	TF:M03807	upregulated in unswithed cells
TF	Factor: MOVO-B; motif: GNGGGGG; match class: 1	3.57021e-09	TF:M01104_1	upregulated in unswithed cells
TF	Factor: Egr-1; motif: GCGGGGGCGG; match class: 1	4.03305e-09	TF:M07354_1	upregulated in unswithed cells
TF	Factor: ZXDL; motif: GSGSCNNGGGMRGCNCCGGGS	4.09663e-09	TF:M12722	upregulated in unswithed cells
TF	Factor: SP2; motif: GNNGGGGGCGGGGSN; match class: 1	4.17332e-09	TF:M03807_1	upregulated in unswithed cells
TF	Factor: Sp1; motif: NGGGGGCGGGGCCNGGGGGGGG	5.10063e-09	TF:M10071	upregulated in unswithed cells
TF	Factor: Kaiso; motif: GCMGGGRGCRGS; match class: 1	5.35753e-09	TF:M03876_1	upregulated in unswithed cells
TF	Factor: sp4; motif: NNGNARGRGGCGGRGCNNRR; match class: 1	6.571e-09	TF:M10072_1	upregulated in unswithed cells
TF	Factor: Sp1; motif: GGGGCGGGGC	6.72896e-09	TF:M00931	upregulated in unswithed cells
TF	Factor: MAZ; motif: GGGMGGGGSSGGGGGGGGGGGG; match class: 1	7.29074e-09	TF:M09636_1	upregulated in unswithed cells
TF	Factor: KLF15; motif: RCCMCRCCCMCN; match class: 1	8.58739e-09	TF:M12160_1	upregulated in unswithed cells
TF	Factor: BTEB1; motif: GGGGGCGGGGCNGSGGGNGS	8.86072e-09	TF:M09723	upregulated in unswithed cells
TF	Factor: KROX; motif: CCCGCCCCCRCCCC	8.99355e-09	TF:M00982	upregulated in unswithed cells
TF	Factor: SP1; motif: GGCCCCGCCCCCN	9.59176e-09	TF:M12666	upregulated in unswithed cells
TF	Factor: TR4; motif: ACCCCGS; match class: 1	9.85102e-09	TF:M04934_1	upregulated in unswithed cells
TF	Factor: ZNF670; motif: SNGGGCRGRG	1.35684e-08	TF:M13124	upregulated in unswithed cells
TF	Factor: SALL2; motif: GGGTGGG; match class: 1	1.65966e-08	TF:M04595_1	upregulated in unswithed cells
TF	Factor: Sp1; motif: GGNDGGRGGCGGGG	1.72205e-08	TF:M04953	upregulated in unswithed cells
TF	Factor: ZNF692; motif: SYNGGSCCCASCCNC	1.7454e-08	TF:M09734	upregulated in unswithed cells
TF	Factor: BTEB3; motif: CCNNSCCNSCCCCKCCCCC	1.91515e-08	TF:M09826	upregulated in unswithed cells
TF	Factor: Sp1; motif: NNGGGGCGGGGNN	1.94175e-08	TF:M00932	upregulated in unswithed cells
TF	Factor: Sp1; motif: NNGGGGCGGGGNN; match class: 1	1.98055e-08	TF:M00932_1	upregulated in unswithed cells
TF	Factor: Sp2; motif: GGSNNGGGGGCGGGGCCNGNGS	2.46494e-08	TF:M09658	upregulated in unswithed cells
TF	Factor: PATZ; motif: GGGGNGGGGGMKGGRRNGGNRN	2.64057e-08	TF:M10026	upregulated in unswithed cells
TF	Factor: Sp1; motif: CCCCGCCCCN	3.97484e-08	TF:M00933	upregulated in unswithed cells
TF	Factor: EGR1; motif: NCNCCGCCCCCGCN	4.42389e-08	TF:M07208	upregulated in unswithed cells
TF	Factor: Sp3; motif: GGGGCGGGGSNN	4.82495e-08	TF:M07615	upregulated in unswithed cells
TF	Factor: WT1; motif: GNGGGGGCGGGG; match class: 1	5.20887e-08	TF:M03893_1	upregulated in unswithed cells
TF	Factor: ZNF148; motif: NNNNNNCCNNCCCCTCCCCCACCCN	6.49542e-08	TF:M09834	upregulated in unswithed cells
TF	Factor: KLF14; motif: NRCCACRCCCMCN	6.87342e-08	TF:M12183	upregulated in unswithed cells
TF	Factor: ZNF253; motif: SNGNSCGNGGNGCKGNN	6.96958e-08	TF:M13147	upregulated in unswithed cells
TF	Factor: Sp2; motif: GGGGCGGGG	7.12388e-08	TF:M10435	upregulated in unswithed cells
TF	Factor: Sp1; motif: GGGGCGGGGC	7.42228e-08	TF:M07063	upregulated in unswithed cells
TF	Factor: Sp2; motif: NYSGCCCCGCCCCCY	7.60451e-08	TF:M03567	upregulated in unswithed cells
TF	Factor: ZNF37A; motif: CCYYGGCTCCNTSCCMN; match class: 1	7.74302e-08	TF:M12354_1	upregulated in unswithed cells
TF	Factor: CPBP; motif: GNNRGGGHGGGGNNGGGRN	8.48897e-08	TF:M09973	upregulated in unswithed cells
TF	Factor: AP2; motif: GCCYGSGGSN	9.03906e-08	TF:M08867	upregulated in unswithed cells
TF	Factor: ZNF219; motif: SNNCAGCACCNNGGNCAGCGSC; match class: 1	9.94047e-08	TF:M13149_1	upregulated in unswithed cells
TF	Factor: Sp1; motif: GGGGCGGGGC; match class: 1	1.00077e-07	TF:M00931_1	upregulated in unswithed cells
TF	Factor: Egr-1; motif: GCGGGGGCGG	1.18134e-07	TF:M01873	upregulated in unswithed cells
TF	Factor: SP1; motif: NRGKGGGCGGGGCN	1.19012e-07	TF:M09765	upregulated in unswithed cells
TF	Factor: SP1; motif: GGGGYGGGGNS; match class: 1	1.60643e-07	TF:M01303_1	upregulated in unswithed cells
TF	Factor: SP1; motif: NCCCCKCCCCC	1.74588e-07	TF:M07226	upregulated in unswithed cells
TF	Factor: PHB; motif: NCCCAGCCCCY	1.77099e-07	TF:M12725	upregulated in unswithed cells
TF	Factor: SP2; motif: GGGCGGGAC; match class: 1	1.77162e-07	TF:M01783_1	upregulated in unswithed cells
TF	Factor: BTEB2; motif: RGGGNGKGGN	1.81572e-07	TF:M07277	upregulated in unswithed cells
TF	Factor: ZNF138; motif: GCAGCRSCNSGSNCMGSGCS; match class: 1	1.9519e-07	TF:M13144_1	upregulated in unswithed cells
TF	Factor: PLAG1; motif: CCCCCKWNNNGGSCCC	2.25933e-07	TF:M01973	upregulated in unswithed cells
TF	Factor: AP-2alpha; motif: NGCCYSNNGSN	2.56696e-07	TF:M01857	upregulated in unswithed cells
TF	Factor: CPBP; motif: GNNRGGGHGGGGNNGGGRN; match class: 1	3.23563e-07	TF:M09973_1	upregulated in unswithed cells
TF	Factor: SP2; motif: GGGCGGGAC	3.66655e-07	TF:M01783	upregulated in unswithed cells
TF	Factor: GKLF; motif: NNCCMCRCCCN; match class: 1	3.70172e-07	TF:M12173_1	upregulated in unswithed cells
TF	Factor: ZNF614; motif: NCYCWGCCYYNNN; match class: 1	4.61513e-07	TF:M09862_1	upregulated in unswithed cells
TF	Factor: Egr-1; motif: GCGGGGGCGG	4.67319e-07	TF:M07354	upregulated in unswithed cells
TF	Factor: AP-2gamma; motif: NSCCYNNRGSN	5.39713e-07	TF:M11482	upregulated in unswithed cells
TF	Factor: LKLF; motif: GGGGTGGKSN	5.60652e-07	TF:M07261	upregulated in unswithed cells
TF	Factor: ETF; motif: CCCCGCCCCYN	5.62057e-07	TF:M07039	upregulated in unswithed cells
TF	Factor: EGR1; motif: NGNGKGGGYGGNGS	6.66782e-07	TF:M09761	upregulated in unswithed cells
TF	Factor: KLF14; motif: NRCCACRCCCMCN; match class: 1	7.5908e-07	TF:M12183_1	upregulated in unswithed cells
TF	Factor: E2F-3:FOXO6; motif: NAATGACACGCGCCCMC	7.8226e-07	TF:M08209	upregulated in unswithed cells
TF	Factor: PLAG1; motif: CCCCCKWNNNGGSCCC; match class: 1	8.19876e-07	TF:M01973_1	upregulated in unswithed cells
TF	Factor: KLF3; motif: NNNNNNGGGCGGGGCNNGN; match class: 1	8.49657e-07	TF:M09970_1	upregulated in unswithed cells
TF	Factor: MAZ; motif: GGGGGAGGGGGNGRGRRRGNRG; match class: 1	8.83133e-07	TF:M09984_1	upregulated in unswithed cells
TF	Factor: MAZ; motif: GGGGGAGGGGGNGRGRRRGNRG	9.34047e-07	TF:M09984	upregulated in unswithed cells
TF	Factor: LKLF; motif: GGGGTGGKSN; match class: 1	9.49781e-07	TF:M07261_1	upregulated in unswithed cells
TF	Factor: ZNF383; motif: SSNGGGMGGNGSNGGS; match class: 1	9.58346e-07	TF:M12703_1	upregulated in unswithed cells
TF	Factor: ZNF138; motif: GCAGCRSCNSGSNCMGSGCS	1.11431e-06	TF:M13144	upregulated in unswithed cells
TF	Factor: sp4; motif: NNNGCYCCGCCCCCY; match class: 1	1.11726e-06	TF:M10530_1	upregulated in unswithed cells
TF	Factor: sp4; motif: NNNGCYCCGCCCCCY	1.13026e-06	TF:M10530	upregulated in unswithed cells
TF	Factor: Sp1; motif: RGGGMGGRGSNGGGG	1.13182e-06	TF:M10529	upregulated in unswithed cells
TF	Factor: KLF15; motif: NCCMCGCCCMCN; match class: 1	1.15065e-06	TF:M12158_1	upregulated in unswithed cells
TF	Factor: ZNF432; motif: NCAGNRCCNSRGRCAGC	1.23176e-06	TF:M12704	upregulated in unswithed cells
TF	Factor: GKLF; motif: GCCMCRCCCNNN; match class: 1	1.26911e-06	TF:M01588_1	upregulated in unswithed cells
TF	Factor: Sp2; motif: NYSGCCCCGCCCCCY; match class: 1	1.60251e-06	TF:M03567_1	upregulated in unswithed cells
TF	Factor: WT1; motif: NNGGGNGGGSGN	1.79796e-06	TF:M07436	upregulated in unswithed cells
TF	Factor: AP-2gamma; motif: GCCYNNGGS; match class: 1	1.81511e-06	TF:M00470_1	upregulated in unswithed cells
TF	Factor: GKLF; motif: NNRRGRRNGNSNNN	1.97763e-06	TF:M07040	upregulated in unswithed cells
TF	Factor: Sp4; motif: SCCCCKCCCCCSN	2.02272e-06	TF:M07617	upregulated in unswithed cells
TF	Factor: ZNF300; motif: SWGGGGGSN; match class: 1	2.07539e-06	TF:M07486_1	upregulated in unswithed cells
TF	Factor: KROX; motif: CCCGCCCCCRCCCC; match class: 1	2.73242e-06	TF:M00982_1	upregulated in unswithed cells
TF	Factor: E2F1; motif: GSGCGGGAAN; match class: 1	2.90309e-06	TF:M12597_1	upregulated in unswithed cells
TF	Factor: EGR; motif: CGCCCCCGCNN; match class: 1	3.04209e-06	TF:M08878_1	upregulated in unswithed cells
TF	Factor: ZF5; motif: GSGCGCGR; match class: 1	3.0528e-06	TF:M00716_1	upregulated in unswithed cells
TF	Factor: E2F-2; motif: GCGCGCGCNCS; match class: 1	3.35205e-06	TF:M11529_1	upregulated in unswithed cells
TF	Factor: SP4; motif: GGCCCCGCCCCCN	3.73429e-06	TF:M13135	upregulated in unswithed cells
TF	Factor: MED8; motif: CYYNSCYYCCTSCNCC; match class: 1	3.77253e-06	TF:M13128_1	upregulated in unswithed cells
TF	Factor: AP-2beta; motif: GCNNNGGSCNGVGGGN; match class: 1	4.30315e-06	TF:M01858_1	upregulated in unswithed cells
TF	Factor: RUNX2; motif: NRACCGCAAACCGCAN; match class: 1	4.44225e-06	TF:M04106_1	upregulated in unswithed cells
TF	Factor: AP-2alpha; motif: NGCCYSNNGSN; match class: 1	4.95287e-06	TF:M01857_1	upregulated in unswithed cells
TF	Factor: E2F-4; motif: SNGGGCGGGAANN; match class: 1	5.03897e-06	TF:M09894_1	upregulated in unswithed cells
TF	Factor: MAZ; motif: GGGMGGGGS	5.21861e-06	TF:M10432	upregulated in unswithed cells
TF	Factor: RERE; motif: CNGCNSCNNGSRCRGSGSS; match class: 1	5.60487e-06	TF:M13129_1	upregulated in unswithed cells
TF	Factor: E2F-2; motif: GCGCGCGCGYW; match class: 1	5.76495e-06	TF:M11531_1	upregulated in unswithed cells
TF	Factor: Churchill; motif: CGGGNN	6.25557e-06	TF:M00986	upregulated in unswithed cells
TF	Factor: ZNF609; motif: GNSNGGGNGCTGN; match class: 1	6.35921e-06	TF:M13132_1	upregulated in unswithed cells
TF	Factor: SP1:SP3; motif: CCSCCCCCYCC; match class: 1	6.45156e-06	TF:M01219_1	upregulated in unswithed cells
TF	Factor: AP-2; motif: SNNNCCNCAGGCN; match class: 1	8.00074e-06	TF:M00915_1	upregulated in unswithed cells
TF	Factor: KLF; motif: GGGNGGGG; match class: 1	8.24225e-06	TF:M07461_1	upregulated in unswithed cells
TF	Factor: SALL2; motif: GGGTGGG	8.31811e-06	TF:M04595	upregulated in unswithed cells
TF	Factor: KLF4; motif: NNCCCCACCCNN	9.1669e-06	TF:M12489	upregulated in unswithed cells
TF	Factor: EGR1; motif: NACGCCCACGCANW	9.25723e-06	TF:M03896	upregulated in unswithed cells
TF	Factor: E2F-3; motif: GGCGGGN	9.35655e-06	TF:M02089	upregulated in unswithed cells
TF	Factor: E2F; motif: GGCGSG; match class: 1	1.01484e-05	TF:M00803_1	upregulated in unswithed cells
TF	Factor: ZIC4; motif: NNCCNCCCRYNGYGN; match class: 1	1.04024e-05	TF:M12227_1	upregulated in unswithed cells
TF	Factor: RERE; motif: CNGCNSCNNGSRCRGSGSS	1.04897e-05	TF:M13129	upregulated in unswithed cells
TF	Factor: E2F-1; motif: NNNNGGCGGGAARN; match class: 1	1.09079e-05	TF:M09892_1	upregulated in unswithed cells
TF	Factor: Miz-1; motif: NNRGGWGGGGGAGGGGMRR	1.12719e-05	TF:M10112	upregulated in unswithed cells
TF	Factor: GKLF; motif: NNRRGRRNGNSNNN; match class: 1	1.16298e-05	TF:M07040_1	upregulated in unswithed cells
TF	Factor: SP1:SP3; motif: CCSCCCCCYCC	1.20528e-05	TF:M01219	upregulated in unswithed cells
TF	Factor: ZNF383; motif: SSNGGGMGGNGSNGGS	1.25936e-05	TF:M12703	upregulated in unswithed cells
TF	Factor: BEN; motif: CAGCGRNV; match class: 1	1.27037e-05	TF:M01240_1	upregulated in unswithed cells
TF	Factor: Sp2; motif: GGGGCGGGG; match class: 1	1.32663e-05	TF:M10435_1	upregulated in unswithed cells
TF	Factor: ZF5; motif: NRNGNGCGCGCWN; match class: 1	1.3495e-05	TF:M00333_1	upregulated in unswithed cells
TF	Factor: GKLF; motif: NNNRGGNGNGGSN; match class: 1	1.46854e-05	TF:M07289_1	upregulated in unswithed cells
TF	Factor: WT1; motif: NGCGGGGGGGTSMMCYN	1.75479e-05	TF:M05327	upregulated in unswithed cells
TF	Factor: GKLF; motif: NNCCMCRCCCN	1.76039e-05	TF:M12173	upregulated in unswithed cells
TF	Factor: SP1; motif: RCCMCRCCCMC	1.78626e-05	TF:M03920	upregulated in unswithed cells
TF	Factor: PATZ; motif: GGGGNGGGGGMKGGRRNGGNRN; match class: 1	1.92891e-05	TF:M10026_1	upregulated in unswithed cells
TF	Factor: Sp1; motif: GGNDGGRGGCGGGG; match class: 1	2.11638e-05	TF:M04953_1	upregulated in unswithed cells
TF	Factor: ETF; motif: GVGGMGG; match class: 1	2.398e-05	TF:M00695_1	upregulated in unswithed cells
TF	Factor: ETF; motif: GVGGMGG	2.59991e-05	TF:M00695	upregulated in unswithed cells
TF	Factor: KLF; motif: GGGNGGGG	2.6558e-05	TF:M07461	upregulated in unswithed cells
TF	Factor: AP-2; motif: GSCCSCRGGCNRNRNN	2.68516e-05	TF:M00800	upregulated in unswithed cells
TF	Factor: E2F-2; motif: GCGCGCGCGYW	2.87267e-05	TF:M11531	upregulated in unswithed cells
TF	Factor: ZNF219; motif: SNNCAGCACCNNGGNCAGCGSC	3.07172e-05	TF:M13149	upregulated in unswithed cells
TF	Factor: KLF15; motif: RCCMCRCCCMCN	3.1371e-05	TF:M12160	upregulated in unswithed cells
TF	Factor: MAZ; motif: GGGMGGGGSSGGGGGGGGGGGG	3.33004e-05	TF:M09636	upregulated in unswithed cells
TF	Factor: TCF-1; motif: ACATCGRGRCGCTGW; match class: 1	3.6292e-05	TF:M11603_1	upregulated in unswithed cells
TF	Factor: Sp2; motif: GYCCCGCCYCYNNNN; match class: 1	3.79577e-05	TF:M07129_1	upregulated in unswithed cells
TF	Factor: Sp3; motif: GGGGCGGGGSNN; match class: 1	3.87192e-05	TF:M07615_1	upregulated in unswithed cells
TF	Factor: AP-2; motif: MKCCCSCNGGCG	4.15322e-05	TF:M00189	upregulated in unswithed cells
TF	Factor: AP2; motif: GCCYGSGGSN; match class: 1	4.26181e-05	TF:M08867_1	upregulated in unswithed cells
TF	Factor: KLF4; motif: NNCCCCACCCNN; match class: 1	4.7549e-05	TF:M12489_1	upregulated in unswithed cells
TF	Factor: RNF96; motif: BCCCGCRGCC; match class: 1	5.46368e-05	TF:M01199_1	upregulated in unswithed cells
TF	Factor: DB1; motif: GGRRRRGRRGGAGGGGGNGRRR; match class: 1	5.51835e-05	TF:M10107_1	upregulated in unswithed cells
TF	Factor: ZNF460; motif: NNACNCCCCCCNN	5.6509e-05	TF:M12313	upregulated in unswithed cells
TF	Factor: EGR1; motif: NACGCCCACGCANW; match class: 1	5.70693e-05	TF:M03896_1	upregulated in unswithed cells
TF	Factor: EKLF; motif: NGGGYGKGGCNNGG	5.79345e-05	TF:M09969	upregulated in unswithed cells
TF	Factor: ZNF614; motif: NCYCWGCCYYNNN	5.87836e-05	TF:M09862	upregulated in unswithed cells
TF	Factor: EGR1; motif: NNMCGCCCACGCNN	6.05708e-05	TF:M12508	upregulated in unswithed cells
TF	Factor: GKLF; motif: GCCMCRCCCNNN	6.42058e-05	TF:M01588	upregulated in unswithed cells
TF	Factor: RNF96; motif: BCCCGCRGCC	6.50371e-05	TF:M01199	upregulated in unswithed cells
TF	Factor: BTEB2; motif: GCCCCRCCCH	6.96283e-05	TF:M07409	upregulated in unswithed cells
TF	Factor: Egr-2; motif: GNGRRNGWGKGGGNGGRG	7.28103e-05	TF:M09898	upregulated in unswithed cells
TF	Factor: EGR-1; motif: TGCGTGGGCGK; match class: 1	7.72366e-05	TF:M01972_1	upregulated in unswithed cells
TF	Factor: GCMa:Erg; motif: ATGCGGGCGGAARKG; match class: 1	7.90556e-05	TF:M08487_1	upregulated in unswithed cells
TF	Factor: GKLF; motif: NNNRGGNGNGGSN	8.36559e-05	TF:M07289	upregulated in unswithed cells
TF	Factor: Sp3; motif: NGCCACGCCCMCN	8.48615e-05	TF:M12153	upregulated in unswithed cells
TF	Factor: ZXDL; motif: GSGSCNNGGGMRGCNCCGGGS; match class: 1	8.65057e-05	TF:M12722_1	upregulated in unswithed cells
TF	Factor: ZBP89; motif: CCCCKCCCCCNN	8.84331e-05	TF:M07397	upregulated in unswithed cells
TF	Factor: Osx; motif: CCNCCCCCNNN	9.9189e-05	TF:M07329	upregulated in unswithed cells
TF	Factor: MOVO-B; motif: GNGGGGG	0.000105094	TF:M01104	upregulated in unswithed cells
TF	Factor: Egr-1; motif: NNCRCCCMCGCNN; match class: 1	0.000106875	TF:M12140_1	upregulated in unswithed cells
TF	Factor: Pax-4; motif: NNNNNYCACCCB; match class: 1	0.000117292	TF:M00378_1	upregulated in unswithed cells
TF	Factor: Egr-1; motif: GCGGGGGCGG; match class: 1	0.000121944	TF:M01873_1	upregulated in unswithed cells
TF	Factor: Sp1; motif: CCCCGCCCCN; match class: 1	0.000125598	TF:M00933_1	upregulated in unswithed cells
TF	Factor: KLF17; motif: NGGGCGG	0.000125898	TF:M05386	upregulated in unswithed cells
TF	Factor: LKLF; motif: NGGGCGG	0.000125898	TF:M05499	upregulated in unswithed cells
TF	Factor: Egr-1; motif: CCGCCCMCG; match class: 1	0.000127086	TF:M04797_1	upregulated in unswithed cells
TF	Factor: LUMAN; motif: CYCAGCYYCY; match class: 1	0.000130646	TF:M09729_1	upregulated in unswithed cells
TF	Factor: Foxn2; motif: NNGCGTCNNNNNGACGCNN	0.000132628	TF:M11541	upregulated in unswithed cells
TF	Factor: Sp1; motif: GGGGCGGGGT; match class: 1	0.000166345	TF:M00008_1	upregulated in unswithed cells
TF	Factor: GCMa; motif: RTGCGGGTN; match class: 1	0.000175422	TF:M11595_1	upregulated in unswithed cells
TF	Factor: BTEB2; motif: RGGGNGKGGN; match class: 1	0.000186715	TF:M07277_1	upregulated in unswithed cells
TF	Factor: SP1; motif: CCCCKCCCCC	0.000200223	TF:M02281	upregulated in unswithed cells
TF	Factor: MAZ; motif: GGGMGGGGS; match class: 1	0.000212877	TF:M10432_1	upregulated in unswithed cells
TF	Factor: E2F-1; motif: NGGGCGGGARV	0.000238307	TF:M07206	upregulated in unswithed cells
TF	Factor: Egr-3; motif: NTGCGTGGGCGK	0.000252841	TF:M00245	upregulated in unswithed cells
TF	Factor: NGFI-C; motif: WTGCGTGGGYGG; match class: 1	0.000256275	TF:M00244_1	upregulated in unswithed cells
TF	Factor: AP-2; motif: SNNNCCNCAGGCN	0.000266489	TF:M00915	upregulated in unswithed cells
TF	Factor: HDAC1; motif: KGCARGGTC; match class: 1	0.000299087	TF:M07041_1	upregulated in unswithed cells
TF	Factor: PHB; motif: NCCCAGCCCCY; match class: 1	0.00031751	TF:M12725_1	upregulated in unswithed cells
TF	Factor: Sp1; motif: GGGGCGGGGC; match class: 1	0.000327085	TF:M07063_1	upregulated in unswithed cells
TF	Factor: E2F-1:Elk-1; motif: SGCGCSNNAMCGGAAGT; match class: 1	0.000327099	TF:M08205_1	upregulated in unswithed cells
TF	Factor: SP1; motif: NRGKGGGCGGGGCN; match class: 1	0.00035731	TF:M09765_1	upregulated in unswithed cells
TF	Factor: TAFII250; motif: RARRWGGCGGMGGNGR	0.000389841	TF:M10086	upregulated in unswithed cells
TF	Factor: NGFI-C; motif: WTGCGTGGGYGG	0.00039272	TF:M00244	upregulated in unswithed cells
TF	Factor: E2F-4; motif: NNTTCCCGCCNN	0.00044222	TF:M04823	upregulated in unswithed cells
TF	Factor: PLAG1; motif: GRGGCNNHNNNRRGGG	0.000473797	TF:M01778	upregulated in unswithed cells
TF	Factor: Egr-1; motif: CCGCCCMCG	0.000477375	TF:M04797	upregulated in unswithed cells
TF	Factor: E2F-4; motif: NNTTCCCGCCNN; match class: 1	0.000494416	TF:M04823_1	upregulated in unswithed cells
TF	Factor: TCF-1; motif: ACATCGRGRCGCTGW; match class: 1	0.000507146	TF:M11601_1	upregulated in unswithed cells
TF	Factor: LKLF; motif: CNCCACCCS	0.000511995	TF:M08819	upregulated in unswithed cells
TF	Factor: Foxn2; motif: NNGCGTCNNNNNGACGCNN; match class: 1	0.000514115	TF:M11541_1	upregulated in unswithed cells
TF	Factor: SP1; motif: NCCCCKCCCCC; match class: 1	0.000520125	TF:M07226_1	upregulated in unswithed cells
TF	Factor: E2F4; motif: YCCCGCCNCNNSSNNSNN; match class: 1	0.000552855	TF:M12599_1	upregulated in unswithed cells
TF	Factor: E2F-4; motif: NGGCGGGAARN	0.000562461	TF:M07084	upregulated in unswithed cells
TF	Factor: Egr-2; motif: NTGCGTRGGCGK	0.000657278	TF:M00246	upregulated in unswithed cells
TF	Factor: ZF5; motif: GSGCGCGR	0.000775414	TF:M00716	upregulated in unswithed cells
TF	Factor: BTEB2; motif: WGGGTGKGGCNGGN	0.000883246	TF:M09972	upregulated in unswithed cells
TF	Factor: MAZ; motif: GGGGAGGG	0.000894852	TF:M00649	upregulated in unswithed cells
TF	Factor: TR4; motif: ACCCCGS	0.00100398	TF:M04934	upregulated in unswithed cells
TF	Factor: CP2; motif: NRRRCCGGCYNRARCCGGNN; match class: 1	0.00100829	TF:M12590_1	upregulated in unswithed cells
TF	Factor: ZF5; motif: NRNGNGCGCGCWN	0.00101609	TF:M00333	upregulated in unswithed cells
TF	Factor: E2F1; motif: GSGCGGGAAN	0.00102663	TF:M12597	upregulated in unswithed cells
TF	Factor: DB1; motif: GGRRRRGRRGGAGGGGGNGRRR	0.00103072	TF:M10107	upregulated in unswithed cells
TF	Factor: PATZ1; motif: SCNCCNCNSCCCCCASCCN	0.00104628	TF:M12648	upregulated in unswithed cells
TF	Factor: Sp1; motif: NWRGCCACGCCCMCN	0.00112126	TF:M12152	upregulated in unswithed cells
TF	Factor: E2F-3:FOXI1; motif: NGACACCGCGCCCAC; match class: 1	0.00119465	TF:M08208_1	upregulated in unswithed cells
TF	Factor: KLF15; motif: NCCMCGCCCMCN	0.00122159	TF:M12158	upregulated in unswithed cells
TF	Factor: ZF5; motif: GGSGCGCGS; match class: 1	0.00141238	TF:M10438_1	upregulated in unswithed cells
TF	Factor: E2F-3:FOXO6; motif: NAATGACACGCGCCCMC; match class: 1	0.00142791	TF:M08209_1	upregulated in unswithed cells
TF	Factor: GCMa:Erg; motif: ATGCGGGCGGAARKG	0.00143465	TF:M08487	upregulated in unswithed cells
TF	Factor: AP-2gamma; motif: GCCYNNGGS	0.00178333	TF:M00470	upregulated in unswithed cells
TF	Factor: Egr-3; motif: NTGCGTGGGCGK; match class: 1	0.00208338	TF:M00245_1	upregulated in unswithed cells
TF	Factor: c-Myc:Max; motif: GCCAYGYGSN; match class: 1	0.00219645	TF:M00322_1	upregulated in unswithed cells
TF	Factor: ZIC4; motif: NNCCNCCCRYNGYGN	0.00229007	TF:M12227	upregulated in unswithed cells
TF	Factor: Sp2; motif: GGSNNGGGGGCGGGGCCNGNGS; match class: 1	0.00257953	TF:M09658_1	upregulated in unswithed cells
TF	Factor: E2F-2; motif: GCGCGCGCNCS	0.00260324	TF:M11529	upregulated in unswithed cells
TF	Factor: HIC1; motif: NSNNNNTGCCCSSNN	0.00269776	TF:M01072	upregulated in unswithed cells
TF	Factor: Kaiso; motif: GCMGGGRGCRGS	0.00294062	TF:M03876	upregulated in unswithed cells
TF	Factor: ZBTB33; motif: GGYGCTG	0.00321529	TF:M13142	upregulated in unswithed cells
TF	Factor: VDR; motif: GGGKNARNRRGGWSA; match class: 1	0.00337818	TF:M00444_1	upregulated in unswithed cells
TF	Factor: Osx; motif: CCNCCCCCNNN; match class: 1	0.00357913	TF:M07329_1	upregulated in unswithed cells
TF	Factor: AP-2rep; motif: NGGGGCGGGGC	0.00362228	TF:M09967	upregulated in unswithed cells
TF	Factor: RREB-1; motif: CCCCAAACMMCCCC; match class: 1	0.00375186	TF:M00257_1	upregulated in unswithed cells
TF	Factor: E2F-1; motif: NGGGCGGGARV; match class: 1	0.00376959	TF:M07206_1	upregulated in unswithed cells
TF	Factor: E2F-1:HES-7; motif: GGCRCGTGSYNNWNGGCGCSM; match class: 1	0.00382981	TF:M08525_1	upregulated in unswithed cells
TF	Factor: E2F-4; motif: NGGCGGGAARN; match class: 1	0.00383191	TF:M07084_1	upregulated in unswithed cells
TF	Factor: CTCF; motif: WGCGCCMYCTAGYGGYN; match class: 1	0.00394255	TF:M03895_1	upregulated in unswithed cells
TF	Factor: Egr-1; motif: NNCRCCCMCGCNN	0.00394454	TF:M12140	upregulated in unswithed cells
TF	Factor: BTEB2; motif: WGGGTGKGGCNGGN; match class: 1	0.00403814	TF:M09972_1	upregulated in unswithed cells
TF	Factor: BEN; motif: CAGCGRNV	0.00414093	TF:M01240	upregulated in unswithed cells
TF	Factor: E2F-1:Elk-1; motif: SGCGCSNNAMCGGAAGT	0.00422284	TF:M08205	upregulated in unswithed cells
TF	Factor: Sp1; motif: NWRGCCMCGCCCMCN; match class: 1	0.00433921	TF:M12151_1	upregulated in unswithed cells
TF	Factor: CTCF; motif: NNRSYGCCMCCTGSTGGCCN; match class: 1	0.00436973	TF:M12593_1	upregulated in unswithed cells
TF	Factor: MAZ; motif: NKGGGAGGGGRGGR	0.00441834	TF:M02023	upregulated in unswithed cells
TF	Factor: Sp1; motif: GGGGCGGGGT	0.00489418	TF:M00008	upregulated in unswithed cells
TF	Factor: EGR1; motif: NNMCGCCCACGCNN; match class: 1	0.00507996	TF:M12508_1	upregulated in unswithed cells
TF	Factor: BTEB3; motif: BNRNGGGAGGNGT; match class: 1	0.00510369	TF:M01865_1	upregulated in unswithed cells
TF	Factor: ZNF232; motif: NCAGCASCNNGGNCAGCGCC	0.00535636	TF:M13146	upregulated in unswithed cells
TF	Factor: ZNF692; motif: SYNGGSCCCASCCNC; match class: 1	0.00553363	TF:M09734_1	upregulated in unswithed cells
TF	Factor: CPBP; motif: SNCCCNN; match class: 1	0.00572168	TF:M01822_1	upregulated in unswithed cells
TF	Factor: ctcf; motif: CCNCNAGRKGGCRSTN; match class: 1	0.00573326	TF:M07249_1	upregulated in unswithed cells
TF	Factor: ZNF511; motif: GGRRGRGGCWGNG	0.00583971	TF:M09738	upregulated in unswithed cells
TF	Factor: ZNF609; motif: GNSNGGGNGCTGN	0.00587954	TF:M13132	upregulated in unswithed cells
TF	Factor: EGR-1; motif: TGCGTGGGCGK	0.00599835	TF:M01972	upregulated in unswithed cells
TF	Factor: WT1; motif: RGGNGGGGGAGGRGGNGGRG	0.0060073	TF:M10108	upregulated in unswithed cells
TF	Factor: SP4; motif: SCCCCGCCCCS	0.00615552	TF:M01273	upregulated in unswithed cells
TF	Factor: ZNF148; motif: NNNNNNCCNNCCCCTCCCCCACCCN; match class: 1	0.0063805	TF:M09834_1	upregulated in unswithed cells
TF	Factor: RUNX3; motif: NRACCGCANWAACCRCAN; match class: 1	0.00646099	TF:M04110_1	upregulated in unswithed cells
TF	Factor: TFAP2C; motif: NGCCCNNRGGCA	0.00650481	TF:M04152	upregulated in unswithed cells
TF	Factor: Egr-2; motif: GNGRRNGWGKGGGNGGRG; match class: 1	0.00742311	TF:M09898_1	upregulated in unswithed cells
TF	Factor: AP-2alpha; motif: GCCNNNRGS	0.00778276	TF:M00469	upregulated in unswithed cells
TF	Factor: Sp1; motif: NWRGCCMCGCCCMCN	0.00824765	TF:M12151	upregulated in unswithed cells
TF	Factor: Sp3; motif: ASMCTTGGGSRGGG	0.00835638	TF:M00665	upregulated in unswithed cells
TF	Factor: SMAD4; motif: GKSRKKCAGMCANCY	0.00866825	TF:M00733	upregulated in unswithed cells
TF	Factor: CREB1; motif: NRTGACGYN	0.0094315	TF:M11217	upregulated in unswithed cells
TF	Factor: LRF; motif: GGGGKYNNB	0.0104989	TF:M01100	upregulated in unswithed cells
TF	Factor: Hey1; motif: NGCRCGYGYN; match class: 1	0.0108731	TF:M11058_1	upregulated in unswithed cells
TF	Factor: CKROX; motif: SCCCTCCCC	0.010983	TF:M01175	upregulated in unswithed cells
TF	Factor: Pax-4; motif: NNNNNYCACCCB	0.0116794	TF:M00378	upregulated in unswithed cells
TF	Factor: SP1; motif: RCCMCRCCCMC; match class: 1	0.0118108	TF:M03920_1	upregulated in unswithed cells
TF	Factor: EGR1; motif: NGNGKGGGYGGNGS; match class: 1	0.0127212	TF:M09761_1	upregulated in unswithed cells
TF	Factor: HDAC1; motif: KGCARGGTC	0.0129826	TF:M07041	upregulated in unswithed cells
TF	Factor: ZFP14; motif: SCNNYCCNGNNSCTSCNC; match class: 1	0.0133498	TF:M12694_1	upregulated in unswithed cells
TF	Factor: Egr-1; motif: NNNNNGYGKGGGNGGGNN	0.0138028	TF:M09603	upregulated in unswithed cells
TF	Factor: FPM315; motif: GGGAGGAGGRRGRGGRGGRR	0.0140764	TF:M10134	upregulated in unswithed cells
TF	Factor: TF3C-beta; motif: CCNGGAGGGCTTCCTGGAGGAG	0.0141576	TF:M04863	upregulated in unswithed cells
TF	Factor: TF3C-beta; motif: CCNGGAGGGCTTCCTGGAGGAG; match class: 1	0.0147796	TF:M04863_1	upregulated in unswithed cells
TF	Factor: CREB; motif: NSTGACGTAANN	0.0148727	TF:M00177	upregulated in unswithed cells
TF	Factor: Hey1; motif: NGCRCGYGYN	0.0149293	TF:M11058	upregulated in unswithed cells
TF	Factor: E2F3; motif: NNRGMKGGAR; match class: 1	0.0152903	TF:M12598_1	upregulated in unswithed cells
TF	Factor: RREB-1; motif: GGGWCSA	0.0160477	TF:M05439	upregulated in unswithed cells
TF	Factor: CTCF; motif: NNRSYGCCMCCTGSTGGCCN	0.0163311	TF:M12593	upregulated in unswithed cells
TF	Factor: AP-2; motif: GSCCSCRGGCNRNRNN; match class: 1	0.0164706	TF:M00800_1	upregulated in unswithed cells
TF	Factor: E2F; motif: GGCGSG	0.0172709	TF:M00803	upregulated in unswithed cells
TF	Factor: ZBTB10; motif: TGGGGTGCNS	0.0177235	TF:M12686	upregulated in unswithed cells
TF	Factor: ZF5; motif: GGSGCGCGS	0.0181959	TF:M10438	upregulated in unswithed cells
TF	Factor: Egr-1; motif: NMCRCCCMCNCNN	0.0204128	TF:M12139	upregulated in unswithed cells
TF	Factor: CP2; motif: NRRRCCGGCYNRARCCGGNN	0.0206763	TF:M12590	upregulated in unswithed cells
TF	Factor: E2F-1; motif: NNNNGGCGGGAARN	0.0210371	TF:M09892	upregulated in unswithed cells
TF	Factor: Egr-1; motif: NGCGTGCGY; match class: 1	0.0212498	TF:M04950_1	upregulated in unswithed cells
TF	Factor: c-Myc:Max; motif: GCCAYGYGSN	0.0217345	TF:M00322	upregulated in unswithed cells
TF	Factor: Sp2; motif: TGGGCGCGCCCA	0.0228137	TF:M06948	upregulated in unswithed cells
TF	Factor: AP-2gamma:Elk-1; motif: NGCCKNRGGSGRCGGAAGTG; match class: 1	0.022961	TF:M08441_1	upregulated in unswithed cells
TF	Factor: ctcf; motif: YGGCCACCAGRKGGCRSYN	0.0233581	TF:M09890	upregulated in unswithed cells
TF	Factor: Egr-1; motif: NGCGTGCGY	0.0239107	TF:M04950	upregulated in unswithed cells
TF	Factor: KLF15; motif: RCCACGCCCCCC	0.0250039	TF:M12157	upregulated in unswithed cells
TF	Factor: NF-KAPPAB1; motif: NGGKRNTTYCCCN	0.025905	TF:M08952	upregulated in unswithed cells
TF	Factor: Egr-1; motif: GCGCATGCG; match class: 1	0.0263182	TF:M04869_1	upregulated in unswithed cells
TF	Factor: Egr-1; motif: WTGCGTGGGCGK; match class: 1	0.0272162	TF:M00243_1	upregulated in unswithed cells
TF	Factor: Sp1; motif: NWRGCCACGCCCMCN; match class: 1	0.0284545	TF:M12152_1	upregulated in unswithed cells
TF	Factor: NF-kappaB; motif: GGGGATYCCC	0.0294261	TF:M00051	upregulated in unswithed cells
TF	Factor: TFAP2A; motif: NGCCCYNNGGGCN	0.0303409	TF:M04148	upregulated in unswithed cells
TF	Factor: AP-2beta; motif: NSCCNNNGGSN	0.0317787	TF:M11478	upregulated in unswithed cells
TF	Factor: ZBTB7C; motif: GKCCCGGGCKG	0.0325718	TF:M03806	upregulated in unswithed cells
TF	Factor: Egr-1; motif: NNNNGCGKGGGYGGNRN; match class: 1	0.0330905	TF:M09897_1	upregulated in unswithed cells
TF	Factor: GEMIN3; motif: NCWGGRARRGRGNGNG	0.0353669	TF:M09727	upregulated in unswithed cells
TF	Factor: Egr-1; motif: NNNNGCGKGGGYGGNRN	0.0354462	TF:M09897	upregulated in unswithed cells
TF	Factor: Egr-1; motif: WTGCGTGGGCGK	0.0365089	TF:M00243	upregulated in unswithed cells
TF	Factor: Sp2; motif: TGGGCGCGCCCA; match class: 1	0.0372584	TF:M06948_1	upregulated in unswithed cells
TF	Factor: WT1; motif: NNGGGNGGGSGN; match class: 1	0.037291	TF:M07436_1	upregulated in unswithed cells
TF	Factor: Sp1; motif: RGGGMGGRGSNGGGG; match class: 1	0.0406003	TF:M10529_1	upregulated in unswithed cells
TF	Factor: TFAP2A; motif: NGCCCYNNGGGCN; match class: 1	0.040628	TF:M04148_1	upregulated in unswithed cells
TF	Factor: AP-2; motif: MKCCCSCNGGCG; match class: 1	0.040647	TF:M00189_1	upregulated in unswithed cells
TF	Factor: SP4; motif: NWRGCCACGCCCMCTYN	0.0407003	TF:M03922	upregulated in unswithed cells
TF	Factor: BTEB4; motif: NCCACGCCCM; match class: 1	0.0454814	TF:M12186_1	upregulated in unswithed cells
WP	Photodynamic therapy induced unfolded protein response	6.63599e-09	WP:WP3613	upregulated in unswithed cells
WP	VEGFA VEGFR2 signaling	0.000595974	WP:WP3888	upregulated in unswithed cells
WP	Thymic stromal lymphopoietin TSLP signaling	0.000722856	WP:WP2203	upregulated in unswithed cells
WP	Nuclear receptors meta pathway	0.00172727	WP:WP2882	upregulated in unswithed cells
WP	Prolactin signaling	0.00477946	WP:WP2037	upregulated in unswithed cells
WP	Interactions between immune cells and microRNAs in tumor microenvironment	0.00584883	WP:WP4559	upregulated in unswithed cells
WP	Ferroptosis	0.00896878	WP:WP4313	upregulated in unswithed cells
WP	Corticotropin releasing hormone signaling	0.026331	WP:WP2355	upregulated in unswithed cells
WP	Apoptosis modulation and signaling	0.026331	WP:WP1772	upregulated in unswithed cells
WP	T cell modulation in pancreatic cancer	0.0393581	WP:WP5078	upregulated in unswithed cells
WP	Myometrial relaxation and contraction pathways	0.0451718	WP:WP289	upregulated in unswithed cells

## Sheet: Legend
Dataset EV 7: Pathway enrichment analysis in class-switched and IgM cells in the clonal dataset
