# Supplementary material for: Competing gene regulatory networks drive naive and memory B cell differentiation
Source: Mol Syst Biol. 2026 Apr 16;22(7):1097–117. doi: 10.1038/s44320-026-00207-8 (PMC13328623; doi:10.1038/s44320-026-00207-8)
Supplement: Supplementary file 10 — Dataset EV8 [file 44320_2026_207_MOESM10_ESM.xlsx]

## Sheet: Dataset EV 8
gene	logFC	unshrunk.logFC	logCPM	PValue	FDR	cell_type	comparison
RNF144A	5.70949	5.71161	4.45862	1.76856e-08	0.000182203	memory	IRF4 vs AAVS1
ID3	4.34404	4.34421	6.78294	2.68132e-08	0.000182203	memory	IRF4 vs AAVS1
ZEB2	4.43257	4.43277	6.59321	4.73307e-08	0.000182203	memory	IRF4 vs AAVS1
SESN3	3.87999	3.88031	5.34869	5.1181e-08	0.000182203	memory	IRF4 vs AAVS1
HHEX	4.30968	4.31021	5.05936	5.95009e-08	0.000182203	memory	IRF4 vs AAVS1
TNF	5.02598	5.02711	4.68642	6.70397e-08	0.000182203	memory	IRF4 vs AAVS1
PRAG1	4.52574	4.52651	4.73111	6.87596e-08	0.000182203	memory	IRF4 vs AAVS1
CD72	4.11486	4.1155	4.58831	8.85323e-08	0.000193237	memory	IRF4 vs AAVS1
NAPSA	5.36758	5.37012	3.85118	1.08811e-07	0.000193237	memory	IRF4 vs AAVS1
IGLV2-8	-2.12705	-2.12705	11.5084	1.16991e-07	0.000193237	memory	IRF4 vs AAVS1
TTC39C	4.02877	4.02925	4.93027	1.27604e-07	0.000193237	memory	IRF4 vs AAVS1
LFNG	4.36633	4.36734	4.17756	1.2914e-07	0.000193237	memory	IRF4 vs AAVS1
DEK	3.0987	3.09878	6.61633	1.43504e-07	0.000193237	memory	IRF4 vs AAVS1
TNFSF12	4.94877	4.94991	4.59245	1.60758e-07	0.000193237	memory	IRF4 vs AAVS1
MS4A1	4.62342	4.62351	7.88841	1.66069e-07	0.000193237	memory	IRF4 vs AAVS1
HVCN1	4.38819	4.38849	5.97309	1.71822e-07	0.000193237	memory	IRF4 vs AAVS1
CLIP2	4.13178	4.13247	4.49756	1.771e-07	0.000193237	memory	IRF4 vs AAVS1
STAT6	2.58376	2.58396	4.74513	1.92074e-07	0.000195387	memory	IRF4 vs AAVS1
PDLIM2	3.95607	3.95665	4.57143	2.00137e-07	0.000195387	memory	IRF4 vs AAVS1
HCK	2.81355	2.81363	6.28868	2.30537e-07	0.000213812	memory	IRF4 vs AAVS1
RHOC	2.95754	2.95767	5.79044	2.56126e-07	0.000219652	memory	IRF4 vs AAVS1
CIITA	4.265	4.26562	4.77168	2.60517e-07	0.000219652	memory	IRF4 vs AAVS1
LINC02099	6.49206	6.50367	2.79425	2.76061e-07	0.000222637	memory	IRF4 vs AAVS1
RENBP	3.10766	3.1082	3.81105	3.17818e-07	0.000245634	memory	IRF4 vs AAVS1
PARP15	2.50388	2.50394	6.49692	3.32934e-07	0.000247023	memory	IRF4 vs AAVS1
NKG7	5.41807	5.41825	7.7567	3.62746e-07	0.000258792	memory	IRF4 vs AAVS1
LPAR5	3.07813	3.07842	4.69045	4.24355e-07	0.000277818	memory	IRF4 vs AAVS1
IGKV7-3	-5.21419	-5.22045	2.40048	4.59608e-07	0.000277818	memory	IRF4 vs AAVS1
CLECL1	2.55973	2.55983	5.71085	4.72987e-07	0.000277818	memory	IRF4 vs AAVS1
2026-03-01	5.29651	5.29726	5.55639	5.11995e-07	0.000277818	memory	IRF4 vs AAVS1
NINJ1	2.62115	2.62124	5.90606	5.15322e-07	0.000277818	memory	IRF4 vs AAVS1
HLA-DPB1	2.59193	2.59194	9.1243	5.17209e-07	0.000277818	memory	IRF4 vs AAVS1
TRAF5	3.12397	3.12456	3.6974	5.24918e-07	0.000277818	memory	IRF4 vs AAVS1
CACNA1A	5.93389	5.94074	2.99254	5.31927e-07	0.000277818	memory	IRF4 vs AAVS1
SNX20	2.2321	2.23218	5.60014	5.59807e-07	0.000277818	memory	IRF4 vs AAVS1
P2RY11	4.71984	4.72146	3.85322	5.73398e-07	0.000277818	memory	IRF4 vs AAVS1
CNR2	4.74384	4.74485	4.5451	6.05027e-07	0.000277818	memory	IRF4 vs AAVS1
PTPN6	2.15721	2.15723	7.59987	6.07163e-07	0.000277818	memory	IRF4 vs AAVS1
FCMR	2.51485	2.51489	7.05273	6.1161e-07	0.000277818	memory	IRF4 vs AAVS1
PTK2	4.70681	4.70899	3.41774	6.32274e-07	0.000277818	memory	IRF4 vs AAVS1
LYSMD2	5.61168	5.61354	4.55531	6.53124e-07	0.000277818	memory	IRF4 vs AAVS1
CD19	2.08141	2.08143	7.65155	6.61658e-07	0.000277818	memory	IRF4 vs AAVS1
IGHV3-53	-2.25603	-2.25604	8.58691	6.68947e-07	0.000277818	memory	IRF4 vs AAVS1
CTSD	1.86779	1.8678	8.0867	6.86346e-07	0.000277818	memory	IRF4 vs AAVS1
PFKFB3	2.43452	2.43462	5.60638	6.90843e-07	0.000277818	memory	IRF4 vs AAVS1
NCR3	6.43045	6.43369	4.5694	7.39644e-07	0.000277818	memory	IRF4 vs AAVS1
BHLHA15	-1.88738	-1.88749	4.78145	7.53071e-07	0.000277818	memory	IRF4 vs AAVS1
IGHV4-39	-2.10515	-2.10515	12.0548	7.7781e-07	0.000277818	memory	IRF4 vs AAVS1
IL18BP	4.66356	4.66555	3.49908	7.853e-07	0.000277818	memory	IRF4 vs AAVS1
EML4	1.94643	1.94646	6.95653	8.26602e-07	0.000277818	memory	IRF4 vs AAVS1
BBC3	2.91435	2.91482	3.81396	8.3416e-07	0.000277818	memory	IRF4 vs AAVS1
ARHGAP9	2.30743	2.3075	5.80846	8.35271e-07	0.000277818	memory	IRF4 vs AAVS1
TSPAN33	2.48226	2.48229	7.11537	8.40761e-07	0.000277818	memory	IRF4 vs AAVS1
BANK1	2.34493	2.34495	7.91412	8.65406e-07	0.000277818	memory	IRF4 vs AAVS1
PIK3CD	2.96977	2.9699	5.65944	9.26758e-07	0.000277818	memory	IRF4 vs AAVS1
BMF	2.04106	2.04125	4.1866	9.48428e-07	0.000277818	memory	IRF4 vs AAVS1
GSN	3.3095	3.30968	5.57535	9.48786e-07	0.000277818	memory	IRF4 vs AAVS1
ZFP36L1	2.58991	2.58996	6.71141	9.49029e-07	0.000277818	memory	IRF4 vs AAVS1
HLA-DOA	2.86096	2.86126	4.39213	9.50528e-07	0.000277818	memory	IRF4 vs AAVS1
HLA-DMB	3.01512	3.01529	5.36896	9.57768e-07	0.000277818	memory	IRF4 vs AAVS1
DAAM1	1.75069	1.75074	5.78446	9.61883e-07	0.000277818	memory	IRF4 vs AAVS1
RASGRF1	2.96677	2.96751	3.21289	9.69112e-07	0.000277818	memory	IRF4 vs AAVS1
IL13RA1	3.56064	3.56166	3.35625	1.00034e-06	0.000277818	memory	IRF4 vs AAVS1
IGHV3-35	-3.81747	-3.81879	3.23422	1.00844e-06	0.000277818	memory	IRF4 vs AAVS1
INPP5D	1.81863	1.81867	6.2444	1.0329e-06	0.000277818	memory	IRF4 vs AAVS1
TTN	3.87692	3.87768	4.09066	1.07171e-06	0.000277818	memory	IRF4 vs AAVS1
RAMP1	4.54186	4.54268	4.6635	1.07258e-06	0.000277818	memory	IRF4 vs AAVS1
IGHV3-52	-5.37125	-5.37464	3.43557	1.07682e-06	0.000277818	memory	IRF4 vs AAVS1
AC020914.1	4.89746	4.90313	2.23495	1.08127e-06	0.000277818	memory	IRF4 vs AAVS1
PIK3R6	3.33897	3.3397	3.61043	1.09604e-06	0.000277818	memory	IRF4 vs AAVS1
SEMA7A	3.25036	3.25117	3.37619	1.11104e-06	0.000277818	memory	IRF4 vs AAVS1
HLA-DRA	2.38091	2.38092	10.3008	1.11376e-06	0.000277818	memory	IRF4 vs AAVS1
STAT5A	2.45398	2.45428	3.94435	1.11863e-06	0.000277818	memory	IRF4 vs AAVS1
PRDX4	-1.65287	-1.65288	8.01701	1.11886e-06	0.000277818	memory	IRF4 vs AAVS1
CD7	6.78916	6.82628	1.43841	1.12331e-06	0.000277818	memory	IRF4 vs AAVS1
ARMH1	3.3534	3.35419	3.5136	1.24129e-06	0.00030174	memory	IRF4 vs AAVS1
UST	4.90421	4.90921	2.4161	1.25257e-06	0.00030174	memory	IRF4 vs AAVS1
CD37	1.73214	1.73215	8.43021	1.29613e-06	0.000306853	memory	IRF4 vs AAVS1
AP000787.1	3.66042	3.66224	2.62161	1.30688e-06	0.000306853	memory	IRF4 vs AAVS1
PDLIM7	2.01587	2.01605	4.2366	1.33328e-06	0.000309137	memory	IRF4 vs AAVS1
CCSER2	2.42734	2.42749	4.9206	1.37464e-06	0.000310495	memory	IRF4 vs AAVS1
DGKG	4.22237	4.22372	3.62147	1.40783e-06	0.000310495	memory	IRF4 vs AAVS1
BATF	2.13248	2.13252	6.68338	1.45142e-06	0.000310495	memory	IRF4 vs AAVS1
SIGLEC10	3.72558	3.72702	3.02718	1.45966e-06	0.000310495	memory	IRF4 vs AAVS1
DDX60L	5.95029	5.95958	2.57996	1.46466e-06	0.000310495	memory	IRF4 vs AAVS1
CYLD	1.52938	1.52941	6.16264	1.47103e-06	0.000310495	memory	IRF4 vs AAVS1
PPM1M	1.71137	1.71145	5.05455	1.47217e-06	0.000310495	memory	IRF4 vs AAVS1
SERPINB1	2.78385	2.7839	6.95914	1.47305e-06	0.000310495	memory	IRF4 vs AAVS1
CD74	1.62882	1.62882	12.0883	1.53441e-06	0.000315503	memory	IRF4 vs AAVS1
AL589693.1	-1.88365	-1.88374	5.02596	1.55131e-06	0.000315503	memory	IRF4 vs AAVS1
TRAFD1	2.17507	2.17521	4.70117	1.56356e-06	0.000315503	memory	IRF4 vs AAVS1
AICDA	2.27308	2.27331	4.13406	1.56484e-06	0.000315503	memory	IRF4 vs AAVS1
GRK3	1.71075	1.71081	5.61097	1.59586e-06	0.000318296	memory	IRF4 vs AAVS1
KHDRBS2	1.64969	1.6498	4.561	1.61324e-06	0.000318339	memory	IRF4 vs AAVS1
HSPA13	-1.49865	-1.49869	5.50356	1.65144e-06	0.000322448	memory	IRF4 vs AAVS1
CST7	4.27232	4.27363	3.71218	1.69633e-06	0.000324281	memory	IRF4 vs AAVS1
DHRS3	4.4879	4.49023	3.1023	1.71198e-06	0.000324281	memory	IRF4 vs AAVS1
PACS1	2.054	2.05409	5.28962	1.73606e-06	0.000324281	memory	IRF4 vs AAVS1
MBP	1.58708	1.5871	6.84905	1.74378e-06	0.000324281	memory	IRF4 vs AAVS1
PPP1R16B	1.8451	1.84513	6.70175	1.74824e-06	0.000324281	memory	IRF4 vs AAVS1
AC004585.1	4.49065	4.49511	2.1747	1.78067e-06	0.000325855	memory	IRF4 vs AAVS1
SPIB	4.65422	4.65442	6.83183	1.79186e-06	0.000325855	memory	IRF4 vs AAVS1
FCRL1	4.45515	4.45719	3.26435	1.8172e-06	0.000327256	memory	IRF4 vs AAVS1
GRAMD1C	1.96267	1.96284	4.20153	1.85868e-06	0.000331505	memory	IRF4 vs AAVS1
PTGS1	4.60377	4.60789	2.40027	1.93862e-06	0.00034027	memory	IRF4 vs AAVS1
STAC3	3.80501	3.80778	2.16711	1.94985e-06	0.00034027	memory	IRF4 vs AAVS1
SOWAHD	1.97206	1.97222	4.33403	1.96285e-06	0.00034027	memory	IRF4 vs AAVS1
CYB561A3	2.07843	2.07852	5.2777	2.04693e-06	0.00035156	memory	IRF4 vs AAVS1
EEPD1	2.91572	2.91641	3.27635	2.11032e-06	0.000354851	memory	IRF4 vs AAVS1
UAP1	-1.43739	-1.43744	5.3537	2.13458e-06	0.000354851	memory	IRF4 vs AAVS1
PSTPIP1	1.78187	1.78202	4.30216	2.13503e-06	0.000354851	memory	IRF4 vs AAVS1
PDIA4	-1.49841	-1.49842	8.4064	2.14261e-06	0.000354851	memory	IRF4 vs AAVS1
SEC11C	-1.32861	-1.32861	9.39037	2.19498e-06	0.000359142	memory	IRF4 vs AAVS1
SYPL1	2.39126	2.39139	5.20211	2.21719e-06	0.000359142	memory	IRF4 vs AAVS1
PLPP5	-1.44112	-1.44113	6.95399	2.2266e-06	0.000359142	memory	IRF4 vs AAVS1
PAX5	2.554	2.55411	5.52801	2.34364e-06	0.000371817	memory	IRF4 vs AAVS1
DENND4C	2.51588	2.5161	4.48895	2.39334e-06	0.000371817	memory	IRF4 vs AAVS1
FGR	3.4165	3.41706	4.06154	2.39897e-06	0.000371817	memory	IRF4 vs AAVS1
SLC12A9	1.63749	1.63761	4.45393	2.40354e-06	0.000371817	memory	IRF4 vs AAVS1
DLGAP1-AS1	3.86867	3.87085	2.56857	2.41724e-06	0.000371817	memory	IRF4 vs AAVS1
FGD3	1.42295	1.42302	4.96011	2.44109e-06	0.000371817	memory	IRF4 vs AAVS1
ARID5A	2.48067	2.48072	6.55543	2.48098e-06	0.000371817	memory	IRF4 vs AAVS1
MACC1	1.61329	1.6134	4.36483	2.49934e-06	0.000371817	memory	IRF4 vs AAVS1
LIMD2	1.62701	1.62701	8.61519	2.51333e-06	0.000371817	memory	IRF4 vs AAVS1
AC083949.1	5.15998	5.16335	3.23735	2.51341e-06	0.000371817	memory	IRF4 vs AAVS1
CEMIP2	2.83536	2.83577	3.95041	2.52569e-06	0.000371817	memory	IRF4 vs AAVS1
KMO	2.56468	2.56507	3.71969	2.57168e-06	0.000373237	memory	IRF4 vs AAVS1
BTG1	1.72425	1.72426	8.54114	2.57558e-06	0.000373237	memory	IRF4 vs AAVS1
IER5	1.6875	1.6876	4.81949	2.63222e-06	0.000378488	memory	IRF4 vs AAVS1
PIKFYVE	3.11115	3.11137	5.12149	2.69972e-06	0.000382873	memory	IRF4 vs AAVS1
HLA-DPA1	1.4836	1.4836	9.67267	2.70399e-06	0.000382873	memory	IRF4 vs AAVS1
XBP1	-1.71094	-1.71095	9.61745	2.75041e-06	0.000386495	memory	IRF4 vs AAVS1
FCRL4	9.57647	9.6593	3.08075	2.82614e-06	0.000389182	memory	IRF4 vs AAVS1
MAD1L1	1.46028	1.46032	5.76959	2.8611e-06	0.000389182	memory	IRF4 vs AAVS1
NOD2	4.31466	4.31745	2.66992	2.86813e-06	0.000389182	memory	IRF4 vs AAVS1
CD83	4.7959	4.79643	5.53799	2.90099e-06	0.000389182	memory	IRF4 vs AAVS1
PLCB2	3.70313	3.70473	2.85487	2.9044e-06	0.000389182	memory	IRF4 vs AAVS1
SLC25A4	-1.3712	-1.37125	5.50005	2.90472e-06	0.000389182	memory	IRF4 vs AAVS1
BCL2A1	3.76562	3.76627	4.21432	2.9164e-06	0.000389182	memory	IRF4 vs AAVS1
TCP11L2	2.30899	2.30922	4.21822	3.06851e-06	0.00040432	memory	IRF4 vs AAVS1
PDIA5	-1.60738	-1.60746	4.89176	3.08166e-06	0.00040432	memory	IRF4 vs AAVS1
PIK3AP1	2.606	2.60623	4.49668	3.09523e-06	0.00040432	memory	IRF4 vs AAVS1
CCR1	6.90348	6.91214	3.62554	3.15021e-06	0.000408625	memory	IRF4 vs AAVS1
PIK3IP1	3.3733	3.37382	4.12144	3.19355e-06	0.000411369	memory	IRF4 vs AAVS1
AHRR	2.38371	2.38393	4.34439	3.30538e-06	0.000421975	memory	IRF4 vs AAVS1
CD84	4.03459	4.03564	3.78208	3.32138e-06	0.000421975	memory	IRF4 vs AAVS1
ITGAX	5.00215	5.00309	4.92089	3.44259e-06	0.000434399	memory	IRF4 vs AAVS1
BSCL2	-1.38276	-1.3828	5.75972	3.52362e-06	0.000441619	memory	IRF4 vs AAVS1
TNFAIP8L2	2.39	2.39024	4.1962	3.56772e-06	0.000444145	memory	IRF4 vs AAVS1
FNBP1	1.49631	1.49633	6.90804	3.60154e-06	0.000445367	memory	IRF4 vs AAVS1
ERLEC1	-1.34586	-1.34587	7.28735	3.66507e-06	0.000449382	memory	IRF4 vs AAVS1
EBI3	2.52975	2.52985	5.54234	3.72288e-06	0.000449382	memory	IRF4 vs AAVS1
FOXP1	1.55168	1.55171	6.08323	3.74503e-06	0.000449382	memory	IRF4 vs AAVS1
ANG	-1.51837	-1.51849	4.3334	3.7581e-06	0.000449382	memory	IRF4 vs AAVS1
LST1	7.35422	7.36776	3.42856	3.76421e-06	0.000449382	memory	IRF4 vs AAVS1
KCNA3	-1.91328	-1.91336	5.17855	3.83386e-06	0.000449382	memory	IRF4 vs AAVS1
PBX3	1.58822	1.58832	4.59139	3.84298e-06	0.000449382	memory	IRF4 vs AAVS1
MAP1LC3A	2.2544	2.25467	3.91723	3.85788e-06	0.000449382	memory	IRF4 vs AAVS1
RAB4B	2.0341	2.0342	5.11794	3.8677e-06	0.000449382	memory	IRF4 vs AAVS1
PARP14	2.37041	2.37046	6.31775	3.87628e-06	0.000449382	memory	IRF4 vs AAVS1
SLC2A3	2.00482	2.00488	5.85159	3.90995e-06	0.000450105	memory	IRF4 vs AAVS1
ATP10A	4.47351	4.47809	2.11752	3.93105e-06	0.000450105	memory	IRF4 vs AAVS1
SPCS2	-1.49079	-1.49079	8.64519	3.97438e-06	0.000452274	memory	IRF4 vs AAVS1
CD24	4.98418	4.98619	3.80846	4.02097e-06	0.000453272	memory	IRF4 vs AAVS1
CAMK1D	1.69191	1.69197	5.54742	4.04843e-06	0.000453272	memory	IRF4 vs AAVS1
BRD3	2.30601	2.30644	3.29068	4.05645e-06	0.000453272	memory	IRF4 vs AAVS1
CD80	2.36888	2.36921	3.7409	4.08915e-06	0.000454189	memory	IRF4 vs AAVS1
GNG10	1.23594	1.23598	5.39267	4.13506e-06	0.000456555	memory	IRF4 vs AAVS1
NUDT14	1.77812	1.77831	3.85811	4.23375e-06	0.000464685	memory	IRF4 vs AAVS1
FKBP11	-1.97344	-1.97345	9.02542	4.34949e-06	0.000474581	memory	IRF4 vs AAVS1
IVNS1ABP	1.18269	1.18273	5.2401	4.47965e-06	0.000483342	memory	IRF4 vs AAVS1
PEAK3	4.73672	4.74451	1.62311	4.49935e-06	0.000483342	memory	IRF4 vs AAVS1
SSR3	-1.28604	-1.28604	9.20258	4.50796e-06	0.000483342	memory	IRF4 vs AAVS1
CHPF	-1.62558	-1.62561	6.31653	4.60705e-06	0.00048599	memory	IRF4 vs AAVS1
GMPPB	-1.36176	-1.36178	6.86024	4.61123e-06	0.00048599	memory	IRF4 vs AAVS1
RASAL1	2.4591	2.45962	3.16753	4.61126e-06	0.00048599	memory	IRF4 vs AAVS1
GPR34	6.6333	6.6479	2.61448	4.67623e-06	0.000487715	memory	IRF4 vs AAVS1
TMED2	-1.27732	-1.27733	7.56456	4.68021e-06	0.000487715	memory	IRF4 vs AAVS1
SEC24A	-1.27479	-1.27482	5.87855	4.71485e-06	0.000488402	memory	IRF4 vs AAVS1
DENND5A	5.18729	5.19462	2.16223	4.73947e-06	0.000488402	memory	IRF4 vs AAVS1
IGKV1-5	-1.76176	-1.76176	12.7576	4.81672e-06	0.000493621	memory	IRF4 vs AAVS1
MAD2L1	-1.16942	-1.16945	6.08573	4.89071e-06	0.00049646	memory	IRF4 vs AAVS1
TCTN1	2.83688	2.83732	3.82684	4.89796e-06	0.00049646	memory	IRF4 vs AAVS1
UBE2J1	-1.21352	-1.21353	8.8609	5.10761e-06	0.000509702	memory	IRF4 vs AAVS1
PARP11	1.79848	1.79867	3.89745	5.11801e-06	0.000509702	memory	IRF4 vs AAVS1
BCL2	1.64239	1.64243	5.92124	5.1209e-06	0.000509702	memory	IRF4 vs AAVS1
SP100	1.19641	1.19642	7.39158	5.16841e-06	0.000509702	memory	IRF4 vs AAVS1
GAS7	3.8555	3.8584	2.15113	5.17626e-06	0.000509702	memory	IRF4 vs AAVS1
HSPA5	-1.34727	-1.34727	9.57638	5.23377e-06	0.000509702	memory	IRF4 vs AAVS1
FOXP4	1.81005	1.81031	3.47096	5.2555e-06	0.000509702	memory	IRF4 vs AAVS1
ROR1	3.93341	3.93756	1.71601	5.26935e-06	0.000509702	memory	IRF4 vs AAVS1
TRIM34	3.40371	3.40481	3.08443	5.28508e-06	0.000509702	memory	IRF4 vs AAVS1
ICAM2	-1.4891	-1.48915	5.50564	5.30338e-06	0.000509702	memory	IRF4 vs AAVS1
FICD	-1.3841	-1.38421	4.22663	5.44801e-06	0.000518565	memory	IRF4 vs AAVS1
LIMK1	1.30296	1.303	5.55172	5.47702e-06	0.000518565	memory	IRF4 vs AAVS1
BIN1	2.14651	2.14661	5.27978	5.50324e-06	0.000518565	memory	IRF4 vs AAVS1
TTYH3	3.28218	3.28318	3.10043	5.50743e-06	0.000518565	memory	IRF4 vs AAVS1
USP32	2.0895	2.08959	5.33689	5.58332e-06	0.000520909	memory	IRF4 vs AAVS1
TFEB	1.73196	1.73202	5.43527	5.58849e-06	0.000520909	memory	IRF4 vs AAVS1
ZMAT3	2.08901	2.08926	3.86491	5.86055e-06	0.000542295	memory	IRF4 vs AAVS1
FKBP2	-1.22481	-1.22488	4.5536	5.88429e-06	0.000542295	memory	IRF4 vs AAVS1
ADA	-1.18918	-1.18922	5.26919	5.93989e-06	0.000542295	memory	IRF4 vs AAVS1
CBLB	3.8227	3.82295	5.65807	5.95687e-06	0.000542295	memory	IRF4 vs AAVS1
TMEM131L	1.71432	1.71438	5.36788	5.9641e-06	0.000542295	memory	IRF4 vs AAVS1
HEG1	2.08685	2.08703	4.27305	5.99558e-06	0.000542497	memory	IRF4 vs AAVS1
RFX5	1.51121	1.5113	4.61033	6.02695e-06	0.000542689	memory	IRF4 vs AAVS1
AFAP1L2	4.00689	4.01146	1.65031	6.08401e-06	0.000543592	memory	IRF4 vs AAVS1
TMED10	-1.22116	-1.22116	7.56465	6.0956e-06	0.000543592	memory	IRF4 vs AAVS1
TMEM39A	-1.19619	-1.19624	4.98245	6.17987e-06	0.000547661	memory	IRF4 vs AAVS1
IGHV7-34-1	-5.32153	-5.34311	0.743796	6.21522e-06	0.000547661	memory	IRF4 vs AAVS1
HSD17B14	4.28616	4.28979	2.27011	6.24089e-06	0.000547661	memory	IRF4 vs AAVS1
SELENOS	-1.20675	-1.20676	7.58672	6.2867e-06	0.000547661	memory	IRF4 vs AAVS1
HIST1H2BF	-1.22006	-1.22009	5.72236	6.33042e-06	0.000547661	memory	IRF4 vs AAVS1
ARRDC2	2.85915	2.8596	3.80016	6.36154e-06	0.000547661	memory	IRF4 vs AAVS1
TECR	-1.1581	-1.15811	7.73805	6.36596e-06	0.000547661	memory	IRF4 vs AAVS1
BMP2K	2.01772	2.01778	5.97268	6.47402e-06	0.000547661	memory	IRF4 vs AAVS1
GRINA	1.16724	1.16726	6.44097	6.48061e-06	0.000547661	memory	IRF4 vs AAVS1
MAP4K4	1.38366	1.38369	5.74691	6.50018e-06	0.000547661	memory	IRF4 vs AAVS1
DPYSL2	1.2365	1.23658	4.58475	6.54896e-06	0.000547661	memory	IRF4 vs AAVS1
UNC119	1.37084	1.37089	5.10445	6.66229e-06	0.000547661	memory	IRF4 vs AAVS1
GRIK4	4.7613	4.76343	3.497	6.69841e-06	0.000547661	memory	IRF4 vs AAVS1
HID1	-2.18707	-2.18757	2.94586	6.7013e-06	0.000547661	memory	IRF4 vs AAVS1
MAP1A	3.63456	3.63839	1.53436	6.71612e-06	0.000547661	memory	IRF4 vs AAVS1
SLC44A1	-1.43544	-1.43547	6.10202	6.71855e-06	0.000547661	memory	IRF4 vs AAVS1
ARHGAP17	3.2831	3.28338	4.96279	6.72083e-06	0.000547661	memory	IRF4 vs AAVS1
WDFY4	2.13142	2.1315	5.53705	6.72174e-06	0.000547661	memory	IRF4 vs AAVS1
TXNDC15	-1.25578	-1.2558	6.50619	6.76371e-06	0.000547661	memory	IRF4 vs AAVS1
MAST3	1.55562	1.55575	4.20775	6.78345e-06	0.000547661	memory	IRF4 vs AAVS1
SHCBP1	-1.24077	-1.24079	6.26024	6.81159e-06	0.000547661	memory	IRF4 vs AAVS1
GGH	-1.55154	-1.55156	6.85094	6.82597e-06	0.000547661	memory	IRF4 vs AAVS1
GNL3	-1.1155	-1.11552	6.07706	6.93712e-06	0.000547661	memory	IRF4 vs AAVS1
JADE3	2.42249	2.42284	3.68738	6.94731e-06	0.000547661	memory	IRF4 vs AAVS1
DDX60	7.3226	7.34241	2.86382	6.9529e-06	0.000547661	memory	IRF4 vs AAVS1
STK17A	1.8945	1.89454	6.26662	6.97304e-06	0.000547661	memory	IRF4 vs AAVS1
DPAGT1	-1.13778	-1.13781	5.56451	6.98783e-06	0.000547661	memory	IRF4 vs AAVS1
TOR3A	-1.22426	-1.22428	7.22657	7.02414e-06	0.000547661	memory	IRF4 vs AAVS1
CDC6	-1.24865	-1.24868	5.48485	7.02424e-06	0.000547661	memory	IRF4 vs AAVS1
SWAP70	1.56488	1.56491	6.38609	7.02698e-06	0.000547661	memory	IRF4 vs AAVS1
PDK1	-1.4401	-1.44018	4.75624	7.14955e-06	0.000549659	memory	IRF4 vs AAVS1
AL360178.1	4.34624	4.35739	0.723082	7.16096e-06	0.000549659	memory	IRF4 vs AAVS1
HDLBP	-1.14185	-1.14186	7.53622	7.18858e-06	0.000549659	memory	IRF4 vs AAVS1
ZBP1	-1.14679	-1.1468	6.95911	7.19706e-06	0.000549659	memory	IRF4 vs AAVS1
CALU	-1.26819	-1.26821	6.50576	7.20078e-06	0.000549659	memory	IRF4 vs AAVS1
CORO6	2.65521	2.65654	2.04638	7.28102e-06	0.00055101	memory	IRF4 vs AAVS1
PGLS	1.44797	1.448	6.43087	7.30813e-06	0.00055101	memory	IRF4 vs AAVS1
PDCD1	5.13342	5.13516	4.16929	7.36982e-06	0.00055101	memory	IRF4 vs AAVS1
FKBP14	-1.43924	-1.43938	3.90704	7.38722e-06	0.00055101	memory	IRF4 vs AAVS1
GCNT1	4.10604	4.10855	2.60714	7.46724e-06	0.00055101	memory	IRF4 vs AAVS1
ATAD2B	1.91593	1.91611	4.17093	7.47262e-06	0.00055101	memory	IRF4 vs AAVS1
RIN3	3.13695	3.13723	4.75375	7.47934e-06	0.00055101	memory	IRF4 vs AAVS1
SP110	2.04755	2.04758	6.75131	7.52216e-06	0.00055101	memory	IRF4 vs AAVS1
STT3A	-1.3158	-1.31581	6.93863	7.53145e-06	0.00055101	memory	IRF4 vs AAVS1
CMTM3	2.93959	2.93971	5.87242	7.54483e-06	0.00055101	memory	IRF4 vs AAVS1
SGTB	1.38668	1.3868	4.05947	7.56501e-06	0.00055101	memory	IRF4 vs AAVS1
HLX	3.13746	3.13785	4.30138	7.57865e-06	0.00055101	memory	IRF4 vs AAVS1
SDF2L1	-1.53793	-1.53793	9.24304	7.60464e-06	0.00055101	memory	IRF4 vs AAVS1
CCR7	4.93881	4.93912	6.46565	7.64153e-06	0.000551528	memory	IRF4 vs AAVS1
PEA15	1.96895	1.96904	5.21615	7.72532e-06	0.000555415	memory	IRF4 vs AAVS1
HJURP	-1.12296	-1.12301	4.98736	7.75807e-06	0.000555615	memory	IRF4 vs AAVS1
HIF1A	1.37925	1.37927	6.9337	7.79843e-06	0.000556358	memory	IRF4 vs AAVS1
PRR5L	2.02478	2.02519	3.05512	7.86177e-06	0.000557785	memory	IRF4 vs AAVS1
SEC61B	-1.1373	-1.1373	10.009	7.881e-06	0.000557785	memory	IRF4 vs AAVS1
GORASP2	-1.09487	-1.09489	6.73416	7.91295e-06	0.000557785	memory	IRF4 vs AAVS1
HIST1H2AL	-1.41955	-1.41958	6.28673	7.93872e-06	0.000557785	memory	IRF4 vs AAVS1
TMEM263	-1.26284	-1.26288	5.39978	7.99769e-06	0.000559808	memory	IRF4 vs AAVS1
SOCS1	2.28799	2.28801	7.7892	8.10706e-06	0.000562351	memory	IRF4 vs AAVS1
AC004687.1	1.26631	1.26633	6.84268	8.14029e-06	0.000562351	memory	IRF4 vs AAVS1
NUB1	1.98775	1.98785	5.02246	8.17042e-06	0.000562351	memory	IRF4 vs AAVS1
SLC35B1	-1.23407	-1.23409	6.51021	8.17544e-06	0.000562351	memory	IRF4 vs AAVS1
IGHV3-74	-1.40847	-1.40847	10.8898	8.21456e-06	0.000562351	memory	IRF4 vs AAVS1
NCKAP1L	1.07919	1.07921	6.07086	8.21592e-06	0.000562351	memory	IRF4 vs AAVS1
IGHV3-21	-2.12484	-2.12485	11.0148	8.38157e-06	0.000570398	memory	IRF4 vs AAVS1
PCSK7	1.36199	1.36205	4.91475	8.42311e-06	0.000570398	memory	IRF4 vs AAVS1
NDC1	-1.28996	-1.29003	4.57495	8.42573e-06	0.000570398	memory	IRF4 vs AAVS1
LMAN2	-1.2975	-1.29751	8.50605	8.52785e-06	0.000570751	memory	IRF4 vs AAVS1
NANS	-1.07009	-1.0701	7.10321	8.53408e-06	0.000570751	memory	IRF4 vs AAVS1
IKBIP	-1.08754	-1.08756	6.34964	8.56011e-06	0.000570751	memory	IRF4 vs AAVS1
HSP90B1	-1.50438	-1.50438	11.3075	8.56904e-06	0.000570751	memory	IRF4 vs AAVS1
RARG	2.35402	2.3549	2.31963	8.58481e-06	0.000570751	memory	IRF4 vs AAVS1
SEC24D	-1.23044	-1.23046	6.46649	8.66043e-06	0.000573723	memory	IRF4 vs AAVS1
TMEM258	-1.05205	-1.05205	9.11392	8.73557e-06	0.000575079	memory	IRF4 vs AAVS1
HYOU1	-1.11067	-1.11069	6.52994	8.78009e-06	0.000575079	memory	IRF4 vs AAVS1
IGF1	-1.09158	-1.09159	6.72759	8.79068e-06	0.000575079	memory	IRF4 vs AAVS1
IGHV3-75	-7.29481	-7.38628	0.652649	8.80492e-06	0.000575079	memory	IRF4 vs AAVS1
WWOX	-1.05741	-1.05743	5.94346	8.91275e-06	0.00058008	memory	IRF4 vs AAVS1
CASZ1	4.36018	4.37264	0.580207	9.15619e-06	0.000592006	memory	IRF4 vs AAVS1
AP001636.3	2.98781	2.98838	3.60218	9.15983e-06	0.000592006	memory	IRF4 vs AAVS1
CKAP4	-1.22892	-1.22893	7.04499	9.21579e-06	0.000593554	memory	IRF4 vs AAVS1
SELENOK	-1.23724	-1.23725	7.75447	9.26462e-06	0.000594634	memory	IRF4 vs AAVS1
ST3GAL5	1.495	1.49509	4.52816	9.34501e-06	0.000597611	memory	IRF4 vs AAVS1
LYN	1.25637	1.25639	7.25065	9.39551e-06	0.000597611	memory	IRF4 vs AAVS1
ZYX	1.71651	1.71654	6.7617	9.40765e-06	0.000597611	memory	IRF4 vs AAVS1
SPATS2	-1.12479	-1.12481	6.68272	9.54458e-06	0.000601451	memory	IRF4 vs AAVS1
HIST1H2AJ	-1.35141	-1.35154	3.88618	9.57466e-06	0.000601451	memory	IRF4 vs AAVS1
CCDC28B	3.18678	3.18801	2.71107	9.64664e-06	0.000601451	memory	IRF4 vs AAVS1
HIVEP1	1.34013	1.34018	5.1189	9.66105e-06	0.000601451	memory	IRF4 vs AAVS1
POU2F2	1.28392	1.28393	7.86144	9.66179e-06	0.000601451	memory	IRF4 vs AAVS1
IGFBP4	5.48493	5.48772	3.82939	9.66265e-06	0.000601451	memory	IRF4 vs AAVS1
SGPP1	1.93701	1.93713	4.7669	9.79252e-06	0.00060551	memory	IRF4 vs AAVS1
HIST1H4E	-1.3136	-1.31369	4.27859	9.8038e-06	0.00060551	memory	IRF4 vs AAVS1
AC025164.1	2.00565	2.00586	4.00652	9.85453e-06	0.00060551	memory	IRF4 vs AAVS1
RFTN1	1.06026	1.06027	7.43724	9.85844e-06	0.00060551	memory	IRF4 vs AAVS1
OSTC	-1.20817	-1.20818	8.13647	1.00501e-05	0.000615246	memory	IRF4 vs AAVS1
TNIP2	1.19751	1.19755	5.15202	1.01444e-05	0.00061744	memory	IRF4 vs AAVS1
TBC1D10C	1.26957	1.26959	6.55343	1.01769e-05	0.00061744	memory	IRF4 vs AAVS1
NME1	-1.21818	-1.21818	7.93326	1.01858e-05	0.00061744	memory	IRF4 vs AAVS1
MIDN	1.45866	1.45875	4.65556	1.02797e-05	0.000619211	memory	IRF4 vs AAVS1
SIAH2	-1.01908	-1.0191	5.79193	1.03129e-05	0.000619211	memory	IRF4 vs AAVS1
SEC13	-1.15989	-1.1599	7.80315	1.03152e-05	0.000619211	memory	IRF4 vs AAVS1
TSPOAP1-AS1	1.79657	1.7968	3.67353	1.04444e-05	0.000624179	memory	IRF4 vs AAVS1
CENPN	-1.04078	-1.04082	4.97245	1.04652e-05	0.000624179	memory	IRF4 vs AAVS1
EGLN2	1.16139	1.16143	5.48512	1.04998e-05	0.000624236	memory	IRF4 vs AAVS1
PRKAR2B	-2.1701	-2.17053	3.12745	1.05964e-05	0.000627961	memory	IRF4 vs AAVS1
AFDN	1.9612	1.96126	5.6059	1.07449e-05	0.000634734	memory	IRF4 vs AAVS1
RASSF2	1.36316	1.36319	5.92035	1.09278e-05	0.000640352	memory	IRF4 vs AAVS1
SERTAD2	1.79327	1.79335	5.13629	1.09731e-05	0.000640352	memory	IRF4 vs AAVS1
SMC6	1.24545	1.24547	6.129	1.09799e-05	0.000640352	memory	IRF4 vs AAVS1
PPP2R2B	5.66756	5.68609	1.30227	1.09934e-05	0.000640352	memory	IRF4 vs AAVS1
LINC01010	4.58645	4.59102	2.22651	1.1043e-05	0.000640352	memory	IRF4 vs AAVS1
PLCXD2	1.71473	1.71502	3.20054	1.10735e-05	0.000640352	memory	IRF4 vs AAVS1
B9D1	-2.10146	-2.10164	4.29813	1.10933e-05	0.000640352	memory	IRF4 vs AAVS1
LAPTM5	1.46289	1.46289	8.82248	1.11576e-05	0.000640352	memory	IRF4 vs AAVS1
SAR1B	-1.13397	-1.13399	6.5349	1.11804e-05	0.000640352	memory	IRF4 vs AAVS1
TGFBR1	1.26507	1.26518	4.01339	1.11852e-05	0.000640352	memory	IRF4 vs AAVS1
TENT5C	-1.6408	-1.64082	7.70558	1.12297e-05	0.000640922	memory	IRF4 vs AAVS1
MZB1	-1.60537	-1.60537	10.5826	1.13902e-05	0.000648091	memory	IRF4 vs AAVS1
ERCC6	1.81252	1.81275	3.63768	1.15363e-05	0.000653723	memory	IRF4 vs AAVS1
MFHAS1	2.04982	2.04992	5.09422	1.15633e-05	0.000653723	memory	IRF4 vs AAVS1
TVP23C	-1.18299	-1.18308	4.27628	1.1595e-05	0.000653723	memory	IRF4 vs AAVS1
SPSB1	-1.18859	-1.18868	4.1456	1.16531e-05	0.000655009	memory	IRF4 vs AAVS1
DEPDC1B	-1.11855	-1.1186	4.80539	1.18349e-05	0.000660736	memory	IRF4 vs AAVS1
SPCS1	-1.18758	-1.18758	8.84972	1.18524e-05	0.000660736	memory	IRF4 vs AAVS1
TMEM214	-1.2218	-1.22183	5.55244	1.18618e-05	0.000660736	memory	IRF4 vs AAVS1
FRMD4B	4.03451	4.04293	0.812257	1.19035e-05	0.00066107	memory	IRF4 vs AAVS1
BUB1	-1.04803	-1.04805	6.67457	1.19588e-05	0.000662162	memory	IRF4 vs AAVS1
APCDD1	2.80925	2.81063	2.15307	1.20451e-05	0.000664954	memory	IRF4 vs AAVS1
UBA7	1.6654	1.6655	4.61753	1.21994e-05	0.000667339	memory	IRF4 vs AAVS1
TRAF1	2.86192	2.86238	3.78606	1.22084e-05	0.000667339	memory	IRF4 vs AAVS1
TNFRSF10B	1.89931	1.89977	2.72832	1.2212e-05	0.000667339	memory	IRF4 vs AAVS1
PLEKHO1	2.25504	2.25508	6.85197	1.22322e-05	0.000667339	memory	IRF4 vs AAVS1
ABAT	2.534	2.53497	2.37082	1.2336e-05	0.00067103	memory	IRF4 vs AAVS1
HSD3B7	2.79828	2.80008	1.76465	1.23843e-05	0.000671687	memory	IRF4 vs AAVS1
RHOB	-1.68387	-1.68396	4.7727	1.24722e-05	0.000674479	memory	IRF4 vs AAVS1
PEBP4	3.40578	3.40963	1.29851	1.25334e-05	0.000675822	memory	IRF4 vs AAVS1
TIE1	5.52959	5.56625	0.213809	1.26525e-05	0.000678225	memory	IRF4 vs AAVS1
LMAN1	-1.52706	-1.52707	8.36232	1.26895e-05	0.000678225	memory	IRF4 vs AAVS1
MYCBP	-1.0986	-1.09862	6.32346	1.2709e-05	0.000678225	memory	IRF4 vs AAVS1
KSR1	2.07397	2.0743	3.41126	1.27243e-05	0.000678225	memory	IRF4 vs AAVS1
SIL1	-1.16152	-1.16154	6.06131	1.28073e-05	0.000679471	memory	IRF4 vs AAVS1
MYO1F	1.11391	1.11394	5.65982	1.28624e-05	0.000679471	memory	IRF4 vs AAVS1
MGAT2	-0.983253	-0.983281	5.53818	1.28885e-05	0.000679471	memory	IRF4 vs AAVS1
RILP	1.58651	1.58665	4.01134	1.28942e-05	0.000679471	memory	IRF4 vs AAVS1
ARHGAP25	1.15897	1.15899	6.29232	1.30101e-05	0.000682461	memory	IRF4 vs AAVS1
UBA5	-0.974569	-0.974588	6.10458	1.30245e-05	0.000682461	memory	IRF4 vs AAVS1
PCDH9	3.0696	3.07085	2.56272	1.30614e-05	0.000682469	memory	IRF4 vs AAVS1
DNAJB9	-1.713	-1.71304	5.96392	1.31607e-05	0.000684445	memory	IRF4 vs AAVS1
MGLL	-1.54993	-1.54999	5.22669	1.3173e-05	0.000684445	memory	IRF4 vs AAVS1
LRRC59	-1.18318	-1.18319	7.60198	1.33091e-05	0.000687382	memory	IRF4 vs AAVS1
HIST1H4C	-1.11764	-1.11764	10.6247	1.33646e-05	0.000687382	memory	IRF4 vs AAVS1
H2AFZ	-0.902067	-0.902068	9.7125	1.33992e-05	0.000687382	memory	IRF4 vs AAVS1
PKIG	2.49126	2.49135	5.80321	1.34033e-05	0.000687382	memory	IRF4 vs AAVS1
PGM3	-1.32674	-1.32682	4.55841	1.34449e-05	0.000687382	memory	IRF4 vs AAVS1
EXT1	-1.2195	-1.21957	4.70899	1.34659e-05	0.000687382	memory	IRF4 vs AAVS1
TRAM1	-1.1874	-1.18741	8.06876	1.35129e-05	0.000687382	memory	IRF4 vs AAVS1
LGALS9	3.39089	3.39129	4.51448	1.35575e-05	0.000687382	memory	IRF4 vs AAVS1
MLEC	-1.32836	-1.32837	7.7524	1.35735e-05	0.000687382	memory	IRF4 vs AAVS1
ARL6IP5	1.35742	1.35743	7.80242	1.36002e-05	0.000687382	memory	IRF4 vs AAVS1
RELT	1.22834	1.22841	4.61748	1.37139e-05	0.000691248	memory	IRF4 vs AAVS1
CCNG2	1.26764	1.26772	4.55066	1.37812e-05	0.000692013	memory	IRF4 vs AAVS1
FURIN	1.22623	1.22627	5.42861	1.38079e-05	0.000692013	memory	IRF4 vs AAVS1
RILPL1	3.79213	3.80068	0.550356	1.38636e-05	0.000692013	memory	IRF4 vs AAVS1
AVEN	-1.10836	-1.1084	5.13591	1.38928e-05	0.000692013	memory	IRF4 vs AAVS1
CAPG	2.86395	2.86398	7.81403	1.39369e-05	0.000692013	memory	IRF4 vs AAVS1
DNAJC1	-1.1722	-1.17222	7.16102	1.39529e-05	0.000692013	memory	IRF4 vs AAVS1
HS3ST1	4.56139	4.56847	1.58359	1.40808e-05	0.000695678	memory	IRF4 vs AAVS1
TMC3-AS1	-1.66576	-1.66607	3.01398	1.41018e-05	0.000695678	memory	IRF4 vs AAVS1
ZNF703	5.42183	5.46296	-0.0506155	1.42521e-05	0.000698232	memory	IRF4 vs AAVS1
DENND11	2.46295	2.46371	2.65828	1.42554e-05	0.000698232	memory	IRF4 vs AAVS1
2026-03-03	1.74344	1.74354	4.81772	1.4312e-05	0.000698232	memory	IRF4 vs AAVS1
CRELD2	-1.37332	-1.37332	7.99046	1.43202e-05	0.000698232	memory	IRF4 vs AAVS1
MYC	-1.07153	-1.07157	5.17453	1.43633e-05	0.000698232	memory	IRF4 vs AAVS1
PLGRKT	0.996439	0.996466	5.6544	1.44221e-05	0.000698232	memory	IRF4 vs AAVS1
PXDC1	2.23294	2.23371	2.3843	1.44248e-05	0.000698232	memory	IRF4 vs AAVS1
INPP5B	1.26695	1.26703	4.4168	1.44547e-05	0.000698232	memory	IRF4 vs AAVS1
TGIF1	3.02751	3.02832	3.13746	1.45193e-05	0.000699528	memory	IRF4 vs AAVS1
CREB3L2	-1.1591	-1.15913	5.70014	1.46007e-05	0.000701628	memory	IRF4 vs AAVS1
HTT	1.16235	1.1624	5.19967	1.47418e-05	0.000705669	memory	IRF4 vs AAVS1
SYVN1	-0.971736	-0.971752	6.37252	1.47704e-05	0.000705669	memory	IRF4 vs AAVS1
NT5DC2	-1.38016	-1.38019	6.14602	1.48525e-05	0.000705669	memory	IRF4 vs AAVS1
FTSJ1	-0.953579	-0.9536	5.91245	1.48576e-05	0.000705669	memory	IRF4 vs AAVS1
CDK2AP2	-0.957691	-0.957695	8.53514	1.48954e-05	0.000705669	memory	IRF4 vs AAVS1
SFT2D2	1.31989	1.31995	5.05352	1.49236e-05	0.000705669	memory	IRF4 vs AAVS1
SLC17A9	-0.976261	-0.976303	4.95481	1.49511e-05	0.000705669	memory	IRF4 vs AAVS1
CERK	-1.05004	-1.05008	5.12962	1.51712e-05	0.000711685	memory	IRF4 vs AAVS1
STK10	0.987277	0.9873	5.8516	1.51916e-05	0.000711685	memory	IRF4 vs AAVS1
SCIMP	7.1366	7.14043	5.03616	1.52207e-05	0.000711685	memory	IRF4 vs AAVS1
CD22	3.92816	3.92846	5.49637	1.5232e-05	0.000711685	memory	IRF4 vs AAVS1
MCTP2	-1.68647	-1.68658	4.54218	1.52715e-05	0.000711696	memory	IRF4 vs AAVS1
LACTB	2.05989	2.05996	5.47701	1.53392e-05	0.000711696	memory	IRF4 vs AAVS1
PIP4K2A	1.57168	1.57173	5.74135	1.53474e-05	0.000711696	memory	IRF4 vs AAVS1
GPAT3	3.16619	3.17003	1.0604	1.54125e-05	0.000712933	memory	IRF4 vs AAVS1
UBR5-AS1	3.1454	3.14738	1.98204	1.54517e-05	0.000712968	memory	IRF4 vs AAVS1
EXOC3	1.00567	1.00572	4.72051	1.55271e-05	0.000714673	memory	IRF4 vs AAVS1
AC017104.1	3.29039	3.29222	2.24395	1.57126e-05	0.000720517	memory	IRF4 vs AAVS1
SORL1	3.96797	3.97268	1.57124	1.57318e-05	0.000720517	memory	IRF4 vs AAVS1
IL2RG	1.1224	1.12241	7.65798	1.5807e-05	0.0007217	memory	IRF4 vs AAVS1
SH3BGRL3	1.12852	1.12852	10.3221	1.58412e-05	0.0007217	memory	IRF4 vs AAVS1
C15orf61	-1.04611	-1.04617	4.72165	1.58977e-05	0.0007217	memory	IRF4 vs AAVS1
MIAT	1.19482	1.1949	4.27298	1.59133e-05	0.0007217	memory	IRF4 vs AAVS1
ZNF593	-0.995159	-0.995173	6.54579	1.60825e-05	0.00072592	memory	IRF4 vs AAVS1
ZNF267	1.58062	1.58069	4.91504	1.61001e-05	0.00072592	memory	IRF4 vs AAVS1
ELF4	2.08404	2.08446	3.0867	1.61237e-05	0.00072592	memory	IRF4 vs AAVS1
SLC44A2	1.42916	1.42922	5.06464	1.62574e-05	0.000730113	memory	IRF4 vs AAVS1
SRM	-1.39554	-1.39554	8.38959	1.62956e-05	0.000730113	memory	IRF4 vs AAVS1
DPEP2	3.0048	3.0061	2.4512	1.65031e-05	0.000730693	memory	IRF4 vs AAVS1
NCF4	1.25958	1.2596	6.99045	1.65625e-05	0.000730693	memory	IRF4 vs AAVS1
DHX58	2.18436	2.18511	2.35512	1.6598e-05	0.000730693	memory	IRF4 vs AAVS1
B3GNT7	4.43931	4.44974	0.916813	1.66088e-05	0.000730693	memory	IRF4 vs AAVS1
LINC02649	2.67275	2.67426	1.88606	1.66341e-05	0.000730693	memory	IRF4 vs AAVS1
IL16	1.29615	1.29617	6.28347	1.66678e-05	0.000730693	memory	IRF4 vs AAVS1
ADGRE5	1.46681	1.46684	6.27753	1.66695e-05	0.000730693	memory	IRF4 vs AAVS1
SIRPA	3.47665	3.47924	1.93234	1.66808e-05	0.000730693	memory	IRF4 vs AAVS1
SSR4	-1.54142	-1.54142	10.0756	1.67057e-05	0.000730693	memory	IRF4 vs AAVS1
NUGGC	-1.45931	-1.45938	4.95638	1.67344e-05	0.000730693	memory	IRF4 vs AAVS1
ADI1	-0.954639	-0.954664	5.67289	1.6779e-05	0.000730693	memory	IRF4 vs AAVS1
PIM1	0.986139	0.986152	6.57035	1.67812e-05	0.000730693	memory	IRF4 vs AAVS1
ARAP1	1.16386	1.16395	4.12678	1.69107e-05	0.000732153	memory	IRF4 vs AAVS1
SRPRA	-0.96233	-0.962337	7.59908	1.69463e-05	0.000732153	memory	IRF4 vs AAVS1
SLC7A1	-1.0786	-1.07865	5.04044	1.69758e-05	0.000732153	memory	IRF4 vs AAVS1
MANEA	-1.0812	-1.08124	5.23755	1.70673e-05	0.000732153	memory	IRF4 vs AAVS1
STX6	1.21109	1.21119	4.07363	1.70681e-05	0.000732153	memory	IRF4 vs AAVS1
ELL3	4.39412	4.39599	3.31555	1.70891e-05	0.000732153	memory	IRF4 vs AAVS1
DTX3L	2.37647	2.37657	5.48348	1.71493e-05	0.000732153	memory	IRF4 vs AAVS1
MSTO1	-0.994236	-0.994293	4.53472	1.72013e-05	0.000732153	memory	IRF4 vs AAVS1
FEN1	-1.0717	-1.07171	6.74697	1.72013e-05	0.000732153	memory	IRF4 vs AAVS1
MOB1B	1.69046	1.69081	2.86771	1.72095e-05	0.000732153	memory	IRF4 vs AAVS1
OTUD7B	1.04576	1.04583	4.3833	1.73128e-05	0.000734605	memory	IRF4 vs AAVS1
SH3BGRL	0.952833	0.952843	7.06746	1.73463e-05	0.000734605	memory	IRF4 vs AAVS1
SMIM14	1.56699	1.5671	4.50584	1.74459e-05	0.000737079	memory	IRF4 vs AAVS1
PBK	-1.28963	-1.28975	3.94251	1.74842e-05	0.000737079	memory	IRF4 vs AAVS1
OPTN	1.13499	1.13501	6.17426	1.7602e-05	0.00074036	memory	IRF4 vs AAVS1
HCP5	0.948687	0.948729	4.88721	1.77336e-05	0.000742661	memory	IRF4 vs AAVS1
SEC23B	-0.997058	-0.997079	5.9872	1.77565e-05	0.000742661	memory	IRF4 vs AAVS1
IL4R	3.15736	3.15768	4.61645	1.78037e-05	0.000742661	memory	IRF4 vs AAVS1
CLIC4	-0.995694	-0.99571	6.31836	1.78168e-05	0.000742661	memory	IRF4 vs AAVS1
DDX58	1.60114	1.60129	4.02052	1.79126e-05	0.000744262	memory	IRF4 vs AAVS1
RUBCNL	2.04375	2.04387	4.78434	1.79355e-05	0.000744262	memory	IRF4 vs AAVS1
HIST1H3D	-0.919648	-0.919655	7.42447	1.80865e-05	0.000748853	memory	IRF4 vs AAVS1
SYTL1	0.92826	0.928283	5.76351	1.83005e-05	0.000753278	memory	IRF4 vs AAVS1
BACH2	2.26144	2.26153	5.56975	1.83037e-05	0.000753278	memory	IRF4 vs AAVS1
VAT1	1.12744	1.12751	4.42749	1.83152e-05	0.000753278	memory	IRF4 vs AAVS1
SHFL	1.2907	1.29073	5.5358	1.85183e-05	0.000759945	memory	IRF4 vs AAVS1
SPTSSA	-1.03816	-1.03819	5.4812	1.8703e-05	0.000765831	memory	IRF4 vs AAVS1
DTX1	1.68488	1.685	4.3553	1.88091e-05	0.000768482	memory	IRF4 vs AAVS1
ALG3	-1.24244	-1.24246	6.18527	1.89342e-05	0.000768703	memory	IRF4 vs AAVS1
POLQ	-0.993659	-0.993704	4.86687	1.8936e-05	0.000768703	memory	IRF4 vs AAVS1
AC092944.1	2.13662	2.13713	2.87744	1.89553e-05	0.000768703	memory	IRF4 vs AAVS1
WASHC2C	1.2398	1.23989	4.26689	1.89803e-05	0.000768703	memory	IRF4 vs AAVS1
RRAD	4.15232	4.15733	1.66903	1.90893e-05	0.000771431	memory	IRF4 vs AAVS1
TXNDC11	-1.36701	-1.36702	7.1046	1.93633e-05	0.000780008	memory	IRF4 vs AAVS1
COL23A1	3.95434	3.95751	2.13088	1.93856e-05	0.000780008	memory	IRF4 vs AAVS1
HIST1H2AG	-1.09899	-1.099	6.46662	1.96091e-05	0.000786923	memory	IRF4 vs AAVS1
DUSP3	2.06813	2.06837	3.88866	1.96423e-05	0.000786923	memory	IRF4 vs AAVS1
VNN2	3.36816	3.36928	3.0171	2.002e-05	0.000799342	memory	IRF4 vs AAVS1
FAM117B	1.86684	1.86726	2.84001	2.00385e-05	0.000799342	memory	IRF4 vs AAVS1
HIST1H3G	-1.44043	-1.44047	6.02016	2.0231e-05	0.000803575	memory	IRF4 vs AAVS1
RUSC2	4.35116	4.36517	0.412692	2.02313e-05	0.000803575	memory	IRF4 vs AAVS1
TMEM208	-1.21565	-1.21566	7.38361	2.03198e-05	0.000805369	memory	IRF4 vs AAVS1
TMBIM6	-0.914028	-0.91403	8.72223	2.03667e-05	0.000805423	memory	IRF4 vs AAVS1
AC021188.1	2.86884	2.87117	1.46166	2.04514e-05	0.000805423	memory	IRF4 vs AAVS1
TLR9	1.36967	1.36973	4.88536	2.04594e-05	0.000805423	memory	IRF4 vs AAVS1
MAL	5.3711	5.38554	1.36463	2.04949e-05	0.000805423	memory	IRF4 vs AAVS1
LINC01215	2.70476	2.70653	1.6864	2.05916e-05	0.000807514	memory	IRF4 vs AAVS1
DENND1C	1.1144	1.11444	4.98804	2.07182e-05	0.000808849	memory	IRF4 vs AAVS1
PTPN12	1.70104	1.70116	4.41576	2.07185e-05	0.000808849	memory	IRF4 vs AAVS1
GCSH	-1.06195	-1.06197	5.73258	2.07615e-05	0.000808849	memory	IRF4 vs AAVS1
ALKAL2	6.65966	6.71488	0.763473	2.08711e-05	0.000808849	memory	IRF4 vs AAVS1
DOP1B	1.98798	1.98836	3.13716	2.09133e-05	0.000808849	memory	IRF4 vs AAVS1
ODC1	-0.935713	-0.935721	7.35731	2.09663e-05	0.000808849	memory	IRF4 vs AAVS1
FGFBP2	4.66081	4.66132	5.45801	2.10651e-05	0.000808849	memory	IRF4 vs AAVS1
TLN1	0.900872	0.900879	7.30871	2.10723e-05	0.000808849	memory	IRF4 vs AAVS1
REXO2	-0.975796	-0.975807	6.89681	2.11091e-05	0.000808849	memory	IRF4 vs AAVS1
CDKN3	-1.04712	-1.04714	6.13714	2.11154e-05	0.000808849	memory	IRF4 vs AAVS1
FCGR2A	3.43133	3.4334	2.21014	2.11678e-05	0.000808849	memory	IRF4 vs AAVS1
ARL1	-0.928874	-0.928897	5.72049	2.12074e-05	0.000808849	memory	IRF4 vs AAVS1
GTF2A1	-1.04435	-1.04437	5.82796	2.12117e-05	0.000808849	memory	IRF4 vs AAVS1
PLEKHM2	0.90058	0.900617	4.98812	2.12882e-05	0.000808849	memory	IRF4 vs AAVS1
SLC30A5	-0.915163	-0.915194	5.28111	2.13175e-05	0.000808849	memory	IRF4 vs AAVS1
AURKB	-0.880153	-0.880169	6.13031	2.13234e-05	0.000808849	memory	IRF4 vs AAVS1
DERL1	-1.28565	-1.28566	7.48829	2.14513e-05	0.000811064	memory	IRF4 vs AAVS1
IGHV4-80	-2.37369	-2.3748	2.00736	2.14692e-05	0.000811064	memory	IRF4 vs AAVS1
FAM49B	0.895208	0.895219	6.84142	2.15705e-05	0.000812237	memory	IRF4 vs AAVS1
MICAL1	1.307	1.30706	5.00406	2.16126e-05	0.000812237	memory	IRF4 vs AAVS1
PHF11	0.974929	0.974958	5.4724	2.16316e-05	0.000812237	memory	IRF4 vs AAVS1
FAM172A	0.948835	0.948876	4.92336	2.18404e-05	0.000815839	memory	IRF4 vs AAVS1
ZNFX1	1.78462	1.78472	4.77393	2.18528e-05	0.000815839	memory	IRF4 vs AAVS1
FCHSD1	1.56554	1.56586	2.86752	2.18595e-05	0.000815839	memory	IRF4 vs AAVS1
GMNN	-0.875506	-0.875523	6.08445	2.19344e-05	0.000815996	memory	IRF4 vs AAVS1
AC078883.1	-1.52871	-1.52883	4.27672	2.19517e-05	0.000815996	memory	IRF4 vs AAVS1
IFI44	4.46302	4.4675	2.13139	2.20135e-05	0.000816658	memory	IRF4 vs AAVS1
DNAJB11	-1.33307	-1.33308	7.76392	2.22616e-05	0.000821895	memory	IRF4 vs AAVS1
LRCH1	0.910089	0.910129	4.92586	2.23151e-05	0.000821895	memory	IRF4 vs AAVS1
STUM	5.84947	5.91503	-0.267549	2.23311e-05	0.000821895	memory	IRF4 vs AAVS1
IGKV1OR2-6	-4.54172	-4.56571	-0.179984	2.23319e-05	0.000821895	memory	IRF4 vs AAVS1
ERGIC2	-1.05093	-1.05096	5.86738	2.2552e-05	0.000828349	memory	IRF4 vs AAVS1
FNDC3A	-0.875419	-0.87543	6.64857	2.26324e-05	0.000828389	memory	IRF4 vs AAVS1
KYNU	2.61104	2.61122	4.85023	2.26879e-05	0.000828389	memory	IRF4 vs AAVS1
FOXRED1	-0.876636	-0.87667	5.10513	2.27029e-05	0.000828389	memory	IRF4 vs AAVS1
FYN	2.73186	2.73202	5.19532	2.27703e-05	0.000828389	memory	IRF4 vs AAVS1
TMEM184B	-1.08257	-1.08262	4.88742	2.2875e-05	0.000828389	memory	IRF4 vs AAVS1
TPP1	1.05007	1.0501	5.53107	2.29028e-05	0.000828389	memory	IRF4 vs AAVS1
MYO7B	5.61502	5.63581	1.08862	2.29091e-05	0.000828389	memory	IRF4 vs AAVS1
SRSF9	-0.84837	-0.848373	8.71374	2.29103e-05	0.000828389	memory	IRF4 vs AAVS1
ANXA4	2.14464	2.14475	5.1334	2.30034e-05	0.000830138	memory	IRF4 vs AAVS1
TNFSF4	3.72852	3.73804	0.33852	2.31274e-05	0.00083299	memory	IRF4 vs AAVS1
TOX2	-1.10935	-1.10939	5.41847	2.31917e-05	0.000833689	memory	IRF4 vs AAVS1
MIIP	0.929223	0.929266	4.82795	2.3243e-05	0.000833739	memory	IRF4 vs AAVS1
COMMD6	0.966921	0.966928	7.51638	2.331e-05	0.000833739	memory	IRF4 vs AAVS1
MANF	-1.63525	-1.63526	8.84573	2.33795e-05	0.000833739	memory	IRF4 vs AAVS1
SSR1	-1.34226	-1.34228	7.39259	2.33805e-05	0.000833739	memory	IRF4 vs AAVS1
PRR13	0.999202	0.999207	7.96815	2.34438e-05	0.000833739	memory	IRF4 vs AAVS1
SDSL	3.85037	3.85183	3.13688	2.34628e-05	0.000833739	memory	IRF4 vs AAVS1
UCP2	1.52431	1.52431	8.31469	2.36668e-05	0.000839379	memory	IRF4 vs AAVS1
LAT2	1.41216	1.41218	6.56328	2.39412e-05	0.000845899	memory	IRF4 vs AAVS1
CD1C	1.96487	1.96553	2.3071	2.39442e-05	0.000845899	memory	IRF4 vs AAVS1
KCNIP2	3.69714	3.70219	1.20834	2.39977e-05	0.000845899	memory	IRF4 vs AAVS1
FBRS	1.15514	1.15522	4.38011	2.40332e-05	0.000845899	memory	IRF4 vs AAVS1
TRIP13	-1.14108	-1.14113	4.77617	2.40786e-05	0.000845899	memory	IRF4 vs AAVS1
MYL12B	0.902825	0.90283	8.00529	2.42833e-05	0.00085055	memory	IRF4 vs AAVS1
MCM10	-0.906421	-0.906468	4.65161	2.43027e-05	0.00085055	memory	IRF4 vs AAVS1
GRAP2	3.96755	3.97235	1.55005	2.43601e-05	0.000850953	memory	IRF4 vs AAVS1
CKS1B	-1.09475	-1.09477	6.68391	2.47161e-05	0.000861114	memory	IRF4 vs AAVS1
TM9SF1	-1.05602	-1.05605	5.98265	2.47891e-05	0.000861114	memory	IRF4 vs AAVS1
SORBS3	2.31143	2.31191	3.16723	2.48334e-05	0.000861114	memory	IRF4 vs AAVS1
HELZ2	2.01208	2.0126	2.69734	2.48367e-05	0.000861114	memory	IRF4 vs AAVS1
GPAA1	-1.07077	-1.07078	6.78989	2.5029e-05	0.000864955	memory	IRF4 vs AAVS1
FUCA2	-0.94855	-0.948583	5.259	2.50407e-05	0.000864955	memory	IRF4 vs AAVS1
CSF1	6.64424	6.65672	2.84109	2.53342e-05	0.000873466	memory	IRF4 vs AAVS1
DAP	-0.874179	-0.874205	5.48696	2.54035e-05	0.000874228	memory	IRF4 vs AAVS1
ISOC2	-0.928003	-0.928018	6.30686	2.54652e-05	0.000874417	memory	IRF4 vs AAVS1
HIST1H4D	-0.995596	-0.99566	4.39523	2.55032e-05	0.000874417	memory	IRF4 vs AAVS1
ADARB1	2.47975	2.48093	2.03239	2.55871e-05	0.000875675	memory	IRF4 vs AAVS1
METRNL	3.53662	3.53696	4.93495	2.57046e-05	0.000877565	memory	IRF4 vs AAVS1
CENPA	-1.09115	-1.09118	5.667	2.57464e-05	0.000877565	memory	IRF4 vs AAVS1
BIRC5	-0.950401	-0.950418	6.25376	2.57996e-05	0.000877565	memory	IRF4 vs AAVS1
TMED5	-0.953544	-0.953556	6.67772	2.58316e-05	0.000877565	memory	IRF4 vs AAVS1
SNAP23	0.965814	0.965849	5.18372	2.58797e-05	0.00087759	memory	IRF4 vs AAVS1
MYDGF	-1.5483	-1.54831	9.3036	2.62875e-05	0.000888199	memory	IRF4 vs AAVS1
HIP1R	1.44402	1.44414	4.17228	2.62883e-05	0.000888199	memory	IRF4 vs AAVS1
RNFT1	1.23054	1.23067	3.73365	2.64683e-05	0.000892654	memory	IRF4 vs AAVS1
AP002075.1	2.5067	2.5078	2.1619	2.65448e-05	0.000893191	memory	IRF4 vs AAVS1
GYG1	-1.08651	-1.08653	6.76534	2.65805e-05	0.000893191	memory	IRF4 vs AAVS1
MORF4L2	-0.941147	-0.941161	6.48742	2.66646e-05	0.000893701	memory	IRF4 vs AAVS1
PNMA2	5.227	5.2477	0.711171	2.676e-05	0.000893701	memory	IRF4 vs AAVS1
TWF2	1.01765	1.01766	6.94521	2.67714e-05	0.000893701	memory	IRF4 vs AAVS1
TMOD2	4.44985	4.45435	2.11239	2.67884e-05	0.000893701	memory	IRF4 vs AAVS1
PDIA6	-1.16983	-1.16983	9.07799	2.70023e-05	0.000896842	memory	IRF4 vs AAVS1
PAXIP1-AS2	2.84766	2.84977	1.58739	2.70214e-05	0.000896842	memory	IRF4 vs AAVS1
YIF1A	-1.17652	-1.17654	6.68383	2.70276e-05	0.000896842	memory	IRF4 vs AAVS1
CNPY2	-1.00268	-1.00269	7.64277	2.71398e-05	0.000898958	memory	IRF4 vs AAVS1
TBC1D32	1.31791	1.31808	3.49525	2.72515e-05	0.000900826	memory	IRF4 vs AAVS1
MYL9	1.97925	1.97941	4.31534	2.73346e-05	0.000900826	memory	IRF4 vs AAVS1
MANBA	0.894369	0.894405	4.99952	2.73432e-05	0.000900826	memory	IRF4 vs AAVS1
UTRN	1.2069	1.20693	5.7275	2.74177e-05	0.000900826	memory	IRF4 vs AAVS1
MYO1B	2.21055	2.21179	1.66894	2.74581e-05	0.000900826	memory	IRF4 vs AAVS1
ZNF846	1.76851	1.76905	2.36043	2.75087e-05	0.000900826	memory	IRF4 vs AAVS1
LINC00963	2.11426	2.11492	2.46938	2.75856e-05	0.000900826	memory	IRF4 vs AAVS1
RPN1	-1.36548	-1.36549	8.13806	2.76088e-05	0.000900826	memory	IRF4 vs AAVS1
TGFBR2	1.4732	1.47322	6.57751	2.77008e-05	0.000900826	memory	IRF4 vs AAVS1
LINC00926	1.32254	1.32257	5.73187	2.77169e-05	0.000900826	memory	IRF4 vs AAVS1
SEMA4A	-1.56277	-1.5628	6.32923	2.77438e-05	0.000900826	memory	IRF4 vs AAVS1
EEA1	1.15434	1.15438	5.43783	2.7779e-05	0.000900826	memory	IRF4 vs AAVS1
FAM27C	-1.62421	-1.62449	3.1236	2.78506e-05	0.00090137	memory	IRF4 vs AAVS1
HM13	-1.39384	-1.39384	8.57954	2.80258e-05	0.00090137	memory	IRF4 vs AAVS1
FMNL3	2.04022	2.04073	2.75075	2.80706e-05	0.00090137	memory	IRF4 vs AAVS1
KRTCAP2	-1.00331	-1.00331	8.59204	2.80994e-05	0.00090137	memory	IRF4 vs AAVS1
GRASP	5.70572	5.72952	0.98324	2.81222e-05	0.00090137	memory	IRF4 vs AAVS1
ABRAXAS1	1.60614	1.60649	2.78001	2.81314e-05	0.00090137	memory	IRF4 vs AAVS1
DANCR	-1.14517	-1.14519	7.22584	2.81359e-05	0.00090137	memory	IRF4 vs AAVS1
H2AFX	-0.894916	-0.894923	7.3234	2.83102e-05	0.000904907	memory	IRF4 vs AAVS1
ARID4B	1.01399	1.01401	6.34592	2.83572e-05	0.000904907	memory	IRF4 vs AAVS1
CHAC2	-1.47208	-1.47215	4.88408	2.84001e-05	0.000904907	memory	IRF4 vs AAVS1
RGS19	1.12891	1.12893	6.4828	2.84415e-05	0.000904907	memory	IRF4 vs AAVS1
EHF	5.64337	5.67101	0.725224	2.85868e-05	0.000906855	memory	IRF4 vs AAVS1
ANKRD13D	0.900495	0.900525	5.3351	2.8651e-05	0.000906855	memory	IRF4 vs AAVS1
PRKRA	-1.02024	-1.02029	4.91341	2.87205e-05	0.000906855	memory	IRF4 vs AAVS1
ALG5	-1.2412	-1.24122	6.55205	2.87392e-05	0.000906855	memory	IRF4 vs AAVS1
ARFGAP3	-0.886444	-0.88646	6.21787	2.87471e-05	0.000906855	memory	IRF4 vs AAVS1
PRDM1	-1.08979	-1.0898	7.17947	2.8885e-05	0.000909656	memory	IRF4 vs AAVS1
DSTN	-1.08438	-1.08439	6.34106	2.9002e-05	0.000910784	memory	IRF4 vs AAVS1
PARP9	1.88478	1.88483	5.95925	2.90713e-05	0.000910784	memory	IRF4 vs AAVS1
SBNO2	0.837876	0.837898	5.60327	2.90913e-05	0.000910784	memory	IRF4 vs AAVS1
DUSP18	1.82883	1.82931	2.60599	2.91172e-05	0.000910784	memory	IRF4 vs AAVS1
SNX22	1.55655	1.5567	3.88192	2.93059e-05	0.000914732	memory	IRF4 vs AAVS1
RTP5	6.88731	6.93489	1.18981	2.93575e-05	0.000914732	memory	IRF4 vs AAVS1
B4GALT7	-0.867853	-0.867898	4.66618	2.93913e-05	0.000914732	memory	IRF4 vs AAVS1
PREB	-1.08378	-1.08379	6.65272	2.95525e-05	0.000916819	memory	IRF4 vs AAVS1
MREG	1.12558	1.12564	4.55815	2.96254e-05	0.000916819	memory	IRF4 vs AAVS1
POLR3H	-0.891871	-0.891909	4.95333	2.96382e-05	0.000916819	memory	IRF4 vs AAVS1
SEL1L	-1.03732	-1.03734	6.10217	2.96561e-05	0.000916819	memory	IRF4 vs AAVS1
YPEL2	2.0757	2.0761	3.13204	2.98534e-05	0.000919934	memory	IRF4 vs AAVS1
EXOSC8	-0.84029	-0.840305	6.12949	2.98966e-05	0.000919934	memory	IRF4 vs AAVS1
DYRK1B	1.50339	1.50369	2.90545	2.99057e-05	0.000919934	memory	IRF4 vs AAVS1
WDFY2	0.99812	0.998184	4.36757	3.00127e-05	0.000920857	memory	IRF4 vs AAVS1
ZWINT	-0.9538	-0.953815	6.41214	3.0035e-05	0.000920857	memory	IRF4 vs AAVS1
AHDC1	1.78642	1.78696	2.38186	3.01879e-05	0.000922843	memory	IRF4 vs AAVS1
PLEKHA2	1.0353	1.03534	4.95085	3.01992e-05	0.000922843	memory	IRF4 vs AAVS1
POC1A	-0.985413	-0.985465	4.67245	3.04218e-05	0.000928116	memory	IRF4 vs AAVS1
ZNF581	1.27632	1.27636	5.66778	3.05648e-05	0.000928596	memory	IRF4 vs AAVS1
RRBP1	-1.38428	-1.38429	7.77706	3.05785e-05	0.000928596	memory	IRF4 vs AAVS1
TP53INP1	-1.23135	-1.23138	5.709	3.05878e-05	0.000928596	memory	IRF4 vs AAVS1
SEL1L3	-1.06168	-1.06169	7.42608	3.10552e-05	0.000939429	memory	IRF4 vs AAVS1
HACD3	-0.985035	-0.985069	5.26932	3.10902e-05	0.000939429	memory	IRF4 vs AAVS1
PHGDH	-1.76027	-1.76033	5.50647	3.10965e-05	0.000939429	memory	IRF4 vs AAVS1
ARHGAP45	1.03393	1.03395	6.17935	3.12688e-05	0.000943098	memory	IRF4 vs AAVS1
CENPP	-0.902011	-0.902033	5.70026	3.15022e-05	0.000947689	memory	IRF4 vs AAVS1
DLGAP5	-0.812703	-0.812728	5.41373	3.15295e-05	0.000947689	memory	IRF4 vs AAVS1
SAR1A	-0.819004	-0.81902	6.09642	3.15743e-05	0.000947689	memory	IRF4 vs AAVS1
CCNC	-0.813036	-0.813053	5.98463	3.16618e-05	0.000948779	memory	IRF4 vs AAVS1
ALG2	-1.02325	-1.02327	5.92177	3.18113e-05	0.000950572	memory	IRF4 vs AAVS1
LRR1	-0.948949	-0.948972	5.77998	3.18581e-05	0.000950572	memory	IRF4 vs AAVS1
CTSB	1.24467	1.24472	5.15892	3.18753e-05	0.000950572	memory	IRF4 vs AAVS1
AL135818.1	3.14919	3.15263	1.20036	3.19431e-05	0.000950842	memory	IRF4 vs AAVS1
GPR174	2.17891	2.17926	3.45347	3.19869e-05	0.000950842	memory	IRF4 vs AAVS1
ARF4	-1.29523	-1.29524	7.79458	3.21885e-05	0.000954403	memory	IRF4 vs AAVS1
Z93930.2	-1.13552	-1.13564	3.65303	3.22096e-05	0.000954403	memory	IRF4 vs AAVS1
HERPUD1	-1.04797	-1.04798	9.23338	3.2309e-05	0.00095461	memory	IRF4 vs AAVS1
CALHM2	1.60963	1.60973	4.57109	3.23195e-05	0.00095461	memory	IRF4 vs AAVS1
RCC1	-0.882903	-0.882948	4.68785	3.24964e-05	0.000958309	memory	IRF4 vs AAVS1
SLC20A1	0.9999	0.999953	4.65447	3.26062e-05	0.00096002	memory	IRF4 vs AAVS1
UQCRQ	-0.805321	-0.805324	8.58685	3.27054e-05	0.000961413	memory	IRF4 vs AAVS1
FAM53B	1.34907	1.34921	3.77674	3.28759e-05	0.000963631	memory	IRF4 vs AAVS1
SHOC2	0.805658	0.805684	5.32309	3.28847e-05	0.000963631	memory	IRF4 vs AAVS1
UBE2T	-1.0727	-1.07272	6.09122	3.30017e-05	0.000964482	memory	IRF4 vs AAVS1
RHOBTB2	1.78183	1.78208	3.49534	3.30177e-05	0.000964482	memory	IRF4 vs AAVS1
KLHL14	-1.36804	-1.36813	4.42357	3.32304e-05	0.000967879	memory	IRF4 vs AAVS1
SNAP25	6.1362	6.21805	-0.302925	3.32903e-05	0.000967879	memory	IRF4 vs AAVS1
MCOLN2	4.99594	4.9978	3.94359	3.33872e-05	0.000967879	memory	IRF4 vs AAVS1
AP1G2	0.865872	0.865905	5.11125	3.34171e-05	0.000967879	memory	IRF4 vs AAVS1
PRRC1	-0.993799	-0.993834	5.23966	3.34424e-05	0.000967879	memory	IRF4 vs AAVS1
STK17B	1.00468	1.00468	7.85889	3.34813e-05	0.000967879	memory	IRF4 vs AAVS1
LARP1B	-1.34051	-1.34054	5.70103	3.34993e-05	0.000967879	memory	IRF4 vs AAVS1
RNF19B	1.49627	1.49656	2.92847	3.36308e-05	0.000968132	memory	IRF4 vs AAVS1
COL9A2	2.27983	2.28047	2.69721	3.36469e-05	0.000968132	memory	IRF4 vs AAVS1
RUNX3	1.12215	1.12217	6.40307	3.37014e-05	0.000968132	memory	IRF4 vs AAVS1
CMIP	1.66765	1.66773	4.94338	3.37168e-05	0.000968132	memory	IRF4 vs AAVS1
ALG9	-1.1017	-1.10177	4.34706	3.38126e-05	0.000969382	memory	IRF4 vs AAVS1
IGKV3-20	-2.06237	-2.06237	13.173	3.38657e-05	0.000969406	memory	IRF4 vs AAVS1
SLC16A1	-1.03851	-1.03858	4.26829	3.41282e-05	0.000975413	memory	IRF4 vs AAVS1
PLK1	-0.975535	-0.975553	6.12267	3.43415e-05	0.00097659	memory	IRF4 vs AAVS1
TEX41	9.88082	10.1871	1.61535	3.4367e-05	0.00097659	memory	IRF4 vs AAVS1
DAD1	-0.840994	-0.840997	8.60309	3.44455e-05	0.00097659	memory	IRF4 vs AAVS1
MOB1A	1.04981	1.04981	7.52499	3.45511e-05	0.00097659	memory	IRF4 vs AAVS1
SVIP	-0.829313	-0.82934	5.29497	3.45578e-05	0.00097659	memory	IRF4 vs AAVS1
LY6E-DT	2.85833	2.86254	0.613796	3.46326e-05	0.00097659	memory	IRF4 vs AAVS1
CSPG4	6.50086	6.66054	-0.842776	3.47466e-05	0.00097659	memory	IRF4 vs AAVS1
CNKSR1	-1.88046	-1.8808	3.16771	3.47469e-05	0.00097659	memory	IRF4 vs AAVS1
PEBP1	-0.911144	-0.911147	8.80991	3.47518e-05	0.00097659	memory	IRF4 vs AAVS1
ARMCX3	-0.849691	-0.849707	6.07515	3.47542e-05	0.00097659	memory	IRF4 vs AAVS1
VRK1	-0.883165	-0.883186	5.77079	3.48038e-05	0.00097659	memory	IRF4 vs AAVS1
AC090152.1	1.63088	1.63099	4.42259	3.48175e-05	0.00097659	memory	IRF4 vs AAVS1
COPG1	-0.908781	-0.908794	6.56829	3.48538e-05	0.00097659	memory	IRF4 vs AAVS1
FAM49A	2.18038	2.18048	5.30432	3.50463e-05	0.000980333	memory	IRF4 vs AAVS1
GLYATL1	2.86488	2.8681	1.00377	3.51115e-05	0.000980333	memory	IRF4 vs AAVS1
SOBP	2.06481	2.06527	2.93824	3.51943e-05	0.000980333	memory	IRF4 vs AAVS1
DERL2	-0.944244	-0.94426	6.3139	3.51988e-05	0.000980333	memory	IRF4 vs AAVS1
FAM98A	-0.865609	-0.865635	5.44364	3.52912e-05	0.000981171	memory	IRF4 vs AAVS1
TNFRSF17	-1.68064	-1.68066	7.17403	3.53346e-05	0.000981171	memory	IRF4 vs AAVS1
PAPSS1	-0.832116	-0.83213	6.27204	3.53925e-05	0.000981308	memory	IRF4 vs AAVS1
ARRB2	0.979001	0.979025	5.7687	3.54488e-05	0.000981403	memory	IRF4 vs AAVS1
JAK2	1.23431	1.23435	5.40397	3.55708e-05	0.000982368	memory	IRF4 vs AAVS1
EMC4	-0.819617	-0.819625	6.97282	3.57098e-05	0.000982368	memory	IRF4 vs AAVS1
SPI1	1.64676	1.64678	6.86522	3.57588e-05	0.000982368	memory	IRF4 vs AAVS1
CRIP2	4.27377	4.2813	1.2047	3.57911e-05	0.000982368	memory	IRF4 vs AAVS1
LNPEP	0.806002	0.806025	5.46347	3.58447e-05	0.000982368	memory	IRF4 vs AAVS1
CHCHD2	-0.753214	-0.753215	10.2386	3.58484e-05	0.000982368	memory	IRF4 vs AAVS1
PIGK	-1.06145	-1.06151	4.68224	3.58544e-05	0.000982368	memory	IRF4 vs AAVS1
AL139260.1	1.94586	1.94624	3.07138	3.5921e-05	0.000982741	memory	IRF4 vs AAVS1
DIAPH3	-1.03643	-1.03645	5.87831	3.61905e-05	0.000988657	memory	IRF4 vs AAVS1
PAICS	-0.873577	-0.873592	6.23784	3.62959e-05	0.000990078	memory	IRF4 vs AAVS1
EDEM3	-0.950907	-0.950942	5.15598	3.67327e-05	0.001	memory	IRF4 vs AAVS1
NOP53	0.827019	0.827026	7.23808	3.67676e-05	0.001	memory	IRF4 vs AAVS1
IL18RAP	4.55252	4.5928	-0.859663	3.69077e-05	0.00100234	memory	IRF4 vs AAVS1
HAGHL	1.77091	1.77107	4.17783	3.70306e-05	0.00100421	memory	IRF4 vs AAVS1
TOX	1.36672	1.36675	6.37698	3.71527e-05	0.0010044	memory	IRF4 vs AAVS1
SNX2	0.840912	0.840925	6.37821	3.71587e-05	0.0010044	memory	IRF4 vs AAVS1
EIF2AK3	-1.09974	-1.09977	5.9749	3.7211e-05	0.0010044	memory	IRF4 vs AAVS1
KRCC1	0.929941	0.929978	5.05152	3.72541e-05	0.0010044	memory	IRF4 vs AAVS1
FADS3	3.67712	3.67739	5.37515	3.74531e-05	0.0010083	memory	IRF4 vs AAVS1
MALAT1	0.746474	0.746474	12.4083	3.76092e-05	0.00101103	memory	IRF4 vs AAVS1
MS4A7	5.83707	5.85935	1.20718	3.76688e-05	0.00101117	memory	IRF4 vs AAVS1
IRF2BP2	0.883228	0.883272	4.71341	3.77937e-05	0.00101287	memory	IRF4 vs AAVS1
GPRC5D	-1.79662	-1.79721	2.28523	3.78413e-05	0.00101287	memory	IRF4 vs AAVS1
HMGA1P4	1.19646	1.1966	3.62133	3.79836e-05	0.00101521	memory	IRF4 vs AAVS1
EBNA1BP2	-0.925898	-0.925913	6.34543	3.81333e-05	0.00101677	memory	IRF4 vs AAVS1
AGO4	1.48656	1.48682	3.10124	3.81514e-05	0.00101677	memory	IRF4 vs AAVS1
MORC3	1.0835	1.08356	4.6732	3.83217e-05	0.00101792	memory	IRF4 vs AAVS1
PROSER2	4.72591	4.77965	-1.0816	3.84585e-05	0.00101792	memory	IRF4 vs AAVS1
CYFIP2	0.79024	0.79025	6.81211	3.84921e-05	0.00101792	memory	IRF4 vs AAVS1
GAPT	5.23104	5.23415	3.4341	3.85718e-05	0.00101792	memory	IRF4 vs AAVS1
GMIP	1.62379	1.62385	5.23353	3.86026e-05	0.00101792	memory	IRF4 vs AAVS1
ZNF439	1.69968	1.70003	2.87001	3.86821e-05	0.00101792	memory	IRF4 vs AAVS1
KLF7	1.58429	1.58452	3.36593	3.87273e-05	0.00101792	memory	IRF4 vs AAVS1
TMED4	-0.875507	-0.875521	6.31917	3.87497e-05	0.00101792	memory	IRF4 vs AAVS1
RPS6KA3	0.872889	0.872913	5.58036	3.87794e-05	0.00101792	memory	IRF4 vs AAVS1
CCDC92	1.14812	1.14825	3.63403	3.87908e-05	0.00101792	memory	IRF4 vs AAVS1
PTPRCAP	0.987083	0.987102	6.13805	3.87982e-05	0.00101792	memory	IRF4 vs AAVS1
SEC61G	-1.14218	-1.14218	8.85783	3.90469e-05	0.00102268	memory	IRF4 vs AAVS1
RAD51C	-0.917145	-0.917174	5.40602	3.909e-05	0.00102268	memory	IRF4 vs AAVS1
USF2	0.940319	0.940365	4.75781	3.92433e-05	0.00102481	memory	IRF4 vs AAVS1
RCSD1	1.36946	1.36947	7.32713	3.92826e-05	0.00102481	memory	IRF4 vs AAVS1
AHR	1.18465	1.18479	3.53854	3.93372e-05	0.00102481	memory	IRF4 vs AAVS1
FBXO44	1.55804	1.55823	3.55613	3.9515e-05	0.001028	memory	IRF4 vs AAVS1
FUNDC2	-0.852956	-0.85297	6.28771	3.962e-05	0.00102921	memory	IRF4 vs AAVS1
IFRD2	-1.23135	-1.23139	5.10864	3.96725e-05	0.00102921	memory	IRF4 vs AAVS1
ATP6AP2	-0.814424	-0.814438	6.16987	3.981e-05	0.00103134	memory	IRF4 vs AAVS1
FXN	-1.04927	-1.04933	4.56603	3.99145e-05	0.00103169	memory	IRF4 vs AAVS1
SMIM29	1.08821	1.08824	5.40184	3.99351e-05	0.00103169	memory	IRF4 vs AAVS1
VKORC1	-0.864736	-0.864747	6.65306	4.02427e-05	0.00103819	memory	IRF4 vs AAVS1
AIG1	-0.879701	-0.87974	4.91268	4.03008e-05	0.00103825	memory	IRF4 vs AAVS1
GAS5	1.38606	1.38607	7.07455	4.04998e-05	0.0010413	memory	IRF4 vs AAVS1
FARP1	1.9994	2.00017	2.11377	4.0598e-05	0.0010413	memory	IRF4 vs AAVS1
PRDM2	0.816496	0.81651	6.27855	4.0608e-05	0.0010413	memory	IRF4 vs AAVS1
ANXA2R	2.08243	2.08304	2.55304	4.06436e-05	0.0010413	memory	IRF4 vs AAVS1
DLGAP1-AS2	5.06707	5.14759	-1.29838	4.07384e-05	0.00104228	memory	IRF4 vs AAVS1
MOB3A	1.22132	1.22134	6.05143	4.09127e-05	0.0010453	memory	IRF4 vs AAVS1
PRKACB	0.810015	0.810051	4.90092	4.11812e-05	0.00104698	memory	IRF4 vs AAVS1
RPN2	-1.40634	-1.40634	8.34924	4.12012e-05	0.00104698	memory	IRF4 vs AAVS1
LINC01918	5.49957	5.5251	0.686755	4.12017e-05	0.00104698	memory	IRF4 vs AAVS1
LPGAT1	1.32131	1.32139	4.63273	4.1204e-05	0.00104698	memory	IRF4 vs AAVS1
SLC12A5	2.50288	2.50404	2.08472	4.14104e-05	0.00105017	memory	IRF4 vs AAVS1
CARD19	1.08728	1.08731	5.45566	4.14429e-05	0.00105017	memory	IRF4 vs AAVS1
TANK	1.02413	1.02415	6.23449	4.15305e-05	0.00105095	memory	IRF4 vs AAVS1
STX7	1.12046	1.12048	6.10333	4.16135e-05	0.00105162	memory	IRF4 vs AAVS1
ZNRD2	-0.797838	-0.79785	6.37793	4.16722e-05	0.00105167	memory	IRF4 vs AAVS1
RNF44	1.3407	1.34087	3.44878	4.17551e-05	0.00105173	memory	IRF4 vs AAVS1
PSD3	4.44781	4.44872	4.40947	4.17879e-05	0.00105173	memory	IRF4 vs AAVS1
ZEB2-AS1	5.74259	5.80806	-0.373265	4.18497e-05	0.00105186	memory	IRF4 vs AAVS1
DNAJC25	-1.25894	-1.25902	4.41649	4.19242e-05	0.0010523	memory	IRF4 vs AAVS1
TRIM38	1.15213	1.15217	5.54193	4.20496e-05	0.00105402	memory	IRF4 vs AAVS1
POLD4	1.51245	1.51246	7.69363	4.21251e-05	0.00105449	memory	IRF4 vs AAVS1
ZFAS1	0.95576	0.955769	7.13853	4.23024e-05	0.00105674	memory	IRF4 vs AAVS1
TMEM159	2.41375	2.41412	3.65169	4.23287e-05	0.00105674	memory	IRF4 vs AAVS1
MAN1A2	-0.959261	-0.959276	6.47756	4.26595e-05	0.0010625	memory	IRF4 vs AAVS1
ITGB1	-1.29264	-1.29266	6.80204	4.26969e-05	0.0010625	memory	IRF4 vs AAVS1
EVL	2.23414	2.2342	6.21093	4.27312e-05	0.0010625	memory	IRF4 vs AAVS1
NCLN	-0.828101	-0.828126	5.45822	4.30063e-05	0.00106573	memory	IRF4 vs AAVS1
MMP7	13.5055	1.44269e+08	2.84613	4.30666e-05	0.00106573	memory	IRF4 vs AAVS1
CANX	-0.959316	-0.95932	8.33144	4.31381e-05	0.00106573	memory	IRF4 vs AAVS1
NOMO2	-1.1257	-1.12582	3.6977	4.31656e-05	0.00106573	memory	IRF4 vs AAVS1
FBXO5	-1.06943	-1.06945	5.72991	4.31974e-05	0.00106573	memory	IRF4 vs AAVS1
RIPK2	1.51741	1.51751	4.35913	4.32355e-05	0.00106573	memory	IRF4 vs AAVS1
SCAF11	0.830025	0.830035	6.77358	4.33311e-05	0.00106573	memory	IRF4 vs AAVS1
AC090204.1	1.93946	1.94011	2.31206	4.33765e-05	0.00106573	memory	IRF4 vs AAVS1
SYT11	1.687	1.68722	3.49997	4.34115e-05	0.00106573	memory	IRF4 vs AAVS1
ADAP1	3.89649	3.89868	2.5901	4.34646e-05	0.00106573	memory	IRF4 vs AAVS1
GLUL	3.5411	3.54131	5.63669	4.34931e-05	0.00106573	memory	IRF4 vs AAVS1
GBP4	6.14156	6.14274	5.72893	4.37482e-05	0.00107056	memory	IRF4 vs AAVS1
NFKBIL1	1.13035	1.13046	3.79727	4.38251e-05	0.00107103	memory	IRF4 vs AAVS1
AK8	4.07543	4.07955	1.87651	4.40844e-05	0.00107378	memory	IRF4 vs AAVS1
CADM1	-1.29734	-1.29749	3.60816	4.41008e-05	0.00107378	memory	IRF4 vs AAVS1
CDC45	-0.899244	-0.899283	4.95355	4.41113e-05	0.00107378	memory	IRF4 vs AAVS1
IGKC	-1.8626	-1.8626	12.3325	4.41906e-05	0.0010743	memory	IRF4 vs AAVS1
DOK3	0.931117	0.93113	6.61049	4.44494e-05	0.00107918	memory	IRF4 vs AAVS1
PGS1	0.8959	0.895953	4.46086	4.49504e-05	0.00108765	memory	IRF4 vs AAVS1
GAR1	-0.860752	-0.860791	4.84776	4.49656e-05	0.00108765	memory	IRF4 vs AAVS1
PPIB	-1.38267	-1.38267	10.8551	4.49742e-05	0.00108765	memory	IRF4 vs AAVS1
GTDC1	1.06568	1.06573	4.97844	4.51316e-05	0.00109003	memory	IRF4 vs AAVS1
TBC1D5	0.773722	0.773733	6.39089	4.52035e-05	0.00109035	memory	IRF4 vs AAVS1
OAF	-1.66211	-1.66236	3.31293	4.54541e-05	0.00109415	memory	IRF4 vs AAVS1
AMD1	-1.02796	-1.028	5.13783	4.54879e-05	0.00109415	memory	IRF4 vs AAVS1
RIPOR1	1.5218	1.52192	4.21025	4.55655e-05	0.00109415	memory	IRF4 vs AAVS1
GAB1	-1.25323	-1.2533	4.72611	4.55968e-05	0.00109415	memory	IRF4 vs AAVS1
KDELR1	-0.974319	-0.974324	7.84056	4.56805e-05	0.00109474	memory	IRF4 vs AAVS1
MAPK1	1.26945	1.2695	5.03799	4.58211e-05	0.00109669	memory	IRF4 vs AAVS1
DDOST	-1.01652	-1.01652	8.32874	4.59842e-05	0.00109781	memory	IRF4 vs AAVS1
CUTA	-0.825722	-0.825725	8.46109	4.60326e-05	0.00109781	memory	IRF4 vs AAVS1
NAA16	-0.982505	-0.98258	4.13641	4.60453e-05	0.00109781	memory	IRF4 vs AAVS1
NCKAP5L	4.74822	4.76301	0.732539	4.61855e-05	0.00109879	memory	IRF4 vs AAVS1
GIMAP2	1.54103	1.54123	3.50767	4.62542e-05	0.00109879	memory	IRF4 vs AAVS1
IL21R	1.05667	1.0567	5.4988	4.63068e-05	0.00109879	memory	IRF4 vs AAVS1
ABRACL	-0.891713	-0.891722	6.96404	4.63305e-05	0.00109879	memory	IRF4 vs AAVS1
ARPC1B	0.729882	0.729884	9.3024	4.63827e-05	0.00109879	memory	IRF4 vs AAVS1
SLC38A10	-0.998238	-0.998256	6.21157	4.66016e-05	0.00110201	memory	IRF4 vs AAVS1
CYBB	1.46808	1.46812	5.93675	4.66375e-05	0.00110201	memory	IRF4 vs AAVS1
TTC3	-0.780393	-0.780406	6.24145	4.67471e-05	0.00110284	memory	IRF4 vs AAVS1
NXT1	-0.763104	-0.763129	5.27387	4.68217e-05	0.00110284	memory	IRF4 vs AAVS1
PLEKHG2	1.09072	1.09083	3.68992	4.6851e-05	0.00110284	memory	IRF4 vs AAVS1
CLCC1	-0.910828	-0.910889	4.31121	4.6936e-05	0.00110344	memory	IRF4 vs AAVS1
UBE2S	-0.976332	-0.976336	8.37022	4.71778e-05	0.00110573	memory	IRF4 vs AAVS1
ALG14	-1.33209	-1.33215	5.12407	4.72058e-05	0.00110573	memory	IRF4 vs AAVS1
UVRAG	1.38271	1.38274	5.82573	4.73123e-05	0.00110573	memory	IRF4 vs AAVS1
PRXL2B	1.85662	1.85704	2.84443	4.73576e-05	0.00110573	memory	IRF4 vs AAVS1
SIPA1L1	0.772011	0.772024	6.21385	4.73726e-05	0.00110573	memory	IRF4 vs AAVS1
AL691403.1	-2.09242	-2.09304	2.53408	4.73912e-05	0.00110573	memory	IRF4 vs AAVS1
ACTR2	0.785931	0.785936	7.58127	4.75336e-05	0.00110753	memory	IRF4 vs AAVS1
TOP1	-0.898057	-0.898061	8.21994	4.75877e-05	0.00110753	memory	IRF4 vs AAVS1
GPR68	2.3538	2.35554	1.34218	4.79721e-05	0.00111446	memory	IRF4 vs AAVS1
TRAF4	0.782941	0.782967	5.26782	4.80053e-05	0.00111446	memory	IRF4 vs AAVS1
IGHGP	-1.70431	-1.70433	7.20895	4.81788e-05	0.00111457	memory	IRF4 vs AAVS1
PEAK1	1.36261	1.3627	4.48526	4.82176e-05	0.00111457	memory	IRF4 vs AAVS1
CDK1	-0.904983	-0.905001	6.02276	4.82502e-05	0.00111457	memory	IRF4 vs AAVS1
PGRMC2	-1.11921	-1.11926	5.09936	4.82505e-05	0.00111457	memory	IRF4 vs AAVS1
ADPRH	1.43768	1.43796	2.9318	4.83468e-05	0.0011154	memory	IRF4 vs AAVS1
ZNF706	-0.812129	-0.812131	8.6552	4.84332e-05	0.00111601	memory	IRF4 vs AAVS1
CDC25C	-1.06938	-1.06949	3.68031	4.85019e-05	0.00111621	memory	IRF4 vs AAVS1
GIPC1	1.96461	1.9649	3.48936	4.87387e-05	0.00111833	memory	IRF4 vs AAVS1
LINC02576	-1.40648	-1.40666	3.4786	4.88473e-05	0.00111833	memory	IRF4 vs AAVS1
POU2AF1	-0.902852	-0.902855	8.71854	4.88572e-05	0.00111833	memory	IRF4 vs AAVS1
CPLANE1	1.90141	1.90172	3.30048	4.89028e-05	0.00111833	memory	IRF4 vs AAVS1
SMC4	-0.940199	-0.940207	7.26565	4.9006e-05	0.00111833	memory	IRF4 vs AAVS1
MESD	-1.15951	-1.15952	7.36065	4.90204e-05	0.00111833	memory	IRF4 vs AAVS1
VRK2	0.785043	0.785063	5.70099	4.90384e-05	0.00111833	memory	IRF4 vs AAVS1
AAAS	-0.763916	-0.76394	5.3375	4.90767e-05	0.00111833	memory	IRF4 vs AAVS1
TGFB1I1	2.47562	2.47628	2.84925	4.9142e-05	0.00111845	memory	IRF4 vs AAVS1
YPEL3	1.19843	1.19844	7.65642	4.9423e-05	0.00112203	memory	IRF4 vs AAVS1
MARS	-1.01378	-1.0138	6.05686	4.94515e-05	0.00112203	memory	IRF4 vs AAVS1
TRIB1	-1.59615	-1.59622	5.0592	4.94889e-05	0.00112203	memory	IRF4 vs AAVS1
AC092640.1	3.8423	3.85669	-0.137354	4.95414e-05	0.00112203	memory	IRF4 vs AAVS1
LY86	4.59132	4.59193	5.12932	4.97128e-05	0.00112332	memory	IRF4 vs AAVS1
SYF2	0.822809	0.822825	6.01164	4.97757e-05	0.00112332	memory	IRF4 vs AAVS1
CDKL1	2.58366	2.5845	2.62374	4.97801e-05	0.00112332	memory	IRF4 vs AAVS1
TPD52	-0.941403	-0.941411	7.34437	4.98904e-05	0.00112444	memory	IRF4 vs AAVS1
CHST12	-1.18157	-1.18159	6.1447	5.00635e-05	0.00112698	memory	IRF4 vs AAVS1
PRC1	-0.838679	-0.838704	5.48552	5.01702e-05	0.00112801	memory	IRF4 vs AAVS1
RAPGEF1	0.779805	0.779816	6.48901	5.02557e-05	0.00112856	memory	IRF4 vs AAVS1
JAZF1-AS1	4.71375	4.77801	-1.33815	5.03662e-05	0.00112968	memory	IRF4 vs AAVS1
LINC00877	-1.75379	-1.75399	3.80608	5.05749e-05	0.00113299	memory	IRF4 vs AAVS1
GSPT1	-0.798003	-0.798011	7.05409	5.09404e-05	0.00113754	memory	IRF4 vs AAVS1
CHEK1	-0.85886	-0.85889	5.22269	5.09783e-05	0.00113754	memory	IRF4 vs AAVS1
SEC61A1	-1.25749	-1.2575	7.1955	5.10084e-05	0.00113754	memory	IRF4 vs AAVS1
MTDH	-0.923971	-0.923974	9.04952	5.10234e-05	0.00113754	memory	IRF4 vs AAVS1
CENPW	-1.00397	-1.00398	6.23536	5.12362e-05	0.00114091	memory	IRF4 vs AAVS1
SLC39A7	-0.85738	-0.857396	6.16508	5.13591e-05	0.00114163	memory	IRF4 vs AAVS1
SEC14L1	-0.914966	-0.914975	7.08618	5.13915e-05	0.00114163	memory	IRF4 vs AAVS1
HEATR6	1.40778	1.40795	3.58134	5.16061e-05	0.00114452	memory	IRF4 vs AAVS1
OSBPL8	0.788069	0.78808	6.53247	5.1664e-05	0.00114452	memory	IRF4 vs AAVS1
VASP	1.62358	1.62359	7.11964	5.17065e-05	0.00114452	memory	IRF4 vs AAVS1
HMGN5	-1.28982	-1.28998	3.41738	5.17932e-05	0.00114507	memory	IRF4 vs AAVS1
GRAMD1B	3.29877	3.30489	0.529877	5.20133e-05	0.00114784	memory	IRF4 vs AAVS1
SUB1	-0.758065	-0.758066	10.1073	5.20425e-05	0.00114784	memory	IRF4 vs AAVS1
ZNF277	0.876156	0.876206	4.52274	5.21106e-05	0.00114798	memory	IRF4 vs AAVS1
GTF2IRD1	3.15255	3.15939	0.2299	5.24027e-05	0.00115305	memory	IRF4 vs AAVS1
CTSC	1.02685	1.02686	7.05521	5.25103e-05	0.00115404	memory	IRF4 vs AAVS1
EMC7	-1.04892	-1.04893	6.79279	5.26403e-05	0.00115553	memory	IRF4 vs AAVS1
PAM16	-0.756128	-0.756149	5.53294	5.27361e-05	0.00115627	memory	IRF4 vs AAVS1
UBXN1	0.788924	0.78893	7.26471	5.28371e-05	0.00115711	memory	IRF4 vs AAVS1
SNED1	1.21211	1.2122	4.17113	5.30635e-05	0.0011607	memory	IRF4 vs AAVS1
POP7	-0.782303	-0.782317	6.16697	5.31823e-05	0.00116193	memory	IRF4 vs AAVS1
NMI	1.99653	1.99662	5.22918	5.34173e-05	0.00116366	memory	IRF4 vs AAVS1
FARSB	-0.811625	-0.811658	4.99352	5.34451e-05	0.00116366	memory	IRF4 vs AAVS1
TWIST1	5.15109	5.19198	-0.294289	5.35079e-05	0.00116366	memory	IRF4 vs AAVS1
NECAP2	0.770614	0.770635	5.58131	5.35126e-05	0.00116366	memory	IRF4 vs AAVS1
LIN52	-0.872193	-0.872226	5.10065	5.3746e-05	0.0011657	memory	IRF4 vs AAVS1
RBMS1	2.01927	2.01974	2.85076	5.37939e-05	0.0011657	memory	IRF4 vs AAVS1
BCL9L	1.79829	1.79865	2.98393	5.37981e-05	0.0011657	memory	IRF4 vs AAVS1
MTHFR	1.46446	1.46459	3.96151	5.39122e-05	0.0011657	memory	IRF4 vs AAVS1
LPXN	0.910786	0.910793	7.47514	5.39204e-05	0.0011657	memory	IRF4 vs AAVS1
SEC63	-1.01687	-1.01688	6.56734	5.40022e-05	0.00116611	memory	IRF4 vs AAVS1
SLC43A3	-1.20322	-1.20328	4.80757	5.41248e-05	0.00116633	memory	IRF4 vs AAVS1
CHID1	-1.28602	-1.28607	5.43772	5.41761e-05	0.00116633	memory	IRF4 vs AAVS1
RFT1	-0.89884	-0.898889	4.58212	5.42297e-05	0.00116633	memory	IRF4 vs AAVS1
ARHGEF6	1.28139	1.28144	4.97507	5.43607e-05	0.00116633	memory	IRF4 vs AAVS1
DTYMK	-0.743434	-0.743446	6.37671	5.43914e-05	0.00116633	memory	IRF4 vs AAVS1
NEGR1	3.32918	3.33722	0.178708	5.43968e-05	0.00116633	memory	IRF4 vs AAVS1
NFATC1	2.43085	2.43106	4.46424	5.44525e-05	0.00116633	memory	IRF4 vs AAVS1
C1orf21	2.9538	2.95877	0.47287	5.46444e-05	0.00116909	memory	IRF4 vs AAVS1
LBH	2.96481	2.96491	6.00005	5.48433e-05	0.00117199	memory	IRF4 vs AAVS1
SYNJ2	1.10359	1.10367	4.33877	5.50279e-05	0.00117458	memory	IRF4 vs AAVS1
RAB31	1.77642	1.77645	6.43704	5.53814e-05	0.00118077	memory	IRF4 vs AAVS1
SLC9A7	1.71408	1.71439	3.08722	5.54725e-05	0.00118135	memory	IRF4 vs AAVS1
SPRY2	4.84733	4.90129	-0.977306	5.58701e-05	0.00118846	memory	IRF4 vs AAVS1
MED15	1.03531	1.03537	4.52383	5.59774e-05	0.00118938	memory	IRF4 vs AAVS1
PCLAF	-0.77154	-0.771547	7.1766	5.61386e-05	0.00119144	memory	IRF4 vs AAVS1
GOLT1B	-0.867126	-0.867152	5.45837	5.65776e-05	0.00119938	memory	IRF4 vs AAVS1
CTPS1	-0.844199	-0.844243	4.63793	5.66624e-05	0.00119981	memory	IRF4 vs AAVS1
E2F8	-1.03585	-1.03594	3.86373	5.68361e-05	0.00120026	memory	IRF4 vs AAVS1
MTPN	0.896619	0.896628	7.09529	5.68546e-05	0.00120026	memory	IRF4 vs AAVS1
CEP68	1.46282	1.46294	4.06085	5.68781e-05	0.00120026	memory	IRF4 vs AAVS1
SEC62	-0.873841	-0.873847	7.7177	5.73603e-05	0.00120814	memory	IRF4 vs AAVS1
TEP1	1.36608	1.36623	3.73552	5.74513e-05	0.00120814	memory	IRF4 vs AAVS1
PACSIN2	0.812085	0.812115	5.11717	5.74578e-05	0.00120814	memory	IRF4 vs AAVS1
SPINT1	2.31235	2.31291	2.91769	5.7512e-05	0.00120814	memory	IRF4 vs AAVS1
AL391832.2	4.36132	4.39698	-0.874203	5.76492e-05	0.00120934	memory	IRF4 vs AAVS1
ST5	2.9037	2.90701	1.00051	5.76995e-05	0.00120934	memory	IRF4 vs AAVS1
CBFA2T3	0.858191	0.858235	4.70396	5.79335e-05	0.00121288	memory	IRF4 vs AAVS1
SRP54	-0.818396	-0.818405	6.86199	5.8016e-05	0.00121323	memory	IRF4 vs AAVS1
KCNN3	-0.924781	-0.924819	4.97731	5.82593e-05	0.00121695	memory	IRF4 vs AAVS1
AC009133.3	-1.8427	-1.84302	3.22096	5.83556e-05	0.00121759	memory	IRF4 vs AAVS1
APOO	-0.853628	-0.853674	4.58966	5.86982e-05	0.00122336	memory	IRF4 vs AAVS1
PNPLA7	2.72329	2.72504	1.72724	5.88034e-05	0.00122376	memory	IRF4 vs AAVS1
FNDC3B	-1.72397	-1.72401	6.39813	5.88494e-05	0.00122376	memory	IRF4 vs AAVS1
TNFRSF14	1.44022	1.44024	6.41235	5.93948e-05	0.00123372	memory	IRF4 vs AAVS1
TMEM53	1.15162	1.15178	3.25083	6.00305e-05	0.00124412	memory	IRF4 vs AAVS1
FOXM1	-0.985585	-0.985622	5.12451	6.0033e-05	0.00124412	memory	IRF4 vs AAVS1
KCNA2	-1.6799	-1.68031	2.63274	6.00968e-05	0.00124412	memory	IRF4 vs AAVS1
TNNI2	2.80117	2.80193	2.98691	6.02345e-05	0.00124558	memory	IRF4 vs AAVS1
IGHV3-48	-2.37199	-2.37199	9.4765	6.05052e-05	0.00124979	memory	IRF4 vs AAVS1
GFPT1	-1.03972	-1.03975	5.70579	6.06594e-05	0.00124998	memory	IRF4 vs AAVS1
RAD51	-0.770495	-0.770532	4.75292	6.07484e-05	0.00124998	memory	IRF4 vs AAVS1
IRF8	3.51684	3.51725	4.63454	6.07837e-05	0.00124998	memory	IRF4 vs AAVS1
ANKRD28	-0.726629	-0.726644	5.97075	6.07841e-05	0.00124998	memory	IRF4 vs AAVS1
RAB39A	2.57159	2.57422	0.978598	6.10009e-05	0.00125305	memory	IRF4 vs AAVS1
AURKA	-0.748241	-0.748265	5.36781	6.11286e-05	0.00125321	memory	IRF4 vs AAVS1
EMILIN2	2.03978	2.04017	3.15736	6.11438e-05	0.00125321	memory	IRF4 vs AAVS1
DMD	2.56309	2.56358	3.38709	6.12876e-05	0.00125349	memory	IRF4 vs AAVS1
PRCP	-0.852891	-0.852921	5.20878	6.13309e-05	0.00125349	memory	IRF4 vs AAVS1
SPCS3	-1.39486	-1.39487	8.59296	6.13721e-05	0.00125349	memory	IRF4 vs AAVS1
CREBRF	1.3028	1.30293	3.83608	6.14278e-05	0.00125349	memory	IRF4 vs AAVS1
HIST1H2BJ	-1.27911	-1.27915	5.69681	6.14983e-05	0.00125355	memory	IRF4 vs AAVS1
ATP2A2	-0.79982	-0.799839	5.72788	6.20811e-05	0.00126153	memory	IRF4 vs AAVS1
WNT5B	-1.0635	-1.06356	4.54716	6.21674e-05	0.00126153	memory	IRF4 vs AAVS1
CLPTM1L	-1.32239	-1.3224	7.79881	6.21855e-05	0.00126153	memory	IRF4 vs AAVS1
NTRK1	3.5391	3.55024	-0.0738897	6.23129e-05	0.00126153	memory	IRF4 vs AAVS1
TMED9	-1.19879	-1.19879	8.32108	6.23318e-05	0.00126153	memory	IRF4 vs AAVS1
CDK5R1	3.78226	3.79347	0.167349	6.23349e-05	0.00126153	memory	IRF4 vs AAVS1
GDAP1	1.68005	1.68039	2.91612	6.23659e-05	0.00126153	memory	IRF4 vs AAVS1
MIR222HG	3.21901	3.22793	-0.080591	6.26243e-05	0.00126467	memory	IRF4 vs AAVS1
DIPK1A	-0.795895	-0.795907	6.45127	6.26576e-05	0.00126467	memory	IRF4 vs AAVS1
GPSM3	1.42726	1.42727	7.5074	6.29408e-05	0.00126715	memory	IRF4 vs AAVS1
NCR2	5.54203	5.70012	-1.7311	6.30517e-05	0.00126715	memory	IRF4 vs AAVS1
KIF14	-0.841981	-0.842023	4.71911	6.30543e-05	0.00126715	memory	IRF4 vs AAVS1
COMMD3	-0.719873	-0.719882	6.65087	6.31388e-05	0.00126715	memory	IRF4 vs AAVS1
ATP1B3	-0.782418	-0.782426	7.00464	6.31854e-05	0.00126715	memory	IRF4 vs AAVS1
TMEM106C	-1.08781	-1.08783	6.10019	6.3197e-05	0.00126715	memory	IRF4 vs AAVS1
MRPL12	-0.743577	-0.743584	7.01756	6.32583e-05	0.00126715	memory	IRF4 vs AAVS1
RMI2	1.20647	1.20653	4.82365	6.35221e-05	0.00127017	memory	IRF4 vs AAVS1
AC099063.4	4.98574	5.01088	0.220637	6.35844e-05	0.00127017	memory	IRF4 vs AAVS1
SNN	4.37295	4.37564	2.77295	6.36146e-05	0.00127017	memory	IRF4 vs AAVS1
SNX10	1.85106	1.85114	5.15273	6.37135e-05	0.00127032	memory	IRF4 vs AAVS1
KLHL24	0.842801	0.842857	4.30654	6.37589e-05	0.00127032	memory	IRF4 vs AAVS1
DLL1	3.18444	3.1931	-0.0775899	6.39731e-05	0.00127167	memory	IRF4 vs AAVS1
SGCA	4.0954	4.12438	-0.856236	6.39997e-05	0.00127167	memory	IRF4 vs AAVS1
JAK3	1.22885	1.22888	5.68849	6.40325e-05	0.00127167	memory	IRF4 vs AAVS1
GPR160	-1.37198	-1.37204	4.95358	6.43018e-05	0.0012747	memory	IRF4 vs AAVS1
KIF9-AS1	1.49379	1.49422	2.37419	6.43834e-05	0.0012747	memory	IRF4 vs AAVS1
RAB30	-0.804284	-0.804316	5.02854	6.43914e-05	0.0012747	memory	IRF4 vs AAVS1
ATM	0.872429	0.872444	6.21482	6.45292e-05	0.00127607	memory	IRF4 vs AAVS1
LINC00891	-1.67007	-1.67065	2.14039	6.48064e-05	0.00128019	memory	IRF4 vs AAVS1
ABCB1	-0.80909	-0.809136	4.51714	6.48927e-05	0.00128053	memory	IRF4 vs AAVS1
EXOSC5	-0.837676	-0.837716	4.76914	6.51446e-05	0.0012838	memory	IRF4 vs AAVS1
ACAP1	0.88079	0.8808	6.8886	6.51971e-05	0.0012838	memory	IRF4 vs AAVS1
LILRB3	6.36097	6.39441	1.15023	6.53985e-05	0.0012864	memory	IRF4 vs AAVS1
AC139887.2	-0.86276	-0.862823	4.16242	6.55038e-05	0.00128656	memory	IRF4 vs AAVS1
MCM7	-0.881607	-0.881616	7.08768	6.55454e-05	0.00128656	memory	IRF4 vs AAVS1
SCML4	6.31569	6.33438	1.92598	6.56834e-05	0.00128769	memory	IRF4 vs AAVS1
ASMTL	1.06876	1.0688	5.21917	6.57892e-05	0.00128769	memory	IRF4 vs AAVS1
HMGB1	-0.788335	-0.788336	10.2477	6.5811e-05	0.00128769	memory	IRF4 vs AAVS1
ENDOD1	1.37002	1.37022	3.29836	6.62469e-05	0.00129485	memory	IRF4 vs AAVS1
SYNC	-0.734593	-0.734622	5.03017	6.6539e-05	0.00129919	memory	IRF4 vs AAVS1
CRLS1	-0.754661	-0.75469	5.11398	6.67225e-05	0.00130141	memory	IRF4 vs AAVS1
AC104530.1	3.51681	3.52478	0.37703	6.68747e-05	0.00130149	memory	IRF4 vs AAVS1
NFKBIZ	0.999841	0.999894	4.63639	6.68936e-05	0.00130149	memory	IRF4 vs AAVS1
SERPINB8	1.52262	1.52312	2.1891	6.69913e-05	0.00130149	memory	IRF4 vs AAVS1
UFM1	-0.998206	-0.998217	6.91994	6.70073e-05	0.00130149	memory	IRF4 vs AAVS1
CBR3	1.82745	1.82768	3.66603	6.71375e-05	0.00130265	memory	IRF4 vs AAVS1
VAV3	2.76864	2.76923	3.32742	6.75512e-05	0.00130931	memory	IRF4 vs AAVS1
APBB1IP	0.832595	0.832604	6.88527	6.7972e-05	0.00131609	memory	IRF4 vs AAVS1
CDC25B	-1.0758	-1.07583	5.6896	6.82019e-05	0.00131916	memory	IRF4 vs AAVS1
PRMT2	0.841449	0.841473	5.50818	6.85978e-05	0.00132459	memory	IRF4 vs AAVS1
AL121787.1	3.34924	3.36537	-0.77589	6.86253e-05	0.00132459	memory	IRF4 vs AAVS1
EBAG9	-0.865749	-0.865774	5.51404	6.87903e-05	0.00132611	memory	IRF4 vs AAVS1
ALDH3A2	-0.918538	-0.918579	4.88911	6.8861e-05	0.00132611	memory	IRF4 vs AAVS1
IMPAD1	-0.870287	-0.870326	4.85809	6.89697e-05	0.00132611	memory	IRF4 vs AAVS1
RNASE6	-1.21908	-1.21911	5.67596	6.89901e-05	0.00132611	memory	IRF4 vs AAVS1
B3GALT4	1.16279	1.1629	3.89141	6.92879e-05	0.00132713	memory	IRF4 vs AAVS1
WDR17	2.39189	2.39356	1.45027	6.94207e-05	0.00132713	memory	IRF4 vs AAVS1
MPPED2	4.01678	4.03441	-0.233401	6.96055e-05	0.00132713	memory	IRF4 vs AAVS1
SH3BP2	0.93824	0.938321	3.94726	6.96113e-05	0.00132713	memory	IRF4 vs AAVS1
ORAI3	0.965385	0.965422	5.12522	6.96924e-05	0.00132713	memory	IRF4 vs AAVS1
PTPRK	2.45141	2.45235	2.3264	6.97239e-05	0.00132713	memory	IRF4 vs AAVS1
ITM2C	-1.68049	-1.68049	8.36823	6.98663e-05	0.00132713	memory	IRF4 vs AAVS1
ISG15	1.83543	1.83549	5.64034	6.98669e-05	0.00132713	memory	IRF4 vs AAVS1
PTPN2	0.771965	0.771975	6.65365	6.98725e-05	0.00132713	memory	IRF4 vs AAVS1
TICAM2	1.76109	1.76137	3.26471	6.98942e-05	0.00132713	memory	IRF4 vs AAVS1
CMPK2	4.44794	4.45674	1.15327	6.99552e-05	0.00132713	memory	IRF4 vs AAVS1
LINC00892	7.97284	8.27828	-0.252636	7.00019e-05	0.00132713	memory	IRF4 vs AAVS1
TRIM22	5.65329	5.65444	5.29711	7.00623e-05	0.00132713	memory	IRF4 vs AAVS1
SLC38A5	-1.49181	-1.49185	5.72041	7.00951e-05	0.00132713	memory	IRF4 vs AAVS1
CARNS1	2.97287	2.9751	1.64103	7.01165e-05	0.00132713	memory	IRF4 vs AAVS1
AC025171.1	1.94385	1.94469	1.93675	7.0212e-05	0.00132759	memory	IRF4 vs AAVS1
AC079922.2	3.11507	3.1237	-0.139982	7.03044e-05	0.00132771	memory	IRF4 vs AAVS1
KCNQ3	3.55275	3.55439	2.66633	7.03618e-05	0.00132771	memory	IRF4 vs AAVS1
ADAMDEC1	3.54692	3.55842	-0.109933	7.04647e-05	0.0013283	memory	IRF4 vs AAVS1
C16orf58	-0.85769	-0.857745	4.34102	7.0652e-05	0.00133048	memory	IRF4 vs AAVS1
TASOR	0.786812	0.786842	5.11941	7.07797e-05	0.00133153	memory	IRF4 vs AAVS1
GTF3A	-0.79976	-0.799764	7.79841	7.09114e-05	0.00133266	memory	IRF4 vs AAVS1
RFC3	-0.913517	-0.913559	4.85219	7.09866e-05	0.00133272	memory	IRF4 vs AAVS1
RRM2	-1.13982	-1.13983	8.35422	7.12188e-05	0.00133573	memory	IRF4 vs AAVS1
CDC20	-0.868133	-0.868142	6.96301	7.12927e-05	0.00133577	memory	IRF4 vs AAVS1
HIST1H2AE	-0.969217	-0.969253	5.1706	7.14058e-05	0.00133631	memory	IRF4 vs AAVS1
ARNTL	1.06714	1.06728	3.37011	7.1466e-05	0.00133631	memory	IRF4 vs AAVS1
EIF2B3	-0.802769	-0.802794	5.37051	7.16051e-05	0.00133757	memory	IRF4 vs AAVS1
GATAD1	0.870852	0.870908	4.36222	7.18132e-05	0.00133927	memory	IRF4 vs AAVS1
AARS	-1.09443	-1.09445	6.22453	7.18409e-05	0.00133927	memory	IRF4 vs AAVS1
CXCR3	1.06707	1.0671	5.75412	7.21377e-05	0.00134346	memory	IRF4 vs AAVS1
ITPKB	1.5148	1.51504	3.21942	7.26086e-05	0.00135087	memory	IRF4 vs AAVS1
C16orf74	-0.930429	-0.930458	5.3609	7.27822e-05	0.00135274	memory	IRF4 vs AAVS1
PICALM	0.805494	0.805509	6.21175	7.29339e-05	0.00135421	memory	IRF4 vs AAVS1
PLOD3	-0.861913	-0.86196	4.5788	7.31355e-05	0.00135475	memory	IRF4 vs AAVS1
C6orf223	3.85479	3.86614	0.202443	7.31932e-05	0.00135475	memory	IRF4 vs AAVS1
ABCB6	-1.43253	-1.43265	4.12082	7.33307e-05	0.00135475	memory	IRF4 vs AAVS1
LRRK2	3.31563	3.31657	3.22514	7.34443e-05	0.00135475	memory	IRF4 vs AAVS1
MRPL17	-0.775109	-0.775123	6.12488	7.35042e-05	0.00135475	memory	IRF4 vs AAVS1
C11orf21	1.69619	1.69673	2.28479	7.35601e-05	0.00135475	memory	IRF4 vs AAVS1
CSNK1G2	0.770174	0.770194	5.64511	7.35691e-05	0.00135475	memory	IRF4 vs AAVS1
NCAPD3	-0.800242	-0.800264	5.56242	7.35763e-05	0.00135475	memory	IRF4 vs AAVS1
PON2	1.49907	1.49957	2.14869	7.37193e-05	0.00135475	memory	IRF4 vs AAVS1
AP1S3	1.19318	1.19331	3.66188	7.37631e-05	0.00135475	memory	IRF4 vs AAVS1
IGKV4-1	-2.10982	-2.10982	13.0676	7.38948e-05	0.00135475	memory	IRF4 vs AAVS1
FES	3.31468	3.31498	4.84046	7.398e-05	0.00135475	memory	IRF4 vs AAVS1
CCR5AS	5.40473	5.42548	0.878028	7.40237e-05	0.00135475	memory	IRF4 vs AAVS1
PMM2	-0.970391	-0.970417	5.64001	7.40493e-05	0.00135475	memory	IRF4 vs AAVS1
LINC01857	5.87349	5.87529	4.85765	7.4059e-05	0.00135475	memory	IRF4 vs AAVS1
CDHR3	-2.64675	-2.64943	1.02431	7.42402e-05	0.00135673	memory	IRF4 vs AAVS1
AKNA	0.892275	0.892297	5.78366	7.46566e-05	0.001363	memory	IRF4 vs AAVS1
MOV10	2.41659	2.41706	3.29882	7.4858e-05	0.00136533	memory	IRF4 vs AAVS1
TNFSF13B	2.05067	2.05133	2.40732	7.5115e-05	0.00136739	memory	IRF4 vs AAVS1
WSB1	0.732091	0.732105	6.04013	7.51184e-05	0.00136739	memory	IRF4 vs AAVS1
ATXN7	1.12673	1.12685	3.6163	7.52618e-05	0.00136866	memory	IRF4 vs AAVS1
LRRFIP1	0.795242	0.795249	7.12867	7.53749e-05	0.00136937	memory	IRF4 vs AAVS1
KIF18B	-0.970426	-0.970517	3.82617	7.57217e-05	0.00137224	memory	IRF4 vs AAVS1
MAPRE2	1.09708	1.09712	5.24019	7.57491e-05	0.00137224	memory	IRF4 vs AAVS1
SLC25A42	-0.932097	-0.932167	4.15027	7.57999e-05	0.00137224	memory	IRF4 vs AAVS1
WNT9A	3.64926	3.65931	0.18955	7.58709e-05	0.00137224	memory	IRF4 vs AAVS1
TMEM147	-0.95099	-0.951001	6.79476	7.59026e-05	0.00137224	memory	IRF4 vs AAVS1
PLXNB2	2.20619	2.20659	3.30526	7.60305e-05	0.00137321	memory	IRF4 vs AAVS1
L1CAM	4.75434	4.76157	1.75554	7.63097e-05	0.00137597	memory	IRF4 vs AAVS1
SLC16A7	-0.870778	-0.870842	4.14945	7.63796e-05	0.00137597	memory	IRF4 vs AAVS1
RAB3D	-1.36888	-1.36922	2.53321	7.64587e-05	0.00137597	memory	IRF4 vs AAVS1
AL158071.1	3.66173	3.68771	-1.12488	7.64801e-05	0.00137597	memory	IRF4 vs AAVS1
TET2	0.86763	0.867665	4.98906	7.65799e-05	0.00137643	memory	IRF4 vs AAVS1
AFDN-DT	4.74149	4.8214	-1.59799	7.67266e-05	0.00137774	memory	IRF4 vs AAVS1
PRMT1	-0.787505	-0.787512	7.23541	7.71522e-05	0.00138404	memory	IRF4 vs AAVS1
GMDS	-0.793412	-0.793424	6.36699	7.72806e-05	0.001385	memory	IRF4 vs AAVS1
AC090772.2	3.89036	3.91298	-0.715923	7.76113e-05	0.00138896	memory	IRF4 vs AAVS1
ARHGEF1	0.790291	0.790305	6.16713	7.76817e-05	0.00138896	memory	IRF4 vs AAVS1
TSC22D4	0.875314	0.875329	6.24986	7.77505e-05	0.00138896	memory	IRF4 vs AAVS1
LONRF3	4.09231	4.10455	0.352181	7.78007e-05	0.00138896	memory	IRF4 vs AAVS1
SPATA13	1.79361	1.7939	3.29853	7.80467e-05	0.00139201	memory	IRF4 vs AAVS1
CDC25A	-0.984004	-0.984098	3.80063	7.833e-05	0.00139572	memory	IRF4 vs AAVS1
LILRA6	6.98028	7.06257	0.512721	7.84416e-05	0.00139637	memory	IRF4 vs AAVS1
C1orf162	3.97165	3.98158	0.525404	7.85368e-05	0.00139672	memory	IRF4 vs AAVS1
DYRK2	1.2871	1.28729	3.24757	7.87635e-05	0.00139941	memory	IRF4 vs AAVS1
AP000763.3	1.80469	1.80546	1.89305	7.88528e-05	0.00139966	memory	IRF4 vs AAVS1
CASP3	-0.933817	-0.933832	6.34176	7.9042e-05	0.00140057	memory	IRF4 vs AAVS1
AC026904.1	4.34782	4.37255	-0.377847	7.90717e-05	0.00140057	memory	IRF4 vs AAVS1
PDE4DIP	-0.817705	-0.817744	4.77765	7.91984e-05	0.00140057	memory	IRF4 vs AAVS1
GIT2	0.834191	0.834213	5.6142	7.92715e-05	0.00140057	memory	IRF4 vs AAVS1
PDCD1LG2	1.86995	1.87064	2.11896	7.94362e-05	0.00140057	memory	IRF4 vs AAVS1
ABHD17A	0.782121	0.78213	6.68972	7.95126e-05	0.00140057	memory	IRF4 vs AAVS1
RRM1	-0.691466	-0.691481	5.92721	7.95193e-05	0.00140057	memory	IRF4 vs AAVS1
TYMS	-0.91878	-0.918786	7.77256	7.9544e-05	0.00140057	memory	IRF4 vs AAVS1
PIK3CA	0.878164	0.87822	4.37041	7.95839e-05	0.00140057	memory	IRF4 vs AAVS1
VPS13C	0.971558	0.971578	5.96544	7.97486e-05	0.00140184	memory	IRF4 vs AAVS1
PDCD4	1.04688	1.04692	5.31697	7.98074e-05	0.00140184	memory	IRF4 vs AAVS1
IGHV1OR15-2	-4.333	-4.34103	1.15471	8.0111e-05	0.00140509	memory	IRF4 vs AAVS1
MAP2K6	-0.994921	-0.995035	3.53938	8.01438e-05	0.00140509	memory	IRF4 vs AAVS1
HERC6	2.15719	2.15812	2.02937	8.02311e-05	0.0014053	memory	IRF4 vs AAVS1
PARP12	1.83992	1.84014	3.76271	8.044e-05	0.00140762	memory	IRF4 vs AAVS1
ZMIZ1	0.838926	0.838948	5.64788	8.05767e-05	0.00140869	memory	IRF4 vs AAVS1
MYBL2	-1.22232	-1.22233	7.85079	8.08416e-05	0.00141199	memory	IRF4 vs AAVS1
ADAMTS7	3.80642	3.81575	0.438963	8.11043e-05	0.00141524	memory	IRF4 vs AAVS1
IRF5	1.46794	1.46797	6.08125	8.12334e-05	0.00141616	memory	IRF4 vs AAVS1
IGLV2-14	-1.67352	-1.67352	12.7774	8.15904e-05	0.00142105	memory	IRF4 vs AAVS1
RNASEH1	-0.733168	-0.733184	5.9265	8.18611e-05	0.0014236	memory	IRF4 vs AAVS1
NFKBID	1.04497	1.04503	4.49551	8.18904e-05	0.0014236	memory	IRF4 vs AAVS1
TRIM21	1.67336	1.67345	4.75822	8.21913e-05	0.0014275	memory	IRF4 vs AAVS1
BUD23	-1.11404	-1.11406	6.63818	8.25933e-05	0.0014322	memory	IRF4 vs AAVS1
ITGAM	1.85965	1.86023	2.36557	8.26163e-05	0.0014322	memory	IRF4 vs AAVS1
IL18R1	2.96861	2.97217	0.958298	8.28752e-05	0.00143534	memory	IRF4 vs AAVS1
ARL5B	-0.946717	-0.946802	3.87393	8.31199e-05	0.00143719	memory	IRF4 vs AAVS1
SNX9	1.13321	1.13325	5.29289	8.31503e-05	0.00143719	memory	IRF4 vs AAVS1
ABI3	1.31255	1.31258	5.96451	8.32145e-05	0.00143719	memory	IRF4 vs AAVS1
PTPN1	0.947966	0.947971	7.98573	8.3296e-05	0.00143726	memory	IRF4 vs AAVS1
AGRN	4.59598	4.60755	0.931404	8.36469e-05	0.00144125	memory	IRF4 vs AAVS1
RGS10	1.21779	1.21781	6.54576	8.36846e-05	0.00144125	memory	IRF4 vs AAVS1
AC007608.3	3.01541	3.02687	-0.630633	8.37602e-05	0.00144125	memory	IRF4 vs AAVS1
ATP5MC1	-0.906273	-0.906279	7.86658	8.41475e-05	0.00144577	memory	IRF4 vs AAVS1
IGSF8	-0.69829	-0.698316	5.11251	8.42629e-05	0.00144577	memory	IRF4 vs AAVS1
SUSD3	0.691638	0.691653	5.81218	8.43194e-05	0.00144577	memory	IRF4 vs AAVS1
MCC	-1.60001	-1.60052	2.24089	8.43343e-05	0.00144577	memory	IRF4 vs AAVS1
SIGLEC14	5.25349	5.3603	-1.5039	8.50683e-05	0.00145615	memory	IRF4 vs AAVS1
ABTB1	1.0705	1.07058	4.11861	8.51279e-05	0.00145615	memory	IRF4 vs AAVS1
CCNB2	-0.916462	-0.916484	5.82097	8.51756e-05	0.00145615	memory	IRF4 vs AAVS1
FILIP1L	2.44147	2.44168	4.43047	8.53304e-05	0.00145745	memory	IRF4 vs AAVS1
GMPPA	-1.10677	-1.1068	5.91968	8.54322e-05	0.00145785	memory	IRF4 vs AAVS1
DSCC1	-0.960703	-0.96079	3.87581	8.56247e-05	0.00145869	memory	IRF4 vs AAVS1
SMARCD3	3.12056	3.12613	0.484337	8.5639e-05	0.00145869	memory	IRF4 vs AAVS1
DBF4	-0.698152	-0.698168	5.78084	8.58181e-05	0.00145924	memory	IRF4 vs AAVS1
RICTOR	0.975968	0.976008	5.03355	8.58379e-05	0.00145924	memory	IRF4 vs AAVS1
GSDMD	0.826819	0.82684	5.67117	8.59069e-05	0.00145924	memory	IRF4 vs AAVS1
SLAMF8	10.1558	1.44269e+08	-0.453678	8.63495e-05	0.00146418	memory	IRF4 vs AAVS1
TK1	-0.845017	-0.845024	7.19905	8.63556e-05	0.00146418	memory	IRF4 vs AAVS1
CCNB1	-0.798505	-0.798517	6.43612	8.6449e-05	0.00146442	memory	IRF4 vs AAVS1
MAP3K5	1.5192	1.51931	4.46043	8.66733e-05	0.00146688	memory	IRF4 vs AAVS1
SETD2	0.985217	0.985252	5.22632	8.68473e-05	0.00146849	memory	IRF4 vs AAVS1
HSPE1	-0.705001	-0.705004	8.21334	8.71934e-05	0.00147284	memory	IRF4 vs AAVS1
ALYREF	-0.723167	-0.723171	7.83255	8.72637e-05	0.00147284	memory	IRF4 vs AAVS1
PDE7B	4.10014	4.10665	1.24324	8.74989e-05	0.00147449	memory	IRF4 vs AAVS1
PIM2	-0.967948	-0.96795	9.03708	8.75202e-05	0.00147449	memory	IRF4 vs AAVS1
MYO1D	-1.1711	-1.17111	6.48328	8.77536e-05	0.00147708	memory	IRF4 vs AAVS1
TMEM59	-0.771901	-0.771906	7.7055	8.79143e-05	0.00147844	memory	IRF4 vs AAVS1
CELF6	2.79039	2.79826	-0.334787	8.81539e-05	0.00148113	memory	IRF4 vs AAVS1
FAM174A	-1.04299	-1.04308	4.07051	8.84789e-05	0.00148507	memory	IRF4 vs AAVS1
EBPL	-0.795125	-0.795141	6.05066	8.86052e-05	0.00148507	memory	IRF4 vs AAVS1
FBXO2	2.18577	2.18666	2.12287	8.86286e-05	0.00148507	memory	IRF4 vs AAVS1
EBF1	1.90691	1.90697	5.6004	8.91085e-05	0.00149149	memory	IRF4 vs AAVS1
TNFRSF9	3.66176	3.66743	1.00596	8.93718e-05	0.00149149	memory	IRF4 vs AAVS1
CEPT1	0.900429	0.900476	4.64515	8.94219e-05	0.00149149	memory	IRF4 vs AAVS1
APOL4	4.92397	4.93092	1.98007	8.94234e-05	0.00149149	memory	IRF4 vs AAVS1
CD320	-1.16034	-1.16035	6.90765	8.94253e-05	0.00149149	memory	IRF4 vs AAVS1
TMEM273	1.50329	1.50346	3.65938	8.94942e-05	0.00149149	memory	IRF4 vs AAVS1
G0S2	-1.80611	-1.80623	4.5139	8.96325e-05	0.00149245	memory	IRF4 vs AAVS1
PTPRN2	1.04712	1.04727	3.28677	8.98898e-05	0.00149364	memory	IRF4 vs AAVS1
ASAH1	0.792534	0.792547	6.27847	8.99342e-05	0.00149364	memory	IRF4 vs AAVS1
MRPL3	-0.715066	-0.715077	6.35133	9.00225e-05	0.00149364	memory	IRF4 vs AAVS1
B4GALT3	-1.01282	-1.01284	6.34687	9.00256e-05	0.00149364	memory	IRF4 vs AAVS1
DIRAS1	2.73861	2.74335	0.330671	9.05576e-05	0.00150112	memory	IRF4 vs AAVS1
DUT	-0.700686	-0.700689	8.11184	9.08826e-05	0.00150264	memory	IRF4 vs AAVS1
IPO5	-0.673361	-0.673379	5.55564	9.09688e-05	0.00150264	memory	IRF4 vs AAVS1
CAPZB	0.723495	0.723498	8.17538	9.11742e-05	0.00150264	memory	IRF4 vs AAVS1
GAS6	-1.77574	-1.77577	6.45657	9.12359e-05	0.00150264	memory	IRF4 vs AAVS1
B4GALT2	-1.41339	-1.41357	3.52121	9.12361e-05	0.00150264	memory	IRF4 vs AAVS1
MEI1	-1.34283	-1.34287	5.84251	9.12398e-05	0.00150264	memory	IRF4 vs AAVS1
MAGED1	-0.874284	-0.874303	5.88146	9.12861e-05	0.00150264	memory	IRF4 vs AAVS1
SLC25A13	0.934264	0.934353	3.80864	9.1432e-05	0.00150264	memory	IRF4 vs AAVS1
CDCA3	-1.08869	-1.08872	5.61105	9.15365e-05	0.00150264	memory	IRF4 vs AAVS1
YIPF6	-0.786075	-0.786113	4.72217	9.15615e-05	0.00150264	memory	IRF4 vs AAVS1
CEP97	-0.878207	-0.87827	4.19486	9.16209e-05	0.00150264	memory	IRF4 vs AAVS1
RSAD2	6.96184	6.98427	2.31992	9.16212e-05	0.00150264	memory	IRF4 vs AAVS1
SPAG4	-1.23246	-1.23268	3.00216	9.18401e-05	0.0015049	memory	IRF4 vs AAVS1
PAQR8	2.88133	2.88508	0.803591	9.20345e-05	0.00150675	memory	IRF4 vs AAVS1
SHISA4	2.70504	2.71146	-0.140857	9.22076e-05	0.0015073	memory	IRF4 vs AAVS1
HIST1H3B	-1.03625	-1.03626	7.13776	9.22305e-05	0.0015073	memory	IRF4 vs AAVS1
JADE1	-0.858071	-0.858128	4.30966	9.27139e-05	0.00151387	memory	IRF4 vs AAVS1
C12orf65	-0.712191	-0.712228	4.62135	9.28489e-05	0.00151424	memory	IRF4 vs AAVS1
TBL2	-0.974047	-0.974111	4.33873	9.29e-05	0.00151424	memory	IRF4 vs AAVS1
TMEM229B	5.9208	6.00234	-0.491049	9.30493e-05	0.00151453	memory	IRF4 vs AAVS1
SEPHS1	-0.965288	-0.965304	6.33599	9.3107e-05	0.00151453	memory	IRF4 vs AAVS1
PLD2	1.83835	1.83921	1.78142	9.31629e-05	0.00151453	memory	IRF4 vs AAVS1
PLD3	-0.688287	-0.688305	5.62089	9.33902e-05	0.00151679	memory	IRF4 vs AAVS1
PAQR7	3.52693	3.54106	-0.422666	9.35736e-05	0.00151679	memory	IRF4 vs AAVS1
FKBP4	-0.950758	-0.950777	6.03476	9.3632e-05	0.00151679	memory	IRF4 vs AAVS1
SCMH1	-1.11075	-1.11081	4.55398	9.36528e-05	0.00151679	memory	IRF4 vs AAVS1
PTMS	1.44834	1.44837	6.4653	9.38733e-05	0.00151679	memory	IRF4 vs AAVS1
TGM2	5.56657	5.58326	1.34607	9.39236e-05	0.00151679	memory	IRF4 vs AAVS1
GBGT1	2.53235	2.53284	3.33768	9.3938e-05	0.00151679	memory	IRF4 vs AAVS1
RILPL2	1.46681	1.46685	5.48105	9.39823e-05	0.00151679	memory	IRF4 vs AAVS1
AC245297.3	2.79242	2.79395	1.98829	9.41431e-05	0.00151679	memory	IRF4 vs AAVS1
TPM3	0.816618	0.816621	8.57564	9.4177e-05	0.00151679	memory	IRF4 vs AAVS1
BTG3	-0.79512	-0.795153	4.95019	9.42016e-05	0.00151679	memory	IRF4 vs AAVS1
ESR1	-1.13557	-1.13566	4.01283	9.43855e-05	0.00151687	memory	IRF4 vs AAVS1
ESCO2	-0.849199	-0.849235	4.93076	9.43863e-05	0.00151687	memory	IRF4 vs AAVS1
HIST1H2AK	-1.00492	-1.00499	4.20691	9.44517e-05	0.00151687	memory	IRF4 vs AAVS1
DNAJC3	-1.14255	-1.14257	7.1887	9.4602e-05	0.00151797	memory	IRF4 vs AAVS1
SEMA4D	1.10906	1.10909	5.90252	9.51055e-05	0.00152473	memory	IRF4 vs AAVS1
UBE2C	-1.06524	-1.06525	7.23018	9.52675e-05	0.00152601	memory	IRF4 vs AAVS1
LMO2	5.02879	5.03152	3.42389	9.57654e-05	0.00153266	memory	IRF4 vs AAVS1
CCDC141	4.37842	4.38061	3.06957	9.59727e-05	0.00153465	memory	IRF4 vs AAVS1
CPNE5	-1.24513	-1.24517	5.27297	9.60599e-05	0.00153472	memory	IRF4 vs AAVS1
DPM2	-0.797946	-0.79796	6.12876	9.62662e-05	0.0015367	memory	IRF4 vs AAVS1
CACNA1E	6.02158	6.02712	3.37401	9.637e-05	0.00153703	memory	IRF4 vs AAVS1
ECT2	-0.858578	-0.858634	4.32108	9.66294e-05	0.00153984	memory	IRF4 vs AAVS1
PRKCH	3.05747	3.05935	1.96438	9.77422e-05	0.00155497	memory	IRF4 vs AAVS1
CALD1	4.34217	4.36367	-0.210957	9.77591e-05	0.00155497	memory	IRF4 vs AAVS1
ZNF287	1.90304	1.90396	1.75826	9.78304e-05	0.00155497	memory	IRF4 vs AAVS1
PPP1R9B	1.04662	1.04671	3.9597	9.80747e-05	0.00155624	memory	IRF4 vs AAVS1
SRP68	-0.831942	-0.831962	5.73091	9.80968e-05	0.00155624	memory	IRF4 vs AAVS1
MCEE	-1.23902	-1.23907	4.91415	9.81617e-05	0.00155624	memory	IRF4 vs AAVS1
ELMSAN1	1.04177	1.04183	4.44608	9.82758e-05	0.00155661	memory	IRF4 vs AAVS1
CCDC24	2.87389	2.87619	1.49145	9.83527e-05	0.00155661	memory	IRF4 vs AAVS1
LRMDA	3.70112	3.73573	-1.47084	9.84902e-05	0.00155746	memory	IRF4 vs AAVS1
C11orf80	-1.01661	-1.01666	4.79101	9.87019e-05	0.00155947	memory	IRF4 vs AAVS1
UBE2W	0.82412	0.824148	5.2574	9.89086e-05	0.00156015	memory	IRF4 vs AAVS1
SASS6	-0.744773	-0.744811	4.66182	9.89131e-05	0.00156015	memory	IRF4 vs AAVS1
MYL12A	0.843235	0.843237	9.12846	9.91932e-05	0.00156154	memory	IRF4 vs AAVS1
ZC4H2	0.951469	0.951581	3.48535	9.92652e-05	0.00156154	memory	IRF4 vs AAVS1
GALNT6	1.53693	1.53757	1.82999	9.93177e-05	0.00156154	memory	IRF4 vs AAVS1
EFHD2	0.82188	0.821891	6.6637	9.9338e-05	0.00156154	memory	IRF4 vs AAVS1
FLNA	0.743567	0.743574	7.0984	9.9642e-05	0.001565	memory	IRF4 vs AAVS1
RRP1	-0.759399	-0.759428	5.0699	9.97998e-05	0.00156615	memory	IRF4 vs AAVS1
DEF8	-0.712903	-0.712925	5.41102	0.000100099	0.00156952	memory	IRF4 vs AAVS1
CYBRD1	1.7601	1.76083	1.92422	0.00010049	0.00157431	memory	IRF4 vs AAVS1
REL	2.4943	2.49441	5.56652	0.000101162	0.00158278	memory	IRF4 vs AAVS1
PTPRC	1.06747	1.06747	8.53638	0.000101253	0.00158278	memory	IRF4 vs AAVS1
MYO7A	4.37055	4.39204	-0.164997	0.000101312	0.00158278	memory	IRF4 vs AAVS1
SIGLEC5	2.7031	2.70925	-0.0784353	0.000101372	0.00158278	memory	IRF4 vs AAVS1
OIP5	-1.03238	-1.03243	4.81456	0.000101766	0.00158761	memory	IRF4 vs AAVS1
MAGOHB	-0.813726	-0.813751	5.42198	0.000101896	0.00158829	memory	IRF4 vs AAVS1
NDUFA6	-0.80746	-0.807465	7.75352	0.000102046	0.0015893	memory	IRF4 vs AAVS1
CHD3	1.1185	1.11866	3.32084	0.000102482	0.00159475	memory	IRF4 vs AAVS1
AC100810.1	1.40662	1.4068	3.55167	0.000102597	0.0015952	memory	IRF4 vs AAVS1
AC133065.1	3.05767	3.06834	-0.486336	0.000102938	0.00159843	memory	IRF4 vs AAVS1
ATXN1	-0.808221	-0.808247	5.36603	0.000103028	0.00159843	memory	IRF4 vs AAVS1
ICMT	-0.806403	-0.806451	4.42869	0.000103126	0.00159843	memory	IRF4 vs AAVS1
GNPNAT1	-1.05541	-1.05548	4.22224	0.000103191	0.00159843	memory	IRF4 vs AAVS1
SLC30A7	-0.697361	-0.697388	5.07224	0.000103236	0.00159843	memory	IRF4 vs AAVS1
SCN3A	1.16096	1.16104	4.38244	0.000103356	0.00159896	memory	IRF4 vs AAVS1
YTHDC2	0.862405	0.862456	4.4664	0.000103503	0.00159989	memory	IRF4 vs AAVS1
CORO2A	1.84247	1.84304	2.3529	0.000103988	0.00160605	memory	IRF4 vs AAVS1
AP002852.1	-1.72229	-1.72259	3.10934	0.000104096	0.00160639	memory	IRF4 vs AAVS1
C2orf88	-1.8559	-1.85619	3.37808	0.000104384	0.00160836	memory	IRF4 vs AAVS1
TMEM45A	-1.94124	-1.94179	2.53261	0.000104433	0.00160836	memory	IRF4 vs AAVS1
RHOG	1.24764	1.24766	7.19282	0.000104484	0.00160836	memory	IRF4 vs AAVS1
PSD4	0.806271	0.806322	4.36141	0.000104752	0.00161096	memory	IRF4 vs AAVS1
MFSD3	-0.93253	-0.932636	3.53833	0.000104899	0.00161096	memory	IRF4 vs AAVS1
JADE2	1.72552	1.72574	3.577	0.000104945	0.00161096	memory	IRF4 vs AAVS1
AUP1	-0.745292	-0.745296	7.83863	0.000105	0.00161096	memory	IRF4 vs AAVS1
AC243964.3	3.00774	3.01284	0.491899	0.000105332	0.00161306	memory	IRF4 vs AAVS1
ZNF700	0.941157	0.941264	3.55263	0.000105411	0.00161306	memory	IRF4 vs AAVS1
TSPAN17	1.06293	1.0631	3.13419	0.000105421	0.00161306	memory	IRF4 vs AAVS1
RAB8B	1.04078	1.04084	4.59415	0.000105485	0.00161306	memory	IRF4 vs AAVS1
TBC1D9	0.957431	0.957458	5.58088	0.00010561	0.00161364	memory	IRF4 vs AAVS1
ELL	-0.849114	-0.849146	5.13221	0.000106146	0.0016205	memory	IRF4 vs AAVS1
NDUFS7	-0.726554	-0.726559	7.58541	0.000106474	0.00162284	memory	IRF4 vs AAVS1
MBTPS1	-0.833257	-0.833285	5.2574	0.000106825	0.00162284	memory	IRF4 vs AAVS1
HMOX1	1.12986	1.12988	5.96603	0.000106855	0.00162284	memory	IRF4 vs AAVS1
PPP2R5A	0.729765	0.729801	4.70101	0.000106929	0.00162284	memory	IRF4 vs AAVS1
CENPM	-0.734851	-0.73486	6.69747	0.000106953	0.00162284	memory	IRF4 vs AAVS1
AC009951.5	4.11331	4.14222	-0.829664	0.000106959	0.00162284	memory	IRF4 vs AAVS1
TRIM14	0.883624	0.8837	3.93093	0.00010698	0.00162284	memory	IRF4 vs AAVS1
STAP1	1.3195	1.31959	4.50567	0.000106999	0.00162284	memory	IRF4 vs AAVS1
MRPL2	-0.659991	-0.66001	5.48059	0.000107407	0.0016277	memory	IRF4 vs AAVS1
DTL	-0.83439	-0.834422	5.0868	0.000107577	0.00162868	memory	IRF4 vs AAVS1
PLXND1	2.89638	2.89902	1.311	0.000107735	0.00162868	memory	IRF4 vs AAVS1
HK1	1.187	1.18704	5.39854	0.000107831	0.00162868	memory	IRF4 vs AAVS1
LDLRAP1	-1.32369	-1.32379	4.15127	0.000107896	0.00162868	memory	IRF4 vs AAVS1
RYBP	-0.714739	-0.714774	4.75127	0.000107981	0.00162868	memory	IRF4 vs AAVS1
GPR137B	1.69059	1.69081	3.56247	0.000107999	0.00162868	memory	IRF4 vs AAVS1
CYCS	-0.929431	-0.929437	7.70626	0.000108161	0.00162979	memory	IRF4 vs AAVS1
PRDX5	-0.731388	-0.73139	8.74586	0.000108828	0.00163605	memory	IRF4 vs AAVS1
RCAN3	1.12098	1.1211	3.61574	0.000108835	0.00163605	memory	IRF4 vs AAVS1
SNX8	1.23254	1.23256	6.02441	0.000108881	0.00163605	memory	IRF4 vs AAVS1
TBC1D4	4.43138	4.44348	0.682844	0.000108929	0.00163605	memory	IRF4 vs AAVS1
PARP3	1.92936	1.92981	2.82222	0.000109391	0.00164166	memory	IRF4 vs AAVS1
SCN1B	4.06263	4.06893	1.25296	0.000109847	0.00164717	memory	IRF4 vs AAVS1
MMP25-AS1	1.09543	1.09553	3.94348	0.000110128	0.00165005	memory	IRF4 vs AAVS1
MAGED2	-0.666198	-0.666219	5.36669	0.000110256	0.00165064	memory	IRF4 vs AAVS1
P4HB	-1.25084	-1.25084	8.98617	0.000110625	0.00165446	memory	IRF4 vs AAVS1
BIRC3	2.0964	2.09645	6.15653	0.00011069	0.00165446	memory	IRF4 vs AAVS1
IZUMO4	2.82109	2.82169	3.36514	0.000110943	0.00165569	memory	IRF4 vs AAVS1
ATP8B2	-1.33819	-1.33828	4.39575	0.000110961	0.00165569	memory	IRF4 vs AAVS1
PPP1R18	0.924918	0.924929	6.73672	0.00011104	0.00165569	memory	IRF4 vs AAVS1
ALDH3B1	3.02266	3.03231	-0.392718	0.000111143	0.00165589	memory	IRF4 vs AAVS1
SLC31A1	-0.893006	-0.893065	4.31437	0.000111988	0.00166715	memory	IRF4 vs AAVS1
NEIL3	-1.07276	-1.07293	3.0903	0.000112515	0.00167364	memory	IRF4 vs AAVS1
COPS3	-0.687591	-0.687601	6.3491	0.000112634	0.00167382	memory	IRF4 vs AAVS1
TSPAN32	2.39189	2.39268	2.52338	0.000112707	0.00167382	memory	IRF4 vs AAVS1
IFNAR2	-0.885384	-0.885392	7.23324	0.000112954	0.00167557	memory	IRF4 vs AAVS1
PTTG1	-0.785287	-0.785294	7.16255	0.000113092	0.00167557	memory	IRF4 vs AAVS1
FAM13B	0.741235	0.741258	5.40076	0.000113096	0.00167557	memory	IRF4 vs AAVS1
DLGAP1	3.06167	3.06723	0.424602	0.000113244	0.00167642	memory	IRF4 vs AAVS1
TMEM41B	-0.964899	-0.964949	4.68478	0.000113374	0.00167701	memory	IRF4 vs AAVS1
TRAM2	-1.1706	-1.17063	5.67997	0.00011359	0.00167831	memory	IRF4 vs AAVS1
ZC3H12A	1.15493	1.1551	3.22553	0.000113643	0.00167831	memory	IRF4 vs AAVS1
LETMD1	0.710547	0.710582	4.71868	0.000113735	0.00167833	memory	IRF4 vs AAVS1
TROAP	-0.873953	-0.873985	5.15238	0.000114177	0.00168079	memory	IRF4 vs AAVS1
INF2	0.964713	0.964788	4.10815	0.000114192	0.00168079	memory	IRF4 vs AAVS1
PML	1.13554	1.13556	5.98551	0.000114194	0.00168079	memory	IRF4 vs AAVS1
NOP58	-0.727236	-0.727244	6.88031	0.000114353	0.00168079	memory	IRF4 vs AAVS1
FKBP1B	1.82239	1.82353	1.36592	0.000114438	0.00168079	memory	IRF4 vs AAVS1
ARPC3	0.645119	0.64512	9.33066	0.000114644	0.00168079	memory	IRF4 vs AAVS1
FA2H	-1.57021	-1.57044	3.35581	0.000114688	0.00168079	memory	IRF4 vs AAVS1
AC010247.1	2.54608	2.54743	1.9208	0.000114788	0.00168079	memory	IRF4 vs AAVS1
UGGT1	-0.734028	-0.73406	4.92402	0.000114795	0.00168079	memory	IRF4 vs AAVS1
VKORC1L1	-0.720548	-0.720574	5.17194	0.00011496	0.00168079	memory	IRF4 vs AAVS1
ARL2	0.927849	0.927875	5.57524	0.000114972	0.00168079	memory	IRF4 vs AAVS1
MEF2A	0.705905	0.705915	6.52658	0.000115018	0.00168079	memory	IRF4 vs AAVS1
COPE	-0.872965	-0.872968	8.94481	0.000115079	0.00168079	memory	IRF4 vs AAVS1
PLA1A	3.63966	3.65384	-0.300638	0.000115674	0.00168685	memory	IRF4 vs AAVS1
PTCHD1-AS	3.14856	3.15416	0.504699	0.00011576	0.00168685	memory	IRF4 vs AAVS1
STX3	2.19008	2.19071	2.62288	0.000115767	0.00168685	memory	IRF4 vs AAVS1
RANBP1	-0.739204	-0.739208	7.84836	0.000115874	0.00168709	memory	IRF4 vs AAVS1
FKBP7	-1.35582	-1.35619	2.40823	0.000116086	0.00168764	memory	IRF4 vs AAVS1
CYTH1	0.749837	0.749847	6.62821	0.000116237	0.00168764	memory	IRF4 vs AAVS1
TMEM191C	2.09891	2.10094	0.847018	0.000116264	0.00168764	memory	IRF4 vs AAVS1
AL391422.4	3.12485	3.14251	-1.11605	0.000116276	0.00168764	memory	IRF4 vs AAVS1
ERP29	-0.694186	-0.694188	8.56801	0.000116385	0.0016879	memory	IRF4 vs AAVS1
FASTK	-0.730945	-0.730966	5.51087	0.000116481	0.00168797	memory	IRF4 vs AAVS1
ATP5PF	-0.708488	-0.70849	8.64765	0.000116595	0.0016883	memory	IRF4 vs AAVS1
UFD1	-0.731064	-0.731072	6.95089	0.000116713	0.00168869	memory	IRF4 vs AAVS1
AC009313.1	1.47136	1.47185	2.12351	0.000116896	0.00169003	memory	IRF4 vs AAVS1
LINC01138	2.15721	2.15821	1.91445	0.000117381	0.00169572	memory	IRF4 vs AAVS1
JAK1	0.668975	0.66898	7.37952	0.000117656	0.00169836	memory	IRF4 vs AAVS1
ANO9	1.58251	1.58323	1.73681	0.00011813	0.00170389	memory	IRF4 vs AAVS1
TCF7	3.70495	3.70997	1.22925	0.000118433	0.00170571	memory	IRF4 vs AAVS1
HOOK1	-1.24251	-1.2427	3.21343	0.000118441	0.00170571	memory	IRF4 vs AAVS1
GTSE1	-0.889675	-0.889693	5.99822	0.000118599	0.0017065	memory	IRF4 vs AAVS1
NXPE3	-1.14066	-1.1407	5.09713	0.000118679	0.0017065	memory	IRF4 vs AAVS1
GANAB	-0.693654	-0.693673	5.5547	0.00011884	0.00170749	memory	IRF4 vs AAVS1
FKBP15	0.834388	0.834443	4.32212	0.000119093	0.0017098	memory	IRF4 vs AAVS1
MBNL2	-0.897603	-0.897623	5.84975	0.00011977	0.00171818	memory	IRF4 vs AAVS1
RABEP2	1.0445	1.04454	5.1457	0.000120121	0.00172126	memory	IRF4 vs AAVS1
APMAP	-0.692621	-0.692651	4.86891	0.00012017	0.00172126	memory	IRF4 vs AAVS1
RBCK1	1.13653	1.13656	6.12578	0.000120431	0.0017232	memory	IRF4 vs AAVS1
ABHD3	-0.667413	-0.667428	5.83421	0.000120491	0.0017232	memory	IRF4 vs AAVS1
NCAPH	-0.718805	-0.718827	5.36053	0.000121127	0.00173041	memory	IRF4 vs AAVS1
ZBED2	2.50197	2.50204	6.16326	0.000121182	0.00173041	memory	IRF4 vs AAVS1
RETREG1	2.79183	2.79336	1.98963	0.000121412	0.00173063	memory	IRF4 vs AAVS1
GCSAM	1.8505	1.85119	2.11027	0.000121456	0.00173063	memory	IRF4 vs AAVS1
LINC01800	3.22857	3.23284	0.966393	0.000121477	0.00173063	memory	IRF4 vs AAVS1
VWA1	3.52769	3.53329	0.876186	0.000122021	0.0017359	memory	IRF4 vs AAVS1
LINC02416	2.28915	2.29016	2.0587	0.00012212	0.0017359	memory	IRF4 vs AAVS1
IKBKB	0.794945	0.795002	4.17568	0.000122163	0.0017359	memory	IRF4 vs AAVS1
GABBR1	1.89598	1.89686	1.82635	0.000122306	0.0017359	memory	IRF4 vs AAVS1
PARPBP	-0.931701	-0.931739	5.04442	0.000122315	0.0017359	memory	IRF4 vs AAVS1
PDHA1	-0.674054	-0.67407	5.77046	0.000122619	0.00173848	memory	IRF4 vs AAVS1
THAP7	-0.650718	-0.650741	5.17318	0.000122685	0.00173848	memory	IRF4 vs AAVS1
ARPC4	0.746415	0.746421	7.4423	0.000122917	0.00174045	memory	IRF4 vs AAVS1
ARPC5	0.659882	0.659884	8.899	0.000123048	0.00174098	memory	IRF4 vs AAVS1
LIG1	-0.684982	-0.685007	5.16872	0.000123276	0.00174287	memory	IRF4 vs AAVS1
POLE3	-0.779255	-0.779272	5.88002	0.000123507	0.00174467	memory	IRF4 vs AAVS1
CEP170	0.83125	0.831286	4.90449	0.000123665	0.00174467	memory	IRF4 vs AAVS1
CSF2	5.62332	5.78161	-1.64542	0.000123686	0.00174467	memory	IRF4 vs AAVS1
SYT17	4.81853	4.82494	1.98411	0.00012405	0.00174848	memory	IRF4 vs AAVS1
SPC25	-0.999629	-0.999672	4.92667	0.000124482	0.00175247	memory	IRF4 vs AAVS1
SLC1A1	2.01849	2.01945	1.81489	0.000124634	0.00175247	memory	IRF4 vs AAVS1
DDIAS	-1.11505	-1.11523	3.08615	0.000124666	0.00175247	memory	IRF4 vs AAVS1
HASPIN	-1.11655	-1.11671	3.23319	0.000124766	0.00175247	memory	IRF4 vs AAVS1
STT3B	-0.976318	-0.976331	6.65484	0.000124805	0.00175247	memory	IRF4 vs AAVS1
SNU13	-0.650348	-0.650351	8.14888	0.000124998	0.00175385	memory	IRF4 vs AAVS1
NSD2	-0.644041	-0.644053	6.10091	0.000125447	0.00175881	memory	IRF4 vs AAVS1
PLEKHA1	2.38788	2.39065	0.713371	0.000125603	0.00175968	memory	IRF4 vs AAVS1
ATP2B4	1.41853	1.4186	4.72886	0.000125778	0.00176079	memory	IRF4 vs AAVS1
ITSN2	0.693325	0.693335	6.46631	0.000125944	0.00176179	memory	IRF4 vs AAVS1
ARHGAP30	0.719925	0.719934	6.62986	0.000126683	0.00177079	memory	IRF4 vs AAVS1
ATP6V0A2	0.920655	0.920697	4.86135	0.000126959	0.00177331	memory	IRF4 vs AAVS1
HSPA6	2.51432	2.51767	0.575902	0.000127255	0.00177511	memory	IRF4 vs AAVS1
NTMT1	-0.702263	-0.702279	5.83743	0.000127279	0.00177511	memory	IRF4 vs AAVS1
AL121933.2	3.54104	3.54947	0.320688	0.000127484	0.00177526	memory	IRF4 vs AAVS1
NDUFC2	-0.673986	-0.67399	8.12007	0.000127536	0.00177526	memory	IRF4 vs AAVS1
TGFB2	2.74568	2.74967	0.570841	0.000127705	0.00177526	memory	IRF4 vs AAVS1
SKA3	-0.999712	-0.999775	4.40569	0.000127717	0.00177526	memory	IRF4 vs AAVS1
ELFN1	4.15479	4.20753	-1.59308	0.000127768	0.00177526	memory	IRF4 vs AAVS1
APOBEC3B	-1.15252	-1.15258	4.80568	0.000127966	0.00177668	memory	IRF4 vs AAVS1
RHOBTB3	1.22958	1.22978	3.12027	0.000128111	0.00177727	memory	IRF4 vs AAVS1
AC003092.1	4.88417	4.89636	1.13105	0.0001282	0.00177727	memory	IRF4 vs AAVS1
2026-03-02	1.02679	1.02686	4.31275	0.000128975	0.00178667	memory	IRF4 vs AAVS1
LTB	6.31433	6.31444	9.23816	0.000129157	0.00178786	memory	IRF4 vs AAVS1
VEGFA	-1.69606	-1.69658	2.33225	0.000129403	0.00178931	memory	IRF4 vs AAVS1
MOSPD3	0.722071	0.722113	4.46774	0.000129482	0.00178931	memory	IRF4 vs AAVS1
GLRX5	-0.786385	-0.786395	6.7624	0.000129551	0.00178931	memory	IRF4 vs AAVS1
SNHG32	1.04912	1.04916	5.21982	0.000129735	0.00179051	memory	IRF4 vs AAVS1
SIAH1	1.20202	1.2021	4.49106	0.000129927	0.00179083	memory	IRF4 vs AAVS1
RIPK3	1.55157	1.55187	2.95953	0.000129997	0.00179083	memory	IRF4 vs AAVS1
JAZF1	3.54725	3.54776	4.3479	0.000130047	0.00179083	memory	IRF4 vs AAVS1
CASTOR1	1.97434	1.97534	1.71093	0.000130175	0.00179125	memory	IRF4 vs AAVS1
WDR63	4.15717	4.16832	0.528397	0.00013072	0.00179743	memory	IRF4 vs AAVS1
MAPK12	1.16046	1.16069	2.7476	0.000131271	0.00180366	memory	IRF4 vs AAVS1
SPC24	-0.940634	-0.940718	3.88092	0.000131631	0.00180727	memory	IRF4 vs AAVS1
NAT8L	5.32754	5.43444	-1.42606	0.000131848	0.00180775	memory	IRF4 vs AAVS1
KIF2C	-0.834461	-0.834499	4.83795	0.000131989	0.00180775	memory	IRF4 vs AAVS1
SURF4	-0.970347	-0.97036	6.69416	0.000132189	0.00180775	memory	IRF4 vs AAVS1
MOGS	-0.807903	-0.80792	5.91849	0.00013223	0.00180775	memory	IRF4 vs AAVS1
HLX-AS1	1.92688	1.92849	0.984081	0.000132431	0.00180775	memory	IRF4 vs AAVS1
EPHX1	-1.53336	-1.5341	1.60744	0.000132435	0.00180775	memory	IRF4 vs AAVS1
EEF1AKMT4	-1.1952	-1.1953	4.05564	0.000132439	0.00180775	memory	IRF4 vs AAVS1
CCNE1	-0.8722	-0.872244	4.6935	0.000132445	0.00180775	memory	IRF4 vs AAVS1
LINGO3	1.97659	1.97842	0.863599	0.000132648	0.00180885	memory	IRF4 vs AAVS1
NDUFAF4	-0.675064	-0.675087	5.2105	0.000132769	0.00180885	memory	IRF4 vs AAVS1
PTPN9	0.881244	0.881308	4.17105	0.000132819	0.00180885	memory	IRF4 vs AAVS1
AC092546.1	-2.02783	-2.02812	3.57374	0.00013306	0.00181081	memory	IRF4 vs AAVS1
CD1D	5.16017	5.26675	-1.57067	0.000133605	0.00181688	memory	IRF4 vs AAVS1
GEM	4.17002	4.18289	0.338343	0.000133772	0.00181727	memory	IRF4 vs AAVS1
MAP3K12	1.74568	1.74654	1.66972	0.000133829	0.00181727	memory	IRF4 vs AAVS1
CATSPER1	5.98223	6.048	-0.153163	0.000134049	0.00181764	memory	IRF4 vs AAVS1
PIGR	3.9328	3.98502	-1.79252	0.000134052	0.00181764	memory	IRF4 vs AAVS1
C9orf72	1.22412	1.22432	3.09271	0.000134213	0.00181849	memory	IRF4 vs AAVS1
PSMD8	-0.655237	-0.65524	8.11092	0.000134394	0.00181961	memory	IRF4 vs AAVS1
SEPTIN7	1.0264	1.0264	7.62772	0.00013455	0.0018204	memory	IRF4 vs AAVS1
VCPIP1	0.871079	0.871159	3.83373	0.000134781	0.00182081	memory	IRF4 vs AAVS1
FLVCR2	3.01252	3.01695	0.695641	0.000134985	0.00182081	memory	IRF4 vs AAVS1
ZDHHC21	1.25455	1.25462	4.69073	0.000134997	0.00182081	memory	IRF4 vs AAVS1
GOT1	-0.715826	-0.715855	5.02286	0.000135036	0.00182081	memory	IRF4 vs AAVS1
MIF	-0.943155	-0.943155	10.7124	0.000135122	0.00182081	memory	IRF4 vs AAVS1
C1GALT1C1	-1.07205	-1.0721	5.02932	0.000135169	0.00182081	memory	IRF4 vs AAVS1
SIAH2-AS1	-1.27452	-1.27487	2.33662	0.000135538	0.00182446	memory	IRF4 vs AAVS1
LYSMD3	-0.782282	-0.782336	4.24421	0.000135671	0.00182492	memory	IRF4 vs AAVS1
PHACTR2	1.40665	1.40674	4.52923	0.000136039	0.00182651	memory	IRF4 vs AAVS1
FGL2	1.6372	1.63736	3.96996	0.000136109	0.00182651	memory	IRF4 vs AAVS1
AC005498.3	2.19481	2.19764	0.483577	0.000136344	0.00182651	memory	IRF4 vs AAVS1
EPN2	-1.41552	-1.41592	2.33772	0.00013642	0.00182651	memory	IRF4 vs AAVS1
FUT7	1.05401	1.05402	7.1019	0.000136443	0.00182651	memory	IRF4 vs AAVS1
GNG7	-1.0001	-1.00011	7.39666	0.000136474	0.00182651	memory	IRF4 vs AAVS1
DTX2	0.739953	0.740007	4.11882	0.000136479	0.00182651	memory	IRF4 vs AAVS1
COL24A1	-1.28871	-1.28883	3.81389	0.000137453	0.00183713	memory	IRF4 vs AAVS1
NDUFB8	-0.667772	-0.667774	8.28541	0.00013747	0.00183713	memory	IRF4 vs AAVS1
SLC3A2	-1.0117	-1.01171	7.11711	0.000137702	0.00183775	memory	IRF4 vs AAVS1
ECI1	-0.79642	-0.796432	6.39866	0.000137715	0.00183775	memory	IRF4 vs AAVS1
PRPS1	-0.701219	-0.701246	5.05421	0.000138061	0.001839	memory	IRF4 vs AAVS1
RHBDD1	-0.740588	-0.740619	4.90927	0.000138094	0.001839	memory	IRF4 vs AAVS1
CT69	2.54044	2.54643	-0.204157	0.000138204	0.001839	memory	IRF4 vs AAVS1
TRAP1	-0.720115	-0.720132	5.74555	0.000138205	0.001839	memory	IRF4 vs AAVS1
MRPL22	-0.696643	-0.696653	6.46026	0.000138683	0.00184404	memory	IRF4 vs AAVS1
RPS27	0.562967	0.562968	11.1661	0.000138821	0.00184455	memory	IRF4 vs AAVS1
AC110611.2	2.6427	2.64807	0.0531215	0.000139088	0.00184678	memory	IRF4 vs AAVS1
SLC10A7	-0.781037	-0.781084	4.42053	0.000139254	0.00184752	memory	IRF4 vs AAVS1
EXOC1	0.68439	0.684427	4.55434	0.000139344	0.00184752	memory	IRF4 vs AAVS1
BRI3BP	-0.654794	-0.654805	6.3245	0.000139548	0.00184875	memory	IRF4 vs AAVS1
SKA1	-0.84082	-0.84089	3.97071	0.000139635	0.00184875	memory	IRF4 vs AAVS1
LINC01013	3.92858	3.93889	0.418237	0.000140276	0.00185352	memory	IRF4 vs AAVS1
PDGFA	2.40473	2.40515	3.43602	0.000140311	0.00185352	memory	IRF4 vs AAVS1
BCAS1	1.6983	1.69913	1.67316	0.000140373	0.00185352	memory	IRF4 vs AAVS1
ZNF768	1.49103	1.49159	1.99001	0.000140396	0.00185352	memory	IRF4 vs AAVS1
PI4K2A	1.05461	1.05471	3.81464	0.000141389	0.00186531	memory	IRF4 vs AAVS1
TMEM241	-0.828776	-0.828855	3.77114	0.00014181	0.00186953	memory	IRF4 vs AAVS1
USP24	0.924356	0.924397	4.90883	0.000142201	0.00187253	memory	IRF4 vs AAVS1
AIDA	0.728123	0.72816	4.65895	0.00014224	0.00187253	memory	IRF4 vs AAVS1
EXOC6	0.650554	0.650577	5.16324	0.000142433	0.00187376	memory	IRF4 vs AAVS1
TRIM56	0.651003	0.651029	4.97948	0.000143321	0.00188409	memory	IRF4 vs AAVS1
CSNK1G3	0.803298	0.803345	4.50135	0.000143422	0.00188409	memory	IRF4 vs AAVS1
DOCK11	0.771076	0.771107	5.01242	0.000143651	0.00188456	memory	IRF4 vs AAVS1
SIGMAR1	-0.777946	-0.777978	4.98539	0.000143661	0.00188456	memory	IRF4 vs AAVS1
LIN9	-0.905068	-0.905154	3.79796	0.000143815	0.00188525	memory	IRF4 vs AAVS1
THOC3	-0.649547	-0.649559	6.08151	0.000144565	0.00189374	memory	IRF4 vs AAVS1
TARBP1	1.14229	1.14247	3.15909	0.00014487	0.0018964	memory	IRF4 vs AAVS1
MAGT1	-0.777961	-0.77798	5.74654	0.000145087	0.0018967	memory	IRF4 vs AAVS1
COX6A1	-0.610702	-0.610703	9.29117	0.000145098	0.0018967	memory	IRF4 vs AAVS1
TMEM60	0.843089	0.843129	4.78133	0.000145494	0.00189992	memory	IRF4 vs AAVS1
ABHD6	1.44107	1.4413	3.2185	0.000145549	0.00189992	memory	IRF4 vs AAVS1
CARD10	5.06821	5.14873	-1.30719	0.000146067	0.00190535	memory	IRF4 vs AAVS1
LRCH4	0.675915	0.675945	4.86025	0.00014649	0.00190805	memory	IRF4 vs AAVS1
EMB	0.701865	0.70188	5.90732	0.000146517	0.00190805	memory	IRF4 vs AAVS1
HIST1H2BB	-1.20261	-1.20272	3.86629	0.000146583	0.00190805	memory	IRF4 vs AAVS1
RNASEH2C	-0.660077	-0.660085	6.62246	0.00014705	0.00191279	memory	IRF4 vs AAVS1
AGTRAP	0.759676	0.75973	4.17522	0.00014728	0.00191342	memory	IRF4 vs AAVS1
TOR4A	1.07598	1.07614	3.24832	0.000147305	0.00191342	memory	IRF4 vs AAVS1
GPR82	4.14039	4.14378	2.21648	0.000147692	0.00191645	memory	IRF4 vs AAVS1
NIBAN3	2.35612	2.35859	0.847968	0.000147811	0.00191645	memory	IRF4 vs AAVS1
GRWD1	-0.75597	-0.756003	4.86815	0.000147852	0.00191645	memory	IRF4 vs AAVS1
CHST15	-1.4979	-1.49797	4.99709	0.00014799	0.00191645	memory	IRF4 vs AAVS1
CD59	-1.42543	-1.42544	7.3601	0.000148055	0.00191645	memory	IRF4 vs AAVS1
ETV7	3.77754	3.77807	4.51198	0.000148389	0.0019182	memory	IRF4 vs AAVS1
NET1	-0.938821	-0.938884	4.31161	0.000148397	0.0019182	memory	IRF4 vs AAVS1
SPACA9	3.65474	3.65536	4.15957	0.000148599	0.00191947	memory	IRF4 vs AAVS1
NEK6	2.74507	2.74559	3.50243	0.000148792	0.00192063	memory	IRF4 vs AAVS1
UBE2G1	-0.980047	-0.980059	6.77528	0.000149003	0.00192202	memory	IRF4 vs AAVS1
HLA-E	0.663426	0.663427	9.3243	0.000149199	0.0019232	memory	IRF4 vs AAVS1
LDB1	0.940209	0.940259	4.62133	0.000149394	0.00192352	memory	IRF4 vs AAVS1
NRARP	2.09936	2.10255	0.209296	0.000149499	0.00192352	memory	IRF4 vs AAVS1
CLN8	1.40416	1.40429	3.95885	0.000149621	0.00192352	memory	IRF4 vs AAVS1
JUNB	0.858661	0.85867	6.90748	0.000149842	0.00192352	memory	IRF4 vs AAVS1
JMJD1C	0.641667	0.641677	6.38909	0.000149874	0.00192352	memory	IRF4 vs AAVS1
SERP1	-0.993309	-0.993312	9.32346	0.000149932	0.00192352	memory	IRF4 vs AAVS1
PIK3IP1-AS1	2.18741	2.19073	0.250655	0.00014995	0.00192352	memory	IRF4 vs AAVS1
DNAJC10	-0.871415	-0.871443	5.3241	0.000150083	0.0019237	memory	IRF4 vs AAVS1
TNFAIP2	2.87028	2.87382	0.866474	0.00015022	0.0019237	memory	IRF4 vs AAVS1
LINC02812	4.81285	4.82093	1.62943	0.000150299	0.0019237	memory	IRF4 vs AAVS1
AL365295.1	1.29509	1.29548	2.25111	0.000150378	0.0019237	memory	IRF4 vs AAVS1
HELLPAR	-1.05883	-1.05899	3.19287	0.000150574	0.00192487	memory	IRF4 vs AAVS1
AC078845.1	3.13903	3.14659	0.0748463	0.000150805	0.00192506	memory	IRF4 vs AAVS1
H2AFV	-0.667975	-0.667977	8.68371	0.000150846	0.00192506	memory	IRF4 vs AAVS1
CARD11	1.53843	1.53846	6.0986	0.000150916	0.00192506	memory	IRF4 vs AAVS1
LRRC32	4.41503	4.42984	0.37605	0.000151003	0.00192506	memory	IRF4 vs AAVS1
PRADC1	-0.991426	-0.991475	4.75635	0.0001514	0.0019288	memory	IRF4 vs AAVS1
AL009177.1	3.56938	3.59753	-1.32305	0.000151865	0.00193339	memory	IRF4 vs AAVS1
HIST1H3C	-1.03218	-1.0322	6.06649	0.000151985	0.00193359	memory	IRF4 vs AAVS1
PENK	7.12422	7.42871	-1.06047	0.000152587	0.00193992	memory	IRF4 vs AAVS1
CALR	-1.17448	-1.17448	10.3426	0.000152866	0.00194213	memory	IRF4 vs AAVS1
SMIM24	4.34642	4.36189	0.252546	0.000153097	0.00194313	memory	IRF4 vs AAVS1
IVD	1.13001	1.13006	5.19902	0.000153154	0.00194313	memory	IRF4 vs AAVS1
CBR3-AS1	2.03136	2.03359	0.640064	0.000153456	0.00194409	memory	IRF4 vs AAVS1
DIAPH2	0.758426	0.75846	4.82743	0.000153524	0.00194409	memory	IRF4 vs AAVS1
TIMM17A	-0.812262	-0.812272	6.74667	0.000153545	0.00194409	memory	IRF4 vs AAVS1
POLE2	-0.792622	-0.792682	4.08948	0.000153845	0.00194427	memory	IRF4 vs AAVS1
USO1	-0.667546	-0.667555	6.51377	0.000153911	0.00194427	memory	IRF4 vs AAVS1
CIP2A	-0.691719	-0.69175	4.82158	0.00015411	0.00194427	memory	IRF4 vs AAVS1
IDE	-0.658543	-0.65857	4.95849	0.000154165	0.00194427	memory	IRF4 vs AAVS1
CEACAM1	4.10313	4.11097	0.983371	0.000154187	0.00194427	memory	IRF4 vs AAVS1
PNOC	-0.740942	-0.740965	5.34526	0.000154287	0.00194427	memory	IRF4 vs AAVS1
AC027097.2	1.06554	1.06569	3.30456	0.000154292	0.00194427	memory	IRF4 vs AAVS1
KIAA1958	-0.956259	-0.956401	3.1583	0.000154698	0.00194719	memory	IRF4 vs AAVS1
AC093010.2	4.2236	4.22855	1.74705	0.000154734	0.00194719	memory	IRF4 vs AAVS1
IRAK1	-0.680059	-0.680077	5.63759	0.00015485	0.00194733	memory	IRF4 vs AAVS1
PMP22	10.1449	1.44269e+08	-0.458487	0.000155431	0.00195332	memory	IRF4 vs AAVS1
SP140	1.17875	1.17876	7.38329	0.00015558	0.00195386	memory	IRF4 vs AAVS1
PYCR1	-1.6409	-1.64098	5.04722	0.000155893	0.00195647	memory	IRF4 vs AAVS1
SLC25A10	-0.982799	-0.982923	3.39972	0.000156411	0.00196165	memory	IRF4 vs AAVS1
LSM3	-0.674702	-0.674708	7.14925	0.000156854	0.00196587	memory	IRF4 vs AAVS1
AL117379.1	2.29291	2.29695	0.087399	0.000157025	0.00196668	memory	IRF4 vs AAVS1
ZBTB38	-0.723957	-0.72397	6.25866	0.000157253	0.00196821	memory	IRF4 vs AAVS1
CDRT4	-1.27173	-1.2719	3.34272	0.000157713	0.00197196	memory	IRF4 vs AAVS1
NDUFS6	-0.767741	-0.767745	7.82253	0.000157765	0.00197196	memory	IRF4 vs AAVS1
PDF	-1.05048	-1.05055	4.24634	0.00015793	0.00197269	memory	IRF4 vs AAVS1
HAX1	-0.714331	-0.714338	7.09236	0.000158154	0.00197416	memory	IRF4 vs AAVS1
CDCA4	-0.682884	-0.682907	5.2645	0.000158431	0.00197417	memory	IRF4 vs AAVS1
CAB39L	2.25633	2.25664	3.72489	0.000158511	0.00197417	memory	IRF4 vs AAVS1
ROGDI	1.03152	1.03168	3.11296	0.000158518	0.00197417	memory	IRF4 vs AAVS1
PI16	6.92615	7.23042	-1.2495	0.000158714	0.00197417	memory	IRF4 vs AAVS1
RALGDS	0.825331	0.825382	4.39334	0.000158762	0.00197417	memory	IRF4 vs AAVS1
MZT1	-0.618305	-0.618321	5.60637	0.000158987	0.00197417	memory	IRF4 vs AAVS1
LMNB2	-0.622372	-0.622393	5.26086	0.000159142	0.00197417	memory	IRF4 vs AAVS1
NT5DC1	-0.640455	-0.640468	5.90594	0.000159207	0.00197417	memory	IRF4 vs AAVS1
GUSB	-0.961365	-0.961382	6.16124	0.0001593	0.00197417	memory	IRF4 vs AAVS1
PNPLA6	0.940441	0.940514	4.0878	0.000159402	0.00197417	memory	IRF4 vs AAVS1
SNX6	0.699016	0.699027	6.42392	0.000159426	0.00197417	memory	IRF4 vs AAVS1
AC005081.1	3.65031	3.66681	-0.509948	0.000159432	0.00197417	memory	IRF4 vs AAVS1
TRIM13	0.771929	0.771992	4.00386	0.000159601	0.00197494	memory	IRF4 vs AAVS1
SPACA3	-2.68318	-2.68913	-0.0803358	0.000159874	0.001977	memory	IRF4 vs AAVS1
FAM136A	-0.717286	-0.717296	6.45504	0.000160587	0.00198407	memory	IRF4 vs AAVS1
TIMM21	-0.831798	-0.831858	4.17394	0.000160659	0.00198407	memory	IRF4 vs AAVS1
MEGF9	1.16139	1.16149	4.00828	0.000160801	0.00198428	memory	IRF4 vs AAVS1
YIPF5	-0.840324	-0.840349	5.46926	0.000160912	0.00198428	memory	IRF4 vs AAVS1
SDF4	-0.786324	-0.786331	7.07354	0.000160998	0.00198428	memory	IRF4 vs AAVS1
CMSS1	-0.943421	-0.943451	5.38487	0.000161176	0.00198516	memory	IRF4 vs AAVS1
SRSF2	-0.725667	-0.725671	8.07402	0.00016181	0.00199051	memory	IRF4 vs AAVS1
A1BG-AS1	1.16716	1.16733	3.29067	0.000161825	0.00199051	memory	IRF4 vs AAVS1
HAUS8	-0.730971	-0.73102	4.26623	0.000162659	0.00199944	memory	IRF4 vs AAVS1
GEN1	0.907193	0.907226	5.15544	0.000163019	0.00200255	memory	IRF4 vs AAVS1
CHD1	0.798085	0.798107	5.5957	0.000163911	0.00201217	memory	IRF4 vs AAVS1
AC074212.1	-1.92029	-1.92085	2.48267	0.000164035	0.00201236	memory	IRF4 vs AAVS1
TM9SF3	-0.753533	-0.753547	6.14249	0.000164217	0.00201326	memory	IRF4 vs AAVS1
STOM	1.6475	1.64769	3.69039	0.000164629	0.00201698	memory	IRF4 vs AAVS1
MCRIP1	0.709269	0.709301	4.85685	0.000165483	0.00202611	memory	IRF4 vs AAVS1
TMEM9	-0.679587	-0.679626	4.4594	0.000165718	0.00202764	memory	IRF4 vs AAVS1
BATF2	3.73437	3.73949	1.20836	0.000166203	0.00203164	memory	IRF4 vs AAVS1
ZNF385A	3.54915	3.55948	0.0465583	0.000166288	0.00203164	memory	IRF4 vs AAVS1
TRMT112	-0.625602	-0.625605	8.12924	0.000166374	0.00203164	memory	IRF4 vs AAVS1
EDEM2	-1.11477	-1.11479	5.97388	0.000166593	0.00203298	memory	IRF4 vs AAVS1
LY75	0.833215	0.83326	4.59767	0.000167308	0.00204036	memory	IRF4 vs AAVS1
CAST	0.689286	0.689294	6.82975	0.000167564	0.00204206	memory	IRF4 vs AAVS1
P2RX7	1.68215	1.68252	2.79577	0.000167776	0.00204206	memory	IRF4 vs AAVS1
LTA	5.79354	5.79513	4.94357	0.000167959	0.00204206	memory	IRF4 vs AAVS1
BHLHE41	-1.04576	-1.0458	4.94229	0.000167968	0.00204206	memory	IRF4 vs AAVS1
IGHV1-18	-2.23517	-2.23517	10.3999	0.000167997	0.00204206	memory	IRF4 vs AAVS1
BET1L	-0.743837	-0.743864	5.15022	0.000168123	0.00204225	memory	IRF4 vs AAVS1
UGCG	0.612049	0.612063	5.7509	0.000168288	0.00204291	memory	IRF4 vs AAVS1
AC025171.2	2.32824	2.32953	1.74494	0.000168601	0.00204469	memory	IRF4 vs AAVS1
AC007262.2	-1.25324	-1.25362	2.19813	0.000168741	0.00204469	memory	IRF4 vs AAVS1
ZMYM1	1.18692	1.18723	2.40642	0.000168765	0.00204469	memory	IRF4 vs AAVS1
NFATC2	1.025	1.02504	5.17298	0.000168991	0.00204534	memory	IRF4 vs AAVS1
DLGAP4	0.762901	0.762948	4.38798	0.000169045	0.00204534	memory	IRF4 vs AAVS1
NGLY1	-0.66709	-0.667103	6.0754	0.000169199	0.00204534	memory	IRF4 vs AAVS1
UCK2	-0.94217	-0.942199	5.41383	0.000169361	0.00204534	memory	IRF4 vs AAVS1
SHOC1	3.19583	3.20027	0.877894	0.00016937	0.00204534	memory	IRF4 vs AAVS1
GOSR2	-0.803823	-0.803841	5.80138	0.000170011	0.00205174	memory	IRF4 vs AAVS1
AL133259.1	3.39754	3.42536	-1.47118	0.000170593	0.00205301	memory	IRF4 vs AAVS1
SLC33A1	-1.02824	-1.02828	4.8806	0.000170614	0.00205301	memory	IRF4 vs AAVS1
TUBA1A	1.09212	1.09214	5.81174	0.000170628	0.00205301	memory	IRF4 vs AAVS1
CENPO	-0.812307	-0.812378	3.90298	0.000170651	0.00205301	memory	IRF4 vs AAVS1
MIXL1	-1.46882	-1.46908	3.06142	0.000170669	0.00205301	memory	IRF4 vs AAVS1
RTL8C	0.938737	0.938786	4.67147	0.000170965	0.00205428	memory	IRF4 vs AAVS1
NFIC	1.03505	1.03518	3.44479	0.000170996	0.00205428	memory	IRF4 vs AAVS1
LRPAP1	-0.960861	-0.960872	6.85184	0.000171449	0.00205838	memory	IRF4 vs AAVS1
VPS26A	0.679706	0.67973	5.14651	0.000171602	0.00205845	memory	IRF4 vs AAVS1
TMEM35B	0.976176	0.976236	4.43978	0.000171676	0.00205845	memory	IRF4 vs AAVS1
ZNF32	1.38892	1.38913	3.24902	0.000172035	0.00206142	memory	IRF4 vs AAVS1
POLR3G	-1.08683	-1.087	3.11452	0.000172235	0.00206248	memory	IRF4 vs AAVS1
KIF15	-0.813039	-0.813087	4.45397	0.000172612	0.00206496	memory	IRF4 vs AAVS1
TSC22D1	1.32406	1.32434	2.69828	0.000172682	0.00206496	memory	IRF4 vs AAVS1
SATB1	4.05372	4.05894	1.50315	0.000172951	0.00206496	memory	IRF4 vs AAVS1
TTK	-0.870113	-0.8702	3.70731	0.000172977	0.00206496	memory	IRF4 vs AAVS1
ABCB9	-1.24456	-1.24475	3.13547	0.000172998	0.00206496	memory	IRF4 vs AAVS1
ULBP2	4.82186	4.97782	-2.36969	0.000173358	0.00206792	memory	IRF4 vs AAVS1
KIFC2	1.37546	1.37597	1.94468	0.00017374	0.00206949	memory	IRF4 vs AAVS1
PNRC1	1.04424	1.04425	7.58232	0.000173822	0.00206949	memory	IRF4 vs AAVS1
VASH1	2.76392	2.77135	-0.274821	0.000173824	0.00206949	memory	IRF4 vs AAVS1
CDC40	0.703051	0.703071	5.46087	0.00017412	0.00207052	memory	IRF4 vs AAVS1
PBXIP1	0.71454	0.71457	4.9434	0.000174134	0.00207052	memory	IRF4 vs AAVS1
CNDP2	0.676196	0.676208	6.19088	0.000174252	0.00207059	memory	IRF4 vs AAVS1
ERO1A	-1.06863	-1.06865	5.93798	0.000174488	0.00207208	memory	IRF4 vs AAVS1
HBD	-2.50346	-2.51	-0.399462	0.00017467	0.00207291	memory	IRF4 vs AAVS1
UBASH3B	2.22574	2.22592	4.44053	0.000175326	0.00207937	memory	IRF4 vs AAVS1
PHLDA1	2.98447	2.98673	1.62986	0.000175702	0.00208249	memory	IRF4 vs AAVS1
SRGN	-0.640409	-0.640411	8.50836	0.000176189	0.00208521	memory	IRF4 vs AAVS1
SLC25A43	0.790908	0.790974	3.96756	0.000176243	0.00208521	memory	IRF4 vs AAVS1
CD82	3.82652	3.82668	6.29386	0.00017639	0.00208521	memory	IRF4 vs AAVS1
CAPN1	0.752603	0.752617	6.10802	0.00017646	0.00208521	memory	IRF4 vs AAVS1
MX2	5.7278	5.73324	3.10458	0.000176494	0.00208521	memory	IRF4 vs AAVS1
TLR1	2.15382	2.15424	3.1551	0.000177572	0.00209655	memory	IRF4 vs AAVS1
EMX1	3.9855	4.02494	-1.36378	0.000177775	0.00209655	memory	IRF4 vs AAVS1
AC007611.1	2.58566	2.58842	0.925656	0.000177896	0.00209655	memory	IRF4 vs AAVS1
STN1	0.881785	0.881829	4.71166	0.000177906	0.00209655	memory	IRF4 vs AAVS1
VBP1	-0.604371	-0.604385	5.79631	0.000178126	0.00209781	memory	IRF4 vs AAVS1
LASP1	0.727415	0.727442	5.14613	0.000178247	0.00209782	memory	IRF4 vs AAVS1
AIM2	0.91455	0.914567	6.12175	0.000178353	0.00209782	memory	IRF4 vs AAVS1
AC025048.4	4.07802	4.12317	-1.4557	0.000178609	0.0020995	memory	IRF4 vs AAVS1
PWWP2B	3.37685	3.3797	1.70681	0.000178857	0.00210108	memory	IRF4 vs AAVS1
TBX19	1.86084	1.86269	0.711507	0.000179065	0.0021022	memory	IRF4 vs AAVS1
SLC66A2	0.814463	0.814499	4.85716	0.000179627	0.00210746	memory	IRF4 vs AAVS1
ABHD4	1.09662	1.09673	3.79985	0.00018002	0.00211074	memory	IRF4 vs AAVS1
LPP-AS2	3.05093	3.05837	0.015174	0.000180299	0.00211268	memory	IRF4 vs AAVS1
LINC02202	1.98277	1.98345	2.28846	0.000180454	0.00211316	memory	IRF4 vs AAVS1
ASCC1	0.869437	0.869476	4.84427	0.00018105	0.0021188	memory	IRF4 vs AAVS1
KCNMB4	1.87301	1.87389	1.78137	0.000181306	0.00211935	memory	IRF4 vs AAVS1
ANK2	2.93958	2.94057	2.76041	0.000181325	0.00211935	memory	IRF4 vs AAVS1
CTSF	1.52136	1.52207	1.67843	0.000181506	0.00212012	memory	IRF4 vs AAVS1
CCDC78	2.04227	2.04388	1.11515	0.00018174	0.00212151	memory	IRF4 vs AAVS1
KCNMB2-AS1	2.37959	2.38477	-0.168433	0.000182205	0.00212561	memory	IRF4 vs AAVS1
ZNF470	1.77775	1.77945	0.736388	0.000182412	0.00212669	memory	IRF4 vs AAVS1
SLC25A24	0.741608	0.741642	4.79192	0.000183341	0.00213446	memory	IRF4 vs AAVS1
TUBG1	-0.787422	-0.78745	5.19203	0.00018339	0.00213446	memory	IRF4 vs AAVS1
AC009950.1	1.98124	1.98384	0.366136	0.000183517	0.00213446	memory	IRF4 vs AAVS1
THEMIS2	0.790809	0.790818	6.87862	0.000183539	0.00213446	memory	IRF4 vs AAVS1
ALOX5	1.81013	1.81016	6.58897	0.000183957	0.00213798	memory	IRF4 vs AAVS1
NT5DC4	3.52427	3.53534	-0.0678043	0.000184432	0.00213865	memory	IRF4 vs AAVS1
P2RY8	-0.82224	-0.822253	6.36274	0.000184491	0.00213865	memory	IRF4 vs AAVS1
CTU2	-0.841518	-0.841592	3.90007	0.000184536	0.00213865	memory	IRF4 vs AAVS1
SFXN3	1.49739	1.49781	2.42016	0.000184538	0.00213865	memory	IRF4 vs AAVS1
SEC31A	-0.666478	-0.666485	6.93311	0.000184591	0.00213865	memory	IRF4 vs AAVS1
BTAF1	-0.633332	-0.633352	5.31998	0.000185459	0.00214632	memory	IRF4 vs AAVS1
AKAP7	1.38319	1.38362	2.17719	0.000185484	0.00214632	memory	IRF4 vs AAVS1
CYB561	-1.28516	-1.28539	2.97949	0.000185793	0.00214855	memory	IRF4 vs AAVS1
TENT4B	-0.756086	-0.75614	4.1582	0.000186051	0.00214893	memory	IRF4 vs AAVS1
FAM228B	1.12969	1.1299	2.91752	0.000186057	0.00214893	memory	IRF4 vs AAVS1
ST7	-0.941136	-0.941264	3.2773	0.000186206	0.0021493	memory	IRF4 vs AAVS1
RCN3	-1.3538	-1.35415	2.45599	0.000186549	0.00215193	memory	IRF4 vs AAVS1
HAAO	2.90642	2.90761	2.4757	0.00018673	0.00215267	memory	IRF4 vs AAVS1
TMBIM1	0.928876	0.928929	4.52464	0.000186974	0.00215415	memory	IRF4 vs AAVS1
DNAH8	4.18812	4.18988	3.20826	0.000187303	0.00215661	memory	IRF4 vs AAVS1
RRP9	-0.746233	-0.74628	4.38115	0.000187708	0.00215992	memory	IRF4 vs AAVS1
RAB5IF	-0.653092	-0.653097	7.30213	0.000188255	0.00216488	memory	IRF4 vs AAVS1
ALKBH5	-0.719863	-0.719881	5.65999	0.000189137	0.00217344	memory	IRF4 vs AAVS1
MAP6	4.49762	4.50477	1.49187	0.000189234	0.00217344	memory	IRF4 vs AAVS1
CCDC167	-0.679207	-0.679215	6.84443	0.000189375	0.00217371	memory	IRF4 vs AAVS1
MPV17L2	-0.761842	-0.761876	4.8631	0.00018956	0.00217448	memory	IRF4 vs AAVS1
AL391832.4	3.56372	3.57269	0.242969	0.000189938	0.00217663	memory	IRF4 vs AAVS1
ZMYND19	-0.655009	-0.655045	4.54537	0.000189981	0.00217663	memory	IRF4 vs AAVS1
PLA2G12A	-1.02979	-1.02986	4.35197	0.000190195	0.00217744	memory	IRF4 vs AAVS1
DKC1	-0.616578	-0.616596	5.4769	0.000190351	0.00217744	memory	IRF4 vs AAVS1
TP53I3	1.41508	1.41518	4.26742	0.000190405	0.00217744	memory	IRF4 vs AAVS1
NTPCR	0.779881	0.779915	4.89246	0.000190542	0.00217767	memory	IRF4 vs AAVS1
INPPL1	1.11269	1.11281	3.67849	0.000190691	0.00217803	memory	IRF4 vs AAVS1
ANKRD42	1.7	1.70118	1.16812	0.000190882	0.00217887	memory	IRF4 vs AAVS1
KLHL36	0.891552	0.891635	3.82084	0.000191819	0.00218822	memory	IRF4 vs AAVS1
PKMYT1	-0.801821	-0.801839	5.81433	0.00019236	0.00219305	memory	IRF4 vs AAVS1
KIAA0825	1.2987	1.29916	1.98888	0.00019268	0.00219534	memory	IRF4 vs AAVS1
SND1	-0.681777	-0.681781	7.78647	0.000192931	0.00219685	memory	IRF4 vs AAVS1
PIK3CD-AS1	3.20666	3.22176	-0.813972	0.000193361	0.0022004	memory	IRF4 vs AAVS1
ZNF585B	1.06456	1.06478	2.6654	0.000193575	0.00220148	memory	IRF4 vs AAVS1
TERT	-2.06452	-2.06589	1.35891	0.000193966	0.0022036	memory	IRF4 vs AAVS1
CDK13	0.674166	0.67419	5.14212	0.000194063	0.0022036	memory	IRF4 vs AAVS1
HAPLN3	3.57967	3.58072	3.32935	0.000194118	0.0022036	memory	IRF4 vs AAVS1
CHAF1A	-0.653429	-0.653447	5.47466	0.000194988	0.00221213	memory	IRF4 vs AAVS1
ARHGEF3	0.930209	0.930238	5.3772	0.000195162	0.00221275	memory	IRF4 vs AAVS1
FBH1	-0.803275	-0.803293	5.8361	0.000195424	0.00221411	memory	IRF4 vs AAVS1
CYB5R2	1.89318	1.89434	1.41278	0.000195521	0.00221411	memory	IRF4 vs AAVS1
FERMT3	0.69817	0.698177	6.93193	0.000195838	0.00221552	memory	IRF4 vs AAVS1
NAB2	1.75211	1.75239	3.29892	0.000196008	0.00221552	memory	IRF4 vs AAVS1
SYNGR2	0.721017	0.721021	8.18247	0.000196026	0.00221552	memory	IRF4 vs AAVS1
ASF1B	-0.763458	-0.763477	5.6568	0.000196123	0.00221552	memory	IRF4 vs AAVS1
AC136616.2	-2.73067	-2.73208	2.02333	0.000196286	0.00221601	memory	IRF4 vs AAVS1
IL10	-3.00944	-3.01311	0.947446	0.000196478	0.00221683	memory	IRF4 vs AAVS1
UFL1	-0.699444	-0.69946	5.79431	0.000197472	0.00222669	memory	IRF4 vs AAVS1
RHOH	1.00276	1.00277	6.98899	0.000198011	0.00223142	memory	IRF4 vs AAVS1
CLSPN	-0.785277	-0.785294	5.90682	0.000198609	0.00223471	memory	IRF4 vs AAVS1
EMC6	-0.600224	-0.600231	6.77846	0.000198712	0.00223471	memory	IRF4 vs AAVS1
NFKBIE	1.89918	1.8993	4.62365	0.000198812	0.00223471	memory	IRF4 vs AAVS1
BCL6	2.17845	2.17876	3.62386	0.000198843	0.00223471	memory	IRF4 vs AAVS1
ZNF626	1.01919	1.01933	3.32904	0.000198906	0.00223471	memory	IRF4 vs AAVS1
CD274	2.55533	2.55579	3.4698	0.000199163	0.00223556	memory	IRF4 vs AAVS1
NRP2	2.50715	2.51265	-0.122581	0.000199223	0.00223556	memory	IRF4 vs AAVS1
CENPE	-0.681354	-0.68137	5.79024	0.000199772	0.00224037	memory	IRF4 vs AAVS1
KPNA2	-0.707207	-0.707214	7.04605	0.000199975	0.00224129	memory	IRF4 vs AAVS1
NDUFB6	-0.825337	-0.825342	7.64764	0.000200615	0.00224711	memory	IRF4 vs AAVS1
HNRNPAB	-0.650882	-0.650886	7.64233	0.000200833	0.00224795	memory	IRF4 vs AAVS1
SELENOO	0.855084	0.855117	5.07928	0.000201102	0.00224795	memory	IRF4 vs AAVS1
MRPS24	-0.659995	-0.66	7.47928	0.000201164	0.00224795	memory	IRF4 vs AAVS1
ODR4	-0.646119	-0.646155	4.53303	0.000201175	0.00224795	memory	IRF4 vs AAVS1
RUVBL2	-0.756128	-0.756141	6.20474	0.000201849	0.00225412	memory	IRF4 vs AAVS1
STX4	0.828909	0.828956	4.52727	0.000202096	0.00225552	memory	IRF4 vs AAVS1
UBAC2	1.42129	1.42139	4.33323	0.000203133	0.00226574	memory	IRF4 vs AAVS1
ARF1	-0.665333	-0.665336	8.27478	0.000203478	0.00226806	memory	IRF4 vs AAVS1
LINC00589	3.32429	3.34042	-0.79942	0.000203586	0.00226806	memory	IRF4 vs AAVS1
FXYD1	2.96752	2.96883	2.39393	0.000203777	0.00226883	memory	IRF4 vs AAVS1
MYD88	0.847043	0.847091	4.52819	0.000203914	0.00226899	memory	IRF4 vs AAVS1
ASPM	-0.683133	-0.683145	6.20418	0.000204607	0.00227533	memory	IRF4 vs AAVS1
TAF5	-0.806928	-0.807008	3.7229	0.000204751	0.00227557	memory	IRF4 vs AAVS1
AL591518.1	-1.26086	-1.26101	3.53469	0.000206227	0.00229021	memory	IRF4 vs AAVS1
CYFIP1	1.2312	1.23138	3.23311	0.000206316	0.00229021	memory	IRF4 vs AAVS1
FFAR1	3.98726	4.04988	-1.98788	0.000206514	0.00229104	memory	IRF4 vs AAVS1
FAM174B	-1.08551	-1.08575	2.64496	0.000206827	0.00229315	memory	IRF4 vs AAVS1
TRIM69	0.897229	0.897257	5.37482	0.00020712	0.00229502	memory	IRF4 vs AAVS1
POLB	0.808852	0.8089	4.47023	0.000207949	0.00230284	memory	IRF4 vs AAVS1
GPR65	0.748647	0.748711	3.92094	0.000208192	0.00230356	memory	IRF4 vs AAVS1
SOS2	0.710288	0.710328	4.51133	0.000208263	0.00230356	memory	IRF4 vs AAVS1
TNFSF11	10.4024	1.44269e+08	-0.208168	0.000208866	0.00230828	memory	IRF4 vs AAVS1
MACROD1	-1.22098	-1.22133	2.27408	0.000208968	0.00230828	memory	IRF4 vs AAVS1
CD79B	0.783973	0.783979	7.47444	0.000209244	0.00230828	memory	IRF4 vs AAVS1
SMIM13	-0.69845	-0.698497	4.24876	0.000209353	0.00230828	memory	IRF4 vs AAVS1
RBBP8	-0.70891	-0.708935	5.20936	0.000209483	0.00230828	memory	IRF4 vs AAVS1
TOE1	-0.737083	-0.737141	4.01935	0.000209558	0.00230828	memory	IRF4 vs AAVS1
PCM1	0.70617	0.706185	5.93446	0.00020963	0.00230828	memory	IRF4 vs AAVS1
CCNB1IP1	0.79282	0.792882	4.0386	0.000209689	0.00230828	memory	IRF4 vs AAVS1
MRPL54	-0.611441	-0.611448	6.6576	0.00020981	0.00230828	memory	IRF4 vs AAVS1
PTPRE	0.96449	0.964638	3.12135	0.000209959	0.00230855	memory	IRF4 vs AAVS1
STAT3	0.999193	0.999204	6.88614	0.000210316	0.00231039	memory	IRF4 vs AAVS1
FANCB	-0.899782	-0.899869	3.76222	0.000210375	0.00231039	memory	IRF4 vs AAVS1
CABLES1	-1.3147	-1.31495	2.89459	0.000210929	0.0023151	memory	IRF4 vs AAVS1
IGBP1	0.623914	0.623923	6.45514	0.000211342	0.00231826	memory	IRF4 vs AAVS1
QPCTL	-1.0388	-1.03886	4.43787	0.000211957	0.00232364	memory	IRF4 vs AAVS1
SKAP2	0.759103	0.759117	6.12827	0.000212226	0.00232521	memory	IRF4 vs AAVS1
DDX18	-0.643759	-0.643769	6.36658	0.000212448	0.00232627	memory	IRF4 vs AAVS1
DOK1	2.38846	2.3885	6.56282	0.000213529	0.00233672	memory	IRF4 vs AAVS1
BTBD2	1.07168	1.07182	3.37656	0.000214	0.00233951	memory	IRF4 vs AAVS1
SSH2	0.690764	0.69077	7.05396	0.000214249	0.00233951	memory	IRF4 vs AAVS1
PITPNM1	0.868288	0.868364	3.89672	0.000214333	0.00233951	memory	IRF4 vs AAVS1
IGHV3-22	-2.30418	-2.30442	4.09063	0.000214467	0.00233951	memory	IRF4 vs AAVS1
SNHG1	-0.743546	-0.743565	5.62927	0.00021451	0.00233951	memory	IRF4 vs AAVS1
TP53TG1	0.813297	0.813373	3.79801	0.000214541	0.00233951	memory	IRF4 vs AAVS1
PSMB2	-0.643906	-0.64391	7.64699	0.000214747	0.00234039	memory	IRF4 vs AAVS1
SYNPO	3.63317	3.63863	1.02928	0.000215506	0.00234728	memory	IRF4 vs AAVS1
SIRPB1	3.12964	3.14545	-0.965221	0.000215832	0.00234946	memory	IRF4 vs AAVS1
SLA2	2.70353	2.7085	0.215933	0.000216334	0.00235353	memory	IRF4 vs AAVS1
PARP10	0.963143	0.963197	4.57405	0.000216778	0.00235699	memory	IRF4 vs AAVS1
AC126696.3	-1.94377	-1.94585	0.630892	0.000217017	0.00235753	memory	IRF4 vs AAVS1
SELENON	2.74996	2.75493	0.278082	0.000217083	0.00235753	memory	IRF4 vs AAVS1
STARD9	1.05246	1.05262	3.13996	0.000217545	0.00236046	memory	IRF4 vs AAVS1
RECQL4	-0.867231	-0.867312	3.80437	0.000217607	0.00236046	memory	IRF4 vs AAVS1
GPR35	2.48949	2.4963	-0.440058	0.000218032	0.00236369	memory	IRF4 vs AAVS1
ZHX2	0.994894	0.99494	4.87238	0.000218699	0.00236954	memory	IRF4 vs AAVS1
ZNF608	1.60365	1.60382	3.86754	0.000219602	0.00237756	memory	IRF4 vs AAVS1
NUP62CL	-1.76436	-1.76536	1.46647	0.000219696	0.00237756	memory	IRF4 vs AAVS1
RIMKLB	2.53428	2.53635	1.28726	0.000219892	0.0023783	memory	IRF4 vs AAVS1
CDK6	-0.79611	-0.796127	5.929	0.00022017	0.00237992	memory	IRF4 vs AAVS1
IER3IP1	-0.938932	-0.938942	6.98174	0.000220776	0.00238297	memory	IRF4 vs AAVS1
TMX4	-0.812307	-0.812328	5.61798	0.000220821	0.00238297	memory	IRF4 vs AAVS1
POLD1	-0.683774	-0.683813	4.51565	0.000220838	0.00238297	memory	IRF4 vs AAVS1
MRPL55	-0.777264	-0.777277	6.28447	0.000221064	0.00238402	memory	IRF4 vs AAVS1
INPP5F	1.00543	1.00557	3.23627	0.000221646	0.00238891	memory	IRF4 vs AAVS1
SRC	2.71534	2.71651	2.29879	0.000221961	0.00239092	memory	IRF4 vs AAVS1
CDK2AP1	0.793588	0.793633	4.50038	0.000222405	0.00239431	memory	IRF4 vs AAVS1
NDUFAB1	-0.645744	-0.645747	7.9419	0.000222978	0.00239908	memory	IRF4 vs AAVS1
RYK	0.838225	0.838321	3.5166	0.000223183	0.0023999	memory	IRF4 vs AAVS1
RTP4	1.2524	1.25253	3.76788	0.000223368	0.0024005	memory	IRF4 vs AAVS1
HIST1H2AI	-0.978718	-0.978842	3.38206	0.000223885	0.00240466	memory	IRF4 vs AAVS1
RNF146	0.769289	0.769365	3.70785	0.000224114	0.00240467	memory	IRF4 vs AAVS1
TXNDC5	-1.58728	-1.58728	10.2228	0.000224269	0.00240467	memory	IRF4 vs AAVS1
CCDC18-AS1	0.675841	0.675863	5.29708	0.000224275	0.00240467	memory	IRF4 vs AAVS1
RESF1	1.52074	1.52076	6.91537	0.000224481	0.00240549	memory	IRF4 vs AAVS1
SYNJ2BP	0.944586	0.94469	3.59006	0.000225341	0.00241331	memory	IRF4 vs AAVS1
WSB2	0.829197	0.829234	4.8551	0.000225731	0.00241609	memory	IRF4 vs AAVS1
ALG8	-0.656971	-0.656998	4.953	0.000226615	0.00242274	memory	IRF4 vs AAVS1
BCL7C	1.04232	1.04235	5.47537	0.000226624	0.00242274	memory	IRF4 vs AAVS1
ANKRD13A	0.771321	0.771342	5.5883	0.000226744	0.00242274	memory	IRF4 vs AAVS1
ELMOD2	-0.826204	-0.826264	4.14858	0.00022792	0.00243296	memory	IRF4 vs AAVS1
NDUFV1	-0.591172	-0.591177	7.04761	0.000227963	0.00243296	memory	IRF4 vs AAVS1
ERH	-0.633163	-0.633166	8.04914	0.000229118	0.00244389	memory	IRF4 vs AAVS1
ARL4A	-0.887681	-0.887765	3.79726	0.000229261	0.00244401	memory	IRF4 vs AAVS1
SH2D2A	3.64507	3.64584	3.83955	0.000229445	0.00244412	memory	IRF4 vs AAVS1
IGHV3-49	-1.97155	-1.97156	9.036	0.000229616	0.00244412	memory	IRF4 vs AAVS1
AC120193.1	2.16282	2.16324	3.19043	0.000229667	0.00244412	memory	IRF4 vs AAVS1
TCF19	-0.664968	-0.665005	4.52191	0.000230137	0.00244771	memory	IRF4 vs AAVS1
NEK7	0.646472	0.646501	4.85641	0.00023054	0.00245059	memory	IRF4 vs AAVS1
GNA15	2.76509	2.76547	3.9575	0.000231072	0.00245484	memory	IRF4 vs AAVS1
NDUFAF3	-0.612335	-0.612339	7.53316	0.000232899	0.00247284	memory	IRF4 vs AAVS1
NDUFAF2	-0.769482	-0.769512	5.01196	0.000233632	0.0024792	memory	IRF4 vs AAVS1
CRIM1	2.17361	2.17556	0.986979	0.000234653	0.00248861	memory	IRF4 vs AAVS1
Z93241.1	-0.832285	-0.832383	3.46094	0.000235401	0.00249511	memory	IRF4 vs AAVS1
FAM174C	-0.608052	-0.60806	6.63693	0.000235559	0.00249536	memory	IRF4 vs AAVS1
OGA	0.688194	0.688208	6.00079	0.000235755	0.00249602	memory	IRF4 vs AAVS1
NSMF	1.16637	1.16659	2.83642	0.000236176	0.0024976	memory	IRF4 vs AAVS1
JMJD8	-0.836055	-0.836098	4.65103	0.000236229	0.0024976	memory	IRF4 vs AAVS1
GNG8	4.65778	4.65838	5.22285	0.000236309	0.0024976	memory	IRF4 vs AAVS1
AKIP1	0.626162	0.626189	4.88849	0.000236546	0.00249808	memory	IRF4 vs AAVS1
CSNK1D	0.601946	0.601963	5.42788	0.000236624	0.00249808	memory	IRF4 vs AAVS1
MRPL57	-0.641281	-0.641285	7.66887	0.000236775	0.00249826	memory	IRF4 vs AAVS1
AC104794.3	1.73195	1.73354	0.772435	0.000237166	0.00250096	memory	IRF4 vs AAVS1
TSHR	-1.64589	-1.64597	4.95344	0.00023737	0.0025017	memory	IRF4 vs AAVS1
PRDX3	-0.596223	-0.596227	7.43482	0.000238518	0.00251236	memory	IRF4 vs AAVS1
YIPF2	-0.678738	-0.678774	4.59601	0.000239457	0.00252082	memory	IRF4 vs AAVS1
RFC4	-0.729659	-0.729679	5.5599	0.000239794	0.00252294	memory	IRF4 vs AAVS1
G6PC3	-0.69448	-0.694507	5.05894	0.000240082	0.00252334	memory	IRF4 vs AAVS1
TTLL3	1.35786	1.35823	2.37007	0.000240104	0.00252334	memory	IRF4 vs AAVS1
SLC35D2	2.81511	2.81554	3.83157	0.000240863	0.00252953	memory	IRF4 vs AAVS1
CDKN2D	2.08419	2.08428	5.23853	0.000240966	0.00252953	memory	IRF4 vs AAVS1
TEX30	-0.70833	-0.708365	4.6847	0.000241231	0.00253088	memory	IRF4 vs AAVS1
ICAM1	1.14742	1.14749	4.7014	0.000241432	0.00253155	memory	IRF4 vs AAVS1
TRIP12	0.587961	0.587975	5.7233	0.000241729	0.00253324	memory	IRF4 vs AAVS1
RAD54L	-0.806781	-0.806874	3.489	0.000242162	0.00253582	memory	IRF4 vs AAVS1
SIGLEC15	3.64974	3.66136	-0.0183832	0.000242384	0.00253582	memory	IRF4 vs AAVS1
SELENOI	-0.697398	-0.697444	4.2547	0.000242386	0.00253582	memory	IRF4 vs AAVS1
MYL5	1.43688	1.43727	2.40389	0.000243025	0.00254108	memory	IRF4 vs AAVS1
NOXA1	2.0821	2.08495	0.348782	0.000243568	0.00254369	memory	IRF4 vs AAVS1
PMEPA1	-1.43524	-1.43528	5.79348	0.00024394	0.00254369	memory	IRF4 vs AAVS1
C3AR1	4.19811	4.2379	-1.17097	0.000244017	0.00254369	memory	IRF4 vs AAVS1
CNTRL	0.624709	0.624721	6.09471	0.000244037	0.00254369	memory	IRF4 vs AAVS1
MPC1	-1.01892	-1.01894	6.01984	0.000244064	0.00254369	memory	IRF4 vs AAVS1
SLC8B1	1.31578	1.31623	2.06531	0.000244124	0.00254369	memory	IRF4 vs AAVS1
TOGARAM2	5.704	5.73177	0.756577	0.000244235	0.00254369	memory	IRF4 vs AAVS1
MTFP1	-0.832437	-0.832455	5.90283	0.000244412	0.0025441	memory	IRF4 vs AAVS1
CCDC47	-0.624465	-0.624477	6.08957	0.000244878	0.00254753	memory	IRF4 vs AAVS1
ARAP3	5.05432	5.21111	-2.15645	0.000245211	0.00254879	memory	IRF4 vs AAVS1
PLAAT3	-0.789499	-0.78955	4.31494	0.000245274	0.00254879	memory	IRF4 vs AAVS1
AFF3	4.70461	4.70509	5.61	0.000245594	0.00255069	memory	IRF4 vs AAVS1
SLC9A3-AS1	1.77285	1.77366	1.78381	0.000246167	0.0025552	memory	IRF4 vs AAVS1
E2F1	-0.761757	-0.761795	4.69333	0.000247796	0.00257068	memory	IRF4 vs AAVS1
IRS2	1.93903	1.94147	0.411118	0.000249121	0.00258298	memory	IRF4 vs AAVS1
OXR1	-0.641209	-0.641226	5.55317	0.000249905	0.00258966	memory	IRF4 vs AAVS1
MCTS1	-0.601541	-0.60155	6.48497	0.000250094	0.00259017	memory	IRF4 vs AAVS1
EI24	-0.702913	-0.702935	5.38776	0.000250604	0.002594	memory	IRF4 vs AAVS1
ING2	-0.860172	-0.860271	3.50434	0.000251097	0.00259765	memory	IRF4 vs AAVS1
AP000696.2	-2.79967	-2.80954	-0.680451	0.000251414	0.00259878	memory	IRF4 vs AAVS1
ZMPSTE24	-0.630318	-0.630344	4.92216	0.000251485	0.00259878	memory	IRF4 vs AAVS1
TOB2	0.86923	0.869295	4.13889	0.000251729	0.00259985	memory	IRF4 vs AAVS1
SCIN	1.79041	1.79113	1.97564	0.000251958	0.00260076	memory	IRF4 vs AAVS1
HOXB6	3.0457	3.06863	-1.55063	0.000252564	0.00260454	memory	IRF4 vs AAVS1
ZFP36	-0.694377	-0.694381	7.81972	0.000252724	0.00260454	memory	IRF4 vs AAVS1
OSBP	-0.592569	-0.592583	5.72382	0.000252771	0.00260454	memory	IRF4 vs AAVS1
PLAGL1	1.44068	1.44096	2.91152	0.000252886	0.00260454	memory	IRF4 vs AAVS1
SLC39A11	-0.746455	-0.746494	4.63917	0.000253164	0.00260596	memory	IRF4 vs AAVS1
TMC8	0.797571	0.797594	5.5018	0.00025374	0.00260834	memory	IRF4 vs AAVS1
CASP4	1.05083	1.05085	5.97594	0.000253792	0.00260834	memory	IRF4 vs AAVS1
GIMAP1	2.71149	2.71872	-0.306109	0.000253817	0.00260834	memory	IRF4 vs AAVS1
HIST1H3J	-0.800203	-0.800244	4.64946	0.000254277	0.00261162	memory	IRF4 vs AAVS1
TUBA3E	6.72888	7.0328	-1.44846	0.000254506	0.00261252	memory	IRF4 vs AAVS1
CSNK1E	-0.674954	-0.674974	5.40066	0.000254902	0.002614	memory	IRF4 vs AAVS1
SUSD6	0.736812	0.736853	4.54112	0.000254931	0.002614	memory	IRF4 vs AAVS1
CMTM6	0.589183	0.589188	6.99606	0.000255078	0.00261406	memory	IRF4 vs AAVS1
MRPS26	-0.824079	-0.824102	5.53556	0.000255352	0.00261542	memory	IRF4 vs AAVS1
FRMD8	0.741163	0.741211	4.32678	0.000255624	0.00261676	memory	IRF4 vs AAVS1
NOTCH1	1.21113	1.21132	3.10368	0.000256113	0.00262032	memory	IRF4 vs AAVS1
LRRC8A	-0.931375	-0.931458	3.8869	0.000256466	0.00262249	memory	IRF4 vs AAVS1
NFAT5	1.00993	1.00997	5.38107	0.00025682	0.00262454	memory	IRF4 vs AAVS1
PBX4	2.72691	2.72777	2.75342	0.000257086	0.00262454	memory	IRF4 vs AAVS1
GK	1.02671	1.0268	3.99797	0.000257446	0.00262454	memory	IRF4 vs AAVS1
GKAP1	-0.782118	-0.7822	3.62589	0.000257534	0.00262454	memory	IRF4 vs AAVS1
MPP6	0.674645	0.674674	4.89047	0.000257581	0.00262454	memory	IRF4 vs AAVS1
IGHV3-54	-5.28938	-5.4077	-1.634	0.000257586	0.00262454	memory	IRF4 vs AAVS1
AL133415.1	0.683155	0.683183	4.93769	0.000257658	0.00262454	memory	IRF4 vs AAVS1
NUDT8	-1.11742	-1.11755	3.54158	0.000257882	0.00262538	memory	IRF4 vs AAVS1
ARAP2	2.9855	2.98562	5.7996	0.000259062	0.00263394	memory	IRF4 vs AAVS1
GPR89B	-0.75006	-0.750135	3.69793	0.000259109	0.00263394	memory	IRF4 vs AAVS1
MAML2	2.86649	2.86676	4.55585	0.000259156	0.00263394	memory	IRF4 vs AAVS1
ARRDC1	0.644652	0.644682	4.78432	0.00025929	0.00263394	memory	IRF4 vs AAVS1
IFRD1	-0.68325	-0.6833	4.12565	0.000259725	0.00263692	memory	IRF4 vs AAVS1
AGA	-0.78917	-0.78921	4.67458	0.000260132	0.0026396	memory	IRF4 vs AAVS1
COTL1	0.90485	0.904853	8.81611	0.000261109	0.00264806	memory	IRF4 vs AAVS1
AC076968.2	4.7509	4.90657	-2.43575	0.000261939	0.00265503	memory	IRF4 vs AAVS1
ECD	0.850519	0.850582	4.13133	0.000262872	0.00266193	memory	IRF4 vs AAVS1
RAB3GAP2	0.584018	0.584039	5.11106	0.000262906	0.00266193	memory	IRF4 vs AAVS1
CLCF1	3.39742	3.40122	1.31516	0.000263294	0.00266208	memory	IRF4 vs AAVS1
SECISBP2	-0.58275	-0.582763	5.72879	0.000263319	0.00266208	memory	IRF4 vs AAVS1
MYOM1	2.19879	2.20114	0.748124	0.000263352	0.00266208	memory	IRF4 vs AAVS1
COL6A2	3.11066	3.12433	-0.790201	0.000263628	0.00266342	memory	IRF4 vs AAVS1
HMGN2	-0.681354	-0.681355	9.2022	0.000264123	0.00266697	memory	IRF4 vs AAVS1
INSR	-1.43078	-1.43094	3.65305	0.000264323	0.00266754	memory	IRF4 vs AAVS1
PSMG1	-0.659112	-0.65913	5.54488	0.000265192	0.00267372	memory	IRF4 vs AAVS1
MRTFA	0.581672	0.581693	5.13928	0.000265228	0.00267372	memory	IRF4 vs AAVS1
CD40	2.74618	2.74627	5.96392	0.000265368	0.00267372	memory	IRF4 vs AAVS1
XPO6	0.673603	0.673642	4.4482	0.000267038	0.00268908	memory	IRF4 vs AAVS1
NFKB2	1.01035	1.01041	4.65148	0.000267306	0.00268942	memory	IRF4 vs AAVS1
TXNL4A	-0.604133	-0.604136	7.86787	0.000267501	0.00268942	memory	IRF4 vs AAVS1
HLA-DMA	0.856966	0.85697	7.89715	0.000267507	0.00268942	memory	IRF4 vs AAVS1
SBF2	0.82719	0.827262	3.8996	0.000268688	0.00269878	memory	IRF4 vs AAVS1
GDE1	-0.659901	-0.659947	4.17542	0.000268729	0.00269878	memory	IRF4 vs AAVS1
MAP3K6	2.01278	2.01341	2.42382	0.000268879	0.00269883	memory	IRF4 vs AAVS1
KLHL2	0.96826	0.968322	4.37004	0.00026929	0.00269972	memory	IRF4 vs AAVS1
NPIPB5	0.960984	0.961164	2.82817	0.00026933	0.00269972	memory	IRF4 vs AAVS1
CEP55	-0.58878	-0.588798	5.36183	0.000269405	0.00269972	memory	IRF4 vs AAVS1
ATG5	-0.572238	-0.572248	6.21627	0.000270248	0.00270671	memory	IRF4 vs AAVS1
SCFD2	-0.682693	-0.682714	5.3558	0.000270654	0.00270765	memory	IRF4 vs AAVS1
AC009690.2	1.66223	1.66375	0.76266	0.000270672	0.00270765	memory	IRF4 vs AAVS1
ALOX12-AS1	0.880715	0.880792	3.89201	0.00027078	0.00270765	memory	IRF4 vs AAVS1
PCNA	-0.659351	-0.659358	6.87678	0.000271382	0.00271221	memory	IRF4 vs AAVS1
HCFC1R1	0.577468	0.577478	6.19426	0.000272461	0.00272153	memory	IRF4 vs AAVS1
CCR6	4.31977	4.32015	5.53773	0.000272668	0.00272213	memory	IRF4 vs AAVS1
CCDC50	0.602044	0.60205	7.05243	0.000272951	0.00272349	memory	IRF4 vs AAVS1
POLR2D	-0.738021	-0.738048	5.16697	0.000273257	0.00272381	memory	IRF4 vs AAVS1
NLRC5	1.04721	1.04724	5.52749	0.000273277	0.00272381	memory	IRF4 vs AAVS1
TSBP1-AS1	3.69625	3.70174	1.07039	0.000274261	0.00273215	memory	IRF4 vs AAVS1
MR1	0.671469	0.671518	4.13367	0.000274796	0.00273601	memory	IRF4 vs AAVS1
AC079163.2	4.14356	4.16247	-0.222438	0.000275493	0.00274148	memory	IRF4 vs AAVS1
GPR180	-0.685709	-0.685758	4.1687	0.000275834	0.0027434	memory	IRF4 vs AAVS1
CENPV	-1.09973	-1.1	2.44398	0.000276054	0.00274412	memory	IRF4 vs AAVS1
C6orf47	0.859005	0.859127	3.198	0.00027636	0.0027444	memory	IRF4 vs AAVS1
SP140L	0.839315	0.839345	5.20262	0.000276659	0.0027444	memory	IRF4 vs AAVS1
ZSCAN30	1.34838	1.34869	2.66812	0.000276701	0.0027444	memory	IRF4 vs AAVS1
B3GAT3	-0.626409	-0.626422	5.90748	0.000276746	0.0027444	memory	IRF4 vs AAVS1
MYOF	-1.61935	-1.62006	1.77992	0.000276822	0.0027444	memory	IRF4 vs AAVS1
STIL	-0.795429	-0.795478	4.40583	0.000276975	0.00274445	memory	IRF4 vs AAVS1
ARHGAP24	2.85097	2.85106	6.2056	0.000277435	0.00274534	memory	IRF4 vs AAVS1
ACTA2	1.58849	1.58969	1.01011	0.000277557	0.00274534	memory	IRF4 vs AAVS1
ISG20	-0.850383	-0.850385	9.42083	0.000277616	0.00274534	memory	IRF4 vs AAVS1
C9orf139	1.67846	1.67918	1.84512	0.000277777	0.00274534	memory	IRF4 vs AAVS1
AC008892.1	-1.47615	-1.47675	1.83758	0.000277805	0.00274534	memory	IRF4 vs AAVS1
SPG11	0.654197	0.654227	4.81128	0.000278038	0.00274618	memory	IRF4 vs AAVS1
ANXA3	-0.882904	-0.883025	3.25976	0.000278223	0.00274654	memory	IRF4 vs AAVS1
LINC00881	-1.98585	-1.9899	-0.268489	0.00027856	0.00274841	memory	IRF4 vs AAVS1
MRPS34	-0.628615	-0.628619	7.56561	0.000278883	0.00275013	memory	IRF4 vs AAVS1
IKBKE	1.43682	1.43696	3.83499	0.000279986	0.00275888	memory	IRF4 vs AAVS1
ZFP14	1.1261	1.12636	2.57203	0.000280067	0.00275888	memory	IRF4 vs AAVS1
HIST1H1E	-0.602635	-0.602637	8.60436	0.000280529	0.00276035	memory	IRF4 vs AAVS1
IFIH1	0.877799	0.877851	4.47576	0.000280658	0.00276035	memory	IRF4 vs AAVS1
TMEM104	-0.795558	-0.795625	3.94034	0.000280664	0.00276035	memory	IRF4 vs AAVS1
GNB5	0.930187	0.930241	4.50555	0.000281612	0.00276822	memory	IRF4 vs AAVS1
GTPBP3	-0.900366	-0.90047	3.50156	0.000282234	0.00277286	memory	IRF4 vs AAVS1
TTF2	-0.593353	-0.593377	4.96719	0.000282737	0.00277633	memory	IRF4 vs AAVS1
TARSL2	-0.79378	-0.793809	5.13473	0.000283181	0.00277922	memory	IRF4 vs AAVS1
DUS1L	-0.593249	-0.59326	6.1561	0.000284315	0.00278887	memory	IRF4 vs AAVS1
CCNJL	8.95275	1.44269e+08	-1.59272	0.000285673	0.00280071	memory	IRF4 vs AAVS1
ACSS1	-0.740935	-0.740968	4.84383	0.00028658	0.00280812	memory	IRF4 vs AAVS1
WDR62	-0.979819	-0.979937	3.46383	0.000286811	0.0028089	memory	IRF4 vs AAVS1
HIST1H2AH	-0.773495	-0.773515	5.65053	0.000287757	0.0028153	memory	IRF4 vs AAVS1
AL353807.5	3.5694	3.57291	1.57967	0.000287834	0.0028153	memory	IRF4 vs AAVS1
NMNAT1	1.01541	1.01565	2.50725	0.000287919	0.0028153	memory	IRF4 vs AAVS1
AC092916.1	3.61779	3.66194	-1.86439	0.000288473	0.00281923	memory	IRF4 vs AAVS1
PLEKHO2	1.2361	1.23626	3.40616	0.000290117	0.00283244	memory	IRF4 vs AAVS1
HMGB3	-1.04593	-1.04596	5.57428	0.000290255	0.00283244	memory	IRF4 vs AAVS1
DHRS13	-0.776084	-0.776158	3.75131	0.000290283	0.00283244	memory	IRF4 vs AAVS1
NDUFAF6	-0.835136	-0.835161	5.39787	0.000292158	0.00284923	memory	IRF4 vs AAVS1
UCHL3	-0.986887	-0.98692	5.35132	0.000292713	0.00285315	memory	IRF4 vs AAVS1
AGPAT2	0.956201	0.956258	4.47289	0.000292933	0.00285379	memory	IRF4 vs AAVS1
ANLN	-0.883011	-0.883075	4.18583	0.000293175	0.00285465	memory	IRF4 vs AAVS1
TCL1A	2.29906	2.29914	5.69803	0.000294538	0.0028653	memory	IRF4 vs AAVS1
POLD2	-0.839127	-0.839141	6.35577	0.000294578	0.0028653	memory	IRF4 vs AAVS1
ATG4A	-0.746055	-0.74613	3.68596	0.000294801	0.00286573	memory	IRF4 vs AAVS1
RFLNB	1.98372	1.98399	3.6171	0.000294931	0.00286573	memory	IRF4 vs AAVS1
ZBTB8A	-1.39119	-1.39193	1.4193	0.000295237	0.0028672	memory	IRF4 vs AAVS1
CDK19	0.645112	0.645157	4.18092	0.000295559	0.00286882	memory	IRF4 vs AAVS1
HSPD1	-0.63411	-0.634112	8.53853	0.000296506	0.00287536	memory	IRF4 vs AAVS1
HERC4	0.718886	0.718911	5.15347	0.000296542	0.00287536	memory	IRF4 vs AAVS1
SELENOT	-0.583537	-0.58354	7.60993	0.000296824	0.00287593	memory	IRF4 vs AAVS1
PGP	-0.598501	-0.598511	6.23582	0.000296911	0.00287593	memory	IRF4 vs AAVS1
AC004865.2	1.46941	1.47008	1.69714	0.000297302	0.00287709	memory	IRF4 vs AAVS1
MAX	0.676006	0.676025	5.50399	0.00029744	0.00287709	memory	IRF4 vs AAVS1
HAMP	8.84487	1.44269e+08	-1.69487	0.000297496	0.00287709	memory	IRF4 vs AAVS1
NHP2	-0.589914	-0.589919	7.41326	0.000297726	0.00287781	memory	IRF4 vs AAVS1
FGGY	0.759164	0.759228	3.92979	0.000298538	0.00288415	memory	IRF4 vs AAVS1
CCL2	9.23536	9.26133	4.39322	0.000298948	0.00288661	memory	IRF4 vs AAVS1
TTN-AS1	1.00553	1.00571	2.91501	0.000299617	0.00289013	memory	IRF4 vs AAVS1
LGALS2	1.99664	2.00045	-0.152152	0.00029965	0.00289013	memory	IRF4 vs AAVS1
IL27RA	1.07498	1.07503	4.7382	0.000299779	0.00289013	memory	IRF4 vs AAVS1
RP2	0.777613	0.777705	3.44327	0.000300295	0.0028936	memory	IRF4 vs AAVS1
SEC22B	-0.571493	-0.571508	5.60018	0.000300509	0.00289415	memory	IRF4 vs AAVS1
GSTK1	0.689876	0.689881	7.28885	0.000300695	0.00289421	memory	IRF4 vs AAVS1
CLEC16A	0.803077	0.803115	4.78058	0.000300827	0.00289421	memory	IRF4 vs AAVS1
NR5A2	2.35553	2.36567	-1.12902	0.000301988	0.00290387	memory	IRF4 vs AAVS1
AC007381.1	3.31565	3.32101	0.746335	0.000302332	0.00290567	memory	IRF4 vs AAVS1
AL138963.4	0.721359	0.72139	4.8704	0.000303425	0.00291276	memory	IRF4 vs AAVS1
MT1F	1.0359	1.03594	5.1296	0.000303523	0.00291276	memory	IRF4 vs AAVS1
MCUR1	-0.777179	-0.777191	6.33257	0.00030354	0.00291276	memory	IRF4 vs AAVS1
HIBCH	-0.868369	-0.868389	5.87164	0.000304672	0.00291901	memory	IRF4 vs AAVS1
AKAP12	3.15027	3.15677	0.287457	0.000304777	0.00291901	memory	IRF4 vs AAVS1
MT-CO1	0.470348	0.470348	12.7126	0.000304872	0.00291901	memory	IRF4 vs AAVS1
CPEB4	-0.757643	-0.757662	5.67072	0.000304974	0.00291901	memory	IRF4 vs AAVS1
SMIM3	2.34822	2.34841	4.57127	0.000304979	0.00291901	memory	IRF4 vs AAVS1
TMEM143	-0.900323	-0.900452	3.19176	0.000305641	0.00292306	memory	IRF4 vs AAVS1
MYO5C	1.76145	1.76374	0.292069	0.000305717	0.00292306	memory	IRF4 vs AAVS1
DRAM2	0.758816	0.758837	5.53762	0.000306174	0.00292469	memory	IRF4 vs AAVS1
PLK4	-0.816193	-0.816269	3.80187	0.000306203	0.00292469	memory	IRF4 vs AAVS1
AC105046.2	3.68659	3.7149	-1.21471	0.000306809	0.00292898	memory	IRF4 vs AAVS1
TNFSF13	4.28462	4.28819	2.27288	0.00030711	0.00293017	memory	IRF4 vs AAVS1
PROX1	2.22769	2.23476	-0.766396	0.00030725	0.00293017	memory	IRF4 vs AAVS1
RNASEH2A	-0.75456	-0.754583	5.41284	0.000307484	0.00293089	memory	IRF4 vs AAVS1
GALK2	-0.700201	-0.700231	4.93883	0.000308308	0.00293699	memory	IRF4 vs AAVS1
PM20D2	-0.808096	-0.808185	3.55321	0.000308739	0.00293699	memory	IRF4 vs AAVS1
MTURN	1.74077	1.7416	1.71496	0.000309294	0.00293699	memory	IRF4 vs AAVS1
SETBP1	0.829902	0.829913	6.6803	0.000309426	0.00293699	memory	IRF4 vs AAVS1
SGO2	-0.670037	-0.670065	4.91713	0.000309511	0.00293699	memory	IRF4 vs AAVS1
ARID4A	0.608901	0.608921	5.25614	0.000309527	0.00293699	memory	IRF4 vs AAVS1
FAAH2	-1.4542	-1.45493	1.54325	0.000309595	0.00293699	memory	IRF4 vs AAVS1
POLR2H	-0.584821	-0.584832	6.09219	0.000309611	0.00293699	memory	IRF4 vs AAVS1
GNPTAB	0.794133	0.794148	6.07661	0.000309672	0.00293699	memory	IRF4 vs AAVS1
AC008083.3	1.54259	1.54274	3.99414	0.000309707	0.00293699	memory	IRF4 vs AAVS1
TIMM9	-0.583281	-0.5833	5.31543	0.000310066	0.00293889	memory	IRF4 vs AAVS1
ETHE1	0.595901	0.595907	6.92161	0.000310821	0.00294455	memory	IRF4 vs AAVS1
PLIN2	0.84834	0.848366	5.40746	0.000311014	0.00294487	memory	IRF4 vs AAVS1
AC013270.1	2.27517	2.28192	-0.656021	0.000311441	0.00294741	memory	IRF4 vs AAVS1
CDKN2C	-0.926184	-0.926255	4.11214	0.000311697	0.00294832	memory	IRF4 vs AAVS1
DBNDD2	2.76167	2.76396	1.383	0.000312142	0.00294979	memory	IRF4 vs AAVS1
EXOSC4	-0.606512	-0.606527	5.69174	0.000312169	0.00294979	memory	IRF4 vs AAVS1
UBIAD1	-0.746854	-0.746913	4.01866	0.000312632	0.00295265	memory	IRF4 vs AAVS1
HMG20A	0.619139	0.619177	4.3748	0.000313094	0.00295448	memory	IRF4 vs AAVS1
LILRA1	5.29427	5.40115	-1.47484	0.000313244	0.00295448	memory	IRF4 vs AAVS1
PELI2	1.33581	1.33641	1.67303	0.000313308	0.00295448	memory	IRF4 vs AAVS1
DLG4	2.38271	2.38997	-0.645447	0.000313463	0.00295448	memory	IRF4 vs AAVS1
RPIA	-0.557619	-0.557636	5.32927	0.000314972	0.0029672	memory	IRF4 vs AAVS1
GRK5	-0.983643	-0.983721	4.06677	0.000315675	0.00297107	memory	IRF4 vs AAVS1
CTTNBP2NL	2.0126	2.01373	1.59139	0.000315704	0.00297107	memory	IRF4 vs AAVS1
IMMP1L	-0.702569	-0.702598	4.95655	0.000316452	0.00297661	memory	IRF4 vs AAVS1
HIST1H2BC	-0.81529	-0.815308	5.84077	0.000317005	0.0029803	memory	IRF4 vs AAVS1
CDCA2	-0.899039	-0.899067	5.40452	0.000318357	0.00299149	memory	IRF4 vs AAVS1
ILVBL	-0.66048	-0.66051	4.78985	0.000319351	0.00299931	memory	IRF4 vs AAVS1
ILF2	-0.654436	-0.654441	7.37311	0.00031958	0.00299964	memory	IRF4 vs AAVS1
LINC00944	4.65453	4.66076	1.86317	0.000319709	0.00299964	memory	IRF4 vs AAVS1
SMS	-0.592683	-0.592702	5.2714	0.000320166	0.00300241	memory	IRF4 vs AAVS1
C4orf46	-0.840119	-0.84021	3.58152	0.000320662	0.00300553	memory	IRF4 vs AAVS1
RPS6KB2	-0.727103	-0.727115	6.28486	0.000321653	0.00301293	memory	IRF4 vs AAVS1
RAB3C	4.03302	4.08553	-1.70641	0.000321775	0.00301293	memory	IRF4 vs AAVS1
SLC48A1	-0.845127	-0.845242	3.26063	0.000322316	0.00301514	memory	IRF4 vs AAVS1
SAMD9	0.768382	0.768426	4.48875	0.000322337	0.00301514	memory	IRF4 vs AAVS1
SRP72	-0.794407	-0.794416	6.93658	0.000322663	0.00301639	memory	IRF4 vs AAVS1
AZIN1	-0.629269	-0.62929	5.263	0.000322796	0.00301639	memory	IRF4 vs AAVS1
KLHL18	0.818423	0.818473	4.41362	0.00032362	0.00302121	memory	IRF4 vs AAVS1
CCR10	-1.09041	-1.09044	5.56739	0.000323637	0.00302121	memory	IRF4 vs AAVS1
AC147067.1	2.10539	2.10803	0.481113	0.000324817	0.0030307	memory	IRF4 vs AAVS1
SIPA1	0.844837	0.844868	5.12287	0.000325458	0.00303384	memory	IRF4 vs AAVS1
ARID3A	-0.644005	-0.644013	6.67972	0.000325582	0.00303384	memory	IRF4 vs AAVS1
FLNB	1.72313	1.72361	2.48171	0.000325644	0.00303384	memory	IRF4 vs AAVS1
AC110620.2	2.42795	2.43587	-0.709466	0.000325927	0.00303402	memory	IRF4 vs AAVS1
RNF216	0.814611	0.814653	4.64055	0.000325991	0.00303402	memory	IRF4 vs AAVS1
ZBTB18	1.96858	1.96971	1.54385	0.000326262	0.00303502	memory	IRF4 vs AAVS1
METTL1	-0.991794	-0.991926	3.32525	0.000327384	0.00304264	memory	IRF4 vs AAVS1
EPRS	-0.629437	-0.629443	7.0802	0.000327409	0.00304264	memory	IRF4 vs AAVS1
TCAF1	1.03509	1.03525	3.1701	0.000327984	0.00304646	memory	IRF4 vs AAVS1
ZNF91	0.781859	0.781913	4.24088	0.000328416	0.00304894	memory	IRF4 vs AAVS1
CYC1	-0.579961	-0.579965	7.47224	0.000328706	0.00305011	memory	IRF4 vs AAVS1
[truncated: 72,618 more rows]

## Sheet: Legend
Dataset EV 8 : Differentially expressed genes (DEG) between knockouts and control conditions
