# Supplementary material for: Competing gene regulatory networks drive naive and memory B cell differentiation
Source: Mol Syst Biol. 2026 Apr 16;22(7):1097–117. doi: 10.1038/s44320-026-00207-8 (PMC13328623; doi:10.1038/s44320-026-00207-8)
Supplement: Supplementary file 11 — Dataset EV9 [file 44320_2026_207_MOESM11_ESM.xlsx]

## Sheet: Dataset EV 9
gene	logFC	unshrunk.logFC	logCPM	PValue	FDR	comparison
FNIP2	-4.11166	-4.1129	5.05439	1.24126e-07	0.0020657	naive-GC AVVS1 vs naive-GC IRF4
FBXL7	-5.70815	-5.71687	3.86691	4.10675e-07	0.00285859	naive-GC AVVS1 vs naive-GC IRF4
HIST1H3G	3.02269	3.02358	4.39062	5.15309e-07	0.00285859	naive-GC AVVS1 vs naive-GC IRF4
HIST1H2AL	2.11717	2.11744	5.14428	1.97306e-06	0.00547109	naive-GC AVVS1 vs naive-GC IRF4
HIST1H1B	1.83633	1.83646	5.8246	2.0722e-06	0.00547109	naive-GC AVVS1 vs naive-GC IRF4
CEP128	2.5565	2.55714	4.37515	2.1108e-06	0.00547109	naive-GC AVVS1 vs naive-GC IRF4
RRM2	2.4919	2.49276	3.88455	2.30126e-06	0.00547109	naive-GC AVVS1 vs naive-GC IRF4
SDSL	-2.81519	-2.81561	5.285	3.35897e-06	0.00691644	naive-GC AVVS1 vs naive-GC IRF4
SEL1L3	1.9478	1.94788	6.75933	3.74425e-06	0.00691644	naive-GC AVVS1 vs naive-GC IRF4
SPIRE1	-2.49965	-2.50029	4.36847	4.15601e-06	0.00691644	naive-GC AVVS1 vs naive-GC IRF4
TNFRSF17	2.99301	2.99367	4.78577	4.80864e-06	0.00727503	naive-GC AVVS1 vs naive-GC IRF4
TYMS	2.53175	2.53266	3.85082	5.9544e-06	0.00825777	naive-GC AVVS1 vs naive-GC IRF4
HIST1H2AG	1.53005	1.53023	5.09807	7.67617e-06	0.00958379	naive-GC AVVS1 vs naive-GC IRF4
KCNN3	2.83835	2.83988	3.4085	8.06232e-06	0.00958379	naive-GC AVVS1 vs naive-GC IRF4
IGFBP4	-1.42193	-1.42197	7.14513	9.73065e-06	0.0103833	naive-GC AVVS1 vs naive-GC IRF4
LINC00926	1.61177	1.6118	7.82828	1.1014e-05	0.0103833	naive-GC AVVS1 vs naive-GC IRF4
PRXL2B	-1.6993	-1.69965	4.31908	1.26401e-05	0.0103833	naive-GC AVVS1 vs naive-GC IRF4
CERNA2	5.30554	5.31063	4.16885	1.26635e-05	0.0103833	naive-GC AVVS1 vs naive-GC IRF4
PMEPA1	1.8212	1.82132	6.09236	1.37508e-05	0.0103833	naive-GC AVVS1 vs naive-GC IRF4
HIST1H3C	2.25705	2.25793	3.59311	1.38597e-05	0.0103833	naive-GC AVVS1 vs naive-GC IRF4
TSHR	3.4577	3.46469	1.78524	1.54881e-05	0.0103833	naive-GC AVVS1 vs naive-GC IRF4
TXNDC5	1.67739	1.67748	6.17454	1.56311e-05	0.0103833	naive-GC AVVS1 vs naive-GC IRF4
ALDH2	2.63037	2.63272	2.545	1.68831e-05	0.0103833	naive-GC AVVS1 vs naive-GC IRF4
GRK5	1.71128	1.71178	3.79474	1.71802e-05	0.0103833	naive-GC AVVS1 vs naive-GC IRF4
EHD3	1.65061	1.65078	5.29999	1.76186e-05	0.0103833	naive-GC AVVS1 vs naive-GC IRF4
WDR91	-1.5012	-1.50151	4.22187	1.79864e-05	0.0103833	naive-GC AVVS1 vs naive-GC IRF4
SHCBP1	2.65112	2.6536	2.48934	1.8334e-05	0.0103833	naive-GC AVVS1 vs naive-GC IRF4
SDCBP	-1.23863	-1.23868	6.48449	1.85822e-05	0.0103833	naive-GC AVVS1 vs naive-GC IRF4
ADGRE2	-1.94662	-1.94749	3.33992	1.87664e-05	0.0103833	naive-GC AVVS1 vs naive-GC IRF4
SEMA4A	3.0179	3.02052	2.79398	2.06208e-05	0.0103833	naive-GC AVVS1 vs naive-GC IRF4
ZBP1	1.96367	1.964	4.68845	2.14628e-05	0.0103833	naive-GC AVVS1 vs naive-GC IRF4
PDLIM2	-1.39742	-1.39751	5.83257	2.15965e-05	0.0103833	naive-GC AVVS1 vs naive-GC IRF4
IGHG1	3.6343	3.6347	6.18801	2.17212e-05	0.0103833	naive-GC AVVS1 vs naive-GC IRF4
PLIN2	-1.08945	-1.0895	6.18623	2.20883e-05	0.0103833	naive-GC AVVS1 vs naive-GC IRF4
SIRPA	-2.13984	-2.14108	3.04137	2.6219e-05	0.0103833	naive-GC AVVS1 vs naive-GC IRF4
MREG	-1.36372	-1.36388	5.03257	2.65145e-05	0.0103833	naive-GC AVVS1 vs naive-GC IRF4
HIST1H2AJ	2.08864	2.08992	2.84292	2.66682e-05	0.0103833	naive-GC AVVS1 vs naive-GC IRF4
TPX2	1.94383	1.94484	3.03586	2.66821e-05	0.0103833	naive-GC AVVS1 vs naive-GC IRF4
RHOBTB2	-1.15062	-1.1507	5.80593	2.70657e-05	0.0103833	naive-GC AVVS1 vs naive-GC IRF4
CD84	-1.12663	-1.12671	5.6373	2.80084e-05	0.0103833	naive-GC AVVS1 vs naive-GC IRF4
NFIL3	-1.60605	-1.60637	4.36141	2.9975e-05	0.0103833	naive-GC AVVS1 vs naive-GC IRF4
LINC00877	3.59708	3.60523	1.70543	3.01694e-05	0.0103833	naive-GC AVVS1 vs naive-GC IRF4
BIRC5	2.19037	2.19155	3.08823	3.14723e-05	0.0103833	naive-GC AVVS1 vs naive-GC IRF4
HIST1H3F	1.79246	1.79322	3.29557	3.27969e-05	0.0103833	naive-GC AVVS1 vs naive-GC IRF4
CCNA2	2.44276	2.44506	2.37322	3.28596e-05	0.0103833	naive-GC AVVS1 vs naive-GC IRF4
CD68	-1.15004	-1.15013	5.61611	3.28653e-05	0.0103833	naive-GC AVVS1 vs naive-GC IRF4
CKAP4	1.79107	1.7914	4.49888	3.30511e-05	0.0103833	naive-GC AVVS1 vs naive-GC IRF4
TCF7	-3.13273	-3.13603	2.71434	3.3153e-05	0.0103833	naive-GC AVVS1 vs naive-GC IRF4
MAF	-3.77076	-3.77468	3.07378	3.39249e-05	0.0103833	naive-GC AVVS1 vs naive-GC IRF4
JUP	-1.27756	-1.27771	5.03977	3.41094e-05	0.0103833	naive-GC AVVS1 vs naive-GC IRF4
GAS7	-1.70769	-1.70784	5.59376	3.43318e-05	0.0103833	naive-GC AVVS1 vs naive-GC IRF4
FCRL4	-3.2878	-3.29459	1.87685	3.44009e-05	0.0103833	naive-GC AVVS1 vs naive-GC IRF4
AC022182.2	3.05083	3.05425	2.42557	3.4669e-05	0.0103833	naive-GC AVVS1 vs naive-GC IRF4
UBE2G1	1.26253	1.26259	6.36259	3.48401e-05	0.0103833	naive-GC AVVS1 vs naive-GC IRF4
HSP90B1	1.52401	1.52403	8.08683	3.65655e-05	0.0103833	naive-GC AVVS1 vs naive-GC IRF4
OSBPL10	1.26606	1.26617	5.36133	3.67973e-05	0.0103833	naive-GC AVVS1 vs naive-GC IRF4
BUB1	1.63068	1.63104	4.1609	3.69674e-05	0.0103833	naive-GC AVVS1 vs naive-GC IRF4
PDIA4	1.04755	1.04765	5.25896	3.79443e-05	0.0103833	naive-GC AVVS1 vs naive-GC IRF4
LINC01943	2.88041	2.88271	2.84289	3.81655e-05	0.0103833	naive-GC AVVS1 vs naive-GC IRF4
BHLHA15	5.06917	5.15039	-0.271808	3.88329e-05	0.0103833	naive-GC AVVS1 vs naive-GC IRF4
COBLL1	1.59122	1.59151	4.47068	3.92549e-05	0.0103833	naive-GC AVVS1 vs naive-GC IRF4
IGLV3-19	1.4335	1.43352	7.92579	3.95129e-05	0.0103833	naive-GC AVVS1 vs naive-GC IRF4
MKI67	1.99589	1.99639	4.11384	4.04213e-05	0.0103833	naive-GC AVVS1 vs naive-GC IRF4
RASSF6	3.5543	3.55753	3.04121	4.07592e-05	0.0103833	naive-GC AVVS1 vs naive-GC IRF4
TMBIM1	-1.02892	-1.02901	5.36326	4.15212e-05	0.0103833	naive-GC AVVS1 vs naive-GC IRF4
XXYLT1-AS2	2.52269	2.52633	1.77254	4.17895e-05	0.0103833	naive-GC AVVS1 vs naive-GC IRF4
CPNE5	1.86931	1.8695	5.35081	4.21628e-05	0.0103833	naive-GC AVVS1 vs naive-GC IRF4
CDC6	2.94253	2.94724	1.8307	4.30064e-05	0.0103833	naive-GC AVVS1 vs naive-GC IRF4
HIST1H3B	2.53455	2.53509	4.6149	4.30504e-05	0.0103833	naive-GC AVVS1 vs naive-GC IRF4
SDF2L1	1.02337	1.02342	6.10899	4.49808e-05	0.0105679	naive-GC AVVS1 vs naive-GC IRF4
LINC01507	3.50485	3.51789	0.880573	4.52868e-05	0.0105679	naive-GC AVVS1 vs naive-GC IRF4
PMFBP1	-3.2832	-3.28929	2.02791	4.57211e-05	0.0105679	naive-GC AVVS1 vs naive-GC IRF4
MIR4435-2HG	1.27899	1.27903	6.90834	4.737e-05	0.0106911	naive-GC AVVS1 vs naive-GC IRF4
LINC01811	3.3376	3.34747	1.13717	4.90698e-05	0.0106911	naive-GC AVVS1 vs naive-GC IRF4
LBH	-1.05451	-1.05453	7.92778	4.95935e-05	0.0106911	naive-GC AVVS1 vs naive-GC IRF4
DANCR	1.28709	1.28717	5.88057	4.99277e-05	0.0106911	naive-GC AVVS1 vs naive-GC IRF4
SGPP1	-1.42457	-1.42464	6.28982	5.04612e-05	0.0106911	naive-GC AVVS1 vs naive-GC IRF4
FOS	-1.55155	-1.55181	4.61483	5.0551e-05	0.0106911	naive-GC AVVS1 vs naive-GC IRF4
AREG	1.32263	1.32284	4.57817	5.07879e-05	0.0106911	naive-GC AVVS1 vs naive-GC IRF4
LILRA4	-3.73495	-3.74543	1.72417	5.13933e-05	0.0106911	naive-GC AVVS1 vs naive-GC IRF4
LST1	-2.06256	-2.06329	3.73169	5.35912e-05	0.0107608	naive-GC AVVS1 vs naive-GC IRF4
TK1	1.93056	1.93118	3.74984	5.37716e-05	0.0107608	naive-GC AVVS1 vs naive-GC IRF4
ETV7	1.95453	1.95574	2.77689	5.39975e-05	0.0107608	naive-GC AVVS1 vs naive-GC IRF4
PRDM1	2.04835	2.04861	5.13849	5.45078e-05	0.0107608	naive-GC AVVS1 vs naive-GC IRF4
HIST1H2AH	1.68658	1.68724	3.36711	5.55118e-05	0.0107608	naive-GC AVVS1 vs naive-GC IRF4
PRAG1	-0.958741	-0.958775	6.6226	5.56525e-05	0.0107608	naive-GC AVVS1 vs naive-GC IRF4
KMO	-0.966322	-0.966406	5.33818	5.69515e-05	0.0107608	naive-GC AVVS1 vs naive-GC IRF4
PDE4DIP	1.24118	1.24148	3.92135	5.73683e-05	0.0107608	naive-GC AVVS1 vs naive-GC IRF4
FKBP11	1.97349	1.97383	4.65174	5.86671e-05	0.0107608	naive-GC AVVS1 vs naive-GC IRF4
ABCC5	-1.75809	-1.75835	4.83519	5.8785e-05	0.0107608	naive-GC AVVS1 vs naive-GC IRF4
AC134508.2	3.74494	3.76559	0.417939	5.88412e-05	0.0107608	naive-GC AVVS1 vs naive-GC IRF4
MTUS2	4.09139	4.09872	2.38282	6.17993e-05	0.011151	naive-GC AVVS1 vs naive-GC IRF4
AC024560.1	1.77877	1.77987	2.71911	6.2315e-05	0.011151	naive-GC AVVS1 vs naive-GC IRF4
AL591518.1	2.97179	2.97505	2.42086	6.5189e-05	0.0114817	naive-GC AVVS1 vs naive-GC IRF4
TENT5C	1.17548	1.17569	4.38902	6.55429e-05	0.0114817	naive-GC AVVS1 vs naive-GC IRF4
HSPG2	3.186	3.19218	1.68222	6.67525e-05	0.0115718	naive-GC AVVS1 vs naive-GC IRF4
TOX2	2.39446	2.39469	5.70495	6.76585e-05	0.011608	naive-GC AVVS1 vs naive-GC IRF4
CDC20	1.92199	1.92327	2.66086	6.90845e-05	0.0116099	naive-GC AVVS1 vs naive-GC IRF4
ASF1B	2.26352	2.26632	1.88861	6.9602e-05	0.0116099	naive-GC AVVS1 vs naive-GC IRF4
LILRB3	-1.57653	-1.5772	3.26033	6.97627e-05	0.0116099	naive-GC AVVS1 vs naive-GC IRF4
LILRB2	-2.72218	-2.72434	2.90448	7.16388e-05	0.0117178	naive-GC AVVS1 vs naive-GC IRF4
CD1C	3.39477	3.39592	4.40259	7.18192e-05	0.0117178	naive-GC AVVS1 vs naive-GC IRF4
CCR4	3.99046	4.00195	1.60565	7.71468e-05	0.0124648	naive-GC AVVS1 vs naive-GC IRF4
CTSB	-0.875699	-0.875746	6.04854	7.97151e-05	0.0126581	naive-GC AVVS1 vs naive-GC IRF4
DIAPH3	2.25831	2.26075	2.08267	7.98644e-05	0.0126581	naive-GC AVVS1 vs naive-GC IRF4
E2F8	3.38081	3.39937	0.201943	8.11104e-05	0.0127343	naive-GC AVVS1 vs naive-GC IRF4
KLF6	-1.31403	-1.31406	7.3504	8.26319e-05	0.0128507	naive-GC AVVS1 vs naive-GC IRF4
MCM10	2.86102	2.86774	1.19858	8.3944e-05	0.0128507	naive-GC AVVS1 vs naive-GC IRF4
NIBAN3	2.712	2.71217	6.46694	8.55485e-05	0.0128507	naive-GC AVVS1 vs naive-GC IRF4
HIST1H4E	1.31392	1.31423	3.95703	8.59189e-05	0.0128507	naive-GC AVVS1 vs naive-GC IRF4
CACNA1E	-3.19476	-3.19785	2.83788	8.69931e-05	0.0128507	naive-GC AVVS1 vs naive-GC IRF4
DYRK2	-1.14153	-1.14181	3.92046	8.83303e-05	0.0128507	naive-GC AVVS1 vs naive-GC IRF4
SMIM20	0.923038	0.923109	5.50319	8.86588e-05	0.0128507	naive-GC AVVS1 vs naive-GC IRF4
SLC41A1	1.82138	1.82162	5.00994	9.06615e-05	0.0128507	naive-GC AVVS1 vs naive-GC IRF4
TCF4	0.987629	0.987645	7.80914	9.08498e-05	0.0128507	naive-GC AVVS1 vs naive-GC IRF4
PLBD2	-1.52249	-1.52283	4.11175	9.16491e-05	0.0128507	naive-GC AVVS1 vs naive-GC IRF4
DTL	2.67807	2.68243	1.66745	9.18574e-05	0.0128507	naive-GC AVVS1 vs naive-GC IRF4
VDR	2.17989	2.18276	1.75556	9.19127e-05	0.0128507	naive-GC AVVS1 vs naive-GC IRF4
PON2	-1.75257	-1.75377	2.64352	9.26394e-05	0.0128507	naive-GC AVVS1 vs naive-GC IRF4
PSAP	-1.26256	-1.26257	9.2854	9.27283e-05	0.0128507	naive-GC AVVS1 vs naive-GC IRF4
ENC1	2.54083	2.54279	2.7183	9.56122e-05	0.0128507	naive-GC AVVS1 vs naive-GC IRF4
TGFBR1	-0.982653	-0.982753	5.13437	9.60537e-05	0.0128507	naive-GC AVVS1 vs naive-GC IRF4
LONRF3	-1.9918	-1.99324	2.66577	9.6464e-05	0.0128507	naive-GC AVVS1 vs naive-GC IRF4
CDKN3	1.90859	1.9102	2.30756	9.68695e-05	0.0128507	naive-GC AVVS1 vs naive-GC IRF4
HIST1H2BF	1.30673	1.30694	4.53617	9.81969e-05	0.0128507	naive-GC AVVS1 vs naive-GC IRF4
MIAT	-1.91871	-1.91924	3.99003	9.92726e-05	0.0128507	naive-GC AVVS1 vs naive-GC IRF4
NAGLU	-0.902938	-0.903018	5.30546	9.94651e-05	0.0128507	naive-GC AVVS1 vs naive-GC IRF4
TRIM47	-1.88382	-1.88444	3.72594	9.99186e-05	0.0128507	naive-GC AVVS1 vs naive-GC IRF4
DLGAP5	2.4165	2.41992	1.75288	0.000100512	0.0128507	naive-GC AVVS1 vs naive-GC IRF4
C10orf99	5.74311	5.86457	-0.156772	0.000101284	0.0128507	naive-GC AVVS1 vs naive-GC IRF4
HOMER2	1.20643	1.20667	4.19827	0.000101347	0.0128507	naive-GC AVVS1 vs naive-GC IRF4
RYBP	1.11175	1.11186	5.26652	0.000101928	0.0128507	naive-GC AVVS1 vs naive-GC IRF4
CD86	-1.57818	-1.57839	4.94209	0.000103189	0.0129102	naive-GC AVVS1 vs naive-GC IRF4
IDH2	0.828786	0.828811	6.8743	0.000104559	0.0129102	naive-GC AVVS1 vs naive-GC IRF4
GRIK4	-1.48238	-1.48256	4.99789	0.000104727	0.0129102	naive-GC AVVS1 vs naive-GC IRF4
SPSB1	1.43138	1.43173	3.98215	0.000105687	0.0129327	naive-GC AVVS1 vs naive-GC IRF4
PSD3	-0.909259	-0.909273	7.752	0.000108938	0.0132332	naive-GC AVVS1 vs naive-GC IRF4
CHMP7	0.882142	0.882238	4.98613	0.000110224	0.0132468	naive-GC AVVS1 vs naive-GC IRF4
MZB1	1.40222	1.40225	7.36208	0.00011121	0.0132468	naive-GC AVVS1 vs naive-GC IRF4
TSPAN14	-0.839281	-0.839334	5.79176	0.000111438	0.0132468	naive-GC AVVS1 vs naive-GC IRF4
PRR5	1.71995	1.72007	5.92747	0.000115505	0.0135946	naive-GC AVVS1 vs naive-GC IRF4
P2RX4	-1.1546	-1.15487	3.99535	0.000116117	0.0135946	naive-GC AVVS1 vs naive-GC IRF4
PEBP4	-1.00636	-1.00654	4.35758	0.000116815	0.0135946	naive-GC AVVS1 vs naive-GC IRF4
LMAN1	0.836033	0.836096	5.52414	0.00011814	0.0136533	naive-GC AVVS1 vs naive-GC IRF4
HTR3A	2.13356	2.13658	1.62362	0.00011938	0.0136554	naive-GC AVVS1 vs naive-GC IRF4
BAALC	-2.0324	-2.03266	5.16729	0.000119799	0.0136554	naive-GC AVVS1 vs naive-GC IRF4
RENBP	-1.07637	-1.07641	6.63721	0.000120764	0.0136625	naive-GC AVVS1 vs naive-GC IRF4
MAP1LC3A	-1.08269	-1.08287	4.43648	0.000121503	0.0136625	naive-GC AVVS1 vs naive-GC IRF4
A4GALT	3.10977	3.12396	0.334	0.000122992	0.0137324	naive-GC AVVS1 vs naive-GC IRF4
TBC1D14	-1.0761	-1.07617	5.85375	0.000124329	0.0137324	naive-GC AVVS1 vs naive-GC IRF4
HAMP	-3.40273	-3.40992	1.88455	0.0001246	0.0137324	naive-GC AVVS1 vs naive-GC IRF4
NMU	5.60555	5.72678	-0.306042	0.000126447	0.0138443	naive-GC AVVS1 vs naive-GC IRF4
SOBP	1.4577	1.45808	3.89374	0.000128179	0.0138945	naive-GC AVVS1 vs naive-GC IRF4
SLC11A2	-1.32304	-1.32344	3.65815	0.000128745	0.0138945	naive-GC AVVS1 vs naive-GC IRF4
CCNB2	1.83961	1.84129	2.17189	0.000129685	0.0138945	naive-GC AVVS1 vs naive-GC IRF4
KIF9-AS1	1.00378	1.00396	4.25668	0.000131935	0.0138945	naive-GC AVVS1 vs naive-GC IRF4
TBC1D2B	-1.79937	-1.80013	3.37088	0.000132136	0.0138945	naive-GC AVVS1 vs naive-GC IRF4
DDAH2	-0.881175	-0.881206	6.61196	0.000132286	0.0138945	naive-GC AVVS1 vs naive-GC IRF4
DEPDC1B	2.47446	2.48077	0.887047	0.00013275	0.0138945	naive-GC AVVS1 vs naive-GC IRF4
SRM	0.925879	0.925917	6.41151	0.00013451	0.0139108	naive-GC AVVS1 vs naive-GC IRF4
AKT3	-0.780219	-0.780268	5.75982	0.000134578	0.0139108	naive-GC AVVS1 vs naive-GC IRF4
P2RX7	-1.04375	-1.04394	4.28896	0.000135762	0.0139466	naive-GC AVVS1 vs naive-GC IRF4
PLK1	2.07453	2.07666	2.06974	0.000136662	0.0139529	naive-GC AVVS1 vs naive-GC IRF4
IGHM	0.871013	0.871015	10.7422	0.000137647	0.0139678	naive-GC AVVS1 vs naive-GC IRF4
MEF2B	2.86945	2.87003	4.84589	0.000141403	0.0141371	naive-GC AVVS1 vs naive-GC IRF4
CLEC17A	1.64333	1.64367	4.27433	0.000141716	0.0141371	naive-GC AVVS1 vs naive-GC IRF4
MYOF	3.39782	3.40152	2.6881	0.000141863	0.0141371	naive-GC AVVS1 vs naive-GC IRF4
PIK3IP1	-0.980512	-0.980545	6.71756	0.000143279	0.0141931	naive-GC AVVS1 vs naive-GC IRF4
MIR193BHG	1.41709	1.41747	3.80268	0.000144248	0.0142046	naive-GC AVVS1 vs naive-GC IRF4
BST2	0.989372	0.989385	8.12487	0.000149598	0.0145645	naive-GC AVVS1 vs naive-GC IRF4
ACOXL	2.78424	2.78694	2.49702	0.000149715	0.0145645	naive-GC AVVS1 vs naive-GC IRF4
UBE2C	2.20225	2.2041	2.43009	0.000151377	0.0145645	naive-GC AVVS1 vs naive-GC IRF4
AICDA	1.66801	1.66806	7.25105	0.000151403	0.0145645	naive-GC AVVS1 vs naive-GC IRF4
AL161912.1	3.16237	3.18136	-0.064233	0.000152906	0.0146245	naive-GC AVVS1 vs naive-GC IRF4
CCR6	-0.858842	-0.858864	7.09592	0.000156054	0.0148403	naive-GC AVVS1 vs naive-GC IRF4
AL589693.1	2.52328	2.52348	6.0463	0.000157761	0.0148454	naive-GC AVVS1 vs naive-GC IRF4
MCM4	1.38227	1.38288	3.08665	0.000157915	0.0148454	naive-GC AVVS1 vs naive-GC IRF4
ZFAND5	-0.784496	-0.784532	6.2072	0.000158784	0.0148454	naive-GC AVVS1 vs naive-GC IRF4
ARRDC2	-1.1621	-1.16216	6.10017	0.000162371	0.0149071	naive-GC AVVS1 vs naive-GC IRF4
PCLAF	1.54088	1.54122	4.12704	0.000163211	0.0149071	naive-GC AVVS1 vs naive-GC IRF4
GGH	2.03401	2.03611	2.06159	0.000163671	0.0149071	naive-GC AVVS1 vs naive-GC IRF4
RUSC2	-1.35559	-1.35629	2.90741	0.000163729	0.0149071	naive-GC AVVS1 vs naive-GC IRF4
PIM2	1.01733	1.01734	8.26906	0.000164472	0.0149071	naive-GC AVVS1 vs naive-GC IRF4
EPS8	-1.51454	-1.51539	2.85791	0.000166246	0.0149071	naive-GC AVVS1 vs naive-GC IRF4
CORO1B	-0.93318	-0.933204	7.07593	0.000167139	0.0149071	naive-GC AVVS1 vs naive-GC IRF4
IFNG-AS1	3.74526	3.75379	1.75964	0.000167361	0.0149071	naive-GC AVVS1 vs naive-GC IRF4
CPEB4	0.744552	0.744598	5.78324	0.000167505	0.0149071	naive-GC AVVS1 vs naive-GC IRF4
SCN1B	-1.44914	-1.44968	3.39124	0.000169709	0.0150006	naive-GC AVVS1 vs naive-GC IRF4
MAN2A1	0.788239	0.788297	5.53868	0.000170359	0.0150006	naive-GC AVVS1 vs naive-GC IRF4
SQSTM1	-0.900775	-0.900785	8.38584	0.000174804	0.0152683	naive-GC AVVS1 vs naive-GC IRF4
BEST1	-1.73061	-1.73183	2.58958	0.000175234	0.0152683	naive-GC AVVS1 vs naive-GC IRF4
LYZ	-5.45771	-5.49706	1.61885	0.000177013	0.0152768	naive-GC AVVS1 vs naive-GC IRF4
POU2AF1	1.29108	1.29109	8.23548	0.000177168	0.0152768	naive-GC AVVS1 vs naive-GC IRF4
USP32	-0.840883	-0.840914	6.558	0.000179566	0.0154038	naive-GC AVVS1 vs naive-GC IRF4
BTBD16	5.28184	5.51384	-1.52372	0.000181422	0.0154832	naive-GC AVVS1 vs naive-GC IRF4
NFATC1	-0.947466	-0.947518	6.02228	0.000183842	0.0156097	naive-GC AVVS1 vs naive-GC IRF4
HIST1H4I	1.9194	1.92148	1.9382	0.000186128	0.0157117	naive-GC AVVS1 vs naive-GC IRF4
AMFR	-0.722365	-0.7224	6.17057	0.000186931	0.0157117	naive-GC AVVS1 vs naive-GC IRF4
AL450311.1	2.05532	2.05568	4.69331	0.000189196	0.0157498	naive-GC AVVS1 vs naive-GC IRF4
IFNAR2	0.908096	0.908117	7.24536	0.000190156	0.0157498	naive-GC AVVS1 vs naive-GC IRF4
CD38	3.10222	3.1042	3.29093	0.000190507	0.0157498	naive-GC AVVS1 vs naive-GC IRF4
ADAM10	-0.735821	-0.735852	6.37513	0.00019117	0.0157498	naive-GC AVVS1 vs naive-GC IRF4
HIST1H2BH	1.65839	1.65899	3.46068	0.000192415	0.0157743	naive-GC AVVS1 vs naive-GC IRF4
KIF4A	2.22555	2.23001	1.15169	0.000196878	0.0159954	naive-GC AVVS1 vs naive-GC IRF4
CLSPN	2.1291	2.13088	2.41168	0.000197035	0.0159954	naive-GC AVVS1 vs naive-GC IRF4
IGF1	3.88829	3.8936	2.64496	0.000201057	0.0161958	naive-GC AVVS1 vs naive-GC IRF4
ZFYVE9	-2.16306	-2.16561	2.06445	0.000201449	0.0161958	naive-GC AVVS1 vs naive-GC IRF4
ACSM3	2.79467	2.79612	3.42647	0.000206612	0.0164607	naive-GC AVVS1 vs naive-GC IRF4
SECTM1	-1.77373	-1.77515	2.46147	0.000206724	0.0164607	naive-GC AVVS1 vs naive-GC IRF4
TOP1	0.765756	0.76577	7.58099	0.000209202	0.0165788	naive-GC AVVS1 vs naive-GC IRF4
AEBP1	-1.38911	-1.38976	3.07044	0.000211438	0.0166232	naive-GC AVVS1 vs naive-GC IRF4
DENND4C	-1.0347	-1.03475	6.0468	0.000213656	0.0166232	naive-GC AVVS1 vs naive-GC IRF4
CREG1	-1.51676	-1.51708	4.24234	0.00021522	0.0166232	naive-GC AVVS1 vs naive-GC IRF4
TTYH3	-1.21592	-1.21606	5.01834	0.000215334	0.0166232	naive-GC AVVS1 vs naive-GC IRF4
CDHR3	5.09269	5.11186	1.9985	0.000216112	0.0166232	naive-GC AVVS1 vs naive-GC IRF4
HIST1H2BB	1.88879	1.8913	1.61956	0.00021731	0.0166232	naive-GC AVVS1 vs naive-GC IRF4
ASPM	2.25851	2.26032	2.52044	0.000218376	0.0166232	naive-GC AVVS1 vs naive-GC IRF4
POLQ	2.00925	2.01265	1.31008	0.000219747	0.0166232	naive-GC AVVS1 vs naive-GC IRF4
ADAM19	1.03923	1.03927	6.49435	0.000219755	0.0166232	naive-GC AVVS1 vs naive-GC IRF4
CCDC74A	-2.80259	-2.80989	1.30838	0.000220056	0.0166232	naive-GC AVVS1 vs naive-GC IRF4
USP46	0.998581	0.998766	4.25584	0.00022075	0.0166232	naive-GC AVVS1 vs naive-GC IRF4
HSD17B14	-1.30678	-1.30696	4.73422	0.000224566	0.0168023	naive-GC AVVS1 vs naive-GC IRF4
TCF19	2.253	2.25661	1.48223	0.000225149	0.0168023	naive-GC AVVS1 vs naive-GC IRF4
ELFN1	-2.84033	-2.84772	1.305	0.000226737	0.0168454	naive-GC AVVS1 vs naive-GC IRF4
TRAM2	1.46784	1.46868	2.73864	0.0002287	0.0169157	naive-GC AVVS1 vs naive-GC IRF4
CCDC112	-0.967079	-0.967226	4.5485	0.000230741	0.0169911	naive-GC AVVS1 vs naive-GC IRF4
IGHV3-21	1.0909	1.09091	8.40956	0.000232043	0.0170117	naive-GC AVVS1 vs naive-GC IRF4
CDCA2	2.18017	2.18431	1.21049	0.00023336	0.0170332	naive-GC AVVS1 vs naive-GC IRF4
GNAQ	-2.8776	-2.88486	1.42172	0.000237144	0.0172338	naive-GC AVVS1 vs naive-GC IRF4
AL355076.2	1.90342	1.90462	2.73738	0.000239536	0.0173068	naive-GC AVVS1 vs naive-GC IRF4
DUT	0.679613	0.679647	6.07147	0.000240975	0.0173068	naive-GC AVVS1 vs naive-GC IRF4
SAMD3	2.96798	2.98929	-0.42345	0.000242095	0.0173068	naive-GC AVVS1 vs naive-GC IRF4
BOLA3	0.721759	0.721836	5.01103	0.000242307	0.0173068	naive-GC AVVS1 vs naive-GC IRF4
NCAPG	1.52315	1.52443	2.17552	0.000245928	0.0174153	naive-GC AVVS1 vs naive-GC IRF4
OTOA	-3.50183	-3.5112	1.6323	0.000246335	0.0174153	naive-GC AVVS1 vs naive-GC IRF4
ATP8A2	2.35843	2.36295	1.28171	0.000247435	0.0174153	naive-GC AVVS1 vs naive-GC IRF4
NEK6	-0.893175	-0.893291	4.75567	0.000249664	0.0174153	naive-GC AVVS1 vs naive-GC IRF4
TRIB1	1.98454	1.98578	2.76739	0.000250009	0.0174153	naive-GC AVVS1 vs naive-GC IRF4
KLHL2	-0.818553	-0.818602	5.8444	0.000250105	0.0174153	naive-GC AVVS1 vs naive-GC IRF4
UQCRH	0.764917	0.764923	8.84668	0.000251654	0.0174501	naive-GC AVVS1 vs naive-GC IRF4
TMEM109	0.74603	0.746077	5.75064	0.000258181	0.0177579	naive-GC AVVS1 vs naive-GC IRF4
ALDOA	-0.738713	-0.738721	8.24507	0.000258786	0.0177579	naive-GC AVVS1 vs naive-GC IRF4
XBP1	1.77666	1.77676	6.24853	0.000260047	0.0177579	naive-GC AVVS1 vs naive-GC IRF4
VSTM2L	1.63982	1.64152	1.91221	0.000260789	0.0177579	naive-GC AVVS1 vs naive-GC IRF4
NFE2L2	-0.823358	-0.823384	6.73654	0.000261428	0.0177579	naive-GC AVVS1 vs naive-GC IRF4
HTRA3	1.09986	1.10029	3.18167	0.000263308	0.0177622	naive-GC AVVS1 vs naive-GC IRF4
ALDH3B1	-2.3842	-2.38647	2.46103	0.000263626	0.0177622	naive-GC AVVS1 vs naive-GC IRF4
AC022182.1	2.76848	2.77747	0.681636	0.000266799	0.017788	naive-GC AVVS1 vs naive-GC IRF4
PRR16	-3.92602	-3.96373	0.248184	0.000267832	0.017788	naive-GC AVVS1 vs naive-GC IRF4
SKA3	2.12106	2.12516	1.14768	0.000268459	0.017788	naive-GC AVVS1 vs naive-GC IRF4
PKHD1L1	2.91154	2.92392	0.346962	0.000269325	0.017788	naive-GC AVVS1 vs naive-GC IRF4
GPR160	1.3091	1.30922	5.32503	0.000269354	0.017788	naive-GC AVVS1 vs naive-GC IRF4
CDCA8	1.66508	1.667	1.75527	0.000272949	0.017951	naive-GC AVVS1 vs naive-GC IRF4
AC078845.1	-3.55357	-3.56398	1.5467	0.000273979	0.017951	naive-GC AVVS1 vs naive-GC IRF4
MMP7	-2.14599	-2.14614	6.05422	0.000275498	0.0179798	naive-GC AVVS1 vs naive-GC IRF4
KIAA0930	1.17133	1.17146	5.06161	0.000276794	0.0179937	naive-GC AVVS1 vs naive-GC IRF4
RHEX	3.65443	3.65661	3.73364	0.000282133	0.0182695	naive-GC AVVS1 vs naive-GC IRF4
BFSP2	2.80635	2.81067	1.82424	0.000287804	0.0185645	naive-GC AVVS1 vs naive-GC IRF4
RHBDD1	0.860813	0.860932	4.64164	0.000290335	0.0186554	naive-GC AVVS1 vs naive-GC IRF4
PCNA	0.751966	0.752072	4.60851	0.000293864	0.0186599	naive-GC AVVS1 vs naive-GC IRF4
TMEM220	-1.46904	-1.47033	2.21299	0.000294782	0.0186599	naive-GC AVVS1 vs naive-GC IRF4
TOP2A	1.17852	1.17904	3.03452	0.00029519	0.0186599	naive-GC AVVS1 vs naive-GC IRF4
CA2	-2.30561	-2.30814	2.26172	0.000295377	0.0186599	naive-GC AVVS1 vs naive-GC IRF4
BNIP3L	-0.885896	-0.885932	6.43369	0.000296098	0.0186599	naive-GC AVVS1 vs naive-GC IRF4
HRH1	-2.14894	-2.14924	5.0688	0.000297133	0.0186599	naive-GC AVVS1 vs naive-GC IRF4
RYK	-0.984791	-0.98495	4.4687	0.000299121	0.0186974	naive-GC AVVS1 vs naive-GC IRF4
CDKN2A	-1.28869	-1.28897	4.09748	0.000299976	0.0186974	naive-GC AVVS1 vs naive-GC IRF4
ANKH	1.25437	1.2545	5.11836	0.00030223	0.0187676	naive-GC AVVS1 vs naive-GC IRF4
FOXM1	1.84068	1.84366	1.315	0.000304266	0.0188238	naive-GC AVVS1 vs naive-GC IRF4
CPED1	2.27807	2.28101	1.82333	0.000306049	0.0188516	naive-GC AVVS1 vs naive-GC IRF4
SEPHS1	0.738401	0.738493	4.76716	0.000306982	0.0188516	naive-GC AVVS1 vs naive-GC IRF4
CAMK2G	-1.03656	-1.03674	4.3986	0.000309799	0.0188526	naive-GC AVVS1 vs naive-GC IRF4
GK	-0.78064	-0.780719	5.09246	0.00030986	0.0188526	naive-GC AVVS1 vs naive-GC IRF4
MBD4	0.744526	0.744546	7.02133	0.00031083	0.0188526	naive-GC AVVS1 vs naive-GC IRF4
GAS6	2.14912	2.1493	5.79155	0.000312346	0.0188526	naive-GC AVVS1 vs naive-GC IRF4
ZWINT	1.70035	1.70156	2.48808	0.000312662	0.0188526	naive-GC AVVS1 vs naive-GC IRF4
AC092546.1	3.15775	3.16502	1.42981	0.000317894	0.0190977	naive-GC AVVS1 vs naive-GC IRF4
FEN1	0.99811	0.998369	3.76728	0.000319022	0.0190977	naive-GC AVVS1 vs naive-GC IRF4
CYBB	-0.875314	-0.875354	6.26849	0.000323939	0.0193226	naive-GC AVVS1 vs naive-GC IRF4
SKA1	2.54571	2.5541	0.53752	0.00032849	0.019524	naive-GC AVVS1 vs naive-GC IRF4
LTK	2.73182	2.73467	2.3685	0.000330763	0.0195324	naive-GC AVVS1 vs naive-GC IRF4
BTBD6	-0.755509	-0.755592	4.97591	0.00033179	0.0195324	naive-GC AVVS1 vs naive-GC IRF4
TLR1	-1.16023	-1.1605	4.0081	0.000335085	0.0195324	naive-GC AVVS1 vs naive-GC IRF4
ZFAT	1.01189	1.01221	3.4679	0.000335767	0.0195324	naive-GC AVVS1 vs naive-GC IRF4
MLEC	0.744447	0.744499	5.60783	0.000337413	0.0195324	naive-GC AVVS1 vs naive-GC IRF4
ELMO1	0.699797	0.699813	7.22785	0.000337885	0.0195324	naive-GC AVVS1 vs naive-GC IRF4
AC012236.1	1.25077	1.25083	6.43739	0.000339242	0.0195324	naive-GC AVVS1 vs naive-GC IRF4
MARCKSL1	0.690156	0.690175	6.97452	0.00034002	0.0195324	naive-GC AVVS1 vs naive-GC IRF4
NLRC3	0.759645	0.759782	4.24615	0.000340992	0.0195324	naive-GC AVVS1 vs naive-GC IRF4
PPA1	0.769136	0.769167	6.44094	0.000342848	0.0195324	naive-GC AVVS1 vs naive-GC IRF4
GTSE1	2.1951	2.19778	1.86908	0.000342969	0.0195324	naive-GC AVVS1 vs naive-GC IRF4
PODXL	1.71809	1.72006	1.77515	0.000345498	0.0195324	naive-GC AVVS1 vs naive-GC IRF4
MYCBP	1.26138	1.26158	4.5481	0.000345688	0.0195324	naive-GC AVVS1 vs naive-GC IRF4
MEIKIN	-1.92612	-1.92715	3.07353	0.000346097	0.0195324	naive-GC AVVS1 vs naive-GC IRF4
MAP6	-2.3375	-2.3395	2.59877	0.000351276	0.0195324	naive-GC AVVS1 vs naive-GC IRF4
CALHM2	-0.950201	-0.950298	5.11879	0.000351445	0.0195324	naive-GC AVVS1 vs naive-GC IRF4
MINDY2	-0.791449	-0.791549	4.78548	0.000351903	0.0195324	naive-GC AVVS1 vs naive-GC IRF4
CENPU	2.11053	2.11199	2.67389	0.000353762	0.0195324	naive-GC AVVS1 vs naive-GC IRF4
KCP	-2.52969	-2.53509	1.46195	0.000354372	0.0195324	naive-GC AVVS1 vs naive-GC IRF4
2026-03-09	0.666478	0.666519	5.78191	0.000354638	0.0195324	naive-GC AVVS1 vs naive-GC IRF4
CCNB1	1.24777	1.24823	3.31445	0.000354983	0.0195324	naive-GC AVVS1 vs naive-GC IRF4
VOPP1	0.75519	0.755198	8.30942	0.000355063	0.0195324	naive-GC AVVS1 vs naive-GC IRF4
CHD7	0.774729	0.774779	5.7522	0.000355625	0.0195324	naive-GC AVVS1 vs naive-GC IRF4
ARHGAP20	-1.35398	-1.35465	2.94875	0.000358997	0.0196527	naive-GC AVVS1 vs naive-GC IRF4
AL158071.3	-3.09715	-3.10255	1.96434	0.000361696	0.0196898	naive-GC AVVS1 vs naive-GC IRF4
ULK3	-0.75125	-0.751302	5.63452	0.000362626	0.0196898	naive-GC AVVS1 vs naive-GC IRF4
ST8SIA4	0.853892	0.853924	6.53926	0.000364193	0.0196898	naive-GC AVVS1 vs naive-GC IRF4
AL139260.1	-0.983434	-0.983543	5.01269	0.000365292	0.0196898	naive-GC AVVS1 vs naive-GC IRF4
FNDC3B	1.69612	1.69729	2.52082	0.00036559	0.0196898	naive-GC AVVS1 vs naive-GC IRF4
PLD1	-2.01259	-2.01661	1.31089	0.000368289	0.0197712	naive-GC AVVS1 vs naive-GC IRF4
AL392086.3	-3.96074	-3.98439	0.897787	0.000372859	0.0199522	naive-GC AVVS1 vs naive-GC IRF4
AC020914.1	-0.780476	-0.780581	4.69129	0.000374557	0.0199788	naive-GC AVVS1 vs naive-GC IRF4
CLIP2	-0.783866	-0.78394	5.20499	0.000384175	0.0204263	naive-GC AVVS1 vs naive-GC IRF4
HERPUD1	0.906401	0.906413	8.12345	0.00038763	0.0205444	naive-GC AVVS1 vs naive-GC IRF4
IGLV4-69	2.14076	2.14083	7.3235	0.000389137	0.0205588	naive-GC AVVS1 vs naive-GC IRF4
BTLA	1.0359	1.03609	4.25035	0.000391843	0.0206003	naive-GC AVVS1 vs naive-GC IRF4
TNK2	0.831633	0.831768	4.40865	0.000392398	0.0206003	naive-GC AVVS1 vs naive-GC IRF4
TM6SF1	-1.15819	-1.15857	3.494	0.000395575	0.0207017	naive-GC AVVS1 vs naive-GC IRF4
ARL8B	-0.656023	-0.656055	6.11276	0.000400346	0.0208857	naive-GC AVVS1 vs naive-GC IRF4
USF2	-0.630669	-0.630692	6.55076	0.000405457	0.0210622	naive-GC AVVS1 vs naive-GC IRF4
TUBA1A	-0.691286	-0.691307	6.81824	0.000406805	0.0210622	naive-GC AVVS1 vs naive-GC IRF4
SPC25	2.95916	2.96933	0.684281	0.000407524	0.0210622	naive-GC AVVS1 vs naive-GC IRF4
RAB33A	1.55357	1.55387	4.3088	0.000412985	0.0212241	naive-GC AVVS1 vs naive-GC IRF4
TMTC2	1.14822	1.14878	2.89314	0.00041464	0.0212241	naive-GC AVVS1 vs naive-GC IRF4
S1PR1	1.65039	1.65051	5.79358	0.000415363	0.0212241	naive-GC AVVS1 vs naive-GC IRF4
RPS10	0.660835	0.660885	5.49923	0.000415758	0.0212241	naive-GC AVVS1 vs naive-GC IRF4
NQO1	-1.06428	-1.06439	5.15372	0.000420848	0.0214182	naive-GC AVVS1 vs naive-GC IRF4
ARHGEF12	-0.801587	-0.801657	5.30961	0.000426046	0.0215695	naive-GC AVVS1 vs naive-GC IRF4
HIST1H2BI	1.80606	1.8092	1.18758	0.000428316	0.0215695	naive-GC AVVS1 vs naive-GC IRF4
SPAG5	2.11414	2.11781	1.31302	0.000428324	0.0215695	naive-GC AVVS1 vs naive-GC IRF4
S100A1	-2.14859	-2.15155	1.83996	0.000429445	0.0215695	naive-GC AVVS1 vs naive-GC IRF4
GSDME	-1.79226	-1.79321	2.99878	0.0004303	0.0215695	naive-GC AVVS1 vs naive-GC IRF4
GINS1	2.05917	2.06325	1.08801	0.000433561	0.0216101	naive-GC AVVS1 vs naive-GC IRF4
CDC25A	2.29091	2.29981	0.17999	0.000435565	0.0216101	naive-GC AVVS1 vs naive-GC IRF4
IGKV1D-43	1.88461	1.88529	3.5706	0.000435649	0.0216101	naive-GC AVVS1 vs naive-GC IRF4
UHRF1	1.79751	1.79929	2.03884	0.000438851	0.0216101	naive-GC AVVS1 vs naive-GC IRF4
PBX4	-1.76484	-1.76749	1.59339	0.000440331	0.0216101	naive-GC AVVS1 vs naive-GC IRF4
STARD9	-0.708265	-0.708364	4.62992	0.000440613	0.0216101	naive-GC AVVS1 vs naive-GC IRF4
QSOX2	0.821385	0.821579	3.86549	0.000441065	0.0216101	naive-GC AVVS1 vs naive-GC IRF4
NCAPD3	1.16338	1.16383	3.21396	0.000441499	0.0216101	naive-GC AVVS1 vs naive-GC IRF4
DLL1	-2.53033	-2.53711	1.13209	0.000445837	0.0216908	naive-GC AVVS1 vs naive-GC IRF4
XRCC2	2.31065	2.31843	0.406818	0.000448661	0.0216908	naive-GC AVVS1 vs naive-GC IRF4
CARD19	-0.772503	-0.772574	5.21952	0.000449064	0.0216908	naive-GC AVVS1 vs naive-GC IRF4
HSD17B4	-1.05536	-1.0554	6.67678	0.000449259	0.0216908	naive-GC AVVS1 vs naive-GC IRF4
CDK6	1.05426	1.05439	4.81257	0.000449666	0.0216908	naive-GC AVVS1 vs naive-GC IRF4
WDFY2	-0.723525	-0.723587	5.3202	0.000452259	0.0217529	naive-GC AVVS1 vs naive-GC IRF4
AGMAT	0.977672	0.978027	3.27059	0.000454913	0.0217714	naive-GC AVVS1 vs naive-GC IRF4
LAMP5	1.98417	1.98449	4.77239	0.000456977	0.0217714	naive-GC AVVS1 vs naive-GC IRF4
IGLV1-40	1.13372	1.13373	8.36348	0.00045829	0.0217714	naive-GC AVVS1 vs naive-GC IRF4
PTGES3L	2.13148	2.1378	0.513844	0.000459364	0.0217714	naive-GC AVVS1 vs naive-GC IRF4
CST7	-1.87337	-1.87355	5.48596	0.000459708	0.0217714	naive-GC AVVS1 vs naive-GC IRF4
HAGHL	-1.16391	-1.16398	5.91154	0.000462568	0.0217714	naive-GC AVVS1 vs naive-GC IRF4
BCAR3	0.842606	0.8428	3.90668	0.00046374	0.0217714	naive-GC AVVS1 vs naive-GC IRF4
ARHGAP24	-0.906046	-0.906057	8.25687	0.000464384	0.0217714	naive-GC AVVS1 vs naive-GC IRF4
ADGRE5	-1.29585	-1.29592	6.22114	0.000464419	0.0217714	naive-GC AVVS1 vs naive-GC IRF4
APOBEC3B	2.02862	2.0341	0.614333	0.000468255	0.0218211	naive-GC AVVS1 vs naive-GC IRF4
IGHV2-26	0.892822	0.892881	5.71385	0.000468832	0.0218211	naive-GC AVVS1 vs naive-GC IRF4
ADCY9	-1.04743	-1.04793	2.94991	0.000469909	0.0218211	naive-GC AVVS1 vs naive-GC IRF4
KCNQ3	-2.95563	-2.9598	2.20475	0.000470724	0.0218211	naive-GC AVVS1 vs naive-GC IRF4
TMEM263	0.765176	0.765314	4.24661	0.000476119	0.0220099	naive-GC AVVS1 vs naive-GC IRF4
KIF23	2.19973	2.20692	0.39248	0.000481709	0.0222067	naive-GC AVVS1 vs naive-GC IRF4
KIFC1	1.89314	1.89566	1.62565	0.000484771	0.0222075	naive-GC AVVS1 vs naive-GC IRF4
HYOU1	0.977179	0.977396	3.98915	0.00048586	0.0222075	naive-GC AVVS1 vs naive-GC IRF4
BRI3	-0.692734	-0.692742	8.19992	0.000485902	0.0222075	naive-GC AVVS1 vs naive-GC IRF4
CYTOR	1.0363	1.03633	7.1775	0.000487645	0.0222075	naive-GC AVVS1 vs naive-GC IRF4
C12orf42	2.10562	2.10684	2.93245	0.0004884	0.0222075	naive-GC AVVS1 vs naive-GC IRF4
HIST1H3H	0.999746	1.00013	3.19348	0.000491005	0.0222652	naive-GC AVVS1 vs naive-GC IRF4
ESCO2	2.44149	2.44654	1.197	0.000494437	0.0223143	naive-GC AVVS1 vs naive-GC IRF4
MANF	0.649916	0.649959	5.68259	0.000494771	0.0223143	naive-GC AVVS1 vs naive-GC IRF4
PNOC	0.828681	0.82874	5.58481	0.000499349	0.0224599	naive-GC AVVS1 vs naive-GC IRF4
AC131237.1	-1.86089	-1.86432	1.3485	0.000505102	0.0226345	naive-GC AVVS1 vs naive-GC IRF4
DOCK7	-1.14519	-1.14547	3.91633	0.000506533	0.0226345	naive-GC AVVS1 vs naive-GC IRF4
IGKC	1.87842	1.87844	9.13067	0.000507311	0.0226345	naive-GC AVVS1 vs naive-GC IRF4
JAZF1	-0.702214	-0.702242	6.44493	0.000510178	0.0227016	naive-GC AVVS1 vs naive-GC IRF4
TLR7	1.16747	1.16789	3.33986	0.000517203	0.0228633	naive-GC AVVS1 vs naive-GC IRF4
NBPF1	-1.05322	-1.05355	3.52987	0.000517911	0.0228633	naive-GC AVVS1 vs naive-GC IRF4
TESK2	-1.38472	-1.38484	5.39492	0.000517933	0.0228633	naive-GC AVVS1 vs naive-GC IRF4
TNK2-AS1	1.82369	1.82625	1.52611	0.000522579	0.0230073	naive-GC AVVS1 vs naive-GC IRF4
TRIP13	2.53891	2.54795	0.395441	0.000525716	0.0230172	naive-GC AVVS1 vs naive-GC IRF4
PPARG	-2.37892	-2.38339	1.53232	0.000526437	0.0230172	naive-GC AVVS1 vs naive-GC IRF4
GALNT10	0.618527	0.618571	5.58992	0.000527248	0.0230172	naive-GC AVVS1 vs naive-GC IRF4
ENTPD1	0.64923	0.649243	7.35296	0.000528337	0.0230172	naive-GC AVVS1 vs naive-GC IRF4
RIN3	-0.881178	-0.881221	6.15831	0.000531112	0.0230777	naive-GC AVVS1 vs naive-GC IRF4
AC009570.2	3.23095	3.25636	-0.399355	0.00053507	0.0231891	naive-GC AVVS1 vs naive-GC IRF4
ST6GALNAC4	0.809167	0.809222	5.64751	0.000541985	0.0233628	naive-GC AVVS1 vs naive-GC IRF4
CRIP2	-2.61965	-2.62604	1.28048	0.000542888	0.0233628	naive-GC AVVS1 vs naive-GC IRF4
HIST1H2AI	1.34544	1.34654	2.16187	0.000543287	0.0233628	naive-GC AVVS1 vs naive-GC IRF4
LINC01871	4.51996	4.67602	-1.69377	0.000544968	0.0233746	naive-GC AVVS1 vs naive-GC IRF4
RTN4R	-1.99112	-1.99515	1.2676	0.000548826	0.0234555	naive-GC AVVS1 vs naive-GC IRF4
JCHAIN	3.47737	3.47757	7.03966	0.000549673	0.0234555	naive-GC AVVS1 vs naive-GC IRF4
C3AR1	-3.42823	-3.44858	0.608745	0.000556097	0.0235968	naive-GC AVVS1 vs naive-GC IRF4
IRS2	-1.47345	-1.47463	2.36436	0.000559549	0.0235968	naive-GC AVVS1 vs naive-GC IRF4
SLCO3A1	-2.02679	-2.0298	1.67715	0.000562909	0.0235968	naive-GC AVVS1 vs naive-GC IRF4
ARL4A	-0.93785	-0.938079	3.86602	0.000563115	0.0235968	naive-GC AVVS1 vs naive-GC IRF4
SSPN	1.96227	1.9651	1.53228	0.000564335	0.0235968	naive-GC AVVS1 vs naive-GC IRF4
SIGLEC6	-0.61833	-0.618343	7.36994	0.00056447	0.0235968	naive-GC AVVS1 vs naive-GC IRF4
LPAR5	-0.871799	-0.871836	6.34435	0.000565616	0.0235968	naive-GC AVVS1 vs naive-GC IRF4
SNX9	-1.00002	-1.00004	7.33438	0.000565698	0.0235968	naive-GC AVVS1 vs naive-GC IRF4
CFAP57	3.76167	3.79324	-0.24654	0.00056799	0.0235968	naive-GC AVVS1 vs naive-GC IRF4
STAP1	0.831197	0.831284	5.03115	0.000570817	0.0235968	naive-GC AVVS1 vs naive-GC IRF4
EXO1	2.03221	2.0388	0.340738	0.000571037	0.0235968	naive-GC AVVS1 vs naive-GC IRF4
BIK	2.02113	2.02122	6.53548	0.000571169	0.0235968	naive-GC AVVS1 vs naive-GC IRF4
AC119673.2	1.77937	1.78204	1.40417	0.000573498	0.0235968	naive-GC AVVS1 vs naive-GC IRF4
ADTRP	2.66345	2.67043	0.943586	0.000573773	0.0235968	naive-GC AVVS1 vs naive-GC IRF4
ADA	0.835248	0.835371	4.55042	0.000574251	0.0235968	naive-GC AVVS1 vs naive-GC IRF4
ZNF608	-0.62472	-0.624754	5.96422	0.000581647	0.0238418	naive-GC AVVS1 vs naive-GC IRF4
IGKV2D-28	1.94697	1.94854	2.38532	0.000588304	0.0239613	naive-GC AVVS1 vs naive-GC IRF4
ST14	-1.07213	-1.07241	3.79361	0.000590765	0.0239613	naive-GC AVVS1 vs naive-GC IRF4
MIR155HG	2.02161	2.02177	5.83246	0.00059126	0.0239613	naive-GC AVVS1 vs naive-GC IRF4
CENPA	1.61331	1.61571	1.36865	0.000591717	0.0239613	naive-GC AVVS1 vs naive-GC IRF4
SLC25A25	-0.805671	-0.80576	4.97103	0.000592569	0.0239613	naive-GC AVVS1 vs naive-GC IRF4
ABHD4	-1.05977	-1.05986	5.34263	0.0005932	0.0239613	naive-GC AVVS1 vs naive-GC IRF4
TMEM119	-5.67613	-5.86402	-0.183803	0.000597467	0.0239906	naive-GC AVVS1 vs naive-GC IRF4
HJURP	2.49307	2.50075	0.591109	0.00059748	0.0239906	naive-GC AVVS1 vs naive-GC IRF4
OSER1	-0.601037	-0.601072	5.85019	0.000598794	0.0239906	naive-GC AVVS1 vs naive-GC IRF4
SMC6	-0.618795	-0.618807	7.38814	0.000601144	0.0239906	naive-GC AVVS1 vs naive-GC IRF4
CDHR1	2.7408	2.75974	-0.484373	0.00060127	0.0239906	naive-GC AVVS1 vs naive-GC IRF4
LINC00887	3.42257	3.45348	-0.483813	0.000602576	0.0239906	naive-GC AVVS1 vs naive-GC IRF4
KIF11	1.34414	1.34501	2.52743	0.00061494	0.0244244	naive-GC AVVS1 vs naive-GC IRF4
NFIC	-0.776908	-0.777032	4.43061	0.000621665	0.0246151	naive-GC AVVS1 vs naive-GC IRF4
ZAP70	1.88029	1.88292	1.55778	0.0006227	0.0246151	naive-GC AVVS1 vs naive-GC IRF4
CLNK	1.78055	1.7831	1.48408	0.000626979	0.0247255	naive-GC AVVS1 vs naive-GC IRF4
CHEK1	1.5817	1.58333	1.90624	0.000633359	0.0248636	naive-GC AVVS1 vs naive-GC IRF4
DUSP18	-0.719623	-0.71978	3.98644	0.000633467	0.0248636	naive-GC AVVS1 vs naive-GC IRF4
PAOX	0.645154	0.645217	5.10374	0.000640227	0.0250698	naive-GC AVVS1 vs naive-GC IRF4
DPYSL2	-0.906347	-0.906402	5.84194	0.000641948	0.0250782	naive-GC AVVS1 vs naive-GC IRF4
ABTB1	-0.587595	-0.587626	5.98569	0.000643789	0.0250912	naive-GC AVVS1 vs naive-GC IRF4
ARSG	1.56188	1.56394	1.52816	0.000648498	0.025161	naive-GC AVVS1 vs naive-GC IRF4
SORBS3	-1.65774	-1.65792	5.26834	0.000650257	0.025161	naive-GC AVVS1 vs naive-GC IRF4
CPNE3	0.643316	0.643336	6.74441	0.000653927	0.025161	naive-GC AVVS1 vs naive-GC IRF4
LFNG	-0.787803	-0.78785	5.85129	0.000654143	0.025161	naive-GC AVVS1 vs naive-GC IRF4
ARHGAP44	2.4662	2.47349	0.651993	0.000654578	0.025161	naive-GC AVVS1 vs naive-GC IRF4
CNKSR1	3.16233	3.20748	-1.31508	0.000654997	0.025161	naive-GC AVVS1 vs naive-GC IRF4
HIST1H3D	0.794046	0.794108	5.4491	0.000657417	0.025161	naive-GC AVVS1 vs naive-GC IRF4
KSR1	-1.20843	-1.20863	4.48263	0.000657677	0.025161	naive-GC AVVS1 vs naive-GC IRF4
CEP55	2.16739	2.16956	2.15097	0.000660492	0.0251908	naive-GC AVVS1 vs naive-GC IRF4
ADRB2	-1.55342	-1.55525	1.82553	0.000667376	0.0251908	naive-GC AVVS1 vs naive-GC IRF4
MXI1	-1.16657	-1.16686	3.8827	0.000667475	0.0251908	naive-GC AVVS1 vs naive-GC IRF4
MAD2L1	1.36002	1.36082	2.64464	0.000667547	0.0251908	naive-GC AVVS1 vs naive-GC IRF4
ZEB2	-0.648715	-0.64872	8.82534	0.000669178	0.0251908	naive-GC AVVS1 vs naive-GC IRF4
PTPRCAP	-0.619277	-0.619287	7.85364	0.00066987	0.0251908	naive-GC AVVS1 vs naive-GC IRF4
SLC39A8	0.62809	0.628169	4.74506	0.000669972	0.0251908	naive-GC AVVS1 vs naive-GC IRF4
WHRN	-1.42286	-1.42375	2.67795	0.000672525	0.0251908	naive-GC AVVS1 vs naive-GC IRF4
ASAH1	-1.61791	-1.61794	7.80514	0.000673248	0.0251908	naive-GC AVVS1 vs naive-GC IRF4
FTL	-0.559462	-0.559462	11.6338	0.000673617	0.0251908	naive-GC AVVS1 vs naive-GC IRF4
FCRLA	0.862046	0.862058	7.98086	0.000675105	0.0251908	naive-GC AVVS1 vs naive-GC IRF4
HMMR	1.8058	1.80689	2.76637	0.000678205	0.0252499	naive-GC AVVS1 vs naive-GC IRF4
RNF144A	-1.00277	-1.00282	6.21415	0.000688521	0.0255767	naive-GC AVVS1 vs naive-GC IRF4
TXNDC11	0.786012	0.7861	4.94933	0.000697021	0.0258348	naive-GC AVVS1 vs naive-GC IRF4
SDS	-6.2098	-6.3988	0.285967	0.000698874	0.0258459	naive-GC AVVS1 vs naive-GC IRF4
IGHV5-78	1.51293	1.51306	5.57633	0.000704596	0.0259997	naive-GC AVVS1 vs naive-GC IRF4
AURKA	1.36077	1.36206	1.95232	0.000706813	0.0260239	naive-GC AVVS1 vs naive-GC IRF4
KIF20A	2.26298	2.27461	-0.256608	0.000711538	0.02614	naive-GC AVVS1 vs naive-GC IRF4
OPTN	-0.576078	-0.576095	6.82569	0.00071452	0.0261917	naive-GC AVVS1 vs naive-GC IRF4
DNAJB11	0.598731	0.598771	5.66723	0.000721476	0.0263827	naive-GC AVVS1 vs naive-GC IRF4
FGF2	-2.81923	-2.84412	-0.276146	0.000725495	0.0263827	naive-GC AVVS1 vs naive-GC IRF4
PTPRE	0.683003	0.683079	4.93217	0.000726417	0.0263827	naive-GC AVVS1 vs naive-GC IRF4
ABCB1	0.686473	0.686571	4.57012	0.000727547	0.0263827	naive-GC AVVS1 vs naive-GC IRF4
RILPL1	-1.35416	-1.35564	1.87283	0.000727998	0.0263827	naive-GC AVVS1 vs naive-GC IRF4
IGLV4-3	-1.55378	-1.55516	2.20525	0.000729243	0.0263827	naive-GC AVVS1 vs naive-GC IRF4
MTHFR	-0.681902	-0.681938	6.03788	0.000732965	0.0264006	naive-GC AVVS1 vs naive-GC IRF4
FCHSD2	0.873174	0.87319	7.50031	0.000733384	0.0264006	naive-GC AVVS1 vs naive-GC IRF4
SLAMF7	-1.49727	-1.49752	4.57186	0.000734825	0.0264006	naive-GC AVVS1 vs naive-GC IRF4
SLC2A5	0.686352	0.686385	6.18142	0.000736082	0.0264006	naive-GC AVVS1 vs naive-GC IRF4
P2RY8	1.09824	1.09828	6.64455	0.000741045	0.0265214	naive-GC AVVS1 vs naive-GC IRF4
FNIP1	-0.608116	-0.608143	6.22009	0.000745262	0.0265769	naive-GC AVVS1 vs naive-GC IRF4
AC021594.2	3.09525	3.11587	-0.207399	0.000746654	0.0265769	naive-GC AVVS1 vs naive-GC IRF4
CDCA3	2.14009	2.14423	1.16149	0.000747384	0.0265769	naive-GC AVVS1 vs naive-GC IRF4
CTDSPL	2.78448	2.80018	-0.125167	0.000756732	0.0268519	naive-GC AVVS1 vs naive-GC IRF4
AL161782.1	3.45934	3.47238	0.818421	0.000762456	0.0269409	naive-GC AVVS1 vs naive-GC IRF4
ZNF860	1.25612	1.25727	1.9801	0.000762976	0.0269409	naive-GC AVVS1 vs naive-GC IRF4
ATP11C	0.75777	0.757903	4.28587	0.000764631	0.0269409	naive-GC AVVS1 vs naive-GC IRF4
MPEG1	0.643874	0.643965	4.57598	0.000769466	0.0269409	naive-GC AVVS1 vs naive-GC IRF4
CTNNA1	-0.824962	-0.825001	6.19282	0.000770998	0.0269409	naive-GC AVVS1 vs naive-GC IRF4
PRKAR2B	2.78891	2.79688	0.850916	0.000771898	0.0269409	naive-GC AVVS1 vs naive-GC IRF4
TWSG1	-0.891212	-0.891339	4.61452	0.000772078	0.0269409	naive-GC AVVS1 vs naive-GC IRF4
MS4A6A	3.55111	3.61703	-1.4848	0.000773561	0.0269409	naive-GC AVVS1 vs naive-GC IRF4
MGME1	-0.612173	-0.612238	4.98835	0.00077381	0.0269409	naive-GC AVVS1 vs naive-GC IRF4
IL13RA1	-1.53236	-1.53271	4.10337	0.000779513	0.0270426	naive-GC AVVS1 vs naive-GC IRF4
NMNAT3	1.94154	1.94582	0.873541	0.000779982	0.0270426	naive-GC AVVS1 vs naive-GC IRF4
MSC-AS1	2.12447	2.13463	-0.199996	0.000785125	0.0271643	naive-GC AVVS1 vs naive-GC IRF4
LINC00891	2.86436	2.89829	-1.17315	0.000792581	0.0273209	naive-GC AVVS1 vs naive-GC IRF4
AFF2	1.37628	1.37698	2.87917	0.000793826	0.0273209	naive-GC AVVS1 vs naive-GC IRF4
AC105046.2	-2.70428	-2.71513	0.666336	0.000795776	0.0273209	naive-GC AVVS1 vs naive-GC IRF4
HSD3B7	-1.33467	-1.33557	2.52298	0.000798932	0.0273209	naive-GC AVVS1 vs naive-GC IRF4
RRAGC	-0.696575	-0.696613	5.97789	0.000800017	0.0273209	naive-GC AVVS1 vs naive-GC IRF4
KLF7	-0.713294	-0.71338	4.83039	0.000801436	0.0273209	naive-GC AVVS1 vs naive-GC IRF4
INKA1	-0.732934	-0.733091	4.01893	0.000802149	0.0273209	naive-GC AVVS1 vs naive-GC IRF4
OTUD7B	-0.683151	-0.683257	4.46549	0.000804385	0.0273209	naive-GC AVVS1 vs naive-GC IRF4
GTF2IRD1	-1.74231	-1.74317	3.09882	0.000804426	0.0273209	naive-GC AVVS1 vs naive-GC IRF4
DCC	2.57376	2.58565	0.0156432	0.000808169	0.0273812	naive-GC AVVS1 vs naive-GC IRF4
PYHIN1	-1.35811	-1.35892	2.70249	0.000809491	0.0273812	naive-GC AVVS1 vs naive-GC IRF4
NDC80	1.69513	1.69682	1.9796	0.000814035	0.0274791	naive-GC AVVS1 vs naive-GC IRF4
EML4	-0.68505	-0.685066	7.24268	0.000820505	0.0275945	naive-GC AVVS1 vs naive-GC IRF4
USP28	0.893793	0.893958	4.23042	0.000824578	0.0275945	naive-GC AVVS1 vs naive-GC IRF4
AC069360.1	-3.71734	-3.73179	1.29319	0.00082467	0.0275945	naive-GC AVVS1 vs naive-GC IRF4
CHST15	0.973118	0.973333	3.98292	0.000825313	0.0275945	naive-GC AVVS1 vs naive-GC IRF4
NCAPH	1.87751	1.8799	1.69185	0.000826018	0.0275945	naive-GC AVVS1 vs naive-GC IRF4
DENND5A	-1.2261	-1.22649	3.57533	0.000827706	0.0275945	naive-GC AVVS1 vs naive-GC IRF4
KHDRBS2	0.67709	0.677129	5.88145	0.000829407	0.0275945	naive-GC AVVS1 vs naive-GC IRF4
SPACA9	-0.806094	-0.806224	4.42435	0.000831927	0.0275945	naive-GC AVVS1 vs naive-GC IRF4
ITPKA	2.45448	2.45939	1.27422	0.00083495	0.0275945	naive-GC AVVS1 vs naive-GC IRF4
AMDHD2	-0.952243	-0.952291	6.14018	0.000836539	0.0275945	naive-GC AVVS1 vs naive-GC IRF4
AC007381.1	0.623556	0.623601	5.54965	0.000838084	0.0275945	naive-GC AVVS1 vs naive-GC IRF4
BUB1B	1.30089	1.30219	1.86481	0.000839258	0.0275945	naive-GC AVVS1 vs naive-GC IRF4
MCM5	0.742479	0.742507	6.50265	0.000839395	0.0275945	naive-GC AVVS1 vs naive-GC IRF4
FGFR1	1.95631	1.95874	1.7489	0.000841093	0.0275945	naive-GC AVVS1 vs naive-GC IRF4
ARID3A	0.827958	0.827986	6.67177	0.000842327	0.0275945	naive-GC AVVS1 vs naive-GC IRF4
TRPT1	0.562737	0.562775	5.61612	0.000848226	0.0277251	naive-GC AVVS1 vs naive-GC IRF4
HIST1H4J	1.39534	1.39715	1.50777	0.000849644	0.0277251	naive-GC AVVS1 vs naive-GC IRF4
HIST2H2BF	1.17778	1.17855	2.44447	0.000851655	0.0277363	naive-GC AVVS1 vs naive-GC IRF4
LAMC1	1.09776	1.09844	2.49978	0.000858084	0.0278278	naive-GC AVVS1 vs naive-GC IRF4
NCALD	2.41099	2.42771	-0.61275	0.000859367	0.0278278	naive-GC AVVS1 vs naive-GC IRF4
CAVIN3	1.95524	1.95711	2.12794	0.00085948	0.0278278	naive-GC AVVS1 vs naive-GC IRF4
GMPPB	0.759472	0.759607	4.26554	0.000864656	0.027941	naive-GC AVVS1 vs naive-GC IRF4
LINC02099	-1.91129	-1.91169	4.38649	0.000871618	0.0281028	naive-GC AVVS1 vs naive-GC IRF4
SIGLEC15	-2.23776	-2.24255	1.27597	0.000873042	0.0281028	naive-GC AVVS1 vs naive-GC IRF4
DIO3OS	3.46752	3.49659	-0.43001	0.000877858	0.0281613	naive-GC AVVS1 vs naive-GC IRF4
CEMIP2	-1.59384	-1.59396	5.8012	0.000878243	0.0281613	naive-GC AVVS1 vs naive-GC IRF4
NPB	-1.46978	-1.47186	1.5395	0.000885368	0.02827	naive-GC AVVS1 vs naive-GC IRF4
TTC39C	0.56461	0.564632	6.43125	0.000885699	0.02827	naive-GC AVVS1 vs naive-GC IRF4
HIST1H3J	1.43008	1.43124	2.20481	0.000888324	0.02827	naive-GC AVVS1 vs naive-GC IRF4
CD7	-1.93877	-1.93918	4.35255	0.000888428	0.02827	naive-GC AVVS1 vs naive-GC IRF4
TIPARP	0.930662	0.930754	5.14678	0.000890126	0.02827	naive-GC AVVS1 vs naive-GC IRF4
AC141272.1	2.88	2.89845	-0.337436	0.00089282	0.0282725	naive-GC AVVS1 vs naive-GC IRF4
PCBP1	-0.669617	-0.669622	8.91341	0.000894321	0.0282725	naive-GC AVVS1 vs naive-GC IRF4
SPRED2	-1.11043	-1.11105	2.72374	0.000896589	0.0282725	naive-GC AVVS1 vs naive-GC IRF4
MPV17L2	0.736461	0.736625	3.93148	0.000897509	0.0282725	naive-GC AVVS1 vs naive-GC IRF4
FLT3	1.88443	1.8867	1.7713	0.000899184	0.0282725	naive-GC AVVS1 vs naive-GC IRF4
EXT1	1.43132	1.43166	4.01538	0.000902177	0.0282725	naive-GC AVVS1 vs naive-GC IRF4
CENPH	1.00928	1.00982	2.70355	0.000902369	0.0282725	naive-GC AVVS1 vs naive-GC IRF4
KCNQ5	-0.726104	-0.72616	5.46962	0.000904539	0.0282725	naive-GC AVVS1 vs naive-GC IRF4
LOXL2	1.54689	1.54829	2.08348	0.000909026	0.0282725	naive-GC AVVS1 vs naive-GC IRF4
MTDH	0.626741	0.626749	8.06146	0.000910999	0.0282725	naive-GC AVVS1 vs naive-GC IRF4
CENPF	1.09679	1.09714	3.47401	0.000911325	0.0282725	naive-GC AVVS1 vs naive-GC IRF4
GSTM5	-5.64424	-5.83195	-0.175117	0.000911545	0.0282725	naive-GC AVVS1 vs naive-GC IRF4
HIST1H2BL	1.77271	1.77664	0.819209	0.000912633	0.0282725	naive-GC AVVS1 vs naive-GC IRF4
SLC16A6	2.06195	2.07048	0.00890327	0.000913988	0.0282725	naive-GC AVVS1 vs naive-GC IRF4
SMIM24	-1.06508	-1.06577	2.51937	0.000917232	0.0283202	naive-GC AVVS1 vs naive-GC IRF4
FARP1	-2.07007	-2.07067	3.96267	0.00092009	0.0283558	naive-GC AVVS1 vs naive-GC IRF4
HEPACAM2	4.645	4.87401	-2.03387	0.000923625	0.0283671	naive-GC AVVS1 vs naive-GC IRF4
PRXL2C	-0.967011	-0.967086	5.52568	0.000925124	0.0283671	naive-GC AVVS1 vs naive-GC IRF4
MGAT4B	-0.577875	-0.577911	5.76424	0.000926004	0.0283671	naive-GC AVVS1 vs naive-GC IRF4
ACSM1	2.51433	2.52943	-0.393273	0.000927273	0.0283671	naive-GC AVVS1 vs naive-GC IRF4
SREBF2	-0.816889	-0.816901	7.86666	0.000936003	0.0285386	naive-GC AVVS1 vs naive-GC IRF4
KCNS3	-2.77277	-2.7797	1.36394	0.000937395	0.0285386	naive-GC AVVS1 vs naive-GC IRF4
SH2B2	0.959621	0.95966	6.46166	0.000938024	0.0285386	naive-GC AVVS1 vs naive-GC IRF4
HSPA1A	-1.25903	-1.25923	4.56999	0.000942425	0.0285488	naive-GC AVVS1 vs naive-GC IRF4
DNASE2	-0.689651	-0.689712	5.26344	0.000943354	0.0285488	naive-GC AVVS1 vs naive-GC IRF4
CLMN	1.67924	1.68065	2.22977	0.000943508	0.0285488	naive-GC AVVS1 vs naive-GC IRF4
IGKV3OR2-268	3.2254	3.23667	0.813112	0.000947021	0.0285561	naive-GC AVVS1 vs naive-GC IRF4
CNN3	1.2991	1.30027	2.00507	0.000948353	0.0285561	naive-GC AVVS1 vs naive-GC IRF4
WARS	0.875579	0.875598	7.29981	0.000948897	0.0285561	naive-GC AVVS1 vs naive-GC IRF4
HMBS	0.786147	0.786381	3.52694	0.000953262	0.028617	naive-GC AVVS1 vs naive-GC IRF4
BRIP1	1.66721	1.66978	1.33669	0.000954358	0.028617	naive-GC AVVS1 vs naive-GC IRF4
GTF3A	0.60455	0.604566	6.99925	0.000957494	0.0286594	naive-GC AVVS1 vs naive-GC IRF4
TP53INP1	0.699376	0.699442	5.18232	0.000959878	0.0286792	naive-GC AVVS1 vs naive-GC IRF4
FAM214A	0.531142	0.531167	6.16885	0.000965647	0.0287998	naive-GC AVVS1 vs naive-GC IRF4
CDCA5	1.89043	1.89291	1.64282	0.00097233	0.0288279	naive-GC AVVS1 vs naive-GC IRF4
PENK	-2.32427	-2.33053	1.04504	0.00097403	0.0288279	naive-GC AVVS1 vs naive-GC IRF4
CEMIP	-2.68501	-2.6899	1.68312	0.000974363	0.0288279	naive-GC AVVS1 vs naive-GC IRF4
HELLS	1.16201	1.16236	3.59603	0.000974941	0.0288279	naive-GC AVVS1 vs naive-GC IRF4
IGF2BP3	-1.88881	-1.895	0.589976	0.000975251	0.0288279	naive-GC AVVS1 vs naive-GC IRF4
ODF3B	0.727976	0.728093	4.39924	0.000979273	0.0288495	naive-GC AVVS1 vs naive-GC IRF4
NAV1	1.20968	1.21034	2.74028	0.000979449	0.0288495	naive-GC AVVS1 vs naive-GC IRF4
LINC01781	4.00115	4.02403	0.469833	0.000981791	0.0288674	naive-GC AVVS1 vs naive-GC IRF4
MAP2K6	1.89311	1.89547	1.72071	0.000992501	0.0290958	naive-GC AVVS1 vs naive-GC IRF4
NEIL1	-0.936617	-0.936672	5.92293	0.000993055	0.0290958	naive-GC AVVS1 vs naive-GC IRF4
FCGR2A	-1.50409	-1.50461	3.51671	0.000995811	0.0291253	naive-GC AVVS1 vs naive-GC IRF4
CENPW	1.10498	1.10543	3.10632	0.00100144	0.0292064	naive-GC AVVS1 vs naive-GC IRF4
TNFRSF18	-1.4039	-1.40405	5.15163	0.00100209	0.0292064	naive-GC AVVS1 vs naive-GC IRF4
WDR19	-0.735414	-0.735619	3.62994	0.0010063	0.0292596	naive-GC AVVS1 vs naive-GC IRF4
SLC16A3	-0.678469	-0.678522	5.45482	0.00100744	0.0292596	naive-GC AVVS1 vs naive-GC IRF4
DDIAS	1.83255	1.83873	0.216355	0.00100953	0.0292693	naive-GC AVVS1 vs naive-GC IRF4
EPHA4	2.23402	2.23505	3.3309	0.00101447	0.0293615	naive-GC AVVS1 vs naive-GC IRF4
APOL4	-2.49268	-2.49436	2.97048	0.00102106	0.0295009	naive-GC AVVS1 vs naive-GC IRF4
BHLHE40	-1.03588	-1.03591	7.00636	0.00103149	0.0296517	naive-GC AVVS1 vs naive-GC IRF4
ARRB2	-0.812024	-0.812057	6.40826	0.00103174	0.0296517	naive-GC AVVS1 vs naive-GC IRF4
RASGRF1	-0.913173	-0.913384	3.93465	0.00103349	0.0296517	naive-GC AVVS1 vs naive-GC IRF4
NET1	2.08148	2.08246	3.23621	0.00103398	0.0296517	naive-GC AVVS1 vs naive-GC IRF4
P4HA2	0.957682	0.957842	4.39167	0.00103829	0.0296517	naive-GC AVVS1 vs naive-GC IRF4
CECR2	1.73897	1.74374	0.506098	0.00104048	0.0296517	naive-GC AVVS1 vs naive-GC IRF4
ZBED2	1.52527	1.5253	7.60751	0.00104147	0.0296517	naive-GC AVVS1 vs naive-GC IRF4
CTSD	-1.65087	-1.65088	9.0793	0.00104269	0.0296517	naive-GC AVVS1 vs naive-GC IRF4
TBC1D4	-2.09528	-2.09841	1.68581	0.00104285	0.0296517	naive-GC AVVS1 vs naive-GC IRF4
RXRA	-1.72	-1.72429	0.894392	0.00104564	0.0296517	naive-GC AVVS1 vs naive-GC IRF4
KCNA2	3.09614	3.13359	-1.13954	0.00104588	0.0296517	naive-GC AVVS1 vs naive-GC IRF4
SPTBN1	-0.856029	-0.856055	6.85871	0.00105777	0.0299146	naive-GC AVVS1 vs naive-GC IRF4
AP003774.2	1.37333	1.37429	2.39137	0.00105875	0.0299146	naive-GC AVVS1 vs naive-GC IRF4
HEXB	-0.547853	-0.547887	5.74132	0.00106779	0.030119	naive-GC AVVS1 vs naive-GC IRF4
AC068279.2	2.66861	2.68216	-0.0823313	0.00107315	0.0302021	naive-GC AVVS1 vs naive-GC IRF4
DDIT4L	-2.06214	-2.06359	2.76985	0.00107437	0.0302021	naive-GC AVVS1 vs naive-GC IRF4
RIPK2	-0.914205	-0.9143	5.0878	0.00108231	0.030374	naive-GC AVVS1 vs naive-GC IRF4
CD63	-0.689415	-0.689423	8.28283	0.00108656	0.030442	naive-GC AVVS1 vs naive-GC IRF4
PTPRK	1.13476	1.13503	3.90803	0.00109395	0.0305976	naive-GC AVVS1 vs naive-GC IRF4
IGHV4-39	0.90225	0.902257	8.83935	0.00110501	0.0308549	naive-GC AVVS1 vs naive-GC IRF4
SCN7A	5.82768	6.06159	-0.921216	0.00111266	0.0309643	naive-GC AVVS1 vs naive-GC IRF4
SPATA13	-1.01556	-1.01571	4.54503	0.00111292	0.0309643	naive-GC AVVS1 vs naive-GC IRF4
CDCA7L	-1.04174	-1.04189	4.66674	0.00111547	0.0309643	naive-GC AVVS1 vs naive-GC IRF4
ASRGL1	1.64895	1.65159	1.27348	0.00111637	0.0309643	naive-GC AVVS1 vs naive-GC IRF4
NPC2	-0.690713	-0.690718	8.85421	0.00112205	0.0310702	naive-GC AVVS1 vs naive-GC IRF4
DESI1	0.556653	0.556703	5.22117	0.00112892	0.0311393	naive-GC AVVS1 vs naive-GC IRF4
QKI	-0.604069	-0.6041	6.0287	0.00113017	0.0311393	naive-GC AVVS1 vs naive-GC IRF4
PIK3CD-AS2	1.53699	1.53962	1.1325	0.00113153	0.0311393	naive-GC AVVS1 vs naive-GC IRF4
PXN	2.00305	2.00694	1.1084	0.00113228	0.0311393	naive-GC AVVS1 vs naive-GC IRF4
MYDGF	0.528807	0.528827	6.46016	0.0011339	0.0311393	naive-GC AVVS1 vs naive-GC IRF4
STARD7	0.70093	0.700969	5.91218	0.00113878	0.0311992	naive-GC AVVS1 vs naive-GC IRF4
GAS6-DT	3.02786	3.08346	-1.68979	0.00113984	0.0311992	naive-GC AVVS1 vs naive-GC IRF4
TMEM38A	0.847667	0.847727	5.60467	0.00114275	0.0312276	naive-GC AVVS1 vs naive-GC IRF4
CCNJL	-2.75688	-2.77854	-0.169658	0.00114806	0.0313214	naive-GC AVVS1 vs naive-GC IRF4
TMEM255A	-3.04106	-3.06077	0.285288	0.0011522	0.0313829	naive-GC AVVS1 vs naive-GC IRF4
PKMYT1	1.64552	1.6475	1.69664	0.00115488	0.0314044	naive-GC AVVS1 vs naive-GC IRF4
CLVS1	2.21962	2.22997	-0.141869	0.00116775	0.0316935	naive-GC AVVS1 vs naive-GC IRF4
TBC1D9B	-0.559579	-0.559617	5.64725	0.00116932	0.0316935	naive-GC AVVS1 vs naive-GC IRF4
TPRG1L	-0.687517	-0.68766	4.04264	0.00117346	0.0317539	naive-GC AVVS1 vs naive-GC IRF4
AL365361.1	1.57141	1.57309	1.85177	0.00118262	0.0318518	naive-GC AVVS1 vs naive-GC IRF4
G6PD	-0.550471	-0.550491	6.56762	0.00118429	0.0318518	naive-GC AVVS1 vs naive-GC IRF4
CRYBG1	-0.687957	-0.688003	5.67012	0.00118816	0.0318518	naive-GC AVVS1 vs naive-GC IRF4
RB1CC1	-0.506325	-0.50635	6.08774	0.00118877	0.0318518	naive-GC AVVS1 vs naive-GC IRF4
PTGS1	-0.782062	-0.782201	4.27465	0.00119009	0.0318518	naive-GC AVVS1 vs naive-GC IRF4
SLC25A24	-0.566027	-0.566065	5.64077	0.00119072	0.0318518	naive-GC AVVS1 vs naive-GC IRF4
RHBDF1	-1.72023	-1.72206	2.06467	0.00119466	0.0318518	naive-GC AVVS1 vs naive-GC IRF4
PLAAT2	3.59023	3.68192	-1.86062	0.00119619	0.0318518	naive-GC AVVS1 vs naive-GC IRF4
MYL2	3.59023	3.68192	-1.86062	0.00119619	0.0318518	naive-GC AVVS1 vs naive-GC IRF4
SAPCD2	2.43637	2.46094	-1.13934	0.00119639	0.0318518	naive-GC AVVS1 vs naive-GC IRF4
LDLRAD4	-0.529382	-0.529403	6.39614	0.00119936	0.0318518	naive-GC AVVS1 vs naive-GC IRF4
KLRF2	3.98586	4.13885	-2.13204	0.00120032	0.0318518	naive-GC AVVS1 vs naive-GC IRF4
ARHGAP11A	1.38388	1.38574	1.44599	0.00120196	0.0318518	naive-GC AVVS1 vs naive-GC IRF4
ALDH1A2	-2.30065	-2.3077	0.865935	0.00120864	0.0319779	naive-GC AVVS1 vs naive-GC IRF4
AC104699.1	3.00367	3.00471	4.14302	0.00121695	0.0321468	naive-GC AVVS1 vs naive-GC IRF4
BATF3	2.1371	2.13909	2.25937	0.00122331	0.032217	naive-GC AVVS1 vs naive-GC IRF4
FLACC1	-0.922987	-0.923455	2.81845	0.00122348	0.032217	naive-GC AVVS1 vs naive-GC IRF4
CSMD1	0.639496	0.639636	3.95059	0.0012278	0.03226	naive-GC AVVS1 vs naive-GC IRF4
G0S2	1.15888	1.1597	2.33339	0.00122899	0.03226	naive-GC AVVS1 vs naive-GC IRF4
TIPARP-AS1	-2.30323	-2.31677	-0.000648416	0.00123176	0.0322819	naive-GC AVVS1 vs naive-GC IRF4
LDLR	-1.08312	-1.0832	5.54154	0.00124133	0.0324815	naive-GC AVVS1 vs naive-GC IRF4
SLC8B1	-0.795202	-0.795402	3.78261	0.00124752	0.0325921	naive-GC AVVS1 vs naive-GC IRF4
PDXK	0.894721	0.894965	3.66677	0.00125052	0.0326193	naive-GC AVVS1 vs naive-GC IRF4
KIF2C	1.64411	1.6473	0.987874	0.00125542	0.032696	naive-GC AVVS1 vs naive-GC IRF4
OTULINL	2.80981	2.84342	-1.24175	0.00125841	0.0327189	naive-GC AVVS1 vs naive-GC IRF4
MANBA	-0.626695	-0.626723	6.25803	0.00126024	0.0327189	naive-GC AVVS1 vs naive-GC IRF4
RAB13	-0.547373	-0.547403	5.91102	0.00126624	0.0327862	naive-GC AVVS1 vs naive-GC IRF4
CCR7	-0.970273	-0.970295	7.32161	0.00126677	0.0327862	naive-GC AVVS1 vs naive-GC IRF4
ELL2	1.29495	1.29507	5.3868	0.00127211	0.0328733	naive-GC AVVS1 vs naive-GC IRF4
NEUROG3	2.99268	2.99399	3.79046	0.00127733	0.0329417	naive-GC AVVS1 vs naive-GC IRF4
VAT1	-1.58261	-1.58269	6.28068	0.00127989	0.0329417	naive-GC AVVS1 vs naive-GC IRF4
SLC23A2	-0.679733	-0.679808	4.96158	0.00128069	0.0329417	naive-GC AVVS1 vs naive-GC IRF4
DEPDC1	2.68752	2.70358	-0.324137	0.00128893	0.0331025	naive-GC AVVS1 vs naive-GC IRF4
SNX20	-0.555744	-0.555768	6.27298	0.00130118	0.0333657	naive-GC AVVS1 vs naive-GC IRF4
DSCC1	2.24538	2.25338	0.315282	0.00130839	0.0333966	naive-GC AVVS1 vs naive-GC IRF4
SPNS1	-0.528744	-0.528785	5.4233	0.00131155	0.0333966	naive-GC AVVS1 vs naive-GC IRF4
GPAT3	-1.99944	-2.00505	0.863902	0.00131192	0.0333966	naive-GC AVVS1 vs naive-GC IRF4
TNNI2	-0.748392	-0.748556	3.97394	0.00131271	0.0333966	naive-GC AVVS1 vs naive-GC IRF4
LRP5	0.721936	0.721991	5.47498	0.0013133	0.0333966	naive-GC AVVS1 vs naive-GC IRF4
NEUROD2	2.94908	2.99816	-1.61502	0.00131443	0.0333966	naive-GC AVVS1 vs naive-GC IRF4
PRR11	1.42789	1.42964	1.58258	0.00131647	0.0333974	naive-GC AVVS1 vs naive-GC IRF4
MGLL	2.22966	2.23085	3.13699	0.00132498	0.0335336	naive-GC AVVS1 vs naive-GC IRF4
SSR3	0.545264	0.545277	7.11271	0.00132654	0.0335336	naive-GC AVVS1 vs naive-GC IRF4
RARG	-0.955585	-0.955918	3.35053	0.00132934	0.0335336	naive-GC AVVS1 vs naive-GC IRF4
TMEM65	0.537757	0.537819	4.8482	0.0013299	0.0335336	naive-GC AVVS1 vs naive-GC IRF4
CD69	0.631751	0.631851	4.4203	0.00133625	0.0336427	naive-GC AVVS1 vs naive-GC IRF4
HOXB2	1.18432	1.18492	2.84041	0.00134134	0.0336597	naive-GC AVVS1 vs naive-GC IRF4
AL136454.1	0.776284	0.776542	3.36387	0.00134186	0.0336597	naive-GC AVVS1 vs naive-GC IRF4
PLA2G2D	3.22428	3.26233	-0.969833	0.00134366	0.0336597	naive-GC AVVS1 vs naive-GC IRF4
RAB40B	-1.21881	-1.21896	4.85452	0.00134501	0.0336597	naive-GC AVVS1 vs naive-GC IRF4
PTPRO	-1.0282	-1.0285	3.64713	0.00134752	0.0336719	naive-GC AVVS1 vs naive-GC IRF4
AC240274.1	-1.76496	-1.77122	0.427126	0.00135292	0.0336826	naive-GC AVVS1 vs naive-GC IRF4
AKAP5	1.36363	1.36575	1.22859	0.0013551	0.0336826	naive-GC AVVS1 vs naive-GC IRF4
RASSF1	-0.575558	-0.575587	6.04196	0.00135611	0.0336826	naive-GC AVVS1 vs naive-GC IRF4
CENPE	1.11311	1.11369	2.77473	0.00135826	0.0336826	naive-GC AVVS1 vs naive-GC IRF4
STK38L	0.638906	0.638988	4.70842	0.00136016	0.0336826	naive-GC AVVS1 vs naive-GC IRF4
ZNF101	0.845771	0.845862	5.00258	0.00136069	0.0336826	naive-GC AVVS1 vs naive-GC IRF4
ERF	-0.767392	-0.767561	3.98989	0.00136212	0.0336826	naive-GC AVVS1 vs naive-GC IRF4
PYCR1	1.19485	1.19607	1.79627	0.00136875	0.0337964	naive-GC AVVS1 vs naive-GC IRF4
MCRIP1	-0.608678	-0.608719	5.67286	0.00137281	0.0338465	naive-GC AVVS1 vs naive-GC IRF4
FAM234A	-0.823232	-0.823594	3.00125	0.0013815	0.0340101	naive-GC AVVS1 vs naive-GC IRF4
HDAC4	-0.713132	-0.713221	4.77113	0.00139242	0.0342285	naive-GC AVVS1 vs naive-GC IRF4
ECE1	1.05131	1.05143	4.92172	0.0014002	0.0343688	naive-GC AVVS1 vs naive-GC IRF4
CD180	-0.571194	-0.571209	7.02934	0.00140461	0.0344264	naive-GC AVVS1 vs naive-GC IRF4
MRPS6	0.586069	0.586081	7.37252	0.00141055	0.0345212	naive-GC AVVS1 vs naive-GC IRF4
ANXA4	-0.761669	-0.761687	7.15173	0.00141492	0.0345411	naive-GC AVVS1 vs naive-GC IRF4
EIF2AK3	0.679043	0.679123	4.84868	0.00141551	0.0345411	naive-GC AVVS1 vs naive-GC IRF4
COMTD1	-0.581235	-0.581301	4.90846	0.00141905	0.0345589	naive-GC AVVS1 vs naive-GC IRF4
ATP2B4	-1.33845	-1.3386	5.05985	0.0014204	0.0345589	naive-GC AVVS1 vs naive-GC IRF4
SAMSN1	0.565624	0.565665	5.53812	0.0014236	0.0345762	naive-GC AVVS1 vs naive-GC IRF4
AC092821.3	-0.579465	-0.579512	5.38277	0.00142527	0.0345762	naive-GC AVVS1 vs naive-GC IRF4
HIST1H2BO	1.45747	1.46069	0.738997	0.00143071	0.0346561	naive-GC AVVS1 vs naive-GC IRF4
FLNB	-0.993249	-0.993437	4.24254	0.00143585	0.0346561	naive-GC AVVS1 vs naive-GC IRF4
WBP1L	-0.541517	-0.54158	4.84663	0.00143851	0.0346561	naive-GC AVVS1 vs naive-GC IRF4
MCM7	0.97948	0.979666	4.21234	0.00143952	0.0346561	naive-GC AVVS1 vs naive-GC IRF4
KIFC3	-1.6735	-1.67852	0.605489	0.00143998	0.0346561	naive-GC AVVS1 vs naive-GC IRF4
ETV6	0.888611	0.888636	6.97605	0.00144113	0.0346561	naive-GC AVVS1 vs naive-GC IRF4
PRKAG2-AS1	-1.15091	-1.15217	1.81136	0.00144314	0.0346561	naive-GC AVVS1 vs naive-GC IRF4
AGO4	-0.610827	-0.610906	4.71847	0.0014473	0.034706	naive-GC AVVS1 vs naive-GC IRF4
UBE2S	0.492746	0.492768	6.20117	0.00145319	0.0347303	naive-GC AVVS1 vs naive-GC IRF4
FSCN1	-1.72877	-1.73024	2.3633	0.0014552	0.0347303	naive-GC AVVS1 vs naive-GC IRF4
TALDO1	-0.57034	-0.570345	8.55634	0.00145666	0.0347303	naive-GC AVVS1 vs naive-GC IRF4
ABRACL	0.621064	0.621084	6.6847	0.00146056	0.0347303	naive-GC AVVS1 vs naive-GC IRF4
LRRK2	1.3547	1.35508	3.73449	0.00146173	0.0347303	naive-GC AVVS1 vs naive-GC IRF4
FTH1	-0.551734	-0.551734	11.1829	0.00146368	0.0347303	naive-GC AVVS1 vs naive-GC IRF4
IGHV3-30	1.06553	1.06554	8.33286	0.00146611	0.0347303	naive-GC AVVS1 vs naive-GC IRF4
LINC01504	-0.806837	-0.807132	3.2707	0.00146637	0.0347303	naive-GC AVVS1 vs naive-GC IRF4
PNMA2	-1.75919	-1.75973	3.77886	0.0014688	0.0347303	naive-GC AVVS1 vs naive-GC IRF4
HLA-DPB1	-0.534119	-0.53412	11.1167	0.00146918	0.0347303	naive-GC AVVS1 vs naive-GC IRF4
ST3GAL4	-1.34956	-1.35155	1.45152	0.00147495	0.0347998	naive-GC AVVS1 vs naive-GC IRF4
LATS2	-0.677592	-0.677771	3.70646	0.0014763	0.0347998	naive-GC AVVS1 vs naive-GC IRF4
ATP13A1	0.564751	0.564822	4.73617	0.00148288	0.0349054	naive-GC AVVS1 vs naive-GC IRF4
KIF14	1.55485	1.55813	0.830869	0.00148702	0.0349533	naive-GC AVVS1 vs naive-GC IRF4
ALDH5A1	-1.19971	-1.19982	5.4064	0.00149402	0.0350264	naive-GC AVVS1 vs naive-GC IRF4
IGHGP	4.65442	4.65778	4.11671	0.00149434	0.0350264	naive-GC AVVS1 vs naive-GC IRF4
STX11	0.877729	0.877826	4.9837	0.00150094	0.0350917	naive-GC AVVS1 vs naive-GC IRF4
TP53I11	-0.712976	-0.713164	3.70303	0.00150134	0.0350917	naive-GC AVVS1 vs naive-GC IRF4
GPT2	0.942253	0.942472	3.9183	0.00150471	0.0351211	naive-GC AVVS1 vs naive-GC IRF4
NEDD4L	1.43585	1.43646	3.15402	0.00150781	0.0351443	naive-GC AVVS1 vs naive-GC IRF4
AURKB	1.20054	1.20139	2.34457	0.00151817	0.0353361	naive-GC AVVS1 vs naive-GC IRF4
PPID	-0.599785	-0.599837	5.27868	0.00152604	0.0354697	naive-GC AVVS1 vs naive-GC IRF4
AC021188.1	-1.03814	-1.03891	2.3159	0.00153611	0.0356541	naive-GC AVVS1 vs naive-GC IRF4
AC017002.1	1.94271	1.94801	0.590648	0.00154338	0.0357728	naive-GC AVVS1 vs naive-GC IRF4
VWA1	-1.1314	-1.13221	2.37683	0.00154862	0.0358057	naive-GC AVVS1 vs naive-GC IRF4
CCNG2	-0.637008	-0.637036	6.2963	0.0015491	0.0358057	naive-GC AVVS1 vs naive-GC IRF4
E2F2	1.43068	1.43125	3.25433	0.00155755	0.035836	naive-GC AVVS1 vs naive-GC IRF4
MS4A4E	1.32504	1.32623	2.03625	0.00155959	0.035836	naive-GC AVVS1 vs naive-GC IRF4
FSD1L	-0.718028	-0.718178	4.04493	0.00156031	0.035836	naive-GC AVVS1 vs naive-GC IRF4
XKR8	0.803772	0.803983	3.70782	0.00156237	0.035836	naive-GC AVVS1 vs naive-GC IRF4
TSPAN2	5.38935	5.48677	-0.303025	0.00156296	0.035836	naive-GC AVVS1 vs naive-GC IRF4
C12orf74	3.89792	3.91504	0.810712	0.00156377	0.035836	naive-GC AVVS1 vs naive-GC IRF4
PTTG1	0.842798	0.842928	4.4832	0.00156548	0.035836	naive-GC AVVS1 vs naive-GC IRF4
CDT1	1.02488	1.02526	3.25264	0.00156991	0.0358362	naive-GC AVVS1 vs naive-GC IRF4
TMEM150A	-0.887184	-0.887494	3.3351	0.00157013	0.0358362	naive-GC AVVS1 vs naive-GC IRF4
PEAK1	-0.701648	-0.701693	5.73954	0.00157195	0.0358362	naive-GC AVVS1 vs naive-GC IRF4
SFTPD	-2.65545	-2.68947	-0.803997	0.00157875	0.0359276	naive-GC AVVS1 vs naive-GC IRF4
HLA-DQB1	-0.61427	-0.614272	9.95255	0.00158028	0.0359276	naive-GC AVVS1 vs naive-GC IRF4
HIST1H2BC	0.786668	0.786791	4.45541	0.00159937	0.0362051	naive-GC AVVS1 vs naive-GC IRF4
LINC00158	2.20452	2.21307	0.117104	0.00159942	0.0362051	naive-GC AVVS1 vs naive-GC IRF4
ZNF831	1.61623	1.61746	2.34597	0.00160028	0.0362051	naive-GC AVVS1 vs naive-GC IRF4
TSPAN13	0.836063	0.836118	5.71316	0.00160142	0.0362051	naive-GC AVVS1 vs naive-GC IRF4
IGLV2-23	1.29026	1.29028	8.22289	0.00160341	0.0362051	naive-GC AVVS1 vs naive-GC IRF4
PINK1	-0.67537	-0.675486	4.32023	0.00160554	0.0362051	naive-GC AVVS1 vs naive-GC IRF4
NKG7	-1.89693	-1.89694	8.86791	0.00160964	0.0362485	naive-GC AVVS1 vs naive-GC IRF4
CCR10	3.21223	3.21701	2.12189	0.00161919	0.0364142	naive-GC AVVS1 vs naive-GC IRF4
TG	1.48065	1.48141	2.88837	0.00162501	0.0364457	naive-GC AVVS1 vs naive-GC IRF4
ITGA9-AS1	5.10653	5.33785	-1.67793	0.00162656	0.0364457	naive-GC AVVS1 vs naive-GC IRF4
CDC45	2.32209	2.32769	0.925038	0.00162716	0.0364457	naive-GC AVVS1 vs naive-GC IRF4
NME1	0.54723	0.547264	5.7378	0.00163939	0.0366703	naive-GC AVVS1 vs naive-GC IRF4
CCDC88C	0.572819	0.572854	5.81513	0.00164549	0.0366709	naive-GC AVVS1 vs naive-GC IRF4
ANG	3.13747	3.14167	2.23833	0.00164715	0.0366709	naive-GC AVVS1 vs naive-GC IRF4
FA2H	3.83537	3.98732	-2.23786	0.00164793	0.0366709	naive-GC AVVS1 vs naive-GC IRF4
KCNA3	1.53848	1.53899	3.55033	0.00164946	0.0366709	naive-GC AVVS1 vs naive-GC IRF4
LINC00880	3.15403	3.19185	-1.02192	0.00165239	0.0366709	naive-GC AVVS1 vs naive-GC IRF4
LINC01800	-2.12221	-2.12342	3.0336	0.00165263	0.0366709	naive-GC AVVS1 vs naive-GC IRF4
PXK	0.589748	0.589771	6.46275	0.00165831	0.0367479	naive-GC AVVS1 vs naive-GC IRF4
ATXN3	-0.545111	-0.545169	5.00783	0.00166468	0.0368399	naive-GC AVVS1 vs naive-GC IRF4
RAB32	-1.97378	-1.97589	2.13218	0.00166773	0.0368584	naive-GC AVVS1 vs naive-GC IRF4
FBXW7	0.571577	0.571603	6.20617	0.00167143	0.0368912	naive-GC AVVS1 vs naive-GC IRF4
AQP3	1.29246	1.29325	2.58674	0.00167656	0.0369554	naive-GC AVVS1 vs naive-GC IRF4
CIT	1.49439	1.4977	0.754624	0.0016806	0.0369939	naive-GC AVVS1 vs naive-GC IRF4
LINC01013	-0.896847	-0.896914	5.55581	0.00168419	0.0369939	naive-GC AVVS1 vs naive-GC IRF4
GEN1	-0.78737	-0.787408	6.15311	0.00168498	0.0369939	naive-GC AVVS1 vs naive-GC IRF4
FOXO3	-0.813231	-0.813341	4.69	0.00168915	0.0370195	naive-GC AVVS1 vs naive-GC IRF4
EIF4EBP1	-0.619912	-0.619956	5.5706	0.00169059	0.0370195	naive-GC AVVS1 vs naive-GC IRF4
GSTP1	0.988323	0.98833	8.92255	0.00169362	0.0370372	naive-GC AVVS1 vs naive-GC IRF4
ARMC2	-1.07983	-1.08055	2.50183	0.00169688	0.0370596	naive-GC AVVS1 vs naive-GC IRF4
C19orf33	-2.98607	-3.03011	-0.828034	0.00170256	0.037135	naive-GC AVVS1 vs naive-GC IRF4
ACSF2	-0.916751	-0.917029	3.56044	0.00171949	0.0374552	naive-GC AVVS1 vs naive-GC IRF4
GALNT14	1.19927	1.20081	1.46889	0.00173016	0.0376115	naive-GC AVVS1 vs naive-GC IRF4
LINC00544	6.44324	6.88061	-1.11856	0.00173142	0.0376115	naive-GC AVVS1 vs naive-GC IRF4
ITPRIPL2	-1.05576	-1.05672	2.04238	0.00173345	0.0376115	naive-GC AVVS1 vs naive-GC IRF4
NOD2	-1.30714	-1.30773	3.06687	0.0017537	0.0379603	naive-GC AVVS1 vs naive-GC IRF4
PRELID3A	-1.88755	-1.89538	0.278154	0.00175423	0.0379603	naive-GC AVVS1 vs naive-GC IRF4
GMDS	0.547581	0.547627	5.32389	0.00175892	0.0379603	naive-GC AVVS1 vs naive-GC IRF4
GLS	0.676822	0.676839	7.06996	0.00176047	0.0379603	naive-GC AVVS1 vs naive-GC IRF4
LINC00886	0.839172	0.839435	3.45843	0.00176093	0.0379603	naive-GC AVVS1 vs naive-GC IRF4
VNN2	-0.530277	-0.530324	5.25447	0.00176798	0.038002	naive-GC AVVS1 vs naive-GC IRF4
MSC	2.08139	2.08766	0.504183	0.00176807	0.038002	naive-GC AVVS1 vs naive-GC IRF4
RNASE4	2.5861	2.59062	1.54311	0.00177135	0.038002	naive-GC AVVS1 vs naive-GC IRF4
SH2D2A	-1.37184	-1.37229	3.56052	0.00177199	0.038002	naive-GC AVVS1 vs naive-GC IRF4
CCL18	-8.09361	-1.44269e+08	-0.696945	0.00178054	0.0381361	naive-GC AVVS1 vs naive-GC IRF4
IGHV1-18	0.755389	0.755399	7.98316	0.0017943	0.0383214	naive-GC AVVS1 vs naive-GC IRF4
MYO3A	3.80917	3.90192	-1.72222	0.00179447	0.0383214	naive-GC AVVS1 vs naive-GC IRF4
CRB3	3.0843	3.15828	-2.00737	0.00179766	0.0383214	naive-GC AVVS1 vs naive-GC IRF4
NIBAN2	-2.77661	-2.79828	-0.123869	0.00179863	0.0383214	naive-GC AVVS1 vs naive-GC IRF4
TEX41	-3.89313	-3.89482	4.46524	0.00180129	0.0383214	naive-GC AVVS1 vs naive-GC IRF4
SIRT2	-0.596603	-0.596641	5.72586	0.00180524	0.0383214	naive-GC AVVS1 vs naive-GC IRF4
NPIPB5	-0.634517	-0.634616	4.45254	0.00180531	0.0383214	naive-GC AVVS1 vs naive-GC IRF4
SIPA1L3	0.574384	0.574393	7.76498	0.00181208	0.0384161	naive-GC AVVS1 vs naive-GC IRF4
ZNF215	2.58668	2.62534	-1.60218	0.00182335	0.0385381	naive-GC AVVS1 vs naive-GC IRF4
IGKV1D-39	2.38514	2.38606	3.6735	0.00182347	0.0385381	naive-GC AVVS1 vs naive-GC IRF4
HIST1H2AK	0.91842	0.918808	3.04239	0.00182509	0.0385381	naive-GC AVVS1 vs naive-GC IRF4
VRK2	0.935819	0.935875	5.88593	0.00182818	0.0385381	naive-GC AVVS1 vs naive-GC IRF4
CUL1	0.555927	0.555965	5.64622	0.00182941	0.0385381	naive-GC AVVS1 vs naive-GC IRF4
TBX21	-1.67181	-1.67238	3.62419	0.00184104	0.0387341	naive-GC AVVS1 vs naive-GC IRF4
TMEM173	-1.01547	-1.01564	4.41319	0.00184645	0.0387988	naive-GC AVVS1 vs naive-GC IRF4
ADD3	-0.680372	-0.680386	7.42573	0.00185682	0.0389674	naive-GC AVVS1 vs naive-GC IRF4
HIST1H4H	0.836389	0.836692	3.24611	0.0018616	0.0390186	naive-GC AVVS1 vs naive-GC IRF4
AC020916.1	-0.908798	-0.909121	3.33394	0.00186594	0.0390187	naive-GC AVVS1 vs naive-GC IRF4
TMSB10	0.510444	0.510444	12.4394	0.00186629	0.0390187	naive-GC AVVS1 vs naive-GC IRF4
ZFAND4	0.608064	0.608185	4.07722	0.00187314	0.0390662	naive-GC AVVS1 vs naive-GC IRF4
MT-ATP6	0.512878	0.512879	10.8595	0.00187326	0.0390662	naive-GC AVVS1 vs naive-GC IRF4
FXYD1	-0.907958	-0.908115	4.33521	0.00188929	0.0393511	naive-GC AVVS1 vs naive-GC IRF4
SASH1	1.99443	2.00174	0.179964	0.00190249	0.0395766	naive-GC AVVS1 vs naive-GC IRF4
IFNAR1	0.508817	0.50884	6.21741	0.00190711	0.0396232	naive-GC AVVS1 vs naive-GC IRF4
MYLIP	0.935654	0.935769	4.83774	0.00191058	0.0396342	naive-GC AVVS1 vs naive-GC IRF4
HBEGF	-1.49386	-1.49653	1.25678	0.00191241	0.0396342	naive-GC AVVS1 vs naive-GC IRF4
ADCY1	3.55918	3.65061	-1.89813	0.00192483	0.0398416	naive-GC AVVS1 vs naive-GC IRF4
PFKL	-0.804462	-0.804476	7.63441	0.0019272	0.0398416	naive-GC AVVS1 vs naive-GC IRF4
MAOA	-2.29061	-2.30416	-0.0344807	0.00193509	0.039908	naive-GC AVVS1 vs naive-GC IRF4
LINC02422	0.823228	0.823504	3.35291	0.00193521	0.039908	naive-GC AVVS1 vs naive-GC IRF4
OGG1	0.617744	0.617852	4.2782	0.00193842	0.0399248	naive-GC AVVS1 vs naive-GC IRF4
PDXDC1	-0.750859	-0.7509	5.978	0.00195727	0.0402632	naive-GC AVVS1 vs naive-GC IRF4
MACROD2	1.11282	1.11319	3.44903	0.00196772	0.0404281	naive-GC AVVS1 vs naive-GC IRF4
PI4K2A	-0.862089	-0.862229	4.43787	0.00198142	0.0406182	naive-GC AVVS1 vs naive-GC IRF4
EMP3	-0.591588	-0.591593	8.76364	0.00198302	0.0406182	naive-GC AVVS1 vs naive-GC IRF4
STIL	1.17972	1.18132	1.39328	0.00198582	0.0406182	naive-GC AVVS1 vs naive-GC IRF4
SIAH1	-0.532689	-0.532721	5.79999	0.00198867	0.0406182	naive-GC AVVS1 vs naive-GC IRF4
DCLK2	-2.0392	-2.04529	0.806865	0.00199008	0.0406182	naive-GC AVVS1 vs naive-GC IRF4
POP5	0.561621	0.561654	5.81122	0.00199161	0.0406182	naive-GC AVVS1 vs naive-GC IRF4
METRNL	-1.08733	-1.08737	6.41489	0.0019995	0.0407292	naive-GC AVVS1 vs naive-GC IRF4
F5	-2.52429	-2.52671	2.49448	0.00200855	0.0408634	naive-GC AVVS1 vs naive-GC IRF4
SNTA1	0.634798	0.634843	5.57278	0.00201762	0.0409978	naive-GC AVVS1 vs naive-GC IRF4
PTCH1	2.08425	2.08668	1.88715	0.00202209	0.0410386	naive-GC AVVS1 vs naive-GC IRF4
GLI1	-1.27614	-1.27837	1.19864	0.00202898	0.0411283	naive-GC AVVS1 vs naive-GC IRF4
ABCA6	2.43167	2.44019	0.351963	0.00204474	0.0413972	naive-GC AVVS1 vs naive-GC IRF4
CBLB	-1.7232	-1.7233	6.18222	0.00205256	0.041505	naive-GC AVVS1 vs naive-GC IRF4
SIK1B	2.38127	2.40715	-1.24968	0.00206651	0.0417275	naive-GC AVVS1 vs naive-GC IRF4
C16orf70	-0.669626	-0.669818	3.57864	0.00207159	0.0417275	naive-GC AVVS1 vs naive-GC IRF4
MYBL2	2.13695	2.13727	4.95842	0.00207283	0.0417275	naive-GC AVVS1 vs naive-GC IRF4
MRPL12	0.497237	0.497264	5.91097	0.00207401	0.0417275	naive-GC AVVS1 vs naive-GC IRF4
BHLHE41	2.3188	2.32049	2.70034	0.00207751	0.0417275	naive-GC AVVS1 vs naive-GC IRF4
IER5L	-1.13584	-1.13619	3.61022	0.0020786	0.0417275	naive-GC AVVS1 vs naive-GC IRF4
DAAM1	1.00296	1.00299	6.75481	0.00208998	0.0419053	naive-GC AVVS1 vs naive-GC IRF4
HOOK1	1.5626	1.56526	1.15694	0.00209591	0.0419364	naive-GC AVVS1 vs naive-GC IRF4
APPL2	-0.62041	-0.620515	4.33634	0.00209809	0.0419364	naive-GC AVVS1 vs naive-GC IRF4
VEGFB	-0.733741	-0.733753	7.68581	0.00209951	0.0419364	naive-GC AVVS1 vs naive-GC IRF4
CYBRD1	-1.24231	-1.24281	3.20296	0.00210161	0.0419364	naive-GC AVVS1 vs naive-GC IRF4
CLIP4	-1.56482	-1.56513	4.31371	0.00211093	0.042051	naive-GC AVVS1 vs naive-GC IRF4
RFK	-0.70685	-0.707007	3.95336	0.00211375	0.042051	naive-GC AVVS1 vs naive-GC IRF4
UTRN	-0.609573	-0.609597	6.41703	0.00211493	0.042051	naive-GC AVVS1 vs naive-GC IRF4
MS4A7	-1.26967	-1.26991	4.30067	0.00212286	0.0421584	naive-GC AVVS1 vs naive-GC IRF4
VCAN	3.22902	3.24424	0.320134	0.00213072	0.0422639	naive-GC AVVS1 vs naive-GC IRF4
FRK	4.29565	4.32124	0.745653	0.00214474	0.042442	naive-GC AVVS1 vs naive-GC IRF4
NRP2	-2.12115	-2.12826	0.669496	0.0021448	0.042442	naive-GC AVVS1 vs naive-GC IRF4
KCTD7	-0.716058	-0.716241	3.7421	0.00216696	0.0428296	naive-GC AVVS1 vs naive-GC IRF4
UBE2T	0.876369	0.876605	3.68275	0.00217217	0.0428818	naive-GC AVVS1 vs naive-GC IRF4
INF2	-0.535952	-0.536007	5.04188	0.00218025	0.0429236	naive-GC AVVS1 vs naive-GC IRF4
CD22	-0.503373	-0.50338	8.10678	0.00218047	0.0429236	naive-GC AVVS1 vs naive-GC IRF4
INPP4A	0.666398	0.666496	4.52756	0.00218589	0.0429236	naive-GC AVVS1 vs naive-GC IRF4
PIGC	-0.503045	-0.503115	4.59998	0.00218833	0.0429236	naive-GC AVVS1 vs naive-GC IRF4
PADI4	1.52551	1.5306	0.145879	0.00218907	0.0429236	naive-GC AVVS1 vs naive-GC IRF4
AL109741.1	1.84451	1.84664	1.80077	0.00219163	0.0429236	naive-GC AVVS1 vs naive-GC IRF4
SPATS2	0.619057	0.619125	4.95319	0.00219235	0.0429236	naive-GC AVVS1 vs naive-GC IRF4
CKS1B	0.746546	0.746726	3.82557	0.00219695	0.0429606	naive-GC AVVS1 vs naive-GC IRF4
SPAG4	1.32703	1.32884	1.40133	0.0021994	0.0429606	naive-GC AVVS1 vs naive-GC IRF4
TLE6	0.803588	0.803882	3.22986	0.00220281	0.0429768	naive-GC AVVS1 vs naive-GC IRF4
C17orf53	1.77116	1.78127	-0.557189	0.00220674	0.043003	naive-GC AVVS1 vs naive-GC IRF4
SH3KBP1	-0.62202	-0.622035	7.11317	0.00221308	0.0430761	naive-GC AVVS1 vs naive-GC IRF4
SLFN13	0.969797	0.970622	2.02829	0.0022363	0.0434772	naive-GC AVVS1 vs naive-GC IRF4
GTSF1L	1.48521	1.48789	1.03922	0.00224806	0.0436549	naive-GC AVVS1 vs naive-GC IRF4
LINC01094	1.30621	1.30789	1.5036	0.00225588	0.0437557	naive-GC AVVS1 vs naive-GC IRF4
F12	1.56226	1.56405	1.72441	0.00227553	0.0438195	naive-GC AVVS1 vs naive-GC IRF4
NECTIN3	-2.04266	-2.05168	0.290632	0.00227584	0.0438195	naive-GC AVVS1 vs naive-GC IRF4
GALNT2	0.505724	0.505747	6.25124	0.00227664	0.0438195	naive-GC AVVS1 vs naive-GC IRF4
IGLV1-47	0.853133	0.853146	7.90296	0.00227909	0.0438195	naive-GC AVVS1 vs naive-GC IRF4
IGKV2-30	1.36213	1.36225	5.46797	0.00227917	0.0438195	naive-GC AVVS1 vs naive-GC IRF4
AL163051.1	1.21347	1.21529	1.24804	0.0022809	0.0438195	naive-GC AVVS1 vs naive-GC IRF4
SH3RF3-AS1	1.21211	1.21409	1.12489	0.00228151	0.0438195	naive-GC AVVS1 vs naive-GC IRF4
BEGAIN	1.11518	1.11628	1.84852	0.00228847	0.0438195	naive-GC AVVS1 vs naive-GC IRF4
AP002761.2	2.22682	2.23869	-0.30794	0.00229399	0.0438195	naive-GC AVVS1 vs naive-GC IRF4
TRAK2	-0.677556	-0.677603	5.62265	0.00229832	0.0438195	naive-GC AVVS1 vs naive-GC IRF4
MALAT1	-0.668942	-0.668942	13.7862	0.00229915	0.0438195	naive-GC AVVS1 vs naive-GC IRF4
BLNK	0.840966	0.840981	7.62448	0.00230044	0.0438195	naive-GC AVVS1 vs naive-GC IRF4
CD300A	-2.26135	-2.26301	2.75836	0.00230078	0.0438195	naive-GC AVVS1 vs naive-GC IRF4
PIP4K2A	-0.714335	-0.714351	7.19309	0.0023034	0.0438195	naive-GC AVVS1 vs naive-GC IRF4
OAS3	-1.36032	-1.36057	4.42881	0.00230356	0.0438195	naive-GC AVVS1 vs naive-GC IRF4
CRIP1	-0.888038	-0.888041	10.0095	0.00230385	0.0438195	naive-GC AVVS1 vs naive-GC IRF4
CDC25C	1.74869	1.75732	-0.347717	0.00230466	0.0438195	naive-GC AVVS1 vs naive-GC IRF4
NT5DC1	1.24137	1.24145	5.83097	0.00231128	0.0438195	naive-GC AVVS1 vs naive-GC IRF4
AC069503.1	1.57204	1.57476	1.11541	0.00231128	0.0438195	naive-GC AVVS1 vs naive-GC IRF4
NAAA	-0.566783	-0.566838	5.13671	0.00231183	0.0438195	naive-GC AVVS1 vs naive-GC IRF4
NDC1	0.900075	0.900686	2.34356	0.00231485	0.0438268	naive-GC AVVS1 vs naive-GC IRF4
STRN4	-0.640182	-0.640256	4.8721	0.0023253	0.0439479	naive-GC AVVS1 vs naive-GC IRF4
MAZ	-0.701049	-0.701072	6.6872	0.00232704	0.0439479	naive-GC AVVS1 vs naive-GC IRF4
IGLC3	0.607147	0.607165	6.77744	0.00233083	0.0439479	naive-GC AVVS1 vs naive-GC IRF4
RTN3	-0.479346	-0.479378	5.65306	0.0023329	0.0439479	naive-GC AVVS1 vs naive-GC IRF4
PBK	2.38136	2.39255	-0.107838	0.00233567	0.0439479	naive-GC AVVS1 vs naive-GC IRF4
NUDT22	0.508322	0.508344	6.28492	0.00233783	0.0439479	naive-GC AVVS1 vs naive-GC IRF4
IGKV2D-30	2.47059	2.47446	1.60956	0.0023446	0.0439479	naive-GC AVVS1 vs naive-GC IRF4
SLC6A9	-1.90561	-1.91806	-0.312947	0.00234788	0.0439479	naive-GC AVVS1 vs naive-GC IRF4
CDO1	-1.72161	-1.72353	1.94121	0.00234881	0.0439479	naive-GC AVVS1 vs naive-GC IRF4
MYH8	2.97865	3.05203	-2.06236	0.00234903	0.0439479	naive-GC AVVS1 vs naive-GC IRF4
APLP2	-0.904279	-0.904438	4.33744	0.0023527	0.0439479	naive-GC AVVS1 vs naive-GC IRF4
LINC02611	3.22385	3.31337	-2.10188	0.00235294	0.0439479	naive-GC AVVS1 vs naive-GC IRF4
AC023590.1	3.43239	3.43356	4.42183	0.00236011	0.0439825	naive-GC AVVS1 vs naive-GC IRF4
MYO1D	1.08181	1.08243	2.63477	0.00236425	0.0439825	naive-GC AVVS1 vs naive-GC IRF4
EEF1AKMT4	0.903349	0.903965	2.33677	0.00236504	0.0439825	naive-GC AVVS1 vs naive-GC IRF4
FBXO32	-0.994366	-0.994617	3.81524	0.00236536	0.0439825	naive-GC AVVS1 vs naive-GC IRF4
LINC01857	-1.49853	-1.49858	6.97709	0.00237656	0.0441413	naive-GC AVVS1 vs naive-GC IRF4
CDC14B	-1.343	-1.34532	1.22516	0.00239266	0.0443909	naive-GC AVVS1 vs naive-GC IRF4
RFC4	0.67879	0.679022	3.3055	0.00239544	0.044393	naive-GC AVVS1 vs naive-GC IRF4
STAG3	0.888706	0.888787	5.24818	0.00239848	0.0443999	naive-GC AVVS1 vs naive-GC IRF4
PRF1	-2.36277	-2.36483	2.63076	0.00240581	0.0444812	naive-GC AVVS1 vs naive-GC IRF4
MGAT1	-0.915921	-0.915957	6.49312	0.00240972	0.0444812	naive-GC AVVS1 vs naive-GC IRF4
NOC3L	0.519304	0.519356	5.06362	0.00241089	0.0444812	naive-GC AVVS1 vs naive-GC IRF4
SRPRB	0.571231	0.571325	4.35783	0.00242097	0.0445239	naive-GC AVVS1 vs naive-GC IRF4
NUGGC	1.79254	1.79833	0.254172	0.00242211	0.0445239	naive-GC AVVS1 vs naive-GC IRF4
HR	-2.55984	-2.58787	-0.638566	0.00242285	0.0445239	naive-GC AVVS1 vs naive-GC IRF4
NT5C2	-0.448937	-0.448958	6.12008	0.00242391	0.0445239	naive-GC AVVS1 vs naive-GC IRF4
PPP1R2	0.547247	0.547259	7.37431	0.00242814	0.044524	naive-GC AVVS1 vs naive-GC IRF4
ANXA5	-0.565652	-0.565664	7.22788	0.00243335	0.044524	naive-GC AVVS1 vs naive-GC IRF4
SLC29A1	-2.06546	-2.06607	3.96071	0.00243381	0.044524	naive-GC AVVS1 vs naive-GC IRF4
NEK2	1.95791	1.96911	-0.515644	0.00243549	0.044524	naive-GC AVVS1 vs naive-GC IRF4
AL161912.2	3.58936	3.64105	-1.06436	0.00243729	0.044524	naive-GC AVVS1 vs naive-GC IRF4
STBD1	1.81754	1.82324	0.323709	0.00244735	0.0446375	naive-GC AVVS1 vs naive-GC IRF4
CCDC127	-0.566	-0.5661	4.25196	0.00244887	0.0446375	naive-GC AVVS1 vs naive-GC IRF4
MATR3-1	-0.526236	-0.526327	4.29517	0.00246728	0.0449015	naive-GC AVVS1 vs naive-GC IRF4
CHAC1	2.08943	2.10815	-1.09071	0.0024703	0.0449015	naive-GC AVVS1 vs naive-GC IRF4
HIST1H2BM	1.83269	1.83767	0.515344	0.00247357	0.0449015	naive-GC AVVS1 vs naive-GC IRF4
RTTN	0.821763	0.822123	2.96995	0.00247414	0.0449015	naive-GC AVVS1 vs naive-GC IRF4
GSR	-0.481058	-0.481107	5.04964	0.00248097	0.0449763	naive-GC AVVS1 vs naive-GC IRF4
LILRB1	0.45723	0.457256	5.82489	0.002488	0.0450526	naive-GC AVVS1 vs naive-GC IRF4
CCL23	-2.62665	-2.6422	0.132645	0.00249216	0.0450526	naive-GC AVVS1 vs naive-GC IRF4
HPSE	2.01527	2.01688	2.41146	0.00249571	0.0450526	naive-GC AVVS1 vs naive-GC IRF4
AC017002.5	2.54881	2.56461	-0.36412	0.002496	0.0450526	naive-GC AVVS1 vs naive-GC IRF4
TNFRSF1A	-2.11958	-2.1221	2.03011	0.00250095	0.0450929	naive-GC AVVS1 vs naive-GC IRF4
ZYG11A	3.35155	3.40251	-1.29017	0.00250566	0.0451289	naive-GC AVVS1 vs naive-GC IRF4
WSB1	-0.651577	-0.65159	7.45451	0.00251355	0.0451792	naive-GC AVVS1 vs naive-GC IRF4
FKBP4	0.610449	0.610537	4.54932	0.00251508	0.0451792	naive-GC AVVS1 vs naive-GC IRF4
ITPR1	0.612553	0.612585	5.98719	0.00251675	0.0451792	naive-GC AVVS1 vs naive-GC IRF4
SEC24A	0.638236	0.638364	4.07366	0.00252054	0.0451792	naive-GC AVVS1 vs naive-GC IRF4
CASK	0.781329	0.781388	5.5067	0.00252555	0.0451792	naive-GC AVVS1 vs naive-GC IRF4
AL158071.4	-2.48222	-2.48995	0.867225	0.00252841	0.0451792	naive-GC AVVS1 vs naive-GC IRF4
SPCS3	0.467081	0.467103	6.17147	0.00252982	0.0451792	naive-GC AVVS1 vs naive-GC IRF4
WASHC2C	-0.496405	-0.49644	5.57429	0.00253017	0.0451792	naive-GC AVVS1 vs naive-GC IRF4
SMAD1	3.70194	3.79443	-1.75101	0.002538	0.0452705	naive-GC AVVS1 vs naive-GC IRF4
CYB561A3	-0.746184	-0.746207	6.77045	0.00254468	0.045341	naive-GC AVVS1 vs naive-GC IRF4
RUNX1	2.00616	2.00638	5.32616	0.00254922	0.0453718	naive-GC AVVS1 vs naive-GC IRF4
MEGF6	-1.22877	-1.23075	1.30858	0.00255186	0.0453718	naive-GC AVVS1 vs naive-GC IRF4
ARPC5	0.493902	0.493904	9.35411	0.00256083	0.0454372	naive-GC AVVS1 vs naive-GC IRF4
SERPINB1	-0.985159	-0.985164	9.30056	0.00256695	0.0454372	naive-GC AVVS1 vs naive-GC IRF4
CLN8	-0.861409	-0.861497	5.11035	0.0025753	0.0454372	naive-GC AVVS1 vs naive-GC IRF4
AC055854.1	-1.92868	-1.9381	0.0681997	0.00257541	0.0454372	naive-GC AVVS1 vs naive-GC IRF4
GNB3	3.16756	3.24206	-1.959	0.00257637	0.0454372	naive-GC AVVS1 vs naive-GC IRF4
AVEN	0.529552	0.529649	4.20232	0.00257666	0.0454372	naive-GC AVVS1 vs naive-GC IRF4
IRAK3	-1.09097	-1.0917	2.47234	0.00257902	0.0454372	naive-GC AVVS1 vs naive-GC IRF4
DUSP1	-1.16032	-1.16048	4.68751	0.00257975	0.0454372	naive-GC AVVS1 vs naive-GC IRF4
FCMR	-0.608329	-0.608331	9.78671	0.00258011	0.0454372	naive-GC AVVS1 vs naive-GC IRF4
NKILA	2.00135	2.01884	-1.09119	0.00259148	0.0455892	naive-GC AVVS1 vs naive-GC IRF4
BACH1	-0.482369	-0.482398	5.75288	0.0026045	0.045729	naive-GC AVVS1 vs naive-GC IRF4
ATP6V1B2	-0.612837	-0.612892	5.23491	0.00260492	0.045729	naive-GC AVVS1 vs naive-GC IRF4
TMEM43	-0.512453	-0.51254	4.31373	0.00261126	0.0457921	naive-GC AVVS1 vs naive-GC IRF4
CHPT1	0.831123	0.831172	5.86388	0.00264068	0.0461517	naive-GC AVVS1 vs naive-GC IRF4
MAP1A	-1.67976	-1.68017	4.06828	0.00264071	0.0461517	naive-GC AVVS1 vs naive-GC IRF4
CD96	-0.859698	-0.85972	7.04812	0.00264125	0.0461517	naive-GC AVVS1 vs naive-GC IRF4
DNA2	1.08162	1.08298	1.48391	0.00264287	0.0461517	naive-GC AVVS1 vs naive-GC IRF4
EZH2	0.538508	0.538607	4.19423	0.00265025	0.0462322	naive-GC AVVS1 vs naive-GC IRF4
AP1B1	-0.482108	-0.48213	6.17418	0.0026547	0.0462613	naive-GC AVVS1 vs naive-GC IRF4
LINC02202	0.500013	0.500084	4.56284	0.00266969	0.046359	naive-GC AVVS1 vs naive-GC IRF4
CYBC1	0.460887	0.460899	7.03328	0.0026706	0.046359	naive-GC AVVS1 vs naive-GC IRF4
FCER1G	3.7489	3.81548	-1.35919	0.0026707	0.046359	naive-GC AVVS1 vs naive-GC IRF4
HEXA	-0.650228	-0.650245	7.05254	0.00267321	0.046359	naive-GC AVVS1 vs naive-GC IRF4
STIM2	0.679088	0.679124	6.0006	0.00267424	0.046359	naive-GC AVVS1 vs naive-GC IRF4
LAMA5	0.95238	0.953028	2.35551	0.00268573	0.0465098	naive-GC AVVS1 vs naive-GC IRF4
ECT2	1.24192	1.24339	1.59766	0.00269013	0.0465376	naive-GC AVVS1 vs naive-GC IRF4
AC023796.2	3.76538	3.78232	0.794278	0.00269957	0.0465465	naive-GC AVVS1 vs naive-GC IRF4
CKAP2L	1.51624	1.52049	0.415837	0.0027029	0.0465465	naive-GC AVVS1 vs naive-GC IRF4
AC021683.5	1.24583	1.24784	1.14186	0.0027049	0.0465465	naive-GC AVVS1 vs naive-GC IRF4
DOK5	4.06326	4.2875	-2.50953	0.00270574	0.0465465	naive-GC AVVS1 vs naive-GC IRF4
ACOT7	0.708206	0.708448	3.31681	0.00270617	0.0465465	naive-GC AVVS1 vs naive-GC IRF4
DDHD2	-0.590256	-0.590374	4.07539	0.00270824	0.0465465	naive-GC AVVS1 vs naive-GC IRF4
PLCL2	0.484132	0.484151	6.45458	0.00271023	0.0465465	naive-GC AVVS1 vs naive-GC IRF4
TSPAN32	-0.646313	-0.646361	5.5371	0.00271665	0.0465587	naive-GC AVVS1 vs naive-GC IRF4
EMC6	0.447448	0.447466	6.37229	0.00271677	0.0465587	naive-GC AVVS1 vs naive-GC IRF4
IGLV3-16	-2.47419	-2.47621	2.68634	0.00272114	0.0465587	naive-GC AVVS1 vs naive-GC IRF4
USP48	0.482088	0.48211	6.23864	0.00272213	0.0465587	naive-GC AVVS1 vs naive-GC IRF4
SULF2	-2.7591	-2.7598	4.49991	0.00272518	0.0465631	naive-GC AVVS1 vs naive-GC IRF4
RIT1	-0.471931	-0.471985	4.87245	0.00273141	0.0466074	naive-GC AVVS1 vs naive-GC IRF4
CKLF	-1.00235	-1.00238	6.80647	0.00273347	0.0466074	naive-GC AVVS1 vs naive-GC IRF4
ARID3B	0.870412	0.870576	4.20514	0.00273618	0.0466074	naive-GC AVVS1 vs naive-GC IRF4
PCCA-DT	1.35723	1.35849	1.99861	0.00276011	0.0469365	naive-GC AVVS1 vs naive-GC IRF4
DNASE1L3	1.94509	1.94666	2.39668	0.00276113	0.0469365	naive-GC AVVS1 vs naive-GC IRF4
SMC4	0.467419	0.467464	5.10226	0.0027642	0.0469406	naive-GC AVVS1 vs naive-GC IRF4
PPIL1	0.758267	0.758667	2.68676	0.00277049	0.0469995	naive-GC AVVS1 vs naive-GC IRF4
CRELD2	0.533394	0.533446	5.12206	0.0027748	0.0470027	naive-GC AVVS1 vs naive-GC IRF4
GATM	0.701448	0.70168	3.35542	0.00277633	0.0470027	naive-GC AVVS1 vs naive-GC IRF4
ADAMDEC1	-2.03112	-2.03448	1.51236	0.00278532	0.047107	naive-GC AVVS1 vs naive-GC IRF4
SOX13	-2.4428	-2.45322	0.475395	0.00278929	0.0471262	naive-GC AVVS1 vs naive-GC IRF4
BZW2	0.686832	0.686885	5.46545	0.00279392	0.0471565	naive-GC AVVS1 vs naive-GC IRF4
RUFY1	-0.458527	-0.458556	5.70428	0.00280204	0.0472457	naive-GC AVVS1 vs naive-GC IRF4
RBMS1	-0.519891	-0.51995	4.8763	0.00282024	0.0474403	naive-GC AVVS1 vs naive-GC IRF4
RASAL1	-0.643276	-0.643341	5.08994	0.00282415	0.0474403	naive-GC AVVS1 vs naive-GC IRF4
TOGARAM2	-1.17969	-1.18017	3.17892	0.00282432	0.0474403	naive-GC AVVS1 vs naive-GC IRF4
SBF1	0.496895	0.496957	4.73504	0.00282745	0.0474403	naive-GC AVVS1 vs naive-GC IRF4
BACE2	1.40625	1.40651	4.33826	0.00282783	0.0474403	naive-GC AVVS1 vs naive-GC IRF4
GNPTAB	-0.454734	-0.454755	6.19936	0.00284345	0.0476543	naive-GC AVVS1 vs naive-GC IRF4
NSMAF	-0.533489	-0.533529	5.47381	0.00284763	0.0476764	naive-GC AVVS1 vs naive-GC IRF4
KIF15	1.11668	1.11791	1.68425	0.00285787	0.047789	naive-GC AVVS1 vs naive-GC IRF4
IFIT1	1.9939	2.00075	0.229836	0.00286175	0.047789	naive-GC AVVS1 vs naive-GC IRF4
OLMALINC	1.44021	1.44136	2.22253	0.00286447	0.047789	naive-GC AVVS1 vs naive-GC IRF4
IGLV2-14	0.887163	0.887168	9.24915	0.00286779	0.047789	naive-GC AVVS1 vs naive-GC IRF4
PYCARD	-0.62105	-0.621058	8.10999	0.00286945	0.047789	naive-GC AVVS1 vs naive-GC IRF4
RNASE6	1.51482	1.51513	4.24865	0.00287395	0.047789	naive-GC AVVS1 vs naive-GC IRF4
AFDN	-1.06412	-1.06422	5.34708	0.00287446	0.047789	naive-GC AVVS1 vs naive-GC IRF4
RGL1	1.4161	1.4165	3.74664	0.00287812	0.047802	naive-GC AVVS1 vs naive-GC IRF4
ARHGAP25	-0.602045	-0.602057	7.35845	0.00288309	0.0478369	naive-GC AVVS1 vs naive-GC IRF4
Z94160.2	1.91323	1.91943	0.280516	0.00289121	0.0479238	naive-GC AVVS1 vs naive-GC IRF4
KLF4	-1.80118	-1.80719	0.55866	0.00290066	0.0479868	naive-GC AVVS1 vs naive-GC IRF4
SFXN3	-1.18453	-1.1849	3.52589	0.00290173	0.0479868	naive-GC AVVS1 vs naive-GC IRF4
ARID1B	0.503453	0.503464	7.22006	0.00290529	0.0479868	naive-GC AVVS1 vs naive-GC IRF4
CAMKK1	-1.32097	-1.32226	2.03769	0.00290833	0.0479868	naive-GC AVVS1 vs naive-GC IRF4
DNMBP	-1.04881	-1.04909	3.72497	0.00290942	0.0479868	naive-GC AVVS1 vs naive-GC IRF4
DERL1	0.489348	0.48938	5.67753	0.00291274	0.0479939	naive-GC AVVS1 vs naive-GC IRF4
PM20D1	1.97186	1.97569	1.11441	0.00292635	0.0481705	naive-GC AVVS1 vs naive-GC IRF4
CCNE1	1.379	1.37964	3.00048	0.00293237	0.0482218	naive-GC AVVS1 vs naive-GC IRF4
AGRN	-1.30675	-1.3083	1.71957	0.00293759	0.0482343	naive-GC AVVS1 vs naive-GC IRF4
SLC1A1	1.24068	1.24232	1.43857	0.00293892	0.0482343	naive-GC AVVS1 vs naive-GC IRF4
WWC2	-1.92493	-1.93565	-0.0942371	0.00296372	0.0485437	naive-GC AVVS1 vs naive-GC IRF4
KANK2	-2.20478	-2.21703	0.0367968	0.00296471	0.0485437	naive-GC AVVS1 vs naive-GC IRF4
CTNNAL1	1.57911	1.58183	1.15045	0.0029681	0.0485437	naive-GC AVVS1 vs naive-GC IRF4
RFX8	-2.44504	-2.46573	-0.367154	0.00296945	0.0485437	naive-GC AVVS1 vs naive-GC IRF4
SEC23B	0.472061	0.47212	4.7344	0.00297516	0.0485799	naive-GC AVVS1 vs naive-GC IRF4
IGKV1-16	1.44442	1.44449	6.2111	0.0029775	0.0485799	naive-GC AVVS1 vs naive-GC IRF4
LINC01934	1.90174	1.90904	0.0745991	0.00299176	0.0487495	naive-GC AVVS1 vs naive-GC IRF4
AKIP1	-0.471765	-0.471812	5.08343	0.00299611	0.0487495	naive-GC AVVS1 vs naive-GC IRF4
CLEC4A	-1.0307	-1.03174	1.88121	0.00299668	0.0487495	naive-GC AVVS1 vs naive-GC IRF4
YRDC	0.543928	0.544049	3.91483	0.00299963	0.0487498	naive-GC AVVS1 vs naive-GC IRF4
MICAL1	-0.477119	-0.477143	6.05502	0.00300448	0.048781	naive-GC AVVS1 vs naive-GC IRF4
ITGAL	1.92891	1.9291	5.4448	0.00302446	0.0490576	naive-GC AVVS1 vs naive-GC IRF4
ENPP4	-0.638176	-0.638354	3.62678	0.00302996	0.0490714	naive-GC AVVS1 vs naive-GC IRF4
NPDC1	1.03897	1.03938	3.14077	0.00303171	0.0490714	naive-GC AVVS1 vs naive-GC IRF4
RFC3	0.981751	0.982424	2.33821	0.00303416	0.0490714	naive-GC AVVS1 vs naive-GC IRF4
CRYBG3	-0.711861	-0.712022	3.92698	0.00304139	0.0491405	naive-GC AVVS1 vs naive-GC IRF4
PARM1	1.86872	1.8712	1.63136	0.00305819	0.0492655	naive-GC AVVS1 vs naive-GC IRF4
SEC61B	0.522667	0.522673	8.19458	0.00306049	0.0492655	naive-GC AVVS1 vs naive-GC IRF4
SH3RF3	0.844754	0.844784	6.61559	0.00306197	0.0492655	naive-GC AVVS1 vs naive-GC IRF4
VAMP3	-0.528542	-0.528622	4.47897	0.00306291	0.0492655	naive-GC AVVS1 vs naive-GC IRF4
GTF2A1	0.550159	0.550258	4.22442	0.00306392	0.0492655	naive-GC AVVS1 vs naive-GC IRF4
AC011893.1	2.58988	2.61372	-0.930322	0.00308312	0.0494392	naive-GC AVVS1 vs naive-GC IRF4
KIAA0825	-0.68216	-0.682346	3.64715	0.00308356	0.0494392	naive-GC AVVS1 vs naive-GC IRF4
PTGDR	2.96685	3.02196	-1.75569	0.00308364	0.0494392	naive-GC AVVS1 vs naive-GC IRF4
MAP7	1.66027	1.66106	3.07058	0.00308943	0.0494435	naive-GC AVVS1 vs naive-GC IRF4
RAP1GAP2	0.933413	0.933864	2.84098	0.00308985	0.0494435	naive-GC AVVS1 vs naive-GC IRF4
RCSD1	-0.571429	-0.571432	9.41373	0.00309848	0.049534	naive-GC AVVS1 vs naive-GC IRF4
ARHGAP21	-0.855646	-0.855903	3.53692	0.00311007	0.0496716	naive-GC AVVS1 vs naive-GC IRF4
KDSR	-0.759811	-0.759912	4.70616	0.00312235	0.0498199	naive-GC AVVS1 vs naive-GC IRF4
LSM14B	-0.555983	-0.556097	4.0429	0.0031267	0.0498415	naive-GC AVVS1 vs naive-GC IRF4
ISOC2	0.665913	0.666002	4.66923	0.00313399	0.0499099	naive-GC AVVS1 vs naive-GC IRF4
AC104170.1	1.67281	1.67515	1.46231	0.00313901	0.0499421	naive-GC AVVS1 vs naive-GC IRF4
IRF7	0.631102	0.631123	6.64516	0.00314416	0.0499762	naive-GC AVVS1 vs naive-GC IRF4
TNFRSF13C	-0.905956	-0.905978	7.13653	0.00314907	0.0500065	naive-GC AVVS1 vs naive-GC IRF4
LINC02550	-1.944	-1.94623	1.97938	0.00315759	0.0500504	naive-GC AVVS1 vs naive-GC IRF4
ZNF232	-0.569951	-0.570083	3.86439	0.00315785	0.0500504	naive-GC AVVS1 vs naive-GC IRF4
RASGEF1A	-2.05341	-2.05679	1.56371	0.00318381	0.0504139	naive-GC AVVS1 vs naive-GC IRF4
RP9	0.600066	0.600104	5.75872	0.00318736	0.0504221	naive-GC AVVS1 vs naive-GC IRF4
BRCA2	1.11858	1.11947	2.1601	0.00321257	0.0507726	naive-GC AVVS1 vs naive-GC IRF4
LUCAT1	-1.74101	-1.74995	-0.0759592	0.00323506	0.0510434	naive-GC AVVS1 vs naive-GC IRF4
AC022413.2	-1.58937	-1.59617	0.131121	0.00323584	0.0510434	naive-GC AVVS1 vs naive-GC IRF4
DSG2	6.73276	1.44269e+08	-2.63263	0.00325662	0.0512916	naive-GC AVVS1 vs naive-GC IRF4
RBFOX2	1.30183	1.30351	1.4952	0.00325774	0.0512916	naive-GC AVVS1 vs naive-GC IRF4
CDC42EP2	-1.39416	-1.39802	0.606401	0.00326263	0.0513201	naive-GC AVVS1 vs naive-GC IRF4
LZTFL1	-1.3055	-1.30575	4.25839	0.00327177	0.0514153	naive-GC AVVS1 vs naive-GC IRF4
PLPP5	-1.20939	-1.20944	6.42326	0.00327774	0.0514201	naive-GC AVVS1 vs naive-GC IRF4
DAPK1	-1.76863	-1.77039	2.12268	0.00327825	0.0514201	naive-GC AVVS1 vs naive-GC IRF4
AC017002.3	4.04612	4.05425	2.17916	0.00328279	0.0514428	naive-GC AVVS1 vs naive-GC IRF4
PRR15	3.32597	3.41631	-2.01375	0.00329349	0.0515618	naive-GC AVVS1 vs naive-GC IRF4
CENPS	0.8808	0.881541	2.03502	0.00332115	0.0519252	naive-GC AVVS1 vs naive-GC IRF4
PROX1	1.96595	1.97912	-0.747326	0.00332458	0.0519252	naive-GC AVVS1 vs naive-GC IRF4
AC103831.1	2.84204	2.86205	-0.518612	0.00332828	0.0519252	naive-GC AVVS1 vs naive-GC IRF4
ZSWIM6	1.18649	1.18654	6.47633	0.00333268	0.0519252	naive-GC AVVS1 vs naive-GC IRF4
PHF19	0.542032	0.542115	4.45366	0.00333498	0.0519252	naive-GC AVVS1 vs naive-GC IRF4
CENPP	0.752105	0.752359	3.33521	0.00333542	0.0519252	naive-GC AVVS1 vs naive-GC IRF4
TMEM200A	2.32727	2.35646	-1.47732	0.00333856	0.0519256	naive-GC AVVS1 vs naive-GC IRF4
IFI6	0.904943	0.905014	5.47177	0.00335686	0.0521614	naive-GC AVVS1 vs naive-GC IRF4
IQGAP1	-0.462494	-0.462501	7.81817	0.00336211	0.0521942	naive-GC AVVS1 vs naive-GC IRF4
ANO6	-0.590741	-0.590802	5.02961	0.00337218	0.0523018	naive-GC AVVS1 vs naive-GC IRF4
KIF18B	2.33304	2.34588	-0.321393	0.00338367	0.0524312	naive-GC AVVS1 vs naive-GC IRF4
XCL2	-8.06115	-1.44269e+08	-0.71976	0.00339948	0.0525371	naive-GC AVVS1 vs naive-GC IRF4
CHST2	0.894386	0.894428	6.21872	0.00340094	0.0525371	naive-GC AVVS1 vs naive-GC IRF4
AC147651.1	-2.13603	-2.14171	0.949328	0.00340312	0.0525371	naive-GC AVVS1 vs naive-GC IRF4
ETS1	0.68803	0.68805	6.89417	0.00340582	0.0525371	naive-GC AVVS1 vs naive-GC IRF4
HSPA6	-1.50278	-1.50649	0.789713	0.00340629	0.0525371	naive-GC AVVS1 vs naive-GC IRF4
LIPC	-2.29915	-2.30204	2.08533	0.00341025	0.0525494	naive-GC AVVS1 vs naive-GC IRF4
DLAT	0.870234	0.870373	4.42944	0.00342608	0.0527446	naive-GC AVVS1 vs naive-GC IRF4
CDH1	2.72245	2.78371	-2.06444	0.00343546	0.05284	naive-GC AVVS1 vs naive-GC IRF4
HSF5	0.825365	0.825897	2.41511	0.00344824	0.0529877	naive-GC AVVS1 vs naive-GC IRF4
AL391422.4	-1.68745	-1.69625	-0.116662	0.0034516	0.0529904	naive-GC AVVS1 vs naive-GC IRF4
SWAP70	-0.749246	-0.749266	7.0355	0.00346017	0.0530634	naive-GC AVVS1 vs naive-GC IRF4
STK10	-0.502	-0.502018	6.60742	0.00346807	0.0530634	naive-GC AVVS1 vs naive-GC IRF4
JOSD1	-0.498903	-0.498978	4.48531	0.00347206	0.0530634	naive-GC AVVS1 vs naive-GC IRF4
SPDL1	0.754969	0.755349	2.76379	0.00347215	0.0530634	naive-GC AVVS1 vs naive-GC IRF4
CDK1	1.77399	1.77611	1.73974	0.00347547	0.0530634	naive-GC AVVS1 vs naive-GC IRF4
TPP1	-0.48109	-0.481102	7.0794	0.00347853	0.0530634	naive-GC AVVS1 vs naive-GC IRF4
AL354740.1	-0.694532	-0.694827	3.02535	0.00347868	0.0530634	naive-GC AVVS1 vs naive-GC IRF4
CLDND1	0.566667	0.566703	5.69914	0.00349534	0.0532687	naive-GC AVVS1 vs naive-GC IRF4
MELK	1.10188	1.10341	1.34052	0.0035116	0.0534676	naive-GC AVVS1 vs naive-GC IRF4
RCAN1	-1.48991	-1.49015	4.62114	0.00352281	0.0535649	naive-GC AVVS1 vs naive-GC IRF4
MMD	0.795244	0.795497	3.4262	0.00352687	0.0535649	naive-GC AVVS1 vs naive-GC IRF4
AC026369.3	5.47406	5.70698	-1.2484	0.00353068	0.0535649	naive-GC AVVS1 vs naive-GC IRF4
COMMD4	-0.468443	-0.468456	6.90658	0.00353316	0.0535649	naive-GC AVVS1 vs naive-GC IRF4
IGLV3-21	1.0602	1.06021	9.00252	0.00353409	0.0535649	naive-GC AVVS1 vs naive-GC IRF4
AC092746.1	3.79073	3.94254	-2.24711	0.00353943	0.0535649	naive-GC AVVS1 vs naive-GC IRF4
HEBP1	-0.551694	-0.551801	4.12265	0.00354053	0.0535649	naive-GC AVVS1 vs naive-GC IRF4
CRAMP1	-0.543322	-0.543409	4.39841	0.00354768	0.0536244	naive-GC AVVS1 vs naive-GC IRF4
USP24	-0.582337	-0.58237	5.88985	0.00355976	0.0537582	naive-GC AVVS1 vs naive-GC IRF4
LEF1	-1.4606	-1.462	2.12383	0.00356573	0.0537995	naive-GC AVVS1 vs naive-GC IRF4
FANCD2	0.791945	0.792427	2.48356	0.00357251	0.0538529	naive-GC AVVS1 vs naive-GC IRF4
DNMBP-AS1	-1.39298	-1.39784	0.30985	0.00359076	0.0540339	naive-GC AVVS1 vs naive-GC IRF4
TROAP	1.63277	1.63439	1.96113	0.00359101	0.0540339	naive-GC AVVS1 vs naive-GC IRF4
FAM49A	-0.955361	-0.955421	5.81588	0.00364667	0.054822	naive-GC AVVS1 vs naive-GC IRF4
PLEKHM2	-0.479789	-0.479817	5.86963	0.00365287	0.0548484	naive-GC AVVS1 vs naive-GC IRF4
LMO2	1.16304	1.16308	6.64141	0.00365502	0.0548484	naive-GC AVVS1 vs naive-GC IRF4
TIMM8B	0.495522	0.495537	6.77608	0.00366307	0.0549197	naive-GC AVVS1 vs naive-GC IRF4
TIMP1	-0.765149	-0.76517	7.01638	0.00366907	0.0549602	naive-GC AVVS1 vs naive-GC IRF4
SLC5A3	0.648986	0.649051	5.074	0.00367858	0.0550345	naive-GC AVVS1 vs naive-GC IRF4
CCND2	0.789792	0.789815	6.84854	0.00368065	0.0550345	naive-GC AVVS1 vs naive-GC IRF4
SSR4	0.467769	0.467773	8.38804	0.0036895	0.0551173	naive-GC AVVS1 vs naive-GC IRF4
AGPAT2	-0.455967	-0.456002	5.45145	0.00369918	0.0552124	naive-GC AVVS1 vs naive-GC IRF4
ARHGEF40	-1.62469	-1.63	0.482938	0.00370468	0.0552449	naive-GC AVVS1 vs naive-GC IRF4
LIME1	1.40898	1.40909	5.65651	0.00371345	0.0553261	naive-GC AVVS1 vs naive-GC IRF4
APOO	0.677682	0.677944	3.13284	0.00371873	0.0553397	naive-GC AVVS1 vs naive-GC IRF4
SLC44A2	-0.472795	-0.47281	6.69284	0.00372102	0.0553397	naive-GC AVVS1 vs naive-GC IRF4
PLXND1	-0.75568	-0.755991	3.09458	0.00372583	0.0553618	naive-GC AVVS1 vs naive-GC IRF4
U62317.4	2.29185	2.29437	2.04751	0.00373997	0.055514	naive-GC AVVS1 vs naive-GC IRF4
SFT2D2	-0.634378	-0.634414	5.93006	0.00374274	0.055514	naive-GC AVVS1 vs naive-GC IRF4
GAB2	-0.654554	-0.654651	4.54146	0.0037553	0.0556329	naive-GC AVVS1 vs naive-GC IRF4
DCAF12	0.48882	0.488881	4.7248	0.00375745	0.0556329	naive-GC AVVS1 vs naive-GC IRF4
LRRC41	0.502124	0.502164	5.40997	0.00379052	0.0560727	naive-GC AVVS1 vs naive-GC IRF4
TRBC2	0.54131	0.541319	7.63421	0.00379753	0.0561266	naive-GC AVVS1 vs naive-GC IRF4
CASP8	-0.605856	-0.605873	6.91741	0.00381232	0.0562677	naive-GC AVVS1 vs naive-GC IRF4
AC083949.1	-0.995022	-0.995339	3.51727	0.00381384	0.0562677	naive-GC AVVS1 vs naive-GC IRF4
DIRAS2	2.65939	2.67342	-0.0641945	0.00382776	0.056423	naive-GC AVVS1 vs naive-GC IRF4
AC073529.1	1.13884	1.14083	1.01811	0.00383487	0.0564777	naive-GC AVVS1 vs naive-GC IRF4
C19orf48	-0.637876	-0.637915	5.80805	0.00384324	0.056551	naive-GC AVVS1 vs naive-GC IRF4
LINC02836	3.41281	3.52561	-2.20256	0.00385447	0.056646	naive-GC AVVS1 vs naive-GC IRF4
AL022332.1	2.3267	2.35815	-1.57683	0.00385822	0.056646	naive-GC AVVS1 vs naive-GC IRF4
ELK3	0.532604	0.532642	5.54901	0.00385991	0.056646	naive-GC AVVS1 vs naive-GC IRF4
PIM1	-0.764244	-0.764261	7.31377	0.00386673	0.0566961	naive-GC AVVS1 vs naive-GC IRF4
MXD3	0.955179	0.95542	3.79262	0.00388632	0.0569333	naive-GC AVVS1 vs naive-GC IRF4
PATL1	-0.533291	-0.53337	4.49763	0.0038922	0.0569346	naive-GC AVVS1 vs naive-GC IRF4
LAIR1	-1.42227	-1.42265	3.83931	0.00389325	0.0569346	naive-GC AVVS1 vs naive-GC IRF4
ZFP36L2	-0.828649	-0.828661	7.86224	0.00391119	0.0571467	naive-GC AVVS1 vs naive-GC IRF4
BCL2	-0.545027	-0.545037	7.38626	0.00391671	0.0571731	naive-GC AVVS1 vs naive-GC IRF4
TNS1	-5.31137	-5.49816	-0.464143	0.00391987	0.0571731	naive-GC AVVS1 vs naive-GC IRF4
AP1S3	0.601618	0.601763	3.80129	0.00393687	0.0573385	naive-GC AVVS1 vs naive-GC IRF4
AC016168.1	-1.76959	-1.78268	-0.518281	0.00394189	0.0573385	naive-GC AVVS1 vs naive-GC IRF4
ULBP2	-2.53781	-2.5713	-0.925568	0.0039419	0.0573385	naive-GC AVVS1 vs naive-GC IRF4
CHD3	-0.561343	-0.561414	4.73737	0.00394499	0.0573385	naive-GC AVVS1 vs naive-GC IRF4
MXD1	-0.695733	-0.695924	3.63225	0.00396506	0.0575385	naive-GC AVVS1 vs naive-GC IRF4
DDIT3	-0.729602	-0.729692	4.81279	0.00396567	0.0575385	naive-GC AVVS1 vs naive-GC IRF4
MCM2	0.680062	0.680262	3.52163	0.00397149	0.0575728	naive-GC AVVS1 vs naive-GC IRF4
TTL	-0.609218	-0.609345	4.03777	0.0039783	0.0576213	naive-GC AVVS1 vs naive-GC IRF4
ACSS2	-0.541794	-0.541929	3.76617	0.00398758	0.0576689	naive-GC AVVS1 vs naive-GC IRF4
CTSC	-0.764109	-0.76413	6.96956	0.00398852	0.0576689	naive-GC AVVS1 vs naive-GC IRF4
SIRPG	3.83017	3.94532	-1.97526	0.00399388	0.0576964	naive-GC AVVS1 vs naive-GC IRF4
STX3	-0.853297	-0.853619	3.24402	0.00401027	0.0578647	naive-GC AVVS1 vs naive-GC IRF4
CAPN14	1.23108	1.23297	1.2129	0.00401259	0.0578647	naive-GC AVVS1 vs naive-GC IRF4
GPER1	2.52029	2.55556	-1.51658	0.00401597	0.0578647	naive-GC AVVS1 vs naive-GC IRF4
DERL3	1.17905	1.17919	4.90185	0.00402276	0.0578787	naive-GC AVVS1 vs naive-GC IRF4
AC022506.2	-1.08291	-1.08393	2.02113	0.00402496	0.0578787	naive-GC AVVS1 vs naive-GC IRF4
TMEM100	6.87223	1.44269e+08	-2.5083	0.00402747	0.0578787	naive-GC AVVS1 vs naive-GC IRF4
PRC1	0.847336	0.847852	2.48951	0.00403662	0.0578787	naive-GC AVVS1 vs naive-GC IRF4
BTN2A2	-0.559574	-0.55965	4.64301	0.00403812	0.0578787	naive-GC AVVS1 vs naive-GC IRF4
AC079630.1	0.914379	0.915347	1.70629	0.00404629	0.0578787	naive-GC AVVS1 vs naive-GC IRF4
LEKR1	0.851268	0.852017	1.96527	0.00404659	0.0578787	naive-GC AVVS1 vs naive-GC IRF4
CTPS1	0.861895	0.862212	3.22665	0.0040471	0.0578787	naive-GC AVVS1 vs naive-GC IRF4
TTC28	-0.889642	-0.890519	1.89169	0.00404824	0.0578787	naive-GC AVVS1 vs naive-GC IRF4
CR1L	1.90499	1.92294	-1.20221	0.00405611	0.0579414	naive-GC AVVS1 vs naive-GC IRF4
AC108463.3	1.57251	1.57843	0.00938511	0.00408615	0.0582733	naive-GC AVVS1 vs naive-GC IRF4
LRP5L	0.801674	0.802085	2.73283	0.00408635	0.0582733	naive-GC AVVS1 vs naive-GC IRF4
POLA2	0.652916	0.653206	2.92686	0.00410794	0.0584568	naive-GC AVVS1 vs naive-GC IRF4
KCTD12	-0.862848	-0.863149	3.32303	0.00410821	0.0584568	naive-GC AVVS1 vs naive-GC IRF4
PTHLH	6.94715	1.44269e+08	-2.44747	0.00411075	0.0584568	naive-GC AVVS1 vs naive-GC IRF4
CBFA2T3	-0.694292	-0.694375	4.84606	0.00411808	0.0584568	naive-GC AVVS1 vs naive-GC IRF4
PIMREG	2.3784	2.39183	-0.292704	0.00412525	0.0584568	naive-GC AVVS1 vs naive-GC IRF4
NUMBL	-0.965784	-0.966062	3.61733	0.00412675	0.0584568	naive-GC AVVS1 vs naive-GC IRF4
ANK2	-1.10423	-1.10481	2.80336	0.00412809	0.0584568	naive-GC AVVS1 vs naive-GC IRF4
AC064805.1	-3.23521	-3.24799	1.05915	0.00413174	0.0584568	naive-GC AVVS1 vs naive-GC IRF4
PTTG1IP	-0.457786	-0.457822	5.43042	0.00413533	0.0584568	naive-GC AVVS1 vs naive-GC IRF4
CARNS1	-1.05613	-1.05633	4.33592	0.00413552	0.0584568	naive-GC AVVS1 vs naive-GC IRF4
DOCK11	-0.4201	-0.42012	6.10925	0.00413975	0.0584568	naive-GC AVVS1 vs naive-GC IRF4
SHMT2	-0.423055	-0.423066	6.96699	0.00414197	0.0584568	naive-GC AVVS1 vs naive-GC IRF4
TMEM154	0.522242	0.522264	6.30136	0.00414488	0.0584568	naive-GC AVVS1 vs naive-GC IRF4
RGS13	2.64675	2.68264	-1.42088	0.00417356	0.0588115	naive-GC AVVS1 vs naive-GC IRF4
SCARB2	0.965664	0.965788	4.77871	0.0041818	0.0588778	naive-GC AVVS1 vs naive-GC IRF4
SMAD3	-0.487071	-0.487086	6.78669	0.00425097	0.0597909	naive-GC AVVS1 vs naive-GC IRF4
CHPF	0.911245	0.911594	3.1883	0.00425384	0.0597909	naive-GC AVVS1 vs naive-GC IRF4
PAICS	0.560902	0.561006	4.18179	0.00426669	0.0598963	naive-GC AVVS1 vs naive-GC IRF4
IL10RA	0.498819	0.498845	6.00636	0.00426854	0.0598963	naive-GC AVVS1 vs naive-GC IRF4
LINC01679	2.32324	2.34612	-1.1104	0.00427804	0.0599791	naive-GC AVVS1 vs naive-GC IRF4
AC009690.2	-1.12203	-1.12252	3.06322	0.00429697	0.0601937	naive-GC AVVS1 vs naive-GC IRF4
FGD6	1.35297	1.35618	0.602945	0.00430493	0.0602545	naive-GC AVVS1 vs naive-GC IRF4
SLC22A17	2.83658	2.8597	-0.677849	0.00432306	0.0604575	naive-GC AVVS1 vs naive-GC IRF4
HIP1	0.519194	0.519236	5.35714	0.00432951	0.0604969	naive-GC AVVS1 vs naive-GC IRF4
IGKV4-1	1.69364	1.69366	8.54865	0.00435572	0.0607655	naive-GC AVVS1 vs naive-GC IRF4
ZNF318	-0.625246	-0.625306	5.15516	0.00435938	0.0607655	naive-GC AVVS1 vs naive-GC IRF4
TWIST1	-3.54876	-3.56416	1.07816	0.00435969	0.0607655	naive-GC AVVS1 vs naive-GC IRF4
CCNE2	1.37319	1.37612	0.77396	0.0043702	0.060861	naive-GC AVVS1 vs naive-GC IRF4
HLX	-1.34193	-1.34205	5.34668	0.00438356	0.0609756	naive-GC AVVS1 vs naive-GC IRF4
AC087500.1	-0.789526	-0.789708	3.90827	0.00438576	0.0609756	naive-GC AVVS1 vs naive-GC IRF4
HSPA5	0.59435	0.594365	7.06082	0.00439443	0.0610452	naive-GC AVVS1 vs naive-GC IRF4
GUCY2C	1.40552	1.40885	0.601544	0.00442701	0.0614174	naive-GC AVVS1 vs naive-GC IRF4
SIMC1	-0.490008	-0.490073	4.65844	0.00442861	0.0614174	naive-GC AVVS1 vs naive-GC IRF4
MTURN	-0.716186	-0.716462	3.16533	0.00443653	0.0614761	naive-GC AVVS1 vs naive-GC IRF4
LINC01589	-5.14739	-5.33373	-0.631337	0.00444222	0.0615037	naive-GC AVVS1 vs naive-GC IRF4
FPGS	-0.404169	-0.404189	6.10466	0.00444957	0.0615542	naive-GC AVVS1 vs naive-GC IRF4
SLC25A45	0.604636	0.604844	3.28977	0.00445833	0.061609	naive-GC AVVS1 vs naive-GC IRF4
AIG1	-1.02033	-1.02058	3.87265	0.00446093	0.061609	naive-GC AVVS1 vs naive-GC IRF4
TNFRSF4	-0.721042	-0.721311	3.20562	0.00446973	0.0616789	naive-GC AVVS1 vs naive-GC IRF4
ISL2	1.93337	1.94795	-0.916039	0.00447473	0.0616789	naive-GC AVVS1 vs naive-GC IRF4
TMPO	0.541047	0.541089	5.41881	0.00447711	0.0616789	naive-GC AVVS1 vs naive-GC IRF4
HS1BP3	-0.645789	-0.645864	4.87563	0.00449092	0.061818	naive-GC AVVS1 vs naive-GC IRF4
ENG	-0.876086	-0.876182	5.00966	0.00449932	0.0618348	naive-GC AVVS1 vs naive-GC IRF4
ORC1	1.62171	1.62609	0.508132	0.00449958	0.0618348	naive-GC AVVS1 vs naive-GC IRF4
SLC22A31	1.62714	1.6371	-0.691765	0.00450741	0.0618913	naive-GC AVVS1 vs naive-GC IRF4
LRRC20	1.41312	1.41822	0.0139136	0.0045306	0.0621584	naive-GC AVVS1 vs naive-GC IRF4
TYROBP	-2.06017	-2.06036	5.65085	0.00454453	0.0622982	naive-GC AVVS1 vs naive-GC IRF4
AC010247.1	-0.659441	-0.659587	3.95821	0.00454988	0.0623203	naive-GC AVVS1 vs naive-GC IRF4
RAD51AP1	0.833345	0.834068	1.98322	0.00456901	0.0625309	naive-GC AVVS1 vs naive-GC IRF4
ELL	0.493737	0.493833	4.10707	0.00458287	0.062669	naive-GC AVVS1 vs naive-GC IRF4
AC012349.1	-2.00876	-2.02786	-0.733203	0.00459651	0.0628039	naive-GC AVVS1 vs naive-GC IRF4
MAP2K1	0.592584	0.59266	4.7239	0.00460034	0.0628046	naive-GC AVVS1 vs naive-GC IRF4
FRMPD3	2.27902	2.28774	0.16493	0.00460682	0.0628416	naive-GC AVVS1 vs naive-GC IRF4
TTK	1.73389	1.7391	0.371072	0.00461869	0.0628872	naive-GC AVVS1 vs naive-GC IRF4
HDAC5	-0.519629	-0.519684	4.97782	0.00461872	0.0628872	naive-GC AVVS1 vs naive-GC IRF4
MPPED2	-0.870656	-0.870878	3.80337	0.0046215	0.0628872	naive-GC AVVS1 vs naive-GC IRF4
SH3BGRL	-0.451861	-0.451866	8.2647	0.00465551	0.0632934	naive-GC AVVS1 vs naive-GC IRF4
CMPK2	1.44316	1.44473	1.7631	0.00466056	0.0632934	naive-GC AVVS1 vs naive-GC IRF4
LINC01163	4.57308	4.66875	-0.997282	0.0046717	0.0632934	naive-GC AVVS1 vs naive-GC IRF4
APOBR	-1.26729	-1.26878	1.72269	0.00467657	0.0632934	naive-GC AVVS1 vs naive-GC IRF4
CDKN2B	-2.027	-2.03793	0.0319827	0.00467737	0.0632934	naive-GC AVVS1 vs naive-GC IRF4
ALKAL2	-1.31837	-1.31856	4.7217	0.00467869	0.0632934	naive-GC AVVS1 vs naive-GC IRF4
TPD52	0.407871	0.407887	6.33822	0.00468151	0.0632934	naive-GC AVVS1 vs naive-GC IRF4
NDUFA6-DT	0.868667	0.869464	1.8992	0.00468328	0.0632934	naive-GC AVVS1 vs naive-GC IRF4
ABHD15	0.57386	0.574045	3.37795	0.00468558	0.0632934	naive-GC AVVS1 vs naive-GC IRF4
LPIN1	0.428414	0.428425	6.94579	0.00469957	0.0633879	naive-GC AVVS1 vs naive-GC IRF4
GNGT2	0.677111	0.677422	2.88275	0.0047002	0.0633879	naive-GC AVVS1 vs naive-GC IRF4
BID	1.37076	1.3708	7.11643	0.00470615	0.0634168	naive-GC AVVS1 vs naive-GC IRF4
GIPC1	-0.55222	-0.552284	4.85437	0.00471366	0.0634666	naive-GC AVVS1 vs naive-GC IRF4
SLC44A1	0.574008	0.574121	4.09897	0.00473851	0.0635369	naive-GC AVVS1 vs naive-GC IRF4
CYFIP2	-0.855216	-0.855228	7.90235	0.00473987	0.0635369	naive-GC AVVS1 vs naive-GC IRF4
ERCC6L2	0.453836	0.45389	4.80219	0.00474097	0.0635369	naive-GC AVVS1 vs naive-GC IRF4
ISG20	0.76917	0.769176	8.8305	0.00474452	0.0635369	naive-GC AVVS1 vs naive-GC IRF4
PARPBP	0.893779	0.894316	2.53306	0.00474799	0.0635369	naive-GC AVVS1 vs naive-GC IRF4
IKZF3	0.553498	0.553511	7.08897	0.00474842	0.0635369	naive-GC AVVS1 vs naive-GC IRF4
SRC	-0.783417	-0.783783	2.91517	0.00474984	0.0635369	naive-GC AVVS1 vs naive-GC IRF4
IGLV1-51	0.984256	0.984271	7.85402	0.00475307	0.0635369	naive-GC AVVS1 vs naive-GC IRF4
LRRC8C	-0.467789	-0.467862	4.41835	0.00475324	0.0635369	naive-GC AVVS1 vs naive-GC IRF4
ULK2	-0.964485	-0.965475	1.85821	0.00477714	0.0638052	naive-GC AVVS1 vs naive-GC IRF4
EHMT1	0.448324	0.44834	6.52331	0.00478517	0.0638155	naive-GC AVVS1 vs naive-GC IRF4
KNTC1	0.701688	0.702031	2.79023	0.00480044	0.0638155	naive-GC AVVS1 vs naive-GC IRF4
HS3ST2	-6.77863	-1.44269e+08	-1.78384	0.00480306	0.0638155	naive-GC AVVS1 vs naive-GC IRF4
B3GNT7	-1.29024	-1.2914	2.1339	0.00480602	0.0638155	naive-GC AVVS1 vs naive-GC IRF4
KLHL24	-0.607367	-0.60739	6.44535	0.00481163	0.0638155	naive-GC AVVS1 vs naive-GC IRF4
ATF5	-0.965437	-0.965563	4.75663	0.00481427	0.0638155	naive-GC AVVS1 vs naive-GC IRF4
MAPK3	-0.506965	-0.507022	4.90352	0.00481581	0.0638155	naive-GC AVVS1 vs naive-GC IRF4
KLK4	-4.08592	-4.11286	0.899326	0.00481651	0.0638155	naive-GC AVVS1 vs naive-GC IRF4
ELOVL7	2.73174	2.77958	-1.76674	0.00481973	0.0638155	naive-GC AVVS1 vs naive-GC IRF4
ESYT2	-0.564847	-0.564887	5.57377	0.00482314	0.0638155	naive-GC AVVS1 vs naive-GC IRF4
HSPD1	0.571087	0.571101	7.15454	0.00482368	0.0638155	naive-GC AVVS1 vs naive-GC IRF4
HIST1H2BJ	0.975199	0.975674	2.84903	0.00482394	0.0638155	naive-GC AVVS1 vs naive-GC IRF4
AUNIP	1.91348	1.93439	-1.41407	0.0048382	0.0639041	naive-GC AVVS1 vs naive-GC IRF4
AC017002.6	3.04557	3.08025	-0.989103	0.00483831	0.0639041	naive-GC AVVS1 vs naive-GC IRF4
BCAP29	-0.423343	-0.423385	5.06092	0.00484893	0.0639935	naive-GC AVVS1 vs naive-GC IRF4
CTDSP1	-0.439669	-0.439708	5.24152	0.00486292	0.064097	naive-GC AVVS1 vs naive-GC IRF4
WLS	2.9214	2.96575	-1.44338	0.00486447	0.064097	naive-GC AVVS1 vs naive-GC IRF4
AC004687.1	0.563381	0.563388	8.04719	0.0048697	0.0641151	naive-GC AVVS1 vs naive-GC IRF4
DNMT1	0.416598	0.416631	5.4241	0.00487459	0.0641288	naive-GC AVVS1 vs naive-GC IRF4
HERC2	-0.414094	-0.414123	5.61286	0.0048865	0.0642347	naive-GC AVVS1 vs naive-GC IRF4
HSPE1	0.418316	0.418326	7.12429	0.00489259	0.064264	naive-GC AVVS1 vs naive-GC IRF4
CCDC107	-0.530782	-0.530801	6.56941	0.00491814	0.0645486	naive-GC AVVS1 vs naive-GC IRF4
ALDH1L2	2.01283	2.01975	0.22194	0.0049261	0.0646021	naive-GC AVVS1 vs naive-GC IRF4
MAP4K3-DT	-0.751078	-0.751328	3.37232	0.00493851	0.0647139	naive-GC AVVS1 vs naive-GC IRF4
PCOLCE2	1.77262	1.78838	-1.17916	0.00494543	0.0647536	naive-GC AVVS1 vs naive-GC IRF4
CNTNAP1	2.36459	2.36879	1.422	0.0049616	0.0648779	naive-GC AVVS1 vs naive-GC IRF4
IGKV1-39	1.92316	1.92415	3.05238	0.00496272	0.0648779	naive-GC AVVS1 vs naive-GC IRF4
UAP1L1	-0.725331	-0.725427	4.68538	0.00496944	0.0649148	naive-GC AVVS1 vs naive-GC IRF4
EIF4E3	1.1943	1.19559	1.71299	0.00497351	0.064917	naive-GC AVVS1 vs naive-GC IRF4
MKKS	-0.727565	-0.727775	3.56767	0.00498546	0.065009	naive-GC AVVS1 vs naive-GC IRF4
TOR3A	0.556716	0.556758	5.49035	0.00499536	0.065009	naive-GC AVVS1 vs naive-GC IRF4
HS6ST1	-1.30117	-1.30199	2.59892	0.00499597	0.065009	naive-GC AVVS1 vs naive-GC IRF4
PTPN12	-0.676538	-0.676578	5.84645	0.00499618	0.065009	naive-GC AVVS1 vs naive-GC IRF4
COL19A1	1.7937	1.79386	5.50989	0.00500561	0.0650808	naive-GC AVVS1 vs naive-GC IRF4
PACS2	-0.457353	-0.457416	4.59921	0.00501553	0.0651589	naive-GC AVVS1 vs naive-GC IRF4
TCAF1	-0.553618	-0.553777	3.56237	0.00502349	0.065193	naive-GC AVVS1 vs naive-GC IRF4
AC091729.3	0.780234	0.780827	2.16201	0.00502629	0.065193	naive-GC AVVS1 vs naive-GC IRF4
C3orf67	-0.703514	-0.703941	2.52911	0.00502991	0.065193	naive-GC AVVS1 vs naive-GC IRF4
AC021086.1	1.60227	1.6081	0.0173684	0.00506008	0.0655329	naive-GC AVVS1 vs naive-GC IRF4
OFD1	0.519495	0.519525	5.85826	0.00507526	0.0656785	naive-GC AVVS1 vs naive-GC IRF4
AC093627.4	-1.56201	-1.56995	-0.118489	0.00508252	0.065695	naive-GC AVVS1 vs naive-GC IRF4
GNA15	-0.766097	-0.766167	5.22312	0.00508443	0.065695	naive-GC AVVS1 vs naive-GC IRF4
IGKV1-12	1.37477	1.37535	3.15444	0.00509003	0.0657162	naive-GC AVVS1 vs naive-GC IRF4
PDIA6	0.492123	0.492132	7.45231	0.00511541	0.0659928	naive-GC AVVS1 vs naive-GC IRF4
KIF3C	-1.11688	-1.11867	1.25697	0.00512984	0.0661277	naive-GC AVVS1 vs naive-GC IRF4
TUBA3E	-5.5075	-5.69495	-0.332089	0.00514647	0.0662907	naive-GC AVVS1 vs naive-GC IRF4
LINC01609	0.821598	0.822215	2.18128	0.00515844	0.0663431	naive-GC AVVS1 vs naive-GC IRF4
GABPB1	0.501279	0.501348	4.61531	0.00515851	0.0663431	naive-GC AVVS1 vs naive-GC IRF4
CMIP	-0.556155	-0.556185	5.96628	0.00516745	0.0663973	naive-GC AVVS1 vs naive-GC IRF4
AHR	1.03579	1.03616	3.31509	0.0051707	0.0663973	naive-GC AVVS1 vs naive-GC IRF4
GK5	-0.693215	-0.693476	3.18692	0.00517911	0.0664513	naive-GC AVVS1 vs naive-GC IRF4
UBE2Q2L	-1.65173	-1.66167	-0.323971	0.0051829	0.0664513	naive-GC AVVS1 vs naive-GC IRF4
AC068481.1	-1.72949	-1.73791	-0.0341843	0.00520248	0.066651	naive-GC AVVS1 vs naive-GC IRF4
XCL1	-2.77842	-2.79587	0.113096	0.00521055	0.0666697	naive-GC AVVS1 vs naive-GC IRF4
EIF5AL1	1.51966	1.52781	-0.541178	0.00521195	0.0666697	naive-GC AVVS1 vs naive-GC IRF4
MYOSLID	-1.06566	-1.06698	1.59467	0.00521721	0.0666857	naive-GC AVVS1 vs naive-GC IRF4
AIRE	-1.66394	-1.66741	1.05199	0.00524841	0.0669953	naive-GC AVVS1 vs naive-GC IRF4
DBI	-0.475283	-0.475285	9.62362	0.00524948	0.0669953	naive-GC AVVS1 vs naive-GC IRF4
LGALS8	-0.489363	-0.489416	4.95993	0.00525777	0.0670497	naive-GC AVVS1 vs naive-GC IRF4
DYNLT3	-0.533414	-0.533542	3.80463	0.00526596	0.0671026	naive-GC AVVS1 vs naive-GC IRF4
SAMHD1	-0.677361	-0.677418	5.34764	0.00527396	0.0671074	naive-GC AVVS1 vs naive-GC IRF4
PSME2	1.17399	1.17401	7.55687	0.0052744	0.0671074	naive-GC AVVS1 vs naive-GC IRF4
PCCA	0.427054	0.427103	4.85635	0.00529672	0.067334	naive-GC AVVS1 vs naive-GC IRF4
GPR18	-0.592698	-0.592735	5.77692	0.0053027	0.067334	naive-GC AVVS1 vs naive-GC IRF4
EFHD2	-0.400495	-0.400509	6.60743	0.00530434	0.067334	naive-GC AVVS1 vs naive-GC IRF4
C12orf75	1.13237	1.13254	4.58289	0.00531583	0.0674284	naive-GC AVVS1 vs naive-GC IRF4
ANXA2	-0.671305	-0.671311	8.53314	0.00532559	0.0675007	naive-GC AVVS1 vs naive-GC IRF4
C9orf139	0.644839	0.644995	3.80612	0.00533324	0.0675463	naive-GC AVVS1 vs naive-GC IRF4
CELSR2	-1.59621	-1.60531	-0.239836	0.0053419	0.0676045	naive-GC AVVS1 vs naive-GC IRF4
OSGIN2	-0.500497	-0.500575	4.4277	0.00534892	0.0676272	naive-GC AVVS1 vs naive-GC IRF4
MT1G	1.66103	1.66456	0.872787	0.00535523	0.0676272	naive-GC AVVS1 vs naive-GC IRF4
SEMA4D	0.481198	0.481218	6.37017	0.00535588	0.0676272	naive-GC AVVS1 vs naive-GC IRF4
AC009951.5	-1.0218	-1.02305	1.62669	0.00537026	0.0677573	naive-GC AVVS1 vs naive-GC IRF4
EPS15L1	-0.435449	-0.435474	5.86122	0.00538747	0.0679229	naive-GC AVVS1 vs naive-GC IRF4
FBRSL1	-0.662558	-0.662608	5.51328	0.00541139	0.0681729	naive-GC AVVS1 vs naive-GC IRF4
GTF2IRD2B	-0.611738	-0.611869	3.98366	0.00541649	0.0681855	naive-GC AVVS1 vs naive-GC IRF4
ZNF821	0.574169	0.574314	3.73746	0.00542488	0.0682395	naive-GC AVVS1 vs naive-GC IRF4
SHISA8	-2.19091	-2.19181	3.53289	0.00543085	0.068263	naive-GC AVVS1 vs naive-GC IRF4
MYO9A	-0.419984	-0.420026	5.07491	0.00543931	0.0682844	naive-GC AVVS1 vs naive-GC IRF4
ABHD3	0.414826	0.414869	4.98742	0.00544184	0.0682844	naive-GC AVVS1 vs naive-GC IRF4
LCK	2.4639	2.46624	2.35966	0.00544486	0.0682844	naive-GC AVVS1 vs naive-GC IRF4
GPR183	-1.06436	-1.06443	5.87969	0.00547213	0.0685747	naive-GC AVVS1 vs naive-GC IRF4
E2F7	1.78315	1.79247	-0.460168	0.00547878	0.0686063	naive-GC AVVS1 vs naive-GC IRF4
S100A11	-0.512062	-0.512065	9.16139	0.0054833	0.0686113	naive-GC AVVS1 vs naive-GC IRF4
RNF130	-1.05023	-1.05026	6.98476	0.00549909	0.0686412	naive-GC AVVS1 vs naive-GC IRF4
MAN1A1	0.802324	0.802335	8.00392	0.00549931	0.0686412	naive-GC AVVS1 vs naive-GC IRF4
CCT8	0.452522	0.452532	7.22869	0.00550196	0.0686412	naive-GC AVVS1 vs naive-GC IRF4
LINC01117	-1.36264	-1.36565	0.945034	0.00550219	0.0686412	naive-GC AVVS1 vs naive-GC IRF4
SLC35D2	-0.632882	-0.632949	5.00585	0.00551752	0.0687809	naive-GC AVVS1 vs naive-GC IRF4
FAM92B	2.60721	2.67734	-2.31248	0.00553072	0.0688939	naive-GC AVVS1 vs naive-GC IRF4
LHPP	0.421998	0.422023	5.80298	0.0055479	0.0690561	naive-GC AVVS1 vs naive-GC IRF4
BSCL2	0.513909	0.513987	4.46871	0.00557412	0.0691408	naive-GC AVVS1 vs naive-GC IRF4
PALM2-AKAP2	0.589745	0.589769	6.33262	0.00557464	0.0691408	naive-GC AVVS1 vs naive-GC IRF4
IL6ST	1.14994	1.15021	3.9062	0.00557512	0.0691408	naive-GC AVVS1 vs naive-GC IRF4
H2AFX	0.547111	0.547173	4.89842	0.00557932	0.0691408	naive-GC AVVS1 vs naive-GC IRF4
HIST1H2BD	0.728118	0.728426	3.00498	0.00558595	0.0691408	naive-GC AVVS1 vs naive-GC IRF4
RALGPS1	0.569659	0.569838	3.41072	0.00558744	0.0691408	naive-GC AVVS1 vs naive-GC IRF4
APMAP	-0.501988	-0.50207	4.36967	0.00558771	0.0691408	naive-GC AVVS1 vs naive-GC IRF4
CLCN7	-0.592024	-0.592106	4.60639	0.00558793	0.0691408	naive-GC AVVS1 vs naive-GC IRF4
HIPK2	0.738574	0.738664	4.8024	0.00559237	0.0691443	naive-GC AVVS1 vs naive-GC IRF4
DOK4	1.70373	1.7119	-0.304095	0.00560807	0.069287	naive-GC AVVS1 vs naive-GC IRF4
LINC00963	-0.729115	-0.729244	4.2792	0.00561261	0.0692915	naive-GC AVVS1 vs naive-GC IRF4
DDI2	0.553699	0.553765	4.81045	0.00563417	0.0695062	naive-GC AVVS1 vs naive-GC IRF4
ACER3	-0.513905	-0.513974	4.64989	0.00564735	0.0696172	naive-GC AVVS1 vs naive-GC IRF4
ADAMTSL4	-1.70668	-1.71953	-0.565385	0.00565295	0.0696346	naive-GC AVVS1 vs naive-GC IRF4
PCNX4	-0.414249	-0.414289	5.10765	0.00566912	0.0697821	naive-GC AVVS1 vs naive-GC IRF4
CCDC92	-0.631444	-0.631523	4.75303	0.00567981	0.0698184	naive-GC AVVS1 vs naive-GC IRF4
CUL3	0.481466	0.481478	7.06427	0.00568046	0.0698184	naive-GC AVVS1 vs naive-GC IRF4
TIGD3	-1.48166	-1.48764	0.125002	0.00568723	0.0698501	naive-GC AVVS1 vs naive-GC IRF4
STXBP3	-0.476892	-0.476967	4.4105	0.0056949	0.0698904	naive-GC AVVS1 vs naive-GC IRF4
CELF2	-0.496801	-0.49681	7.46704	0.00570135	0.0698904	naive-GC AVVS1 vs naive-GC IRF4
VEZF1	-0.581817	-0.581897	4.61016	0.00570311	0.0698904	naive-GC AVVS1 vs naive-GC IRF4
FRMD8	-0.491999	-0.492053	4.93245	0.00571485	0.0699154	naive-GC AVVS1 vs naive-GC IRF4
BCL2L11	0.716516	0.716549	6.21388	0.00571486	0.0699154	naive-GC AVVS1 vs naive-GC IRF4
CLEC2D	-1.22842	-1.22845	7.51879	0.00571776	0.0699154	naive-GC AVVS1 vs naive-GC IRF4
MICAL3	0.573156	0.573187	5.94897	0.00572729	0.0699528	naive-GC AVVS1 vs naive-GC IRF4
GINS4	0.906453	0.907536	1.52233	0.00572922	0.0699528	naive-GC AVVS1 vs naive-GC IRF4
MNT	-0.645217	-0.645497	2.99833	0.00573479	0.0699694	naive-GC AVVS1 vs naive-GC IRF4
RAD54L	1.4845	1.48927	0.214863	0.00575493	0.0701637	naive-GC AVVS1 vs naive-GC IRF4
RHOC	-0.63983	-0.639841	7.70927	0.00575978	0.0701715	naive-GC AVVS1 vs naive-GC IRF4
CREB3L2	0.565337	0.565435	4.27161	0.00576749	0.070214	naive-GC AVVS1 vs naive-GC IRF4
SNX30	0.967698	0.968531	2.00529	0.00577341	0.0702348	naive-GC AVVS1 vs naive-GC IRF4
HMOX1	-0.478569	-0.478583	6.80678	0.00578595	0.0703358	naive-GC AVVS1 vs naive-GC IRF4
ZC3H11A	-0.701967	-0.702231	3.19083	0.00579952	0.0704493	naive-GC AVVS1 vs naive-GC IRF4
ATP6V1C1	-0.506623	-0.506657	5.65082	0.00580957	0.0705199	naive-GC AVVS1 vs naive-GC IRF4
ETS2	0.905019	0.90605	1.59687	0.00581473	0.0705311	naive-GC AVVS1 vs naive-GC IRF4
AC087854.1	-0.607306	-0.60757	2.9799	0.00582669	0.0706146	naive-GC AVVS1 vs naive-GC IRF4
ATP6V0A1	0.641517	0.641552	5.97224	0.00583009	0.0706146	naive-GC AVVS1 vs naive-GC IRF4
BMP6	1.93332	1.94277	-0.328706	0.00583884	0.070669	naive-GC AVVS1 vs naive-GC IRF4
CCDC88B	0.410379	0.410415	5.23438	0.0058468	0.0706763	naive-GC AVVS1 vs naive-GC IRF4
NUF2	1.35274	1.35413	1.84231	0.00584793	0.0706763	naive-GC AVVS1 vs naive-GC IRF4
TMEM242	-0.487965	-0.488002	5.45829	0.00586141	0.0707734	naive-GC AVVS1 vs naive-GC IRF4
CMTM1	-1.28322	-1.285	1.53205	0.00586447	0.0707734	naive-GC AVVS1 vs naive-GC IRF4
LINC02087	2.94347	3.0064	-1.89223	0.00587071	0.0707974	naive-GC AVVS1 vs naive-GC IRF4
ARID5B	-0.529134	-0.52914	8.36866	0.00590878	0.0710986	naive-GC AVVS1 vs naive-GC IRF4
NAB2	-0.832989	-0.833113	4.54862	0.00591299	0.0710986	naive-GC AVVS1 vs naive-GC IRF4
ABCC4	-1.03088	-1.03208	1.68657	0.00591378	0.0710986	naive-GC AVVS1 vs naive-GC IRF4
FCRLB	0.647658	0.647884	3.27299	0.00591398	0.0710986	naive-GC AVVS1 vs naive-GC IRF4
EBNA1BP2	0.411841	0.411879	5.18626	0.00591883	0.0710986	naive-GC AVVS1 vs naive-GC IRF4
KDM7A	0.591454	0.591541	4.51534	0.00592735	0.0710986	naive-GC AVVS1 vs naive-GC IRF4
SLC6A8	-1.35593	-1.35918	0.827667	0.00593004	0.0710986	naive-GC AVVS1 vs naive-GC IRF4
PEAK3	-0.585591	-0.585771	3.47194	0.00593373	0.0710986	naive-GC AVVS1 vs naive-GC IRF4
DNPH1	-0.485568	-0.485581	6.96212	0.00593414	0.0710986	naive-GC AVVS1 vs naive-GC IRF4
C1orf21	-1.6358	-1.63651	3.29395	0.00593958	0.0711003	naive-GC AVVS1 vs naive-GC IRF4
KIZ-AS1	0.89806	0.899222	1.40741	0.00594283	0.0711003	naive-GC AVVS1 vs naive-GC IRF4
MLLT3	0.733971	0.734336	2.76538	0.00594915	0.0711248	naive-GC AVVS1 vs naive-GC IRF4
COX18	0.682302	0.682648	2.73796	0.0059573	0.0711712	naive-GC AVVS1 vs naive-GC IRF4
CECR3	2.80649	2.89263	-2.36966	0.00596746	0.0712372	naive-GC AVVS1 vs naive-GC IRF4
RHPN1	1.26549	1.26999	0.00461551	0.00597139	0.0712372	naive-GC AVVS1 vs naive-GC IRF4
CYSLTR1	-0.865044	-0.865088	6.09893	0.0060146	0.0716517	naive-GC AVVS1 vs naive-GC IRF4
SESN1	-1.08993	-1.09006	4.96214	0.00601475	0.0716517	naive-GC AVVS1 vs naive-GC IRF4
AC007569.1	0.730775	0.730858	4.90649	0.00602254	0.0716933	naive-GC AVVS1 vs naive-GC IRF4
ZNRD2	0.415664	0.415691	5.69319	0.00603252	0.071733	naive-GC AVVS1 vs naive-GC IRF4
AC105942.1	1.94888	1.97412	-1.62828	0.00603451	0.071733	naive-GC AVVS1 vs naive-GC IRF4
AC090825.1	-0.684639	-0.684827	3.63499	0.00604566	0.071751	naive-GC AVVS1 vs naive-GC IRF4
ZDHHC20	-0.40084	-0.400868	5.55896	0.006052	0.071751	naive-GC AVVS1 vs naive-GC IRF4
PHTF1	0.427957	0.428009	4.7821	0.00605408	0.071751	naive-GC AVVS1 vs naive-GC IRF4
SNX25	0.512263	0.512314	5.06938	0.00606018	0.071751	naive-GC AVVS1 vs naive-GC IRF4
PCA3	-2.35064	-2.37396	-0.67863	0.00606086	0.071751	naive-GC AVVS1 vs naive-GC IRF4
UPP1	-2.00152	-2.00276	2.92893	0.00606189	0.071751	naive-GC AVVS1 vs naive-GC IRF4
NPM3	0.784817	0.785134	3.0893	0.00606629	0.0717521	naive-GC AVVS1 vs naive-GC IRF4
AL133467.1	1.32871	1.32886	4.99369	0.0060982	0.0720783	naive-GC AVVS1 vs naive-GC IRF4
TPST2	-0.909296	-0.909346	5.9812	0.00611628	0.0722407	naive-GC AVVS1 vs naive-GC IRF4
OSBPL10-AS1	2.01431	2.04386	-1.7658	0.00612495	0.0722702	naive-GC AVVS1 vs naive-GC IRF4
MTMR1	0.41379	0.413842	4.71154	0.00612747	0.0722702	naive-GC AVVS1 vs naive-GC IRF4
TERT	2.7378	2.82305	-2.42103	0.00613626	0.0723227	naive-GC AVVS1 vs naive-GC IRF4
MAP4K4	-0.389396	-0.389408	6.71555	0.00614725	0.0723427	naive-GC AVVS1 vs naive-GC IRF4
SYK	0.421987	0.421991	8.45074	0.00614834	0.0723427	naive-GC AVVS1 vs naive-GC IRF4
TESK1	-0.842559	-0.843043	2.61915	0.006151	0.0723427	naive-GC AVVS1 vs naive-GC IRF4
MARF1	-0.493357	-0.493401	5.22046	0.0061736	0.0725065	naive-GC AVVS1 vs naive-GC IRF4
IMPDH2	0.762578	0.762593	7.43892	0.00617364	0.0725065	naive-GC AVVS1 vs naive-GC IRF4
SLF1	-0.460822	-0.460913	4.10114	0.00617983	0.072528	naive-GC AVVS1 vs naive-GC IRF4
MFHAS1	-0.446447	-0.446462	6.65857	0.00620729	0.0727989	naive-GC AVVS1 vs naive-GC IRF4
USP30-AS1	0.664299	0.664572	3.033	0.00623621	0.0730078	naive-GC AVVS1 vs naive-GC IRF4
AP000331.1	1.82072	1.82932	-0.287698	0.0062397	0.0730078	naive-GC AVVS1 vs naive-GC IRF4
LILRA5	-3.43107	-3.52101	-1.29236	0.00624118	0.0730078	naive-GC AVVS1 vs naive-GC IRF4
BUD23	0.40715	0.407179	5.55395	0.00624265	0.0730078	naive-GC AVVS1 vs naive-GC IRF4
DEK	-0.459193	-0.459202	7.35498	0.00624908	0.0730135	naive-GC AVVS1 vs naive-GC IRF4
LINC01010	-2.32514	-2.32598	3.80078	0.00625224	0.0730135	naive-GC AVVS1 vs naive-GC IRF4
SEPTIN10	-1.00291	-1.00365	2.29672	0.0062563	0.0730135	naive-GC AVVS1 vs naive-GC IRF4
LINC02642	2.83136	2.8677	-1.36996	0.0062617	0.0730253	naive-GC AVVS1 vs naive-GC IRF4
TRIM7	-1.13813	-1.13947	1.67988	0.00626765	0.0730436	naive-GC AVVS1 vs naive-GC IRF4
LILRA1	-1.36627	-1.37109	0.273809	0.00629407	0.0731519	naive-GC AVVS1 vs naive-GC IRF4
CEP126	-0.738885	-0.73929	2.66818	0.00629437	0.0731519	naive-GC AVVS1 vs naive-GC IRF4
IGKV1D-8	1.43969	1.43985	5.10579	0.00630175	0.0731519	naive-GC AVVS1 vs naive-GC IRF4
LILRB4	1.26269	1.26272	7.24944	0.00630176	0.0731519	naive-GC AVVS1 vs naive-GC IRF4
NBEAL2	0.506451	0.506554	4.02522	0.00630586	0.0731519	naive-GC AVVS1 vs naive-GC IRF4
SNRPA1	0.457094	0.457127	5.53504	0.00630694	0.0731519	naive-GC AVVS1 vs naive-GC IRF4
NAT8L	-1.28976	-1.29322	0.629258	0.0063113	0.0731519	naive-GC AVVS1 vs naive-GC IRF4
PPIAL4G	1.74255	1.75635	-1.03502	0.00631286	0.0731519	naive-GC AVVS1 vs naive-GC IRF4
TMEM163	2.52701	2.52762	4.40934	0.00632011	0.0731519	naive-GC AVVS1 vs naive-GC IRF4
AOAH	1.31219	1.3131	2.42117	0.0063209	0.0731519	naive-GC AVVS1 vs naive-GC IRF4
RNFT2	0.52379	0.523931	3.64091	0.00633063	0.0732136	naive-GC AVVS1 vs naive-GC IRF4
PDCD4	-0.813014	-0.813115	4.81656	0.00633951	0.0732654	naive-GC AVVS1 vs naive-GC IRF4
PODXL2	1.66042	1.66855	-0.394173	0.00634729	0.0733043	naive-GC AVVS1 vs naive-GC IRF4
DENND6B	0.537034	0.537091	4.9722	0.00635193	0.0733071	naive-GC AVVS1 vs naive-GC IRF4
LINC02362	2.16223	2.16317	3.37838	0.00636405	0.0733778	naive-GC AVVS1 vs naive-GC IRF4
ZFHX3	-1.31432	-1.31476	3.52194	0.00636801	0.0733778	naive-GC AVVS1 vs naive-GC IRF4
NARF	0.452579	0.452601	6.16011	0.00637128	0.0733778	naive-GC AVVS1 vs naive-GC IRF4
AL354707.1	0.938041	0.939014	1.74319	0.00638028	0.073417	naive-GC AVVS1 vs naive-GC IRF4
FYN	0.62571	0.625757	5.47327	0.00638673	0.073417	naive-GC AVVS1 vs naive-GC IRF4
AXIN1	-0.583128	-0.583217	4.46338	0.00638792	0.073417	naive-GC AVVS1 vs naive-GC IRF4
ADGRL3-AS1	1.97047	1.99769	-1.69814	0.00639259	0.07342	naive-GC AVVS1 vs naive-GC IRF4
THBS1	3.74534	3.76801	0.222897	0.00640113	0.0734673	naive-GC AVVS1 vs naive-GC IRF4
C15orf48	-2.24065	-2.27253	-1.15714	0.00642065	0.0736405	naive-GC AVVS1 vs naive-GC IRF4
PDGFC	-2.81461	-2.89987	-1.73855	0.00642785	0.0736724	naive-GC AVVS1 vs naive-GC IRF4
ACTB	0.390452	0.390452	13.0944	0.0064473	0.0738444	naive-GC AVVS1 vs naive-GC IRF4
SLC26A3	0.572263	0.57245	3.35829	0.00649017	0.0742311	naive-GC AVVS1 vs naive-GC IRF4
GUCY1A1	-1.96002	-1.97261	-0.248784	0.00649129	0.0742311	naive-GC AVVS1 vs naive-GC IRF4
SNX18	-0.617513	-0.617576	5.0468	0.00649444	0.0742311	naive-GC AVVS1 vs naive-GC IRF4
AC104695.2	-1.28144	-1.28534	0.435454	0.00650654	0.074298	naive-GC AVVS1 vs naive-GC IRF4
TMEM192	-0.51151	-0.511571	4.82722	0.00650923	0.074298	naive-GC AVVS1 vs naive-GC IRF4
CENPO	0.840699	0.841434	1.97103	0.00652138	0.0743182	naive-GC AVVS1 vs naive-GC IRF4
M6PR	-0.528779	-0.528793	7.04246	0.00652341	0.0743182	naive-GC AVVS1 vs naive-GC IRF4
EME1	1.82296	1.83723	-0.959904	0.00652439	0.0743182	naive-GC AVVS1 vs naive-GC IRF4
APOBEC3D	-0.509775	-0.509887	3.94374	0.00653322	0.0743619	naive-GC AVVS1 vs naive-GC IRF4
POLD4	0.742031	0.742036	8.94228	0.00653716	0.0743619	naive-GC AVVS1 vs naive-GC IRF4
VPREB3	2.98938	2.99365	1.9985	0.0065475	0.0744286	naive-GC AVVS1 vs naive-GC IRF4
AC009133.3	1.44371	1.44771	0.429458	0.0066053	0.0750007	naive-GC AVVS1 vs naive-GC IRF4
ARAP3	-2.29229	-2.31918	-0.90499	0.00660684	0.0750007	naive-GC AVVS1 vs naive-GC IRF4
TNFRSF10B	-0.570285	-0.570393	4.17231	0.00664482	0.0753302	naive-GC AVVS1 vs naive-GC IRF4
ATAD5	0.633892	0.634172	2.92716	0.00664576	0.0753302	naive-GC AVVS1 vs naive-GC IRF4
PALM	-2.24702	-2.25933	0.0930458	0.00665151	0.0753302	naive-GC AVVS1 vs naive-GC IRF4
STX6	-0.423978	-0.424019	5.10239	0.00665397	0.0753302	naive-GC AVVS1 vs naive-GC IRF4
ZNF471	-0.832854	-0.833459	2.27948	0.00666162	0.0753655	naive-GC AVVS1 vs naive-GC IRF4
CDR2	-0.471365	-0.47138	6.73176	0.00667223	0.0754342	naive-GC AVVS1 vs naive-GC IRF4
KLHL14	2.26621	2.26955	1.58698	0.00667952	0.0754655	naive-GC AVVS1 vs naive-GC IRF4
HIST1H4F	0.783726	0.784162	2.60811	0.00668426	0.0754677	naive-GC AVVS1 vs naive-GC IRF4
NCR3	-0.632893	-0.633064	3.64781	0.00669236	0.0755079	naive-GC AVVS1 vs naive-GC IRF4
BMP1	-1.20227	-1.20626	0.315893	0.0067014	0.0755587	naive-GC AVVS1 vs naive-GC IRF4
TBC1D2	-0.799142	-0.799493	2.98452	0.006707	0.0755707	naive-GC AVVS1 vs naive-GC IRF4
PLD4	-0.605052	-0.605082	6.09836	0.00675587	0.0759366	naive-GC AVVS1 vs naive-GC IRF4
IL1A	-6.49659	-1.44269e+08	-2.00381	0.00675964	0.0759366	naive-GC AVVS1 vs naive-GC IRF4
PTK2	-0.545285	-0.545327	5.4636	0.00676175	0.0759366	naive-GC AVVS1 vs naive-GC IRF4
PRR5L	-1.81171	-1.81284	2.84275	0.00676212	0.0759366	naive-GC AVVS1 vs naive-GC IRF4
HLA-DQA1	-0.66987	-0.669873	9.79694	0.00676229	0.0759366	naive-GC AVVS1 vs naive-GC IRF4
SPC24	1.37095	1.37588	0.0105213	0.00679547	0.0762099	naive-GC AVVS1 vs naive-GC IRF4
LRP4	3.10294	3.14405	-1.16144	0.00680031	0.0762099	naive-GC AVVS1 vs naive-GC IRF4
PRXL2A	-1.03195	-1.03213	4.38772	0.00680037	0.0762099	naive-GC AVVS1 vs naive-GC IRF4
SLC17A9	-0.621555	-0.621669	4.21709	0.00681624	0.0763364	naive-GC AVVS1 vs naive-GC IRF4
EPB41L1	-1.50889	-1.50993	2.52508	0.00682879	0.0764255	naive-GC AVVS1 vs naive-GC IRF4
DBN1	-0.996463	-0.997014	2.72156	0.00683814	0.0764787	naive-GC AVVS1 vs naive-GC IRF4
SGK1	-0.961417	-0.961448	6.77432	0.00684316	0.0764834	naive-GC AVVS1 vs naive-GC IRF4
RETREG2	-0.411326	-0.411354	5.63076	0.00685027	0.0765115	naive-GC AVVS1 vs naive-GC IRF4
MSN	-0.417171	-0.417178	7.69468	0.00686776	0.0765917	naive-GC AVVS1 vs naive-GC IRF4
MSMP	1.24118	1.24426	0.520654	0.00686909	0.0765917	naive-GC AVVS1 vs naive-GC IRF4
CELF6	-1.03593	-1.03676	2.23471	0.00687125	0.0765917	naive-GC AVVS1 vs naive-GC IRF4
MTHFD2	0.488685	0.488693	7.57707	0.00689639	0.0768204	naive-GC AVVS1 vs naive-GC IRF4
PCED1B-AS1	-0.432963	-0.432966	9.08766	0.00690294	0.076842	naive-GC AVVS1 vs naive-GC IRF4
ERMP1	0.598612	0.598758	3.78503	0.00690918	0.07686	naive-GC AVVS1 vs naive-GC IRF4
CXCR5	2.32994	2.33019	5.5107	0.00692673	0.0770038	naive-GC AVVS1 vs naive-GC IRF4
CCL28	-0.641282	-0.641351	4.98301	0.00693808	0.0770785	naive-GC AVVS1 vs naive-GC IRF4
CFAP54	1.37619	1.37835	1.23681	0.00694504	0.0770974	naive-GC AVVS1 vs naive-GC IRF4
GADD45G	0.836644	0.837201	2.36538	0.00694905	0.0770974	naive-GC AVVS1 vs naive-GC IRF4
PPIB	0.433457	0.433461	8.46851	0.00696976	0.0772757	naive-GC AVVS1 vs naive-GC IRF4
CAV1	2.64316	2.66181	-0.569001	0.00698253	0.0773656	naive-GC AVVS1 vs naive-GC IRF4
CHAMP1	0.442615	0.442671	4.71712	0.00699649	0.0774688	naive-GC AVVS1 vs naive-GC IRF4
H2AFJ	0.383996	0.384016	5.94519	0.00701957	0.0776727	naive-GC AVVS1 vs naive-GC IRF4
AC107959.1	-0.893537	-0.894644	1.5745	0.00702704	0.0777036	naive-GC AVVS1 vs naive-GC IRF4
ACSF3	-0.40682	-0.406853	5.37502	0.0070353	0.0777433	naive-GC AVVS1 vs naive-GC IRF4
PDGFA	-1.56913	-1.56935	4.85075	0.00704883	0.0778411	naive-GC AVVS1 vs naive-GC IRF4
USP27X	-1.20484	-1.20846	0.432643	0.00706089	0.0778755	naive-GC AVVS1 vs naive-GC IRF4
ARHGEF25	1.78005	1.79104	-0.698898	0.00706848	0.0778755	naive-GC AVVS1 vs naive-GC IRF4
C4orf45	-2.12532	-2.14768	-0.825503	0.00707448	0.0778755	naive-GC AVVS1 vs naive-GC IRF4
BRD3	-0.519169	-0.519252	4.39632	0.00707459	0.0778755	naive-GC AVVS1 vs naive-GC IRF4
MOV10	-0.427198	-0.427266	4.38393	0.00707899	0.0778755	naive-GC AVVS1 vs naive-GC IRF4
CLN3	-0.589212	-0.589281	4.8563	0.00708295	0.0778755	naive-GC AVVS1 vs naive-GC IRF4
HVCN1	-0.834565	-0.834572	8.75534	0.00708469	0.0778755	naive-GC AVVS1 vs naive-GC IRF4
TMSB15A	3.14865	3.25881	-2.40858	0.00710231	0.0780176	naive-GC AVVS1 vs naive-GC IRF4
MAD1L1	-0.632322	-0.632332	7.73873	0.0071194	0.0781432	naive-GC AVVS1 vs naive-GC IRF4
BDH1	0.540127	0.540266	3.70195	0.00712314	0.0781432	naive-GC AVVS1 vs naive-GC IRF4
SMIM29	-0.450712	-0.450728	6.62734	0.0071351	0.0781969	naive-GC AVVS1 vs naive-GC IRF4
AC009542.1	-1.59589	-1.60303	0.0959822	0.00713918	0.0781969	naive-GC AVVS1 vs naive-GC IRF4
NAPA-AS1	0.538422	0.538579	3.52707	0.00714213	0.0781969	naive-GC AVVS1 vs naive-GC IRF4
RFLNB	1.17133	1.17232	2.05287	0.00715452	0.0782406	naive-GC AVVS1 vs naive-GC IRF4
CNBD1	3.48879	3.58016	-1.88302	0.00716245	0.0782406	naive-GC AVVS1 vs naive-GC IRF4
TXN	-0.523628	-0.523633	8.27816	0.00716494	0.0782406	naive-GC AVVS1 vs naive-GC IRF4
SEPHS2	0.494976	0.494997	6.32585	0.00716673	0.0782406	naive-GC AVVS1 vs naive-GC IRF4
PLXNA3	-0.668234	-0.668429	3.5428	0.00716963	0.0782406	naive-GC AVVS1 vs naive-GC IRF4
HIST1H3I	0.793524	0.79394	2.69657	0.00719016	0.0784133	naive-GC AVVS1 vs naive-GC IRF4
MAP4	-0.418227	-0.418239	6.84582	0.00722413	0.0787322	naive-GC AVVS1 vs naive-GC IRF4
PIK3IP1-AS1	-0.751796	-0.75227	2.47327	0.00723244	0.0787711	naive-GC AVVS1 vs naive-GC IRF4
WIPI2	-0.537417	-0.537438	6.41274	0.00724802	0.0788891	naive-GC AVVS1 vs naive-GC IRF4
TTC7B	-1.20244	-1.20349	2.1323	0.00726436	0.07891	naive-GC AVVS1 vs naive-GC IRF4
ZC3H12A	0.515237	0.515361	3.79395	0.00726509	0.07891	naive-GC AVVS1 vs naive-GC IRF4
OAS1	-0.701913	-0.701923	7.99779	0.00726773	0.07891	naive-GC AVVS1 vs naive-GC IRF4
TRIP10	-0.585284	-0.585453	3.55942	0.0072713	0.07891	naive-GC AVVS1 vs naive-GC IRF4
DHFR	0.577306	0.577403	4.31971	0.00727365	0.07891	naive-GC AVVS1 vs naive-GC IRF4
ZEB1	0.546463	0.546514	5.17009	0.00728123	0.0789408	naive-GC AVVS1 vs naive-GC IRF4
UBASH3B	-0.61768	-0.617691	7.62037	0.00732266	0.0793383	naive-GC AVVS1 vs naive-GC IRF4
DIPK1A	0.538541	0.538581	5.51101	0.00734178	0.0794908	naive-GC AVVS1 vs naive-GC IRF4
FXYD5	-0.650232	-0.650235	9.7484	0.00734628	0.0794908	naive-GC AVVS1 vs naive-GC IRF4
IL3RA	-0.51142	-0.511482	4.80221	0.00739079	0.0799191	naive-GC AVVS1 vs naive-GC IRF4
AP001341.1	1.56604	1.57668	-0.844829	0.00739556	0.0799191	naive-GC AVVS1 vs naive-GC IRF4
PPP1R9A	0.973788	0.974307	2.69985	0.00741013	0.0799191	naive-GC AVVS1 vs naive-GC IRF4
RABEP1	-0.458816	-0.458827	7.09812	0.00741091	0.0799191	naive-GC AVVS1 vs naive-GC IRF4
CT69	-2.83636	-2.84436	1.21688	0.00741698	0.0799191	naive-GC AVVS1 vs naive-GC IRF4
AL390728.5	-0.690082	-0.690486	2.56323	0.00741911	0.0799191	naive-GC AVVS1 vs naive-GC IRF4
HMSD	2.123	2.12517	2.12144	0.00741948	0.0799191	naive-GC AVVS1 vs naive-GC IRF4
WDR66	1.98274	1.98423	2.49835	0.00744015	0.0800899	naive-GC AVVS1 vs naive-GC IRF4
PAM16	0.4045	0.404542	5.02247	0.00748502	0.0804093	naive-GC AVVS1 vs naive-GC IRF4
TCTN1	-1.44806	-1.44812	6.52163	0.00748758	0.0804093	naive-GC AVVS1 vs naive-GC IRF4
PMP22	-1.86484	-1.86822	1.31856	0.00749177	0.0804093	naive-GC AVVS1 vs naive-GC IRF4
MMP17	-1.0114	-1.01181	3.15864	0.00749219	0.0804093	naive-GC AVVS1 vs naive-GC IRF4
LRRC14B	-2.4907	-2.49435	1.9277	0.00749398	0.0804093	naive-GC AVVS1 vs naive-GC IRF4
PRMT5	0.500069	0.500192	3.75619	0.00749997	0.0804107	naive-GC AVVS1 vs naive-GC IRF4
TLR9	-0.504306	-0.504342	5.56757	0.00750378	0.0804107	naive-GC AVVS1 vs naive-GC IRF4
LGALS3	-1.11773	-1.11775	8.07987	0.00751101	0.0804364	naive-GC AVVS1 vs naive-GC IRF4
GOLGA6L4	-1.0363	-1.03858	0.819693	0.00751683	0.0804405	naive-GC AVVS1 vs naive-GC IRF4
CALCOCO1	-0.393028	-0.393059	5.40177	0.00752444	0.0804405	naive-GC AVVS1 vs naive-GC IRF4
AC023510.2	-1.37342	-1.38002	-0.127149	0.00752589	0.0804405	naive-GC AVVS1 vs naive-GC IRF4
TTC7A	0.42154	0.421556	6.41944	0.00753477	0.0804838	naive-GC AVVS1 vs naive-GC IRF4
HIST1H2AB	1.08852	1.08949	1.99242	0.00756362	0.0807401	naive-GC AVVS1 vs naive-GC IRF4
AC099489.3	-3.91693	-4.09637	-1.64294	0.00758114	0.0808752	naive-GC AVVS1 vs naive-GC IRF4
CYP1A1	3.42588	3.46155	-0.640792	0.00759919	0.0810159	naive-GC AVVS1 vs naive-GC IRF4
HCAR3	-6.40445	-1.44269e+08	-2.07411	0.00761267	0.0810874	naive-GC AVVS1 vs naive-GC IRF4
CR2	1.87022	1.87452	0.763293	0.00761565	0.0810874	naive-GC AVVS1 vs naive-GC IRF4
GIPR	1.11954	1.12081	1.63411	0.00762341	0.0810876	naive-GC AVVS1 vs naive-GC IRF4
RPL12	0.439453	0.439454	11.2293	0.00762541	0.0810876	naive-GC AVVS1 vs naive-GC IRF4
AC093157.1	0.716049	0.716294	3.30827	0.00763446	0.081132	naive-GC AVVS1 vs naive-GC IRF4
FAM241B	1.92333	1.92424	3.17016	0.0076459	0.081201	naive-GC AVVS1 vs naive-GC IRF4
JPT2	-0.4573	-0.457368	4.49432	0.00765441	0.081201	naive-GC AVVS1 vs naive-GC IRF4
JAML	4.33755	4.43257	-1.18182	0.00765559	0.081201	naive-GC AVVS1 vs naive-GC IRF4
ATAD2	0.575334	0.575449	4.06219	0.00766807	0.0812496	naive-GC AVVS1 vs naive-GC IRF4
ADCY4	-1.35324	-1.36014	-0.206646	0.00767298	0.0812496	naive-GC AVVS1 vs naive-GC IRF4
SNRPN	0.439622	0.439666	5.06868	0.00767482	0.0812496	naive-GC AVVS1 vs naive-GC IRF4
IL12A	1.69594	1.71283	-1.3432	0.0076901	0.0812711	naive-GC AVVS1 vs naive-GC IRF4
NEU1	-0.616628	-0.61666	6.02852	0.0076933	0.0812711	naive-GC AVVS1 vs naive-GC IRF4
CAVIN1	0.728376	0.728447	5.12471	0.00769485	0.0812711	naive-GC AVVS1 vs naive-GC IRF4
ULBP1	-6.80964	-1.44269e+08	-1.75749	0.00769638	0.0812711	naive-GC AVVS1 vs naive-GC IRF4
MAP3K1	-0.390648	-0.39067	5.86337	0.0077075	0.0813368	naive-GC AVVS1 vs naive-GC IRF4
AC007262.2	1.0068	1.00894	0.699371	0.00771942	0.081411	naive-GC AVVS1 vs naive-GC IRF4
WDR17	-0.963694	-0.965538	0.989797	0.00772966	0.0814284	naive-GC AVVS1 vs naive-GC IRF4
NAGK	-0.423898	-0.423918	6.0779	0.00773321	0.0814284	naive-GC AVVS1 vs naive-GC IRF4
RAP2B	-0.386963	-0.387001	5.07365	0.00773575	0.0814284	naive-GC AVVS1 vs naive-GC IRF4
VASN	-3.63129	-3.80806	-1.86622	0.00774663	0.081488	naive-GC AVVS1 vs naive-GC IRF4
AC009159.3	-2.36787	-2.39511	-0.821428	0.0077512	0.081488	naive-GC AVVS1 vs naive-GC IRF4
NOVA2	-2.22465	-2.26428	-1.42409	0.00776911	0.0816247	naive-GC AVVS1 vs naive-GC IRF4
TNIK	1.28118	1.28193	2.65273	0.00778391	0.0817286	naive-GC AVVS1 vs naive-GC IRF4
CD80	-0.662895	-0.663168	3.05629	0.00779899	0.0817906	naive-GC AVVS1 vs naive-GC IRF4
CIITA	-0.388953	-0.388962	7.09509	0.00779964	0.0817906	naive-GC AVVS1 vs naive-GC IRF4
MGMT	-0.579937	-0.579955	6.7357	0.00780931	0.0818404	naive-GC AVVS1 vs naive-GC IRF4
SMAD7	-1.24397	-1.24525	1.89829	0.00781437	0.0818419	naive-GC AVVS1 vs naive-GC IRF4
PPM1M	-0.453008	-0.453029	6.18092	0.00782167	0.0818668	naive-GC AVVS1 vs naive-GC IRF4
ST3GAL5-AS1	-1.78744	-1.79124	1.07161	0.00783527	0.0819162	naive-GC AVVS1 vs naive-GC IRF4
RAD51	0.780635	0.781296	2.01384	0.00783623	0.0819162	naive-GC AVVS1 vs naive-GC IRF4
STAT5A	-0.53747	-0.537526	5.0414	0.00784739	0.0819813	naive-GC AVVS1 vs naive-GC IRF4
GPR82	-0.95824	-0.958782	2.68956	0.00786005	0.0820621	naive-GC AVVS1 vs naive-GC IRF4
BCL3	0.548308	0.548318	7.5238	0.00789834	0.0824101	naive-GC AVVS1 vs naive-GC IRF4
FER1L6	4.60499	4.83331	-2.15143	0.00791258	0.082507	naive-GC AVVS1 vs naive-GC IRF4
ZNF846	-0.611337	-0.611452	4.16738	0.00792428	0.0825773	naive-GC AVVS1 vs naive-GC IRF4
KDF1	2.64116	2.72533	-2.47988	0.0079364	0.0826518	naive-GC AVVS1 vs naive-GC IRF4
PLAC4	2.39483	2.45329	-2.26615	0.00796419	0.0828893	naive-GC AVVS1 vs naive-GC IRF4
CHTF8	-0.469602	-0.469673	4.47676	0.00797317	0.082931	naive-GC AVVS1 vs naive-GC IRF4
CREG2	-2.20316	-2.21761	-0.161331	0.00798277	0.0829436	naive-GC AVVS1 vs naive-GC IRF4
TBXAS1	-1.21672	-1.2171	3.61803	0.00798923	0.0829436	naive-GC AVVS1 vs naive-GC IRF4
DAPP1	0.410297	0.410309	6.84641	0.00798934	0.0829436	naive-GC AVVS1 vs naive-GC IRF4
KIAA0319	2.11854	2.15411	-1.91139	0.00805198	0.0835288	naive-GC AVVS1 vs naive-GC IRF4
NOTUM	-2.31246	-2.36593	-1.67682	0.00805575	0.0835288	naive-GC AVVS1 vs naive-GC IRF4
CYTH1	-0.47046	-0.470471	7.27576	0.00808059	0.0837342	naive-GC AVVS1 vs naive-GC IRF4
PTP4A3	-0.421249	-0.421276	5.72341	0.00809861	0.0838688	naive-GC AVVS1 vs naive-GC IRF4
IPCEF1	1.92807	1.94806	-1.30915	0.00810429	0.0838754	naive-GC AVVS1 vs naive-GC IRF4
RASEF	-3.58743	-3.76376	-1.89862	0.00811145	0.0838973	naive-GC AVVS1 vs naive-GC IRF4
AL021978.1	-2.24562	-2.2524	0.819593	0.00813249	0.0839748	naive-GC AVVS1 vs naive-GC IRF4
AC009951.6	-1.1069	-1.11023	0.414549	0.00813319	0.0839748	naive-GC AVVS1 vs naive-GC IRF4
ZMYM1	-0.586465	-0.586693	3.14011	0.00814125	0.0839748	naive-GC AVVS1 vs naive-GC IRF4
DNAJB1	-0.408089	-0.408133	4.94683	0.00814175	0.0839748	naive-GC AVVS1 vs naive-GC IRF4
IL7R	-1.64038	-1.64158	2.50466	0.00814417	0.0839748	naive-GC AVVS1 vs naive-GC IRF4
CCNYL1	-0.51459	-0.51474	3.5393	0.00816094	0.084052	naive-GC AVVS1 vs naive-GC IRF4
LILRA2	-1.29615	-1.29666	3.26862	0.00816176	0.084052	naive-GC AVVS1 vs naive-GC IRF4
DRAM1	0.402533	0.402562	5.56025	0.00816982	0.084083	naive-GC AVVS1 vs naive-GC IRF4
LINC00528	0.92235	0.923463	1.50568	0.00819249	0.0842004	naive-GC AVVS1 vs naive-GC IRF4
GTDC1	-0.43164	-0.431669	5.66651	0.00819753	0.0842004	naive-GC AVVS1 vs naive-GC IRF4
BMF	-0.467775	-0.467831	4.80344	0.00820281	0.0842004	naive-GC AVVS1 vs naive-GC IRF4
TMEM164	0.612384	0.612703	2.68865	0.00820299	0.0842004	naive-GC AVVS1 vs naive-GC IRF4
FAHD1	-0.435817	-0.435903	4.07118	0.00820652	0.0842004	naive-GC AVVS1 vs naive-GC IRF4
BISPR	0.681552	0.681757	3.48419	0.00824911	0.0845852	naive-GC AVVS1 vs naive-GC IRF4
NBEAL1	0.413736	0.413769	5.34698	0.00827123	0.0847598	naive-GC AVVS1 vs naive-GC IRF4
TMX4	0.390025	0.390055	5.44659	0.00830046	0.0850069	naive-GC AVVS1 vs naive-GC IRF4
ASAP1	-0.434742	-0.434763	6.11109	0.00831081	0.0850606	naive-GC AVVS1 vs naive-GC IRF4
UBAC2	-0.478748	-0.478767	6.38605	0.00831857	0.0850877	naive-GC AVVS1 vs naive-GC IRF4
NCR3LG1	-1.26146	-1.26371	1.17649	0.00833522	0.0852056	naive-GC AVVS1 vs naive-GC IRF4
AL031710.1	-1.76678	-1.77479	0.104278	0.0083454	0.0852574	naive-GC AVVS1 vs naive-GC IRF4
AC105446.1	-0.716052	-0.716636	2.11373	0.0083735	0.0854497	naive-GC AVVS1 vs naive-GC IRF4
STARD13	-2.14364	-2.14558	2.49279	0.00837949	0.0854497	naive-GC AVVS1 vs naive-GC IRF4
RNF185	-0.427869	-0.427953	4.10592	0.00837964	0.0854497	naive-GC AVVS1 vs naive-GC IRF4
ABCC1	-0.488617	-0.488659	5.28275	0.00841184	0.0855532	naive-GC AVVS1 vs naive-GC IRF4
VAT1L	-1.79914	-1.80456	0.643657	0.0084141	0.0855532	naive-GC AVVS1 vs naive-GC IRF4
CA3-AS1	-2.11821	-2.13777	-0.678062	0.00841522	0.0855532	naive-GC AVVS1 vs naive-GC IRF4
PCDH9	-0.741954	-0.74198	6.60939	0.00841543	0.0855532	naive-GC AVVS1 vs naive-GC IRF4
HIST1H2AD	0.60178	0.602103	2.64422	0.00841549	0.0855532	naive-GC AVVS1 vs naive-GC IRF4
CMC2	0.426095	0.426138	5.05439	0.00843044	0.0855964	naive-GC AVVS1 vs naive-GC IRF4
NCF4	-0.528464	-0.528476	7.17077	0.00843366	0.0855964	naive-GC AVVS1 vs naive-GC IRF4
AC026254.2	-2.18985	-2.22922	-1.44881	0.00843517	0.0855964	naive-GC AVVS1 vs naive-GC IRF4
TMEM217	1.07736	1.07965	0.721118	0.00844182	0.0856117	naive-GC AVVS1 vs naive-GC IRF4
TTF2	0.663005	0.663262	3.12459	0.00844921	0.0856344	naive-GC AVVS1 vs naive-GC IRF4
HSD17B11	-0.671633	-0.671672	5.86872	0.00846035	0.0856952	naive-GC AVVS1 vs naive-GC IRF4
LGALS2	-1.35018	-1.3548	0.289195	0.00847383	0.0857795	naive-GC AVVS1 vs naive-GC IRF4
S100A2	-0.971514	-0.973161	1.14702	0.00851548	0.0861488	naive-GC AVVS1 vs naive-GC IRF4
GNPTG	-0.427885	-0.427911	5.81087	0.00860298	0.0868456	naive-GC AVVS1 vs naive-GC IRF4
FAM228B	-0.577536	-0.577625	4.46524	0.00860384	0.0868456	naive-GC AVVS1 vs naive-GC IRF4
SHISA2	2.3726	2.38188	0.26369	0.00860434	0.0868456	naive-GC AVVS1 vs naive-GC IRF4
LRRC8B	0.635693	0.63593	3.18266	0.00861565	0.0868456	naive-GC AVVS1 vs naive-GC IRF4
AP002762.2	-0.605774	-0.605989	3.26751	0.00862024	0.0868456	naive-GC AVVS1 vs naive-GC IRF4
ATXN1	1.11874	1.11916	3.24672	0.00862278	0.0868456	naive-GC AVVS1 vs naive-GC IRF4
ARL8A	-0.401123	-0.401141	6.26618	0.00862356	0.0868456	naive-GC AVVS1 vs naive-GC IRF4
GINS2	1.19962	1.20018	2.94635	0.00862611	0.0868456	naive-GC AVVS1 vs naive-GC IRF4
TOB2	-0.469802	-0.469848	5.08809	0.00863479	0.0868804	naive-GC AVVS1 vs naive-GC IRF4
AP001057.1	1.01752	1.01875	1.50538	0.00864137	0.0868941	naive-GC AVVS1 vs naive-GC IRF4
TPCN1	0.998039	0.998225	4.23244	0.00864706	0.0868988	naive-GC AVVS1 vs naive-GC IRF4
ACSL5	0.550759	0.550817	5.00065	0.00865538	0.0869299	naive-GC AVVS1 vs naive-GC IRF4
VPS26A	-0.443065	-0.443093	5.71508	0.00867181	0.0870424	naive-GC AVVS1 vs naive-GC IRF4
TIPIN	0.649719	0.650052	2.71872	0.00869432	0.0871699	naive-GC AVVS1 vs naive-GC IRF4
LINC00484	-3.98192	-4.16196	-1.55993	0.00869499	0.0871699	naive-GC AVVS1 vs naive-GC IRF4
PELI2	-0.802209	-0.80234	4.41565	0.00870986	0.0872464	naive-GC AVVS1 vs naive-GC IRF4
PPP2R3A	-1.50571	-1.51268	-0.0314445	0.00871311	0.0872464	naive-GC AVVS1 vs naive-GC IRF4
FGL2	-0.966376	-0.967435	1.7777	0.00872692	0.0873321	naive-GC AVVS1 vs naive-GC IRF4
ARID5A	0.675428	0.675437	8.02105	0.00874146	0.0874251	naive-GC AVVS1 vs naive-GC IRF4
E2F1	1.47401	1.47517	2.26691	0.00874741	0.0874321	naive-GC AVVS1 vs naive-GC IRF4
AC139099.2	-1.52253	-1.52828	0.281673	0.00876149	0.0875202	naive-GC AVVS1 vs naive-GC IRF4
IGKV1D-12	2.13991	2.14291	1.62723	0.00877041	0.0875445	naive-GC AVVS1 vs naive-GC IRF4
HBP1	-0.444224	-0.444261	5.32496	0.00877555	0.0875445	naive-GC AVVS1 vs naive-GC IRF4
AC113143.3	1.37604	1.38283	-0.418249	0.00878284	0.0875445	naive-GC AVVS1 vs naive-GC IRF4
C3orf52	1.11622	1.11779	1.33958	0.00878496	0.0875445	naive-GC AVVS1 vs naive-GC IRF4
AC073050.1	2.51867	2.53715	-0.673506	0.00880357	0.0876418	naive-GC AVVS1 vs naive-GC IRF4
RBPMS	-1.13472	-1.1381	0.433721	0.00880525	0.0876418	naive-GC AVVS1 vs naive-GC IRF4
ATP6V1F	-0.546975	-0.546981	8.37209	0.00882936	0.0877933	naive-GC AVVS1 vs naive-GC IRF4
AC246785.3	1.27344	1.27951	-0.395348	0.00883103	0.0877933	naive-GC AVVS1 vs naive-GC IRF4
EZH1	-0.468183	-0.468247	4.62645	0.00885794	0.0880082	naive-GC AVVS1 vs naive-GC IRF4
AC016074.2	1.01788	1.01953	1.11335	0.00888671	0.0882414	naive-GC AVVS1 vs naive-GC IRF4
AL392172.2	3.07353	3.0916	-0.159515	0.00889998	0.0883205	naive-GC AVVS1 vs naive-GC IRF4
ZNF768	-0.761874	-0.762187	3.07118	0.00890685	0.088336	naive-GC AVVS1 vs naive-GC IRF4
PEG10	1.95649	1.95936	1.52643	0.00893396	0.0885016	naive-GC AVVS1 vs naive-GC IRF4
CARMIL2	0.477517	0.477641	3.69179	0.00893418	0.0885016	naive-GC AVVS1 vs naive-GC IRF4
AC021678.2	0.934658	0.935038	3.08409	0.008944	0.088535	naive-GC AVVS1 vs naive-GC IRF4
CCL22	1.67691	1.67978	1.20981	0.0089482	0.088535	naive-GC AVVS1 vs naive-GC IRF4
WASHC2A	-0.535878	-0.535938	4.92184	0.00896709	0.0886692	naive-GC AVVS1 vs naive-GC IRF4
HES1	3.22869	3.25271	-0.304485	0.00898603	0.0887398	naive-GC AVVS1 vs naive-GC IRF4
AC006001.2	-0.490733	-0.490882	3.47799	0.00898708	0.0887398	naive-GC AVVS1 vs naive-GC IRF4
TFEB	-0.360988	-0.361004	6.21534	0.00899123	0.0887398	naive-GC AVVS1 vs naive-GC IRF4
RHEBL1	-0.992191	-0.992491	3.59863	0.00900049	0.0887398	naive-GC AVVS1 vs naive-GC IRF4
PPP2R2B	-2.617	-2.61739	5.14415	0.00900089	0.0887398	naive-GC AVVS1 vs naive-GC IRF4
ORAI2	0.594013	0.594026	7.19712	0.00902408	0.0889052	naive-GC AVVS1 vs naive-GC IRF4
AGTRAP	-0.439063	-0.439113	4.86283	0.00903042	0.0889052	naive-GC AVVS1 vs naive-GC IRF4
HIST1H4D	1.03029	1.031	2.32323	0.00903517	0.0889052	naive-GC AVVS1 vs naive-GC IRF4
RNGTT	0.527952	0.527977	6.1422	0.00903903	0.0889052	naive-GC AVVS1 vs naive-GC IRF4
HASPIN	1.05195	1.05429	0.635063	0.00906882	0.0891455	naive-GC AVVS1 vs naive-GC IRF4
ESR1	-0.708831	-0.709452	2.00897	0.00907952	0.0891481	naive-GC AVVS1 vs naive-GC IRF4
TNFRSF6B	-1.88226	-1.89055	0.168881	0.0090798	0.0891481	naive-GC AVVS1 vs naive-GC IRF4
MIF	0.444211	0.444213	9.53539	0.00910942	0.0893461	naive-GC AVVS1 vs naive-GC IRF4
MCM8	0.935519	0.936527	1.66883	0.0091107	0.0893461	naive-GC AVVS1 vs naive-GC IRF4
AC022217.3	-0.770764	-0.771521	1.874	0.00912232	0.0893847	naive-GC AVVS1 vs naive-GC IRF4
DUSP14	-0.739556	-0.739783	3.51682	0.00913054	0.0893847	naive-GC AVVS1 vs naive-GC IRF4
CHST12	0.44277	0.442812	5.13399	0.00913076	0.0893847	naive-GC AVVS1 vs naive-GC IRF4
CTSW	-1.83207	-1.83253	4.06879	0.00916564	0.0896734	naive-GC AVVS1 vs naive-GC IRF4
ZBTB47	-1.12415	-1.12668	0.792639	0.00917133	0.0896764	naive-GC AVVS1 vs naive-GC IRF4
IGKV1D-33	1.43671	1.44431	-0.50202	0.00918848	0.0897913	naive-GC AVVS1 vs naive-GC IRF4
ANKRD36	-0.419583	-0.41964	4.617	0.00919906	0.089842	naive-GC AVVS1 vs naive-GC IRF4
MYBPC2	1.00134	1.00193	2.5784	0.00923591	0.0900626	naive-GC AVVS1 vs naive-GC IRF4
NEK10	-0.733239	-0.733854	2.08203	0.00923647	0.0900626	naive-GC AVVS1 vs naive-GC IRF4
TNFRSF13B	2.07984	2.07998	6.07905	0.00923789	0.0900626	naive-GC AVVS1 vs naive-GC IRF4
AC068193.1	1.28647	1.28903	0.822929	0.00925798	0.0901934	naive-GC AVVS1 vs naive-GC IRF4
GABARAP	-0.463338	-0.46334	9.73509	0.00926214	0.0901934	naive-GC AVVS1 vs naive-GC IRF4
CLCF1	-0.716153	-0.716379	3.46708	0.0092788	0.0902554	naive-GC AVVS1 vs naive-GC IRF4
ARHGAP27	-0.621986	-0.622044	5.17749	0.00928023	0.0902554	naive-GC AVVS1 vs naive-GC IRF4
LGALS1	-0.668418	-0.668419	11.0048	0.00928478	0.0902554	naive-GC AVVS1 vs naive-GC IRF4
LDHD	1.79508	1.80481	-0.432766	0.00929185	0.0902714	naive-GC AVVS1 vs naive-GC IRF4
FLI1	0.401864	0.401876	6.72719	0.009304	0.0902839	naive-GC AVVS1 vs naive-GC IRF4
ADGRG5	0.678448	0.678536	4.70322	0.00930537	0.0902839	naive-GC AVVS1 vs naive-GC IRF4
NRGN	0.84734	0.847706	2.9918	0.00930941	0.0902839	naive-GC AVVS1 vs naive-GC IRF4
FCRL5	-1.17888	-1.1789	7.4168	0.00931989	0.0903329	naive-GC AVVS1 vs naive-GC IRF4
MAGOHB	0.45164	0.451732	4.03435	0.00932979	0.0903762	naive-GC AVVS1 vs naive-GC IRF4
AGPAT3	0.440315	0.440376	4.60446	0.00934199	0.0904139	naive-GC AVVS1 vs naive-GC IRF4
ATP2A2	0.505392	0.505465	4.52243	0.00934455	0.0904139	naive-GC AVVS1 vs naive-GC IRF4
SPINT1-AS1	0.671886	0.672357	2.26329	0.00937463	0.0906523	naive-GC AVVS1 vs naive-GC IRF4
CERK	0.443885	0.443941	4.7133	0.00938364	0.0906567	naive-GC AVVS1 vs naive-GC IRF4
HOXB4	0.937745	0.937996	3.70053	0.00938598	0.0906567	naive-GC AVVS1 vs naive-GC IRF4
AP000695.1	-2.20382	-2.22372	-0.635769	0.00939519	0.090693	naive-GC AVVS1 vs naive-GC IRF4
BTN1A1	2.16863	2.18591	-0.913517	0.00944465	0.0911177	naive-GC AVVS1 vs naive-GC IRF4
USP51	-0.970056	-0.972027	0.894369	0.00945437	0.0911221	naive-GC AVVS1 vs naive-GC IRF4
AL359220.1	-1.72284	-1.72894	0.468865	0.00945607	0.0911221	naive-GC AVVS1 vs naive-GC IRF4
SLC25A40	0.570195	0.570327	3.85714	0.00947406	0.0912426	naive-GC AVVS1 vs naive-GC IRF4
MTFP1	0.407976	0.408042	4.36493	0.00948244	0.0912705	naive-GC AVVS1 vs naive-GC IRF4
NCAPG2	0.90195	0.902754	1.95386	0.00948927	0.0912834	naive-GC AVVS1 vs naive-GC IRF4
PDE9A	-1.00967	-1.01035	2.4708	0.00949474	0.0912834	naive-GC AVVS1 vs naive-GC IRF4
EXOSC7	-0.504889	-0.504918	5.88039	0.00950117	0.0912925	naive-GC AVVS1 vs naive-GC IRF4
SLC25A4	0.727729	0.727869	4.14971	0.00951806	0.0914019	naive-GC AVVS1 vs naive-GC IRF4
CHROMR	0.80981	0.810055	3.51652	0.00953046	0.0914682	naive-GC AVVS1 vs naive-GC IRF4
IL1B	-2.96446	-3.02273	-1.18037	0.00957135	0.0918077	naive-GC AVVS1 vs naive-GC IRF4
APOBEC3C	-0.452641	-0.45266	6.28984	0.00962263	0.0922237	naive-GC AVVS1 vs naive-GC IRF4
DAGLB	-0.62621	-0.62642	3.3697	0.0096258	0.0922237	naive-GC AVVS1 vs naive-GC IRF4
AC112253.1	1.6468	1.66192	-1.26044	0.00964091	0.0922636	naive-GC AVVS1 vs naive-GC IRF4
SLC9A3R2	-1.12065	-1.12189	1.74885	0.00964105	0.0922636	naive-GC AVVS1 vs naive-GC IRF4
GANC	0.419946	0.420014	4.35829	0.00964987	0.0922949	naive-GC AVVS1 vs naive-GC IRF4
CD83	-1.39207	-1.39211	7.17358	0.00971948	0.0928313	naive-GC AVVS1 vs naive-GC IRF4
ADARB1	-1.15133	-1.15141	5.59922	0.00971966	0.0928313	naive-GC AVVS1 vs naive-GC IRF4
FAM174A	0.559812	0.559983	3.45783	0.00972269	0.0928313	naive-GC AVVS1 vs naive-GC IRF4
2026-03-01	-0.544312	-0.544319	7.97661	0.0097328	0.0928745	naive-GC AVVS1 vs naive-GC IRF4
FCGRT	-0.949515	-0.949611	5.11881	0.00974277	0.0929164	naive-GC AVVS1 vs naive-GC IRF4
SPTBN2	2.00086	2.03269	-1.87796	0.00975259	0.0929568	naive-GC AVVS1 vs naive-GC IRF4
LINC01478	1.56704	1.56928	1.3886	0.00977847	0.0931501	naive-GC AVVS1 vs naive-GC IRF4
AC009061.2	0.460049	0.460158	3.81117	0.00978704	0.0931784	naive-GC AVVS1 vs naive-GC IRF4
CLCN5	-0.914691	-0.9152	2.68689	0.00983351	0.0935673	naive-GC AVVS1 vs naive-GC IRF4
TNKS2-AS1	1.25917	1.26631	-0.653784	0.00986783	0.0938402	naive-GC AVVS1 vs naive-GC IRF4
GAREM1	0.805584	0.806601	1.42997	0.00988791	0.0939775	naive-GC AVVS1 vs naive-GC IRF4
PHC1	-0.50527	-0.505436	3.36828	0.0098936	0.0939779	naive-GC AVVS1 vs naive-GC IRF4
RIPK1	-0.395087	-0.395143	4.56412	0.00990218	0.0940058	naive-GC AVVS1 vs naive-GC IRF4
LIG1	0.704754	0.705041	3.05252	0.00992788	0.094196	naive-GC AVVS1 vs naive-GC IRF4
TRAIP	1.32783	1.3323	0.124981	0.00995411	0.094233	naive-GC AVVS1 vs naive-GC IRF4
EIF5A2	-0.673158	-0.673403	3.23176	0.00995518	0.094233	naive-GC AVVS1 vs naive-GC IRF4
FAM167B	2.32312	2.37372	-2.16845	0.00996196	0.094233	naive-GC AVVS1 vs naive-GC IRF4
ZDHHC8	-0.79323	-0.793418	3.86016	0.00996489	0.094233	naive-GC AVVS1 vs naive-GC IRF4
ARHGAP8	1.49651	1.50292	-0.1961	0.00996683	0.094233	naive-GC AVVS1 vs naive-GC IRF4
ZNF449	-0.956636	-0.958221	1.16524	0.00996686	0.094233	naive-GC AVVS1 vs naive-GC IRF4
FGD1	1.84668	1.8571	-0.488311	0.00997142	0.094233	naive-GC AVVS1 vs naive-GC IRF4
ADAM8	0.782569	0.782714	4.22379	0.00998195	0.094279	naive-GC AVVS1 vs naive-GC IRF4
HAAO	-1.14515	-1.14537	4.26481	0.00999611	0.0943592	naive-GC AVVS1 vs naive-GC IRF4
AL162586.1	-0.96551	-0.966851	1.41292	0.0100335	0.0946517	naive-GC AVVS1 vs naive-GC IRF4
TLE4	0.721654	0.721682	6.45875	0.0100385	0.0946517	naive-GC AVVS1 vs naive-GC IRF4
AF064858.1	2.60746	2.66075	-1.95249	0.0100546	0.0947502	naive-GC AVVS1 vs naive-GC IRF4
CRYBB1	-1.38432	-1.39401	-0.586468	0.0100662	0.0948055	naive-GC AVVS1 vs naive-GC IRF4
ACSL1	-0.559156	-0.559231	4.67183	0.0100743	0.0948241	naive-GC AVVS1 vs naive-GC IRF4
C21orf58	0.998666	0.999679	1.79485	0.0100826	0.0948241	naive-GC AVVS1 vs naive-GC IRF4
MAFG	-0.443231	-0.443282	4.87008	0.0100852	0.0948241	naive-GC AVVS1 vs naive-GC IRF4
HACD1	1.41867	1.42499	-0.278643	0.010146	0.0953413	naive-GC AVVS1 vs naive-GC IRF4
IGHV3-53	0.646189	0.64625	5.17154	0.0101757	0.0955663	naive-GC AVVS1 vs naive-GC IRF4
PDGFB	-2.14093	-2.15841	-0.491268	0.0101887	0.0956346	naive-GC AVVS1 vs naive-GC IRF4
CNTLN	-0.999729	-1.00058	2.15518	0.0102001	0.095688	naive-GC AVVS1 vs naive-GC IRF4
AL354813.1	-3.99878	-4.17884	-1.58411	0.0102298	0.0958593	naive-GC AVVS1 vs naive-GC IRF4
H1FX-AS1	-1.09181	-1.09492	0.472558	0.0102299	0.0958593	naive-GC AVVS1 vs naive-GC IRF4
LINC02365	-2.29345	-2.32569	-1.05959	0.0102483	0.0959776	naive-GC AVVS1 vs naive-GC IRF4
H1FX	-0.663559	-0.663566	8.30984	0.0102695	0.0961131	naive-GC AVVS1 vs naive-GC IRF4
TUBB2A	-1.86216	-1.86334	2.76122	0.0102781	0.0961131	naive-GC AVVS1 vs naive-GC IRF4
OPLAH	-1.11852	-1.1212	0.73041	0.0102801	0.0961131	naive-GC AVVS1 vs naive-GC IRF4
AF127936.2	2.12411	2.15975	-1.91292	0.0102946	0.096195	naive-GC AVVS1 vs naive-GC IRF4
KLHL9	-0.437641	-0.437738	3.93202	0.0103157	0.0963178	naive-GC AVVS1 vs naive-GC IRF4
AC073332.1	0.980286	0.981214	1.8735	0.0103194	0.0963178	naive-GC AVVS1 vs naive-GC IRF4
B3GALNT1	1.92662	1.9345	-0.0789956	0.0103426	0.0964809	naive-GC AVVS1 vs naive-GC IRF4
PLK3	-0.711919	-0.712279	2.77436	0.0103613	0.096601	naive-GC AVVS1 vs naive-GC IRF4
RTP5	-1.84158	-1.84213	3.83718	0.0103841	0.0967598	naive-GC AVVS1 vs naive-GC IRF4
AK5	-2.80378	-2.80617	2.75032	0.0104297	0.0969992	naive-GC AVVS1 vs naive-GC IRF4
AC114316.1	1.0173	1.01858	1.44944	0.0104301	0.0969992	naive-GC AVVS1 vs naive-GC IRF4
RDX	0.406607	0.406667	4.49651	0.0104341	0.0969992	naive-GC AVVS1 vs naive-GC IRF4
CLCN6	-0.502724	-0.502776	5.01411	0.010449	0.0969992	naive-GC AVVS1 vs naive-GC IRF4
SGO1	0.769897	0.770677	1.75113	0.01045	0.0969992	naive-GC AVVS1 vs naive-GC IRF4
ACVR1	0.867077	0.867669	2.31811	0.0104506	0.0969992	naive-GC AVVS1 vs naive-GC IRF4
LAMB3	-3.45814	-3.63302	-1.99635	0.0104562	0.0969992	naive-GC AVVS1 vs naive-GC IRF4
AL161729.1	1.86609	1.8785	-0.774473	0.0104565	0.0969992	naive-GC AVVS1 vs naive-GC IRF4
MYH6	4.27729	4.34561	-0.768638	0.0104714	0.0970404	naive-GC AVVS1 vs naive-GC IRF4
TNFAIP8L3	-2.14865	-2.1711	-0.756062	0.0104742	0.0970404	naive-GC AVVS1 vs naive-GC IRF4
FCHO2	-1.15314	-1.15372	2.92253	0.0104784	0.0970404	naive-GC AVVS1 vs naive-GC IRF4
ASPHD2	0.743701	0.74389	3.7374	0.0104959	0.0971479	naive-GC AVVS1 vs naive-GC IRF4
CIC	-0.609311	-0.609388	4.73021	0.0105054	0.0971824	naive-GC AVVS1 vs naive-GC IRF4
OPN3	-0.616152	-0.616328	3.59294	0.0105271	0.0973284	naive-GC AVVS1 vs naive-GC IRF4
TDP1	0.538333	0.53848	3.61268	0.0105468	0.0974571	naive-GC AVVS1 vs naive-GC IRF4
CEP63	0.607069	0.60713	5.06579	0.0105564	0.0974918	naive-GC AVVS1 vs naive-GC IRF4
VAMP8	-0.685251	-0.685257	8.613	0.0105716	0.0975777	naive-GC AVVS1 vs naive-GC IRF4
SPIN1	-0.553126	-0.553227	4.20173	0.0105852	0.0976495	naive-GC AVVS1 vs naive-GC IRF4
AC022540.1	-1.55016	-1.55808	-0.168175	0.0106079	0.0977647	naive-GC AVVS1 vs naive-GC IRF4
SOCS1	0.731975	0.731983	8.4235	0.0106095	0.0977647	naive-GC AVVS1 vs naive-GC IRF4
GCHFR	0.828543	0.828632	5.00743	0.0106196	0.0978036	naive-GC AVVS1 vs naive-GC IRF4
SRSF9	0.41255	0.412556	7.82993	0.0106329	0.0978721	naive-GC AVVS1 vs naive-GC IRF4
GPRIN3	-0.891401	-0.89148	5.29583	0.0106642	0.0980168	naive-GC AVVS1 vs naive-GC IRF4
SPATA5	-0.500521	-0.500682	3.38593	0.0106688	0.0980168	naive-GC AVVS1 vs naive-GC IRF4
DGKA	0.419968	0.420019	4.78936	0.010678	0.0980168	naive-GC AVVS1 vs naive-GC IRF4
GLI3	-3.63946	-3.70092	-0.657476	0.0106788	0.0980168	naive-GC AVVS1 vs naive-GC IRF4
OIP5	0.992419	0.993759	1.36127	0.0106876	0.0980168	naive-GC AVVS1 vs naive-GC IRF4
EML6	1.49849	1.50333	0.218851	0.0106899	0.0980168	naive-GC AVVS1 vs naive-GC IRF4
SPCS2	0.388231	0.38824	7.17336	0.0106943	0.0980168	naive-GC AVVS1 vs naive-GC IRF4
FLII	-0.392987	-0.39301	5.81096	0.0106957	0.0980168	naive-GC AVVS1 vs naive-GC IRF4
ADAP1	-1.29329	-1.29356	4.13816	0.0107278	0.0982134	naive-GC AVVS1 vs naive-GC IRF4
PHGDH	2.12394	2.12944	0.751305	0.0107346	0.0982134	naive-GC AVVS1 vs naive-GC IRF4
IGKV1-13	3.27824	3.32858	-1.40716	0.0107349	0.0982134	naive-GC AVVS1 vs naive-GC IRF4
SMOX	-1.70693	-1.71478	0.0790408	0.0107489	0.0982876	naive-GC AVVS1 vs naive-GC IRF4
MTUS1	2.48929	2.55836	-2.37115	0.0107617	0.0983506	naive-GC AVVS1 vs naive-GC IRF4
SMC2	0.601951	0.602111	3.67202	0.0107813	0.0984242	naive-GC AVVS1 vs naive-GC IRF4
CD55	-0.464692	-0.464706	6.78326	0.0107816	0.0984242	naive-GC AVVS1 vs naive-GC IRF4
MPZL3	0.85818	0.859331	1.35267	0.0107946	0.0984893	naive-GC AVVS1 vs naive-GC IRF4
NEDD9	1.05046	1.05053	5.70615	0.0108293	0.0987511	naive-GC AVVS1 vs naive-GC IRF4
CAB39L	-1.11216	-1.11221	6.29181	0.0108462	0.0988509	naive-GC AVVS1 vs naive-GC IRF4
RBM47	0.703737	0.703791	5.4674	0.0108743	0.0990535	naive-GC AVVS1 vs naive-GC IRF4
KCNN4	0.589598	0.589664	4.91461	0.0108954	0.0991913	naive-GC AVVS1 vs naive-GC IRF4
SBNO1-AS1	0.579599	0.579835	3.03662	0.0109057	0.0992023	naive-GC AVVS1 vs naive-GC IRF4
BBS7	-0.556953	-0.557148	3.26814	0.0109124	0.0992023	naive-GC AVVS1 vs naive-GC IRF4
BCL2L1	-0.389128	-0.389187	4.46237	0.0109145	0.0992023	naive-GC AVVS1 vs naive-GC IRF4
BIRC2	-0.473695	-0.47374	5.13371	0.0109248	0.0992218	naive-GC AVVS1 vs naive-GC IRF4
WASF2	-0.429042	-0.429048	7.8285	0.0109286	0.0992218	naive-GC AVVS1 vs naive-GC IRF4
PPP1R3E	-0.553739	-0.553854	4.02834	0.0109434	0.0993023	naive-GC AVVS1 vs naive-GC IRF4
PAQR8	-1.09866	-1.10047	1.23556	0.0109555	0.0993575	naive-GC AVVS1 vs naive-GC IRF4
LINC00654	1.51184	1.52515	-1.22264	0.0109693	0.0994286	naive-GC AVVS1 vs naive-GC IRF4
AC016683.1	2.27245	2.31263	-1.94196	0.0110008	0.0996597	naive-GC AVVS1 vs naive-GC IRF4
ELL3	0.939517	0.939567	6.0389	0.0110144	0.0997285	naive-GC AVVS1 vs naive-GC IRF4
SMG1	-0.364603	-0.364619	6.21417	0.0110381	0.0998775	naive-GC AVVS1 vs naive-GC IRF4
ST6GALNAC2	-1.24172	-1.24417	0.991931	0.0110428	0.0998775	naive-GC AVVS1 vs naive-GC IRF4
FAM153CP	0.499035	0.499109	4.49175	0.0110514	0.0999004	naive-GC AVVS1 vs naive-GC IRF4
SNX5	-0.465551	-0.465563	6.98493	0.0110641	0.0999611	naive-GC AVVS1 vs naive-GC IRF4
IGKV2D-24	1.42209	1.42432	1.22379	0.0110764	0.0999989	naive-GC AVVS1 vs naive-GC IRF4
RCBTB2	-0.58587	-0.586123	2.9961	0.0110851	0.0999989	naive-GC AVVS1 vs naive-GC IRF4
HDLBP	0.377929	0.377948	6.02592	0.0110863	0.0999989	naive-GC AVVS1 vs naive-GC IRF4
MAPK12	-0.63264	-0.632756	4.19215	0.0111001	0.100058	naive-GC AVVS1 vs naive-GC IRF4
KIAA0040	0.584384	0.584419	5.80882	0.0111049	0.100058	naive-GC AVVS1 vs naive-GC IRF4
ITGB1	0.732927	0.732974	5.7624	0.0111253	0.100188	naive-GC AVVS1 vs naive-GC IRF4
IFNLR1	0.457833	0.457861	5.78585	0.0111432	0.10019	naive-GC AVVS1 vs naive-GC IRF4
EBAG9	0.469328	0.4694	4.44884	0.0111514	0.10019	naive-GC AVVS1 vs naive-GC IRF4
PAX5	0.410916	0.410925	7.21992	0.011153	0.10019	naive-GC AVVS1 vs naive-GC IRF4
CYSTM1	-0.724811	-0.724835	6.67735	0.0111555	0.10019	naive-GC AVVS1 vs naive-GC IRF4
GREM1	1.43675	1.44627	-0.853899	0.0111557	0.10019	naive-GC AVVS1 vs naive-GC IRF4
CDC25B	0.384269	0.38432	4.64014	0.0111824	0.100296	naive-GC AVVS1 vs naive-GC IRF4
ARID4A	-0.355862	-0.35588	6.04957	0.0111863	0.100296	naive-GC AVVS1 vs naive-GC IRF4
IGKV3-20	1.40527	1.40527	9.64388	0.0111864	0.100296	naive-GC AVVS1 vs naive-GC IRF4
PNRC1	-0.36924	-0.369242	9.10881	0.0111995	0.100296	naive-GC AVVS1 vs naive-GC IRF4
CD58	-0.514589	-0.514613	6.19217	0.0112002	0.100296	naive-GC AVVS1 vs naive-GC IRF4
CTBP1-AS	-0.745942	-0.746723	1.76678	0.011215	0.100296	naive-GC AVVS1 vs naive-GC IRF4
GMNN	0.519234	0.519348	3.92124	0.0112154	0.100296	naive-GC AVVS1 vs naive-GC IRF4
DMPK	0.803709	0.804642	1.56035	0.0112156	0.100296	naive-GC AVVS1 vs naive-GC IRF4
FBXO5	0.625948	0.626246	2.81329	0.0112242	0.100319	naive-GC AVVS1 vs naive-GC IRF4
IQCH-AS1	-1.0461	-1.04719	1.81954	0.01125	0.100447	naive-GC AVVS1 vs naive-GC IRF4
FOSL2	-1.33673	-1.33733	3.1329	0.0112506	0.100447	naive-GC AVVS1 vs naive-GC IRF4
MCOLN1	-0.528121	-0.52822	4.16418	0.0112669	0.100538	naive-GC AVVS1 vs naive-GC IRF4
PIP5K1B	-1.02741	-1.02752	5.00341	0.0112752	0.100543	naive-GC AVVS1 vs naive-GC IRF4
ITPRIPL1	-0.603569	-0.603933	2.51488	0.0112849	0.100543	naive-GC AVVS1 vs naive-GC IRF4
ID1	4.78399	4.8801	-0.954831	0.0112877	0.100543	naive-GC AVVS1 vs naive-GC IRF4
LY86	-0.455822	-0.455832	7.30235	0.0112929	0.100543	naive-GC AVVS1 vs naive-GC IRF4
CTBS	0.372961	0.372989	5.48754	0.0112977	0.100543	naive-GC AVVS1 vs naive-GC IRF4
XACT	1.21236	1.21313	2.48742	0.0113279	0.100685	naive-GC AVVS1 vs naive-GC IRF4
ARHGAP9	-0.619923	-0.619947	6.4701	0.0113307	0.100685	naive-GC AVVS1 vs naive-GC IRF4
SCIN	-2.53722	-2.53762	5.00485	0.0113318	0.100685	naive-GC AVVS1 vs naive-GC IRF4
TNFAIP8L2	-0.647984	-0.648051	5.06614	0.0113428	0.10073	naive-GC AVVS1 vs naive-GC IRF4
NCF1	0.517336	0.517342	8.29826	0.0113517	0.100755	naive-GC AVVS1 vs naive-GC IRF4
APBB2	1.7812	1.7877	0.0468881	0.0113952	0.101086	naive-GC AVVS1 vs naive-GC IRF4
DMC1	1.25778	1.26429	-0.524562	0.0114041	0.101112	naive-GC AVVS1 vs naive-GC IRF4
ATP6V0D1	-0.387337	-0.387344	7.50281	0.0114335	0.101318	naive-GC AVVS1 vs naive-GC IRF4
ACAA2	-0.432511	-0.432529	6.28489	0.0114586	0.101487	naive-GC AVVS1 vs naive-GC IRF4
GRK6	0.350525	0.350539	6.38811	0.0114743	0.101559	naive-GC AVVS1 vs naive-GC IRF4
PRR7	0.41771	0.417791	4.09757	0.011479	0.101559	naive-GC AVVS1 vs naive-GC IRF4
AL109809.5	1.65011	1.66319	-1.01656	0.0115564	0.10219	naive-GC AVVS1 vs naive-GC IRF4
MBLAC1	-0.684312	-0.684777	2.37814	0.0115677	0.102236	naive-GC AVVS1 vs naive-GC IRF4
SGSM2	-0.484012	-0.484174	3.33786	0.0115918	0.102394	naive-GC AVVS1 vs naive-GC IRF4
IGKV1-5	1.90641	1.90642	9.15187	0.0116308	0.102684	naive-GC AVVS1 vs naive-GC IRF4
RUSC1	-0.473692	-0.473799	3.90507	0.0116387	0.1027	naive-GC AVVS1 vs naive-GC IRF4
SNAP23	-0.374334	-0.374349	6.34124	0.0116475	0.102723	naive-GC AVVS1 vs naive-GC IRF4
CPNE2	-0.808957	-0.809518	2.38104	0.0116612	0.102789	naive-GC AVVS1 vs naive-GC IRF4
IL17RC	-1.12889	-1.13333	0.0557173	0.0117037	0.103109	naive-GC AVVS1 vs naive-GC IRF4
STOM	-0.746467	-0.746664	3.69836	0.0117162	0.103165	naive-GC AVVS1 vs naive-GC IRF4
RCAN2	-1.80739	-1.81248	0.718474	0.0117431	0.103346	naive-GC AVVS1 vs naive-GC IRF4
LINC01226	-1.7379	-1.74312	0.677205	0.0117581	0.103424	naive-GC AVVS1 vs naive-GC IRF4
SLC15A3	-0.495652	-0.495755	4.03027	0.0117742	0.103511	naive-GC AVVS1 vs naive-GC IRF4
S100A3	-1.75334	-1.77377	-1.08318	0.0118231	0.103886	naive-GC AVVS1 vs naive-GC IRF4
DHRS9	1.06133	1.06136	7.28734	0.0118414	0.103992	naive-GC AVVS1 vs naive-GC IRF4
PRKAR1B	-0.508573	-0.508675	4.05958	0.0118528	0.104037	naive-GC AVVS1 vs naive-GC IRF4
AC004158.1	-1.32116	-1.32836	-0.317547	0.0118622	0.104065	naive-GC AVVS1 vs naive-GC IRF4
MRPL41	0.380003	0.380014	6.94977	0.0119036	0.104334	naive-GC AVVS1 vs naive-GC IRF4
DHRS11	0.903754	0.905015	1.30966	0.0119055	0.104334	naive-GC AVVS1 vs naive-GC IRF4
MATK	-1.25338	-1.25901	-0.0410602	0.0119279	0.104387	naive-GC AVVS1 vs naive-GC IRF4
LTB	0.763555	0.763558	9.6295	0.0119287	0.104387	naive-GC AVVS1 vs naive-GC IRF4
AP003086.1	-0.878708	-0.879492	2.03892	0.0119303	0.104387	naive-GC AVVS1 vs naive-GC IRF4
MTMR10	-0.43046	-0.43052	4.57956	0.0119373	0.104393	naive-GC AVVS1 vs naive-GC IRF4
LZTS2	-0.511598	-0.511759	3.43348	0.0119936	0.104812	naive-GC AVVS1 vs naive-GC IRF4
OAF	0.907941	0.909547	0.969421	0.0119978	0.104812	naive-GC AVVS1 vs naive-GC IRF4
LOR	4.14264	4.29628	-2.05861	0.012044	0.104988	naive-GC AVVS1 vs naive-GC IRF4
FANCB	0.871406	0.872588	1.32806	0.0120463	0.104988	naive-GC AVVS1 vs naive-GC IRF4
TOLLIP-AS1	1.37513	1.3826	-0.599705	0.0120471	0.104988	naive-GC AVVS1 vs naive-GC IRF4
DERPC	-0.907315	-0.908464	1.56608	0.0120482	0.104988	naive-GC AVVS1 vs naive-GC IRF4
TSNARE1	-0.639118	-0.639466	2.66643	0.0120495	0.104988	naive-GC AVVS1 vs naive-GC IRF4
TNFRSF21	0.997458	0.999947	0.45914	0.0120694	0.105096	naive-GC AVVS1 vs naive-GC IRF4
LINGO1	0.786327	0.786834	2.39302	0.0120745	0.105096	naive-GC AVVS1 vs naive-GC IRF4
MTMR14	0.366127	0.366142	6.35726	0.0121011	0.105273	naive-GC AVVS1 vs naive-GC IRF4
LINC00342	-0.490164	-0.490202	5.44604	0.0121105	0.105299	naive-GC AVVS1 vs naive-GC IRF4
RAPGEF1	-0.380162	-0.38017	7.3831	0.0121264	0.105383	naive-GC AVVS1 vs naive-GC IRF4
LAMP2	-0.468465	-0.468498	5.55074	0.0121888	0.105833	naive-GC AVVS1 vs naive-GC IRF4
CCNF	0.799541	0.800644	1.31034	0.012191	0.105833	naive-GC AVVS1 vs naive-GC IRF4
LCLAT1	-0.371455	-0.371494	4.99407	0.0122107	0.105949	naive-GC AVVS1 vs naive-GC IRF4
AP1M1	-0.483689	-0.483712	6.12676	0.0122369	0.106085	naive-GC AVVS1 vs naive-GC IRF4
FAM43A	0.566723	0.566817	4.34315	0.0122391	0.106085	naive-GC AVVS1 vs naive-GC IRF4
GAB3	-0.848574	-0.848872	3.35747	0.0122675	0.106265	naive-GC AVVS1 vs naive-GC IRF4
WNT5B	1.68352	1.68393	4.05313	0.0122727	0.106265	naive-GC AVVS1 vs naive-GC IRF4
Z99774.1	-2.02071	-2.04613	-1.11451	0.0123283	0.106692	naive-GC AVVS1 vs naive-GC IRF4
ITFG1-AS1	-1.65758	-1.67496	-0.997796	0.0123362	0.106704	naive-GC AVVS1 vs naive-GC IRF4
CCDC51	0.46032	0.460447	3.59538	0.012349	0.106734	naive-GC AVVS1 vs naive-GC IRF4
SPI1	-0.416099	-0.416105	7.91455	0.0123555	0.106734	naive-GC AVVS1 vs naive-GC IRF4
PCYOX1	-0.484531	-0.484677	3.48706	0.0123589	0.106734	naive-GC AVVS1 vs naive-GC IRF4
AL096794.1	1.53784	1.55554	-1.5563	0.0123822	0.10688	naive-GC AVVS1 vs naive-GC IRF4
WNK2	3.0908	3.14673	-1.61968	0.0123923	0.106911	naive-GC AVVS1 vs naive-GC IRF4
AC092338.3	-1.45852	-1.46778	-0.468036	0.0124192	0.107089	naive-GC AVVS1 vs naive-GC IRF4
CGAS	0.405158	0.405218	4.50118	0.0124355	0.107173	naive-GC AVVS1 vs naive-GC IRF4
CORO1C	-0.352495	-0.352512	6.06221	0.0124956	0.107635	naive-GC AVVS1 vs naive-GC IRF4
TLL2	2.18357	2.23993	-2.3789	0.0125116	0.107718	naive-GC AVVS1 vs naive-GC IRF4
DHPS	0.364303	0.364319	6.23841	0.0125341	0.107856	naive-GC AVVS1 vs naive-GC IRF4
PLD5	3.64016	3.64289	3.36985	0.0125423	0.107871	naive-GC AVVS1 vs naive-GC IRF4
CC2D1B	-0.437236	-0.437318	4.14651	0.0125561	0.107933	naive-GC AVVS1 vs naive-GC IRF4
LMNB1	0.458915	0.458947	5.58017	0.0125646	0.10795	naive-GC AVVS1 vs naive-GC IRF4
PEA15	0.345018	0.345033	6.23005	0.0125964	0.108168	naive-GC AVVS1 vs naive-GC IRF4
PANX2	-0.975803	-0.978079	0.737851	0.0126146	0.108268	naive-GC AVVS1 vs naive-GC IRF4
TK2	-0.869802	-0.870672	1.88293	0.012638	0.108413	naive-GC AVVS1 vs naive-GC IRF4
GABBR1	-0.470824	-0.470949	3.6504	0.012656	0.108511	naive-GC AVVS1 vs naive-GC IRF4
SEC24D	0.602799	0.602911	4.16184	0.0126733	0.108558	naive-GC AVVS1 vs naive-GC IRF4
PRKCB	0.41094	0.410944	8.26174	0.0126744	0.108558	naive-GC AVVS1 vs naive-GC IRF4
MMP28	1.63639	1.65564	-1.57924	0.0126873	0.108612	naive-GC AVVS1 vs naive-GC IRF4
DIRAS1	-0.629351	-0.629602	3.12681	0.012694	0.108614	naive-GC AVVS1 vs naive-GC IRF4
IGLC1	1.32468	1.32475	6.14223	0.0127239	0.108813	naive-GC AVVS1 vs naive-GC IRF4
CD151	-0.524448	-0.524478	5.84657	0.0127355	0.108857	naive-GC AVVS1 vs naive-GC IRF4
RHBDL2	-1.33944	-1.3424	0.890637	0.0127508	0.108932	naive-GC AVVS1 vs naive-GC IRF4
CPQ	-0.446946	-0.447014	4.44579	0.0127754	0.109054	naive-GC AVVS1 vs naive-GC IRF4
HIST1H2AM	0.592387	0.592695	2.69095	0.0127783	0.109054	naive-GC AVVS1 vs naive-GC IRF4
LIPE	0.565309	0.565538	3.04667	0.0127906	0.109058	naive-GC AVVS1 vs naive-GC IRF4
AP5Z1	-0.35596	-0.35599	5.29695	0.0127919	0.109058	naive-GC AVVS1 vs naive-GC IRF4
RFNG	-0.413269	-0.413337	4.33451	0.0128172	0.109206	naive-GC AVVS1 vs naive-GC IRF4
KLF3	-0.870122	-0.870196	5.35344	0.0128267	0.109206	naive-GC AVVS1 vs naive-GC IRF4
RIOK3	-0.346892	-0.346905	6.51073	0.0128289	0.109206	naive-GC AVVS1 vs naive-GC IRF4
AMPD3	-0.513773	-0.513985	3.04671	0.0128383	0.109208	naive-GC AVVS1 vs naive-GC IRF4
FBXL2	-1.22162	-1.22693	-0.0641652	0.0128422	0.109208	naive-GC AVVS1 vs naive-GC IRF4
AC025370.1	-2.91366	-2.9716	-1.24774	0.0128496	0.109215	naive-GC AVVS1 vs naive-GC IRF4
AL135905.2	-0.462476	-0.462583	3.84948	0.0128791	0.10941	naive-GC AVVS1 vs naive-GC IRF4
SEC22C	-0.517824	-0.517882	4.89091	0.0129394	0.109814	naive-GC AVVS1 vs naive-GC IRF4
CD5	-0.886567	-0.887443	1.89844	0.0129432	0.109814	naive-GC AVVS1 vs naive-GC IRF4
PXDN	2.08143	2.09108	-0.101976	0.0129465	0.109814	naive-GC AVVS1 vs naive-GC IRF4
POLR3H	0.516798	0.516902	4.05187	0.0129575	0.109851	naive-GC AVVS1 vs naive-GC IRF4
TNFSF9	-0.829613	-0.829971	3.03017	0.0129707	0.109908	naive-GC AVVS1 vs naive-GC IRF4
TMOD2	-1.20581	-1.2065	2.75972	0.0129979	0.110082	naive-GC AVVS1 vs naive-GC IRF4
ADAM28	-0.805422	-0.805474	5.73795	0.0130409	0.11036	naive-GC AVVS1 vs naive-GC IRF4
NUDT14	-0.97751	-0.977594	5.36507	0.0130481	0.11036	naive-GC AVVS1 vs naive-GC IRF4
TVP23C	0.782923	0.783543	2.11118	0.0130506	0.11036	naive-GC AVVS1 vs naive-GC IRF4
FAT2	-3.31217	-3.48529	-2.10344	0.0131067	0.110746	naive-GC AVVS1 vs naive-GC IRF4
AL078459.1	1.70048	1.7016	2.58247	0.0131095	0.110746	naive-GC AVVS1 vs naive-GC IRF4
AL031728.1	1.38719	1.39563	-0.702659	0.0131375	0.110876	naive-GC AVVS1 vs naive-GC IRF4
NBPF11	-0.509344	-0.509513	3.36505	0.0131383	0.110876	naive-GC AVVS1 vs naive-GC IRF4
NEURL1	0.883866	0.885275	1.11465	0.0132145	0.111449	naive-GC AVVS1 vs naive-GC IRF4
MUC4	0.983303	0.985133	0.89509	0.0132196	0.111449	naive-GC AVVS1 vs naive-GC IRF4
BAALC-AS2	-2.21177	-2.22777	-0.336225	0.0132454	0.11161	naive-GC AVVS1 vs naive-GC IRF4
DRAIC	-1.89162	-1.90648	-0.510943	0.0132705	0.111765	naive-GC AVVS1 vs naive-GC IRF4
NCS1	-1.28804	-1.29044	1.16283	0.0132788	0.111779	naive-GC AVVS1 vs naive-GC IRF4
AC100800.1	-1.25079	-1.25441	0.472199	0.0132931	0.111842	naive-GC AVVS1 vs naive-GC IRF4
HSD17B12	-0.400677	-0.400708	5.41645	0.0133093	0.111922	naive-GC AVVS1 vs naive-GC IRF4
EFNA1	-1.44509	-1.45679	-0.783872	0.0133397	0.112121	naive-GC AVVS1 vs naive-GC IRF4
FABP5	1.05999	1.06002	6.95354	0.0133656	0.112282	naive-GC AVVS1 vs naive-GC IRF4
TICRR	1.80744	1.81766	-0.509339	0.0133964	0.112484	naive-GC AVVS1 vs naive-GC IRF4
CLEC3B	-1.77314	-1.78106	0.188111	0.0134058	0.112506	naive-GC AVVS1 vs naive-GC IRF4
AC007384.1	-0.701991	-0.702032	5.86744	0.0134287	0.112642	naive-GC AVVS1 vs naive-GC IRF4
PSAT1	1.34165	1.34406	1.01761	0.0134659	0.112845	naive-GC AVVS1 vs naive-GC IRF4
BTBD9	-0.355906	-0.355937	5.24468	0.0134713	0.112845	naive-GC AVVS1 vs naive-GC IRF4
SYNJ2	-0.680961	-0.681013	5.48895	0.0134733	0.112845	naive-GC AVVS1 vs naive-GC IRF4
TRBC1	0.568348	0.568565	3.14211	0.0134965	0.112983	naive-GC AVVS1 vs naive-GC IRF4
CYCS	0.337377	0.337393	6.0955	0.013536	0.113256	naive-GC AVVS1 vs naive-GC IRF4
AHNAK	-0.496395	-0.496403	7.62921	0.0135563	0.113321	naive-GC AVVS1 vs naive-GC IRF4
SPATC1L	0.590757	0.590817	5.05469	0.0135573	0.113321	naive-GC AVVS1 vs naive-GC IRF4
TSC22D1	-0.467814	-0.467888	4.40585	0.0135658	0.113335	naive-GC AVVS1 vs naive-GC IRF4
LINC00921	-0.581719	-0.582107	2.36772	0.0136211	0.113739	naive-GC AVVS1 vs naive-GC IRF4
BOC	2.11329	2.15685	-2.13649	0.0136429	0.113839	naive-GC AVVS1 vs naive-GC IRF4
IGHV3-15	1.10243	1.10245	7.75059	0.0136517	0.113839	naive-GC AVVS1 vs naive-GC IRF4
SLC38A7	-0.712702	-0.712936	3.37999	0.0136552	0.113839	naive-GC AVVS1 vs naive-GC IRF4
ADK	-0.688728	-0.688738	7.85491	0.0136604	0.113839	naive-GC AVVS1 vs naive-GC IRF4
PABPC4	0.418094	0.41813	5.26328	0.0136903	0.113987	naive-GC AVVS1 vs naive-GC IRF4
COL10A1	1.30542	1.31138	-0.316929	0.0136918	0.113987	naive-GC AVVS1 vs naive-GC IRF4
[truncated: 63,051 more rows]

## Sheet: Legend
Dataset EV 9 : Differentially expressed genes (DEG) between GC cells of control conditions and GC cells of knockouts
