# Supplementary material for: Competing gene regulatory networks drive naive and memory B cell differentiation
Source: Mol Syst Biol. 2026 Apr 16;22(7):1097–117. doi: 10.1038/s44320-026-00207-8 (PMC13328623; doi:10.1038/s44320-026-00207-8)
Supplement: Supplementary file 12 — Dataset EV10 [file 44320_2026_207_MOESM12_ESM.xlsx]

## Sheet: Dataset EV 10
sample (10x reaction)	species	experiment	cell types multilexed	number of multiplexed donors	total counts (min)	number of genes (min)	% of mitochondrial genes (max)	% of ribosomal genes (min)	srublet threshold (max)	chemistry
L23	Homo Sapiens	timecourse day 0	2 naive + 2 memory	4	1000	700	15	0	0.18	ChromiumNextGEMSingleCell5-v2 CG000331 (10x Genomics)
L24	Homo Sapiens	timecourse day 0	2 naive + 2 memory	4	800	600	15	0	0.17	ChromiumNextGEMSingleCell5-v2 CG000331 (10x Genomics)
L25	Homo Sapiens	timecourse day 1	2 naive + 2 memory	4	1800	1500	15	0	0.18	ChromiumNextGEMSingleCell5-v2 CG000331 (10x Genomics)
L26	Homo Sapiens	timecourse day 1	2 naive + 2 memory	4	1000	1000	15	0	0.18	ChromiumNextGEMSingleCell5-v2 CG000331 (10x Genomics)
L27	Homo Sapiens	timecourse day 3	2 naive + 2 memory	4	2500	1500	15	0	0.17	ChromiumNextGEMSingleCell5-v2 CG000331 (10x Genomics)
L28	Homo Sapiens	timecourse day 3	2 naive + 1 memory	3	2000	1500	15	0	0.16	ChromiumNextGEMSingleCell5-v2 CG000331 (10x Genomics)
L29	Homo Sapiens	timecourse day 6	2 naive + 2 memory	4	1800	1000	15	0	0.15	ChromiumNextGEMSingleCell5-v2 CG000331 (10x Genomics)
L30	Homo Sapiens	timecourse day 6	2 naive + 2 memory	4	1000	1000	15	0	0.12	ChromiumNextGEMSingleCell5-v2 CG000331 (10x Genomics)
L63	Homo Sapiens	CRISPR-ko day 6	2 memory-control	2	1800	1000	15	5	0.2	ChromiumNextGEMSingleCell5-v2 CG000331 (10x Genomics)
L68	Homo Sapiens	CRISPR-ko day 6	2 naive-control	2	1000	1000	15	5	0.15	ChromiumNextGEMSingleCell5-v2 CG000331 (10x Genomics)
L61	Homo Sapiens	CRISPR-ko day 6	2 memory-IRF4-ko	2	1800	1000	15	5	0.18	ChromiumNextGEMSingleCell5-v2 CG000331 (10x Genomics)
L66	Homo Sapiens	CRISPR-ko day 6	2 naive-IRF4-ko	2	1000	700	15	5	0.18	ChromiumNextGEMSingleCell5-v2 CG000331 (10x Genomics)
L62	Homo Sapiens	CRISPR-ko day 6	2 memory-PRDM1-ko	2	1400	1000	15	5	0.2	ChromiumNextGEMSingleCell5-v2 CG000331 (10x Genomics)
L67	Homo Sapiens	CRISPR-ko day 6	2 naive-PRDM1-ko	2	800	800	15	5	0.2	ChromiumNextGEMSingleCell5-v2 CG000331 (10x Genomics)
PD001	Homo Sapiens	clonality day 6	1 naive	1	200	300	10	0	0.16	ChromiumNextGEMSingleCell5-v2 CG000331 (10x Genomics)
PD002	Homo Sapiens	clonality day 6	1 naive	1	200	300	10	0	0.16	ChromiumNextGEMSingleCell5-v2 CG000331 (10x Genomics)
sample 1	Mus musculus	(Agrafiotis et al. 2023); ArrayExpress accession E-MTAB-12610	bone marrow	1	1200	350	10	0	0.18	10x 5' v1
sample 2	Mus musculus	(Agrafiotis et al. 2023); ArrayExpress accession E-MTAB-12610	bone marrow	1	1200	350	10	0	0.18	10x 5' v1
sample 3	Mus musculus	(Agrafiotis et al. 2023); ArrayExpress accession E-MTAB-12610	bone marrow	1	1200	350	10	0	0.18	10x 5' v1
sample 4	Mus musculus	(Agrafiotis et al. 2023); ArrayExpress accession E-MTAB-12610	bone marrow	1	1200	350	10	0	0.18	10x 5' v1
sample 5	Mus musculus	(Agrafiotis et al. 2023); ArrayExpress accession E-MTAB-12610	bone marrow	1	1200	350	10	0	0.18	10x 5' v1
sample 6	Mus musculus	(Agrafiotis et al. 2023); ArrayExpress accession E-MTAB-12610	bone marrow	1	1200	350	10	0	0.18	10x 5' v1
sample 7	Mus musculus	(Agrafiotis et al. 2023); ArrayExpress accession E-MTAB-12610	bone marrow	1	1200	350	10	0	0.18	10x 5' v1
sample 8	Mus musculus	(Agrafiotis et al. 2023); ArrayExpress accession E-MTAB-12610	bone marrow	1	1200	350	10	0	0.18	10x 5' v1
sample 9	Mus musculus	(Agrafiotis et al. 2023); ArrayExpress accession E-MTAB-12610	bone marrow	1	1200	350	10	0	0.18	10x 5' v1
sample 10	Mus musculus	(Agrafiotis et al. 2023); ArrayExpress accession E-MTAB-12610	bone marrow	1	1200	350	10	0	0.18	10x 5' v1
sample 11	Mus musculus	(Agrafiotis et al. 2023); ArrayExpress accession E-MTAB-12610	bone marrow	1	1200	350	10	0	0.18	10x 5' v1

## Sheet: Legend
Dataset EV 10 : Summary of samples, donor information, library chemistry, and quality-control metrics
