# Supplementary material for: Competing gene regulatory networks drive naive and memory B cell differentiation
Source: Mol Syst Biol. 2026 Apr 16;22(7):1097–117. doi: 10.1038/s44320-026-00207-8 (PMC13328623; doi:10.1038/s44320-026-00207-8)
Supplement: Supplementary file 13 — Source data Fig. 1 [file 44320_2026_207_MOESM13_ESM.zip]

Archive with 12 entries (10 files):
- SD figure 1/
- SD figure 1/.DS_Store
- __MACOSX/SD figure 1/._.DS_Store
- SD figure 1/F/
- SD figure 1/F/BSC092_65_Bnday0.fcs
- __MACOSX/SD figure 1/F/._BSC092_65_Bnday0.fcs
- SD figure 1/F/BSC092_65_Bnday6.fcs
- __MACOSX/SD figure 1/F/._BSC092_65_Bnday6.fcs
- SD figure 1/F/BSC092_65_Bmday0.fcs
- __MACOSX/SD figure 1/F/._BSC092_65_Bmday0.fcs
- SD figure 1/F/BSC092_65_Bmday6.fcs
- __MACOSX/SD figure 1/F/._BSC092_65_Bmday6.fcs
