# Supplementary material for: Competing gene regulatory networks drive naive and memory B cell differentiation
Source: Mol Syst Biol. 2026 Apr 16;22(7):1097–117. doi: 10.1038/s44320-026-00207-8 (PMC13328623; doi:10.1038/s44320-026-00207-8)
Supplement: Supplementary file 14 — Source data Fig. 2 [file 44320_2026_207_MOESM14_ESM.zip]

Archive with 27 entries (24 files):
- SD figure 2/
- SD figure 2/.DS_Store
- __MACOSX/SD figure 2/._.DS_Store
- SD figure 2/F/
- SD figure 2/E/
- SD figure 2/F/.DS_Store
- __MACOSX/SD figure 2/F/._.DS_Store
- SD figure 2/F/IRF4+SPI1-c.tif
- __MACOSX/SD figure 2/F/._IRF4+SPI1-c.tif
- SD figure 2/F/IRF4+SPI1-b.tif
- __MACOSX/SD figure 2/F/._IRF4+SPI1-b.tif
- SD figure 2/F/IRF4+SPI1-e.tif
- __MACOSX/SD figure 2/F/._IRF4+SPI1-e.tif
- SD figure 2/F/IRF4+SPI1-d.tif
- __MACOSX/SD figure 2/F/._IRF4+SPI1-d.tif
- SD figure 2/F/IRF4-SPI1+d.tif
- __MACOSX/SD figure 2/F/._IRF4-SPI1+d.tif
- SD figure 2/F/IRF4-SPI1+e.tif
- __MACOSX/SD figure 2/F/._IRF4-SPI1+e.tif
- SD figure 2/F/IRF4-SPI1+b.tif
- __MACOSX/SD figure 2/F/._IRF4-SPI1+b.tif
- SD figure 2/F/IRF4-SPI1+c.tif
- __MACOSX/SD figure 2/F/._IRF4-SPI1+c.tif
- SD figure 2/E/BSE466_69_BmIRF4KD_day6.fcs
- __MACOSX/SD figure 2/E/._BSE466_69_BmIRF4KD_day6.fcs
- SD figure 2/E/BSE466_69_BnAAVS1KD_day6.fcs
- __MACOSX/SD figure 2/E/._BSE466_69_BnAAVS1KD_day6.fcs
