# Supplementary material for: Competing gene regulatory networks drive naive and memory B cell differentiation
Source: Mol Syst Biol. 2026 Apr 16;22(7):1097–117. doi: 10.1038/s44320-026-00207-8 (PMC13328623; doi:10.1038/s44320-026-00207-8)
Supplement: Supplementary file 15 — Source data Fig. 3 [file 44320_2026_207_MOESM15_ESM.zip]

Archive with 6 entries (4 files):
- SD figure 3/
- SD figure 3/.DS_Store
- __MACOSX/SD figure 3/._.DS_Store
- SD figure 3/E/
- SD figure 3/E/FY_H129_A_Bn_day6.fcs
- __MACOSX/SD figure 3/E/._FY_H129_A_Bn_day6.fcs
