# Supplementary material for: Competing gene regulatory networks drive naive and memory B cell differentiation
Source: Mol Syst Biol. 2026 Apr 16;22(7):1097–117. doi: 10.1038/s44320-026-00207-8 (PMC13328623; doi:10.1038/s44320-026-00207-8)
Supplement: Supplementary file 16 — Appendix Figure S8 Source Data [file 44320_2026_207_MOESM16_ESM.zip]

Archive with 13 entries (12 files):
- SD Appendix S8/
- SD Appendix S8/R478_memory_image2.tif
- __MACOSX/SD Appendix S8/._R478_memory_image2.tif
- SD Appendix S8/R478_memory_image3.tif
- __MACOSX/SD Appendix S8/._R478_memory_image3.tif
- SD Appendix S8/R478_memory_image4.tif
- __MACOSX/SD Appendix S8/._R478_memory_image4.tif
- SD Appendix S8/R478_naive_image1.tif
- __MACOSX/SD Appendix S8/._R478_naive_image1.tif
- SD Appendix S8/R478_naive_image2.tif
- __MACOSX/SD Appendix S8/._R478_naive_image2.tif
- SD Appendix S8/R478_naive_image3.tif
- __MACOSX/SD Appendix S8/._R478_naive_image3.tif
